# Supplementary material for: Extracting time-frequency feature of single-channel vastus medialis EMG signals for knee exercise pattern recognition
Source: PLoS One. 2017 Jul 10;12(7):e0180526. doi: 10.1371/journal.pone.0180526 (PMC5503271; doi:10.1371/journal.pone.0180526)
Supplement: S1 File — The EMG orignial data of the vastus medialis muscle of the detected leg from 14 healthy subjects were collected and recorded in the file while performing three exercise programs, i.e., leg extension from a sitting position (sitting), flexion of the leg up (standing), and gait (walking). (ZIP) [file pone.0180526.s001.zip › Data/8standing.txt]

File Name: 8standing.log
Channel 3: 'VM', 18340 values, engineering units: mV, no filters.
Channel 5: 'FX', 917 values, engineering units: deg, no filters, extrapolated from 50 to 1000 samples per second.
0.006700  2.200000
0.012000  2.200000
0.003000  2.200000
-0.007500  2.200000
-0.015000  2.200000
-0.018100  2.200000
-0.015800  2.200000
-0.015800  2.200000
-0.022500  2.200000
-0.019500  2.200000
-0.004600  2.100000
0.003000  2.100000
0.000700  2.100000
0.005200  2.100000
0.008200  2.100000
0.006700  2.100000
0.008200  2.100000
0.009000  2.100000
0.009000  2.000000
0.006700  2.000000
0.003000  2.000000
0.000000  2.000000
-0.000800  2.000000
-0.000800  2.000000
0.001500  2.000000
0.003000  1.900000
0.003000  1.900000
0.002200  1.900000
0.000700  1.900000
-0.000800  1.900000
-0.003800  1.900000
-0.004600  1.900000
-0.006000  1.800000
-0.006800  1.800000
-0.003000  1.800000
0.006000  1.800000
0.012700  1.800000
0.012700  1.800000
0.009700  1.800000
0.009000  1.800000
0.005200  1.700000
-0.003800  1.700000
-0.006000  1.700000
-0.008300  1.700000
-0.008300  1.700000
-0.005300  1.700000
-0.004600  1.700000
0.000700  1.700000
0.003000  1.700000
0.009000  1.600000
0.012000  1.600000
0.001500  1.600000
-0.003000  1.600000
-0.000800  1.600000
-0.000800  1.600000
0.000700  1.500000
0.000000  1.500000
0.001500  1.500000
0.006700  1.500000
0.006700  1.500000
0.007500  1.400000
0.006000  1.400000
0.004500  1.400000
0.005200  1.400000
0.003700  1.400000
0.002200  1.400000
0.000700  1.400000
0.000700  1.400000
0.001500  1.300000
0.004500  1.300000
0.003000  1.300000
-0.000800  1.300000
-0.001500  1.300000
0.001500  1.300000
0.001500  1.300000
0.003000  1.300000
0.000700  1.200000
-0.000800  1.200000
0.000700  1.200000
0.000700  1.200000
0.000000  1.100000
-0.003800  1.100000
-0.003000  1.100000
-0.000800  1.100000
-0.004600  1.100000
-0.002300  1.100000
-0.001500  1.100000
-0.003000  1.100000
-0.003000  1.100000
-0.003000  1.100000
-0.004600  1.100000
-0.004600  1.100000
-0.001500  1.100000
0.001500  1.000000
0.003700  1.000000
0.003700  1.000000
0.005200  1.000000
0.004500  1.000000
0.006000  1.000000
0.008200  1.000000
0.006000  0.900000
0.005200  0.900000
0.002200  0.900000
-0.000800  0.900000
-0.000800  0.900000
0.001500  0.900000
0.000000  0.900000
-0.000800  0.900000
-0.001500  0.900000
-0.004600  0.900000
-0.004600  0.900000
-0.003000  0.900000
0.000700  0.800000
0.005200  0.800000
0.007500  0.800000
0.008200  0.800000
0.007500  0.800000
0.003700  0.800000
0.003700  0.800000
0.003000  0.700000
0.002200  0.700000
0.001500  0.700000
0.003000  0.700000
0.002200  0.700000
-0.001500  0.700000
-0.000800  0.700000
0.000700  0.700000
0.001500  0.700000
-0.001500  0.600000
-0.001500  0.600000
0.000700  0.600000
0.001500  0.600000
0.001500  0.600000
-0.000800  0.600000
-0.000800  0.600000
-0.000800  0.600000
-0.002300  0.600000
-0.003000  0.600000
-0.006800  0.500000
-0.007500  0.500000
-0.002300  0.500000
0.005200  0.500000
0.012000  0.500000
0.009700  0.500000
0.002200  0.500000
0.001500  0.500000
0.000700  0.500000
-0.001500  0.400000
-0.001500  0.400000
0.000000  0.400000
0.000000  0.400000
0.001500  0.400000
-0.001500  0.400000
-0.003000  0.400000
0.000700  0.400000
0.000700  0.400000
0.000700  0.400000
0.000000  0.400000
-0.000800  0.300000
-0.000800  0.300000
0.001500  0.300000
0.004500  0.300000
0.003000  0.300000
0.001500  0.300000
0.000700  0.300000
0.000000  0.300000
0.001500  0.300000
0.002200  0.300000
0.001500  0.200000
0.001500  0.200000
-0.001500  0.200000
-0.001500  0.200000
-0.000800  0.200000
-0.001500  0.200000
0.003000  0.200000
0.005200  0.200000
0.000700  0.200000
-0.000800  0.200000
-0.003000  0.100000
-0.004600  0.100000
-0.007500  0.100000
-0.004600  0.100000
0.004500  0.100000
0.006700  0.100000
0.003000  0.100000
-0.003000  0.000000
-0.004600  0.000000
0.001500  0.000000
0.000700  0.000000
0.000700  0.000000
0.002200  0.000000
-0.001500  0.000000
0.000700  0.000000
0.003000  0.000000
-0.002300  0.000000
-0.006800  -0.100000
-0.005300  -0.100000
-0.003800  -0.100000
-0.004600  -0.100000
-0.003800  -0.100000
-0.005300  -0.200000
-0.006000  -0.200000
-0.005300  -0.200000
-0.003800  -0.200000
-0.000800  -0.200000
0.000700  -0.200000
0.001500  -0.200000
0.002200  -0.200000
0.003000  -0.200000
0.001500  -0.300000
0.000700  -0.300000
-0.000800  -0.300000
-0.003000  -0.300000
-0.001500  -0.300000
0.000000  -0.300000
0.003700  -0.400000
0.006700  -0.400000
0.007500  -0.400000
0.007500  -0.400000
0.009000  -0.400000
0.007500  -0.500000
0.006700  -0.500000
0.009000  -0.500000
0.005200  -0.500000
0.005200  -0.500000
0.005200  -0.500000
0.004500  -0.500000
0.005200  -0.500000
0.005200  -0.500000
0.004500  -0.500000
0.003700  -0.500000
0.003700  -0.500000
0.004500  -0.500000
0.003700  -0.500000
0.000000  -0.500000
0.000700  -0.500000
0.002200  -0.500000
0.000700  -0.500000
0.002200  -0.500000
0.004500  -0.500000
0.005200  -0.600000
0.004500  -0.600000
0.003000  -0.600000
0.000700  -0.600000
0.001500  -0.600000
0.004500  -0.600000
0.003000  -0.600000
0.003700  -0.600000
0.001500  -0.600000
0.000000  -0.600000
0.003000  -0.700000
0.003000  -0.700000
0.000700  -0.700000
-0.003000  -0.700000
-0.005300  -0.700000
-0.008300  -0.700000
-0.009800  -0.700000
-0.009100  -0.700000
-0.010500  -0.800000
-0.010500  -0.800000
-0.005300  -0.800000
0.000700  -0.800000
0.001500  -0.800000
-0.003000  -0.800000
-0.001500  -0.800000
-0.003000  -0.800000
-0.003800  -0.900000
0.000000  -0.900000
0.003700  -0.900000
0.012700  -0.900000
0.012700  -0.900000
0.005200  -0.900000
0.000700  -0.900000
0.000000  -0.900000
0.002200  -0.900000
0.001500  -0.900000
0.001500  -0.900000
0.000700  -0.900000
0.001500  -1.000000
0.001500  -1.000000
0.001500  -1.000000
0.005200  -1.000000
0.006000  -1.000000
0.008200  -1.000000
0.005200  -1.000000
0.002200  -1.000000
0.003000  -1.100000
0.002200  -1.100000
0.001500  -1.100000
0.001500  -1.100000
0.001500  -1.100000
0.000700  -1.100000
-0.000800  -1.100000
-0.003800  -1.100000
-0.001500  -1.100000
0.003000  -1.200000
0.002200  -1.200000
0.000700  -1.200000
0.000000  -1.200000
0.000000  -1.200000
-0.002300  -1.300000
-0.003800  -1.300000
-0.005300  -1.300000
-0.004600  -1.300000
-0.001500  -1.300000
-0.002300  -1.300000
-0.000800  -1.300000
0.001500  -1.300000
0.003000  -1.300000
0.001500  -1.300000
0.003000  -1.400000
0.004500  -1.400000
0.003700  -1.400000
0.003700  -1.400000
0.001500  -1.400000
0.001500  -1.400000
0.001500  -1.400000
0.001500  -1.400000
0.000000  -1.400000
-0.002300  -1.400000
-0.001500  -1.500000
-0.000800  -1.500000
0.000700  -1.500000
0.000000  -1.500000
0.000700  -1.500000
0.003000  -1.500000
0.000700  -1.500000
-0.000800  -1.500000
-0.001500  -1.500000
-0.003800  -1.500000
-0.005300  -1.500000
-0.005300  -1.500000
-0.000800  -1.500000
0.000700  -1.600000
0.000700  -1.600000
0.003000  -1.600000
0.004500  -1.600000
0.004500  -1.600000
0.001500  -1.600000
0.000700  -1.600000
0.000700  -1.700000
-0.000800  -1.700000
0.000700  -1.700000
0.003700  -1.700000
0.006000  -1.700000
0.008200  -1.700000
0.011200  -1.700000
0.009700  -1.700000
0.009000  -1.700000
0.005200  -1.800000
0.000000  -1.800000
0.000700  -1.800000
-0.003000  -1.800000
-0.003000  -1.800000
-0.003000  -1.800000
-0.003800  -1.800000
-0.000800  -1.800000
0.001500  -1.800000
0.006000  -1.800000
0.008200  -1.900000
0.006700  -1.900000
0.004500  -1.900000
0.001500  -1.900000
-0.000800  -1.900000
-0.000800  -1.900000
-0.001500  -1.900000
-0.003000  -1.900000
-0.003000  -1.900000
-0.001500  -2.000000
-0.000800  -2.000000
0.001500  -2.000000
0.000700  -2.000000
-0.003000  -2.000000
-0.001500  -2.000000
0.000000  -2.000000
-0.000800  -2.000000
-0.001500  -2.000000
-0.001500  -2.000000
0.000000  -2.100000
0.000000  -2.100000
0.001500  -2.100000
0.003000  -2.100000
0.001500  -2.100000
0.001500  -2.100000
0.001500  -2.100000
0.000700  -2.100000
-0.003000  -2.100000
-0.002300  -2.100000
-0.003000  -2.100000
-0.006800  -2.100000
-0.006800  -2.100000
-0.006800  -2.100000
-0.003800  -2.100000
-0.001500  -2.100000
0.000700  -2.100000
0.003000  -2.100000
0.006700  -2.100000
0.011200  -2.100000
0.009000  -2.100000
0.007500  -2.100000
0.006000  -2.200000
0.004500  -2.200000
0.004500  -2.200000
0.003700  -2.200000
0.004500  -2.100000
0.003000  -2.100000
0.001500  -2.100000
0.000000  -2.100000
-0.000800  -2.100000
0.000000  -2.100000
-0.001500  -2.100000
-0.002300  -2.100000
-0.001500  -2.100000
-0.002300  -2.100000
-0.001500  -2.100000
0.000700  -2.100000
0.001500  -2.100000
0.001500  -2.000000
0.003000  -2.000000
0.003000  -2.000000
0.003700  -2.000000
0.003000  -2.000000
0.003000  -2.000000
0.003700  -2.000000
0.005200  -2.000000
0.007500  -2.000000
0.006000  -2.000000
0.002200  -2.000000
0.000000  -2.000000
-0.000800  -2.000000
-0.001500  -2.000000
-0.000800  -2.000000
-0.003000  -2.000000
-0.005300  -2.000000
-0.005300  -2.000000
-0.003000  -1.900000
-0.000800  -1.900000
-0.003000  -1.900000
-0.001500  -1.900000
-0.000800  -1.900000
0.000000  -1.900000
-0.000800  -1.900000
0.000000  -1.900000
0.000700  -1.900000
0.001500  -1.900000
0.003000  -1.900000
0.000700  -1.900000
-0.000800  -1.900000
-0.003000  -1.900000
-0.003000  -1.900000
-0.003000  -1.900000
-0.003000  -1.900000
-0.001500  -1.900000
0.003000  -1.900000
0.002200  -1.900000
0.001500  -1.800000
0.006000  -1.800000
0.006700  -1.800000
0.006700  -1.800000
0.006700  -1.800000
0.006700  -1.800000
0.009000  -1.800000
0.007500  -1.800000
0.003000  -1.800000
-0.000800  -1.800000
-0.003000  -1.800000
-0.001500  -1.800000
0.000000  -1.800000
-0.000800  -1.800000
-0.001500  -1.800000
-0.000800  -1.800000
0.000000  -1.800000
0.000000  -1.800000
-0.001500  -1.700000
-0.001500  -1.700000
-0.003800  -1.700000
-0.002300  -1.700000
-0.000800  -1.700000
0.001500  -1.700000
0.001500  -1.700000
0.002200  -1.700000
0.004500  -1.700000
0.001500  -1.700000
-0.001500  -1.700000
0.000000  -1.600000
-0.000800  -1.600000
-0.001500  -1.600000
0.001500  -1.600000
0.004500  -1.600000
0.005200  -1.600000
0.007500  -1.600000
0.007500  -1.600000
0.003700  -1.600000
0.000700  -1.600000
-0.002300  -1.600000
-0.003800  -1.600000
-0.001500  -1.600000
-0.000800  -1.500000
0.001500  -1.500000
0.006700  -1.500000
0.007500  -1.500000
0.005200  -1.500000
0.000700  -1.500000
0.000000  -1.500000
0.001500  -1.500000
0.000700  -1.500000
0.002200  -1.500000
0.001500  -1.500000
0.000000  -1.400000
0.000700  -1.400000
0.000700  -1.400000
-0.000800  -1.400000
-0.000800  -1.400000
-0.000800  -1.400000
-0.000800  -1.400000
-0.001500  -1.400000
-0.004600  -1.400000
-0.004600  -1.400000
-0.003000  -1.400000
-0.001500  -1.400000
-0.001500  -1.400000
0.001500  -1.400000
0.001500  -1.400000
0.002200  -1.400000
0.002200  -1.400000
0.003000  -1.300000
0.004500  -1.300000
0.000700  -1.300000
0.003700  -1.300000
0.003000  -1.300000
0.001500  -1.300000
0.002200  -1.300000
0.001500  -1.300000
0.003000  -1.300000
0.004500  -1.300000
0.003000  -1.300000
0.000700  -1.300000
0.001500  -1.300000
0.000700  -1.300000
-0.001500  -1.300000
-0.002300  -1.300000
-0.005300  -1.300000
-0.005300  -1.300000
-0.003000  -1.200000
-0.003000  -1.200000
-0.002300  -1.200000
-0.000800  -1.200000
-0.000800  -1.200000
-0.001500  -1.200000
-0.002300  -1.200000
-0.004600  -1.200000
-0.004600  -1.200000
0.000700  -1.200000
0.003700  -1.100000
0.003000  -1.100000
0.002200  -1.100000
0.004500  -1.100000
0.006000  -1.100000
0.003700  -1.100000
-0.000800  -1.100000
-0.003000  -1.100000
-0.001500  -1.100000
0.003000  -1.100000
0.003000  -1.100000
-0.000800  -1.100000
-0.003000  -1.100000
-0.000800  -1.100000
0.001500  -1.100000
-0.004600  -1.100000
-0.006800  -1.100000
-0.006000  -1.000000
-0.001500  -1.000000
-0.001500  -1.000000
-0.000800  -1.000000
0.001500  -1.000000
0.002200  -1.000000
0.005200  -1.000000
0.004500  -1.000000
0.001500  -1.000000
0.003000  -1.000000
0.001500  -1.000000
0.001500  -1.000000
0.003700  -1.000000
0.000700  -1.000000
-0.001500  -1.000000
-0.002300  -1.000000
-0.003000  -1.000000
-0.000800  -1.000000
0.002200  -1.000000
0.001500  -1.000000
0.002200  -0.900000
0.004500  -0.900000
0.003000  -0.900000
0.006000  -0.900000
0.006700  -0.900000
0.005200  -0.900000
0.006000  -0.900000
0.006000  -0.900000
0.006700  -0.900000
0.006000  -0.900000
0.004500  -0.900000
0.003000  -0.900000
0.004500  -0.900000
0.006700  -0.900000
0.003000  -0.900000
0.001500  -0.900000
0.001500  -0.900000
-0.000800  -0.900000
-0.001500  -0.900000
-0.001500  -0.900000
0.000000  -0.800000
0.001500  -0.800000
0.000000  -0.800000
-0.003000  -0.800000
-0.004600  -0.800000
-0.002300  -0.800000
-0.000800  -0.800000
0.002200  -0.800000
0.000700  -0.800000
-0.001500  -0.800000
0.000000  -0.800000
-0.001500  -0.800000
-0.001500  -0.800000
-0.002300  -0.700000
-0.002300  -0.700000
0.000700  -0.700000
-0.000800  -0.700000
-0.000800  -0.700000
0.001500  -0.700000
0.003000  -0.700000
0.002200  -0.700000
0.004500  -0.700000
0.006700  -0.700000
0.003000  -0.600000
0.001500  -0.600000
0.005200  -0.600000
0.008200  -0.600000
0.009000  -0.600000
0.007500  -0.600000
0.009000  -0.600000
0.012000  -0.600000
0.006000  -0.600000
0.003700  -0.600000
0.005200  -0.600000
0.005200  -0.500000
0.002200  -0.500000
-0.002300  -0.500000
0.000700  -0.500000
0.001500  -0.500000
0.000000  -0.500000
-0.004600  -0.500000
-0.006000  -0.500000
-0.003000  -0.500000
-0.006800  -0.500000
-0.009100  -0.500000
-0.010500  -0.500000
-0.009800  -0.500000
-0.006800  -0.500000
-0.007500  -0.500000
-0.008300  -0.500000
-0.005300  -0.500000
-0.003800  -0.500000
-0.000800  -0.400000
0.003700  -0.400000
0.005200  -0.400000
0.006700  -0.400000
0.006000  -0.400000
0.003000  -0.400000
0.003000  -0.400000
0.003700  -0.300000
0.002200  -0.300000
0.001500  -0.300000
0.000700  -0.300000
0.000700  -0.300000
0.004500  -0.300000
0.007500  -0.200000
0.004500  -0.200000
-0.001500  -0.200000
-0.003000  -0.200000
-0.002300  -0.200000
0.000700  -0.200000
0.004500  -0.200000
0.002200  -0.100000
0.001500  -0.100000
-0.003000  -0.100000
-0.006000  -0.100000
-0.003000  -0.100000
-0.000800  -0.100000
-0.000800  -0.100000
-0.003000  0.000000
0.000700  0.000000
0.000700  0.000000
0.000700  0.000000
0.005200  0.000000
0.006700  0.000000
0.008200  0.000000
0.004500  0.000000
0.002200  0.000000
0.001500  0.000000
0.001500  0.100000
0.003000  0.100000
-0.000800  0.100000
-0.002300  0.100000
-0.002300  0.100000
0.000700  0.100000
0.001500  0.100000
-0.000800  0.100000
-0.000800  0.200000
-0.003000  0.200000
-0.001500  0.200000
-0.001500  0.200000
0.000700  0.200000
0.004500  0.200000
0.004500  0.200000
0.004500  0.300000
0.004500  0.300000
0.004500  0.300000
0.004500  0.300000
0.003000  0.300000
0.001500  0.300000
0.003000  0.300000
0.004500  0.300000
0.002200  0.300000
0.001500  0.300000
-0.001500  0.400000
-0.003000  0.400000
-0.001500  0.400000
0.000700  0.400000
0.000700  0.400000
0.001500  0.400000
-0.000800  0.400000
-0.003800  0.400000
-0.003800  0.400000
-0.000800  0.400000
0.001500  0.400000
0.000700  0.400000
0.003700  0.400000
0.005200  0.400000
0.003000  0.400000
0.008200  0.400000
0.009000  0.400000
0.008200  0.400000
0.006700  0.500000
0.003000  0.500000
0.002200  0.500000
0.000700  0.500000
0.000700  0.500000
0.000700  0.500000
-0.000800  0.500000
0.001500  0.500000
0.000700  0.600000
-0.001500  0.600000
-0.002300  0.600000
-0.003000  0.600000
-0.004600  0.600000
-0.003000  0.600000
-0.003000  0.600000
-0.002300  0.600000
-0.003000  0.600000
-0.002300  0.700000
0.003000  0.700000
0.003000  0.700000
0.003000  0.700000
0.003700  0.700000
0.002200  0.700000
0.000700  0.700000
0.001500  0.700000
0.004500  0.700000
0.003000  0.800000
0.002200  0.800000
0.002200  0.800000
0.000700  0.800000
-0.000800  0.800000
-0.001500  0.800000
0.000700  0.800000
0.000700  0.800000
-0.000800  0.800000
-0.003800  0.800000
-0.003800  0.900000
-0.003000  0.900000
-0.004600  0.900000
-0.002300  0.900000
0.000700  0.900000
0.003000  0.900000
0.001500  0.900000
0.000000  0.900000
-0.003000  0.900000
-0.005300  0.900000
-0.005300  0.900000
-0.006000  0.900000
-0.004600  0.900000
-0.001500  0.900000
0.001500  0.900000
0.003700  1.000000
0.005200  1.000000
0.006700  1.000000
0.006700  1.000000
0.005200  1.000000
0.000700  1.000000
-0.003000  1.000000
-0.004600  1.000000
-0.003800  1.000000
-0.001500  1.100000
-0.003000  1.100000
-0.003000  1.100000
-0.003000  1.100000
-0.002300  1.100000
-0.002300  1.100000
-0.004600  1.100000
-0.003000  1.100000
-0.000800  1.200000
0.001500  1.200000
0.005200  1.200000
0.004500  1.200000
0.006700  1.200000
0.009000  1.200000
0.008200  1.200000
0.009700  1.200000
0.009000  1.200000
0.006700  1.300000
0.006700  1.300000
0.008200  1.300000
0.009000  1.300000
0.006700  1.300000
0.003000  1.300000
0.002200  1.300000
0.004500  1.300000
0.005200  1.300000
0.003000  1.300000
0.003000  1.300000
0.001500  1.300000
0.001500  1.300000
0.002200  1.300000
0.000700  1.400000
0.000000  1.400000
0.000000  1.400000
-0.000800  1.400000
-0.002300  1.400000
-0.000800  1.400000
-0.001500  1.400000
-0.000800  1.400000
0.000700  1.400000
0.002200  1.400000
0.003700  1.500000
0.003700  1.500000
0.001500  1.500000
0.000700  1.500000
0.001500  1.500000
0.000700  1.500000
0.001500  1.500000
0.004500  1.500000
0.003000  1.500000
0.000700  1.500000
0.001500  1.600000
-0.002300  1.600000
-0.005300  1.600000
-0.002300  1.600000
-0.001500  1.600000
-0.000800  1.600000
-0.001500  1.600000
-0.005300  1.600000
-0.003000  1.600000
0.003700  1.700000
0.008200  1.700000
0.005200  1.700000
0.003000  1.700000
0.003000  1.700000
0.000000  1.700000
0.001500  1.700000
-0.001500  1.700000
-0.006000  1.800000
-0.005300  1.800000
-0.006000  1.800000
-0.006800  1.800000
-0.003000  1.800000
-0.001500  1.800000
-0.000800  1.800000
0.001500  1.800000
-0.001500  1.800000
-0.006000  1.800000
-0.003800  1.800000
-0.000800  1.800000
0.000700  1.800000
0.003700  1.800000
0.003000  1.900000
0.000700  1.900000
-0.001500  1.900000
-0.003000  1.900000
-0.000800  1.900000
-0.000800  1.900000
0.000000  1.900000
-0.000800  1.900000
-0.000800  1.900000
-0.001500  1.900000
-0.002300  1.900000
0.000000  1.900000
0.001500  1.900000
0.000700  2.000000
-0.001500  2.000000
-0.000800  2.000000
0.000700  2.000000
0.001500  2.000000
0.001500  2.000000
0.000700  2.000000
0.005200  2.000000
0.007500  2.000000
0.005200  2.000000
0.003700  2.000000
0.003000  2.100000
0.003000  2.100000
0.005200  2.100000
0.010500  2.100000
0.009000  2.100000
0.005200  2.100000
0.005200  2.100000
0.006000  2.100000
0.004500  2.100000
0.004500  2.100000
0.001500  2.200000
0.004500  2.200000
0.006000  2.200000
0.004500  2.200000
0.003000  2.200000
-0.000800  2.200000
-0.004600  2.200000
-0.003800  2.200000
-0.002300  2.200000
-0.004600  2.200000
-0.005300  2.200000
-0.003800  2.200000
-0.003800  2.200000
-0.002300  2.200000
-0.003000  2.200000
-0.000800  2.300000
0.000000  2.300000
-0.000800  2.300000
-0.001500  2.300000
-0.004600  2.300000
-0.002300  2.300000
-0.003000  2.300000
-0.004600  2.300000
-0.000800  2.300000
-0.000800  2.300000
0.000700  2.300000
0.001500  2.400000
0.003000  2.400000
0.008200  2.400000
0.009700  2.400000
0.008200  2.400000
0.004500  2.400000
0.001500  2.400000
0.003000  2.400000
0.005200  2.400000
0.005200  2.400000
0.003000  2.400000
0.000000  2.400000
0.001500  2.400000
0.003700  2.500000
0.008200  2.500000
0.012000  2.500000
0.005200  2.500000
0.001500  2.500000
0.003700  2.500000
0.000700  2.500000
-0.006000  2.500000
-0.008300  2.500000
-0.006000  2.500000
-0.006800  2.500000
-0.005300  2.600000
-0.003000  2.600000
-0.003800  2.600000
-0.003000  2.600000
-0.005300  2.600000
-0.004600  2.600000
-0.004600  2.600000
-0.005300  2.600000
-0.002300  2.600000
0.000000  2.600000
0.000700  2.600000
0.000000  2.600000
-0.003800  2.600000
-0.003000  2.600000
-0.003000  2.600000
-0.003000  2.600000
-0.001500  2.600000
0.000700  2.600000
0.000700  2.600000
0.004500  2.600000
0.008200  2.600000
0.004500  2.600000
0.003000  2.700000
0.003000  2.700000
0.003000  2.700000
0.003000  2.700000
0.003000  2.700000
0.000700  2.700000
0.000000  2.700000
0.004500  2.700000
0.006700  2.700000
0.007500  2.700000
0.009700  2.700000
0.010500  2.700000
0.009000  2.700000
0.008200  2.700000
0.005200  2.700000
0.003000  2.700000
0.003000  2.700000
0.004500  2.700000
0.005200  2.700000
0.004500  2.700000
0.003000  2.700000
0.002200  2.700000
0.000000  2.700000
-0.000800  2.700000
0.000000  2.700000
-0.001500  2.700000
-0.001500  2.700000
0.000700  2.700000
-0.000800  2.700000
-0.003000  2.700000
-0.003000  2.700000
-0.001500  2.700000
-0.000800  2.700000
-0.000800  2.700000
0.000000  2.700000
0.000700  2.700000
0.001500  2.700000
0.001500  2.700000
0.003000  2.700000
-0.001500  2.700000
-0.009100  2.700000
-0.007500  2.700000
-0.008300  2.700000
-0.009100  2.700000
-0.008300  2.700000
-0.012000  2.700000
-0.009800  2.700000
-0.003000  2.700000
0.003000  2.700000
0.008200  2.700000
0.009000  2.700000
0.012000  2.700000
0.015700  2.700000
0.019500  2.800000
0.013500  2.800000
0.008200  2.800000
0.007500  2.800000
0.000700  2.800000
-0.000800  2.800000
0.000700  2.800000
0.003000  2.800000
0.001500  2.800000
0.000700  2.800000
0.002200  2.900000
0.000700  2.900000
-0.000800  2.900000
-0.001500  2.900000
-0.000800  2.900000
-0.001500  2.900000
-0.002300  2.900000
-0.002300  2.900000
-0.002300  2.900000
-0.000800  2.900000
0.006000  2.900000
0.010500  3.000000
0.008200  3.000000
0.005200  3.000000
0.005200  3.000000
0.003000  3.000000
0.002200  3.000000
0.004500  3.000000
0.003700  3.000000
-0.000800  3.000000
-0.002300  3.000000
-0.003800  3.000000
-0.003000  3.000000
0.000700  3.000000
0.003000  3.100000
0.005200  3.100000
0.004500  3.100000
0.000000  3.100000
-0.001500  3.100000
0.000000  3.100000
0.003000  3.100000
0.003000  3.100000
0.000700  3.100000
-0.001500  3.100000
-0.003000  3.100000
-0.003000  3.100000
-0.003000  3.100000
-0.001500  3.200000
-0.001500  3.200000
-0.004600  3.200000
-0.004600  3.200000
-0.004600  3.200000
-0.002300  3.200000
0.000000  3.200000
-0.003800  3.200000
-0.005300  3.200000
-0.006800  3.300000
-0.004600  3.300000
-0.000800  3.300000
-0.001500  3.300000
0.000700  3.300000
0.004500  3.300000
0.003000  3.300000
0.003700  3.300000
0.002200  3.400000
0.000700  3.400000
-0.000800  3.400000
-0.003800  3.400000
-0.004600  3.400000
-0.005300  3.400000
-0.003800  3.400000
-0.003000  3.500000
-0.000800  3.500000
0.003000  3.500000
0.002200  3.500000
0.003000  3.500000
0.000000  3.500000
-0.001500  3.500000
-0.000800  3.600000
0.000000  3.600000
0.000700  3.600000
0.001500  3.600000
0.002200  3.600000
0.003000  3.700000
0.003000  3.700000
0.000700  3.700000
0.001500  3.800000
0.003000  3.800000
0.006700  3.800000
0.009000  3.900000
0.006700  3.900000
0.005200  3.900000
0.004500  4.000000
0.004500  4.000000
0.000700  4.000000
0.001500  4.000000
0.001500  4.000000
0.002200  4.100000
0.000700  4.100000
-0.001500  4.200000
0.000700  4.200000
0.000000  4.300000
0.000700  4.300000
-0.002300  4.300000
-0.003800  4.400000
0.000000  4.400000
0.001500  4.500000
0.001500  4.500000
0.002200  4.500000
0.006700  4.600000
0.008200  4.600000
0.009700  4.700000
0.008200  4.700000
0.006700  4.700000
0.010500  4.800000
0.009000  4.800000
0.005200  4.900000
0.001500  4.900000
0.000000  4.900000
0.000000  5.000000
-0.001500  5.000000
-0.003800  5.100000
-0.004600  5.200000
-0.004600  5.200000
-0.003800  5.300000
-0.003000  5.300000
-0.001500  5.300000
-0.001500  5.400000
-0.003000  5.400000
-0.003000  5.500000
-0.003000  5.500000
-0.003800  5.600000
-0.006000  5.700000
-0.006800  5.700000
-0.006000  5.800000
-0.006000  5.800000
-0.001500  5.800000
0.002200  5.900000
0.001500  5.900000
0.003000  6.000000
0.003000  6.100000
0.001500  6.100000
0.003000  6.200000
0.005200  6.200000
0.006000  6.300000
0.006000  6.300000
0.004500  6.400000
0.006700  6.500000
0.009000  6.500000
0.009000  6.600000
0.009000  6.600000
0.005200  6.700000
0.003000  6.700000
0.001500  6.800000
0.000700  6.800000
-0.001500  6.900000
-0.002300  7.000000
-0.001500  7.000000
-0.000800  7.100000
-0.001500  7.200000
0.000000  7.200000
0.003000  7.200000
0.000700  7.300000
0.000700  7.400000
0.000700  7.400000
0.000700  7.500000
-0.000800  7.600000
-0.005300  7.600000
-0.003000  7.700000
-0.003800  7.700000
-0.003000  7.800000
-0.001500  7.900000
-0.002300  7.900000
-0.000800  8.000000
-0.001500  8.100000
0.000700  8.100000
0.001500  8.200000
0.000000  8.200000
0.000700  8.300000
0.000000  8.400000
0.000000  8.400000
-0.000800  8.500000
-0.003000  8.500000
-0.003000  8.600000
-0.003000  8.700000
-0.001500  8.800000
0.000000  8.800000
0.002200  8.900000
0.001500  9.000000
-0.000800  9.000000
-0.003000  9.100000
-0.003000  9.100000
-0.001500  9.200000
0.000000  9.300000
0.000700  9.400000
0.000700  9.400000
0.000000  9.500000
0.000700  9.500000
0.003000  9.600000
0.004500  9.700000
0.004500  9.800000
0.003000  9.900000
0.003000  9.900000
0.002200  10.000000
0.001500  10.100000
0.003000  10.100000
0.003000  10.200000
0.003700  10.300000
0.004500  10.300000
0.004500  10.400000
0.005200  10.500000
0.005200  10.600000
0.006000  10.700000
0.008200  10.700000
0.007500  10.800000
0.007500  10.900000
0.006700  10.900000
0.006000  11.000000
0.005200  11.100000
0.004500  11.200000
0.004500  11.200000
0.001500  11.300000
0.001500  11.400000
0.000000  11.500000
-0.000800  11.600000
0.000700  11.700000
0.001500  11.700000
0.000700  11.800000
0.001500  11.900000
0.003000  12.000000
0.001500  12.100000
0.000700  12.100000
-0.000800  12.200000
-0.003000  12.300000
-0.003000  12.400000
-0.003800  12.400000
-0.002300  12.500000
-0.004600  12.600000
-0.006000  12.700000
-0.004600  12.700000
-0.005300  12.800000
-0.005300  12.900000
-0.004600  13.000000
-0.005300  13.000000
-0.003000  13.100000
-0.000800  13.200000
0.000000  13.300000
-0.000800  13.400000
-0.003000  13.500000
-0.006000  13.500000
-0.005300  13.600000
-0.003000  13.700000
-0.002300  13.800000
-0.002300  13.800000
0.000700  13.900000
0.000700  14.000000
0.000000  14.000000
0.001500  14.100000
0.001500  14.200000
0.001500  14.300000
0.003700  14.400000
0.005200  14.400000
0.004500  14.500000
0.004500  14.600000
0.001500  14.700000
0.002200  14.800000
0.005200  14.900000
0.006000  15.000000
0.004500  15.000000
0.002200  15.100000
0.003000  15.200000
0.003000  15.300000
0.001500  15.400000
0.000700  15.500000
0.002200  15.500000
0.004500  15.600000
0.005200  15.700000
0.004500  15.800000
0.005200  15.900000
0.005200  16.000000
0.003000  16.100000
0.002200  16.200000
0.000700  16.200000
0.000000  16.300000
0.001500  16.400000
0.000000  16.500000
0.000000  16.600000
-0.000800  16.600000
-0.002300  16.700000
-0.000800  16.800000
0.003000  16.900000
0.003000  17.000000
0.000700  17.100000
0.000700  17.100000
-0.000800  17.200000
-0.001500  17.300000
-0.000800  17.400000
0.000000  17.500000
-0.000800  17.600000
-0.002300  17.700000
-0.001500  17.800000
-0.001500  17.800000
-0.003000  17.900000
-0.001500  18.000000
-0.000800  18.100000
-0.002300  18.200000
-0.003000  18.300000
-0.001500  18.400000
-0.000800  18.400000
0.000000  18.500000
-0.002300  18.600000
-0.000800  18.700000
0.002200  18.800000
0.001500  18.900000
0.003000  18.900000
0.003000  19.000000
0.001500  19.100000
0.003000  19.200000
0.005200  19.300000
0.004500  19.300000
0.004500  19.400000
0.004500  19.500000
0.004500  19.600000
0.006700  19.700000
0.004500  19.800000
0.004500  19.800000
0.003000  19.900000
-0.000800  20.000000
-0.001500  20.100000
-0.000800  20.200000
0.000700  20.200000
0.000700  20.300000
0.002200  20.400000
0.005200  20.500000
0.004500  20.600000
0.003000  20.700000
0.001500  20.700000
0.003700  20.800000
0.005200  20.900000
0.003000  21.000000
0.004500  21.100000
0.003000  21.100000
0.001500  21.200000
0.004500  21.300000
0.007500  21.400000
0.006700  21.500000
0.006000  21.500000
0.005200  21.600000
0.003000  21.700000
0.000000  21.700000
-0.001500  21.800000
-0.002300  21.900000
-0.001500  22.000000
-0.001500  22.000000
-0.002300  22.100000
-0.003800  22.200000
-0.003000  22.300000
0.000000  22.400000
-0.000800  22.500000
-0.001500  22.500000
-0.000800  22.600000
-0.000800  22.700000
-0.000800  22.800000
-0.005300  22.800000
-0.006800  22.900000
-0.006800  23.000000
-0.010500  23.000000
-0.012000  23.100000
-0.012800  23.200000
-0.010500  23.300000
-0.009100  23.400000
-0.005300  23.400000
-0.000800  23.500000
-0.001500  23.600000
-0.002300  23.700000
-0.000800  23.800000
0.001500  23.800000
0.006000  23.900000
0.006700  24.000000
0.006700  24.000000
0.005200  24.100000
0.004500  24.200000
0.006700  24.300000
0.007500  24.300000
0.008200  24.400000
0.007500  24.500000
0.005200  24.600000
0.005200  24.700000
0.005200  24.700000
0.003700  24.800000
0.001500  24.800000
-0.000800  24.900000
-0.003000  25.000000
-0.003000  25.100000
0.000700  25.200000
0.000700  25.200000
0.000700  25.300000
0.003000  25.400000
-0.001500  25.500000
-0.001500  25.500000
-0.002300  25.600000
-0.003800  25.700000
-0.000800  25.800000
0.000700  25.800000
0.002200  25.900000
0.000000  26.000000
-0.001500  26.100000
-0.000800  26.100000
-0.001500  26.200000
-0.000800  26.300000
-0.002300  26.400000
-0.001500  26.500000
0.001500  26.500000
0.000000  26.600000
0.002200  26.700000
0.003000  26.800000
0.003700  26.800000
0.004500  26.900000
0.002200  27.000000
0.002200  27.000000
0.003000  27.100000
0.002200  27.200000
0.001500  27.300000
0.000000  27.400000
-0.003000  27.400000
-0.004600  27.500000
-0.004600  27.600000
-0.004600  27.700000
-0.005300  27.800000
-0.005300  27.800000
-0.002300  27.900000
0.000000  28.000000
0.003000  28.100000
0.002200  28.100000
0.003000  28.200000
0.009000  28.300000
0.008200  28.300000
0.006700  28.400000
0.005200  28.500000
0.003000  28.600000
0.005200  28.700000
0.006000  28.800000
0.005200  28.800000
0.008200  28.900000
0.009700  29.000000
0.008200  29.100000
0.006700  29.200000
0.005200  29.200000
0.003000  29.300000
0.004500  29.400000
0.002200  29.500000
-0.003800  29.600000
-0.005300  29.600000
-0.002300  29.700000
-0.002300  29.800000
-0.004600  29.900000
-0.003000  29.900000
-0.001500  30.000000
0.000000  30.100000
0.000700  30.100000
0.000700  30.200000
0.000000  30.300000
0.000000  30.400000
0.000700  30.500000
0.000000  30.600000
0.000700  30.600000
0.002200  30.700000
0.001500  30.800000
0.001500  30.800000
0.002200  30.900000
0.003000  31.000000
0.001500  31.000000
0.003000  31.100000
0.005200  31.200000
0.006700  31.300000
0.008200  31.400000
0.005200  31.400000
0.006000  31.500000
0.001500  31.600000
0.002200  31.600000
0.004500  31.700000
0.002200  31.800000
0.005200  31.900000
0.005200  31.900000
0.005200  32.000000
0.003000  32.100000
0.003700  32.200000
0.003000  32.300000
0.001500  32.400000
0.004500  32.400000
0.003700  32.500000
0.000700  32.600000
0.000000  32.700000
0.001500  32.700000
0.001500  32.800000
0.000700  32.900000
-0.002300  32.900000
-0.005300  33.000000
-0.008300  33.100000
-0.006000  33.200000
-0.006000  33.300000
-0.003800  33.300000
-0.003000  33.400000
-0.004600  33.500000
-0.003000  33.600000
-0.003000  33.700000
-0.001500  33.700000
-0.000800  33.800000
0.000700  33.900000
0.000700  34.000000
0.000700  34.100000
0.001500  34.100000
0.000700  34.200000
0.003000  34.300000
0.000000  34.400000
-0.004600  34.500000
-0.005300  34.600000
-0.004600  34.600000
-0.006000  34.700000
-0.003000  34.800000
0.002200  34.900000
0.003700  35.000000
0.003000  35.100000
0.000000  35.100000
-0.001500  35.200000
-0.001500  35.300000
-0.000800  35.400000
0.000700  35.500000
0.003000  35.500000
0.003700  35.600000
-0.001500  35.700000
-0.003000  35.800000
-0.004600  35.800000
-0.005300  35.900000
-0.003000  36.000000
-0.003800  36.100000
-0.004600  36.100000
-0.003800  36.200000
-0.000800  36.300000
-0.001500  36.400000
0.000000  36.500000
0.003700  36.500000
0.003700  36.600000
0.006000  36.700000
0.006700  36.800000
0.005200  36.900000
0.004500  37.000000
0.004500  37.100000
0.004500  37.100000
0.004500  37.200000
0.006000  37.300000
0.004500  37.400000
0.003700  37.500000
0.002200  37.600000
0.003700  37.600000
0.006700  37.700000
0.006700  37.800000
0.008200  37.900000
0.005200  38.000000
0.000000  38.100000
-0.004600  38.100000
-0.004600  38.200000
-0.004600  38.300000
-0.000800  38.400000
-0.001500  38.500000
-0.006000  38.500000
-0.003000  38.600000
0.000000  38.700000
0.002200  38.800000
0.003700  38.900000
0.000700  38.900000
0.002200  39.000000
0.004500  39.100000
0.003000  39.200000
0.004500  39.300000
0.002200  39.300000
0.001500  39.400000
0.000700  39.500000
0.000000  39.600000
-0.000800  39.700000
-0.001500  39.800000
-0.002300  39.800000
-0.003800  39.900000
-0.002300  40.000000
-0.003000  40.100000
-0.003000  40.200000
-0.001500  40.300000
0.001500  40.400000
0.003000  40.400000
0.003700  40.500000
0.008200  40.600000
0.008200  40.700000
0.007500  40.800000
0.006700  40.900000
0.004500  40.900000
0.000700  41.000000
-0.000800  41.100000
0.000700  41.200000
0.003000  41.300000
0.003000  41.400000
0.003000  41.400000
0.003000  41.500000
0.002200  41.600000
0.002200  41.700000
0.001500  41.800000
0.001500  41.800000
0.002200  41.900000
0.005200  42.000000
0.005200  42.100000
0.004500  42.200000
0.006700  42.200000
0.004500  42.300000
0.005200  42.400000
0.002200  42.500000
-0.004600  42.600000
-0.006000  42.600000
-0.009800  42.700000
-0.011300  42.800000
-0.006800  42.900000
-0.005300  42.900000
-0.004600  43.000000
-0.002300  43.100000
-0.001500  43.200000
-0.001500  43.200000
-0.003800  43.300000
-0.001500  43.400000
-0.003000  43.500000
-0.002300  43.600000
-0.000800  43.600000
-0.000800  43.700000
0.002200  43.800000
-0.001500  43.900000
-0.000800  44.000000
0.001500  44.000000
0.003700  44.100000
0.006000  44.200000
0.006000  44.200000
0.004500  44.300000
0.002200  44.400000
0.004500  44.500000
0.006700  44.600000
0.006700  44.600000
0.004500  44.700000
0.003000  44.800000
0.006000  44.900000
0.006700  45.000000
0.005200  45.100000
0.003700  45.200000
0.003700  45.200000
0.002200  45.300000
0.003000  45.400000
0.005200  45.500000
0.002200  45.600000
-0.000800  45.700000
-0.000800  45.700000
-0.002300  45.800000
-0.001500  45.900000
-0.000800  46.000000
-0.000800  46.100000
0.003000  46.100000
0.001500  46.200000
-0.000800  46.300000
-0.000800  46.300000
-0.000800  46.400000
0.000700  46.500000
0.000700  46.600000
0.000700  46.600000
0.001500  46.700000
0.006000  46.800000
0.004500  46.800000
0.006000  46.900000
0.003000  47.000000
-0.001500  47.100000
-0.003000  47.200000
-0.003000  47.200000
0.001500  47.300000
0.003700  47.300000
0.002200  47.400000
0.000700  47.500000
-0.000800  47.600000
0.000700  47.600000
0.000000  47.700000
-0.001500  47.800000
-0.000800  47.900000
0.000700  48.000000
0.000700  48.100000
0.000000  48.100000
0.000700  48.200000
-0.000800  48.300000
0.000000  48.300000
-0.001500  48.400000
-0.004600  48.500000
-0.004600  48.600000
-0.003800  48.600000
-0.001500  48.700000
0.002200  48.800000
0.004500  48.900000
0.004500  49.000000
0.004500  49.000000
0.004500  49.100000
0.002200  49.200000
0.000700  49.300000
-0.003800  49.400000
-0.004600  49.500000
-0.005300  49.500000
-0.004600  49.600000
-0.005300  49.700000
-0.006800  49.800000
-0.006800  49.900000
-0.006000  49.900000
-0.001500  50.000000
0.000700  50.100000
0.003700  50.200000
0.003700  50.300000
0.003000  50.400000
0.004500  50.400000
0.005200  50.500000
0.006700  50.600000
0.006700  50.700000
0.005200  50.800000
0.004500  50.800000
0.003000  50.900000
0.000700  51.000000
0.001500  51.100000
0.001500  51.200000
-0.001500  51.300000
-0.001500  51.300000
-0.001500  51.400000
-0.000800  51.500000
0.001500  51.600000
0.000700  51.700000
0.000700  51.700000
0.001500  51.800000
0.003700  51.900000
0.005200  52.000000
0.006700  52.100000
0.005200  52.200000
0.003700  52.200000
0.001500  52.300000
0.002200  52.400000
0.006700  52.500000
0.005200  52.600000
0.000700  52.600000
-0.004600  52.700000
-0.006000  52.800000
-0.002300  52.900000
-0.002300  53.000000
-0.003000  53.100000
0.001500  53.100000
0.000000  53.200000
-0.000800  53.300000
0.003000  53.400000
0.002200  53.500000
0.000700  53.600000
0.000700  53.600000
0.000700  53.700000
-0.004600  53.800000
-0.004600  53.900000
-0.003000  54.000000
-0.001500  54.100000
0.000700  54.200000
0.000700  54.300000
0.000700  54.400000
0.000700  54.400000
0.000700  54.500000
-0.000800  54.600000
-0.004600  54.700000
-0.003000  54.800000
-0.003800  54.900000
-0.005300  54.900000
-0.003000  55.000000
-0.003000  55.100000
0.000700  55.200000
0.003700  55.300000
0.001500  55.300000
0.001500  55.400000
0.001500  55.500000
0.000700  55.600000
0.000000  55.700000
0.000000  55.800000
0.001500  55.900000
0.004500  56.000000
0.004500  56.100000
0.006000  56.100000
0.008200  56.200000
0.009700  56.300000
0.012000  56.400000
0.010500  56.500000
0.008200  56.600000
0.008200  56.700000
0.010500  56.700000
0.010500  56.800000
0.008200  56.900000
0.006700  57.000000
0.006000  57.100000
0.003000  57.100000
0.001500  57.200000
-0.001500  57.300000
-0.002300  57.400000
0.000000  57.500000
0.000700  57.600000
0.000700  57.700000
0.001500  57.800000
-0.000800  57.900000
-0.002300  58.000000
-0.000800  58.000000
-0.000800  58.100000
-0.003800  58.200000
-0.009100  58.300000
-0.010500  58.400000
-0.007500  58.500000
-0.004600  58.500000
-0.004600  58.600000
-0.004600  58.700000
-0.005300  58.800000
-0.004600  58.900000
-0.004600  59.000000
-0.002300  59.100000
0.000700  59.200000
0.000000  59.300000
-0.001500  59.400000
-0.000800  59.400000
-0.000800  59.500000
-0.002300  59.600000
-0.003000  59.700000
-0.002300  59.800000
-0.001500  59.900000
-0.001500  60.000000
0.000000  60.000000
0.003700  60.100000
0.006000  60.200000
0.007500  60.300000
0.006000  60.400000
0.004500  60.500000
0.002200  60.600000
-0.000800  60.700000
-0.001500  60.700000
0.000700  60.800000
0.004500  60.900000
0.005200  61.000000
0.004500  61.100000
-0.000800  61.200000
-0.002300  61.300000
-0.003000  61.300000
-0.007500  61.400000
-0.008300  61.500000
-0.004600  61.600000
-0.003000  61.700000
0.002200  61.800000
0.003700  61.900000
0.003000  62.000000
0.001500  62.100000
0.002200  62.100000
0.004500  62.200000
0.003700  62.300000
0.005200  62.400000
0.007500  62.500000
0.006000  62.500000
0.003000  62.600000
0.000700  62.700000
0.002200  62.800000
0.004500  62.900000
0.006700  63.000000
0.009000  63.000000
0.007500  63.100000
0.004500  63.200000
0.003700  63.300000
0.000000  63.400000
-0.004600  63.400000
-0.000800  63.500000
0.003700  63.600000
0.005200  63.700000
0.003000  63.700000
0.001500  63.800000
0.003000  63.900000
0.003700  64.000000
0.005200  64.000000
0.003700  64.100000
0.005200  64.200000
0.006700  64.300000
0.006700  64.300000
0.004500  64.400000
0.000000  64.500000
-0.001500  64.600000
-0.002300  64.700000
-0.003000  64.800000
0.000700  64.800000
0.003000  64.900000
0.006700  65.000000
0.009000  65.100000
0.004500  65.200000
0.001500  65.200000
-0.000800  65.300000
-0.009100  65.400000
-0.009800  65.500000
-0.005300  65.600000
-0.002300  65.600000
-0.001500  65.700000
-0.002300  65.800000
0.000700  65.800000
0.001500  65.900000
-0.002300  66.000000
-0.003800  66.100000
-0.004600  66.100000
-0.000800  66.200000
0.000700  66.300000
0.001500  66.400000
-0.001500  66.500000
-0.009800  66.500000
-0.013500  66.600000
-0.009100  66.600000
0.000700  66.700000
0.004500  66.800000
0.008200  66.900000
0.009700  67.000000
0.006700  67.000000
0.006700  67.100000
0.006700  67.200000
0.006700  67.300000
0.004500  67.300000
0.003000  67.400000
0.006700  67.500000
0.008200  67.500000
0.003000  67.600000
-0.000800  67.700000
0.000700  67.800000
0.000700  67.800000
-0.001500  67.900000
-0.002300  68.000000
-0.003800  68.000000
-0.003000  68.100000
-0.001500  68.200000
-0.000800  68.300000
-0.000800  68.300000
0.001500  68.400000
0.003000  68.500000
0.001500  68.500000
-0.000800  68.600000
0.000700  68.700000
0.000700  68.800000
-0.000800  68.800000
-0.000800  68.900000
-0.001500  69.000000
-0.000800  69.100000
0.000700  69.200000
0.003000  69.300000
0.004500  69.300000
0.004500  69.400000
-0.003000  69.500000
-0.012800  69.600000
-0.005300  69.700000
0.003000  69.700000
0.008200  69.800000
0.009700  69.900000
0.006700  70.000000
0.001500  70.100000
-0.003800  70.100000
-0.000800  70.200000
0.001500  70.300000
0.000000  70.300000
-0.000800  70.400000
-0.004600  70.500000
-0.004600  70.600000
-0.003000  70.600000
-0.002300  70.700000
-0.001500  70.800000
0.000700  70.900000
0.001500  71.000000
0.001500  71.100000
0.001500  71.100000
0.000700  71.200000
-0.001500  71.300000
-0.003000  71.400000
-0.000800  71.500000
0.003700  71.500000
0.004500  71.600000
0.002200  71.700000
0.003000  71.800000
0.001500  71.900000
0.000700  71.900000
0.004500  72.000000
0.009000  72.100000
0.005200  72.200000
0.004500  72.200000
0.006000  72.300000
0.003700  72.400000
0.000700  72.500000
-0.004600  72.600000
-0.004600  72.600000
0.000700  72.700000
0.001500  72.800000
0.004500  72.900000
0.005200  72.900000
0.005200  73.000000
0.002200  73.100000
-0.000800  73.200000
0.000700  73.300000
-0.000800  73.300000
-0.003000  73.400000
-0.003000  73.500000
-0.001500  73.600000
0.001500  73.700000
0.002200  73.800000
-0.003800  73.800000
-0.007500  73.900000
-0.006800  74.000000
-0.003000  74.100000
0.003700  74.200000
0.007500  74.300000
0.009000  74.400000
0.007500  74.500000
0.005200  74.600000
0.004500  74.700000
0.001500  74.700000
0.003700  74.800000
0.005200  74.900000
0.003700  75.000000
-0.002300  75.100000
-0.006000  75.100000
-0.007500  75.200000
-0.006000  75.300000
-0.002300  75.400000
-0.002300  75.600000
0.000000  75.600000
0.003000  75.700000
-0.000800  75.800000
-0.005300  75.900000
-0.003000  76.000000
0.000000  76.100000
0.000000  76.200000
0.003000  76.300000
0.005200  76.400000
0.004500  76.500000
0.005200  76.600000
0.006000  76.700000
0.005200  76.800000
0.005200  76.900000
0.000000  76.900000
-0.005300  77.000000
-0.005300  77.100000
-0.002300  77.300000
-0.003800  77.300000
-0.008300  77.400000
-0.008300  77.500000
-0.004600  77.600000
-0.002300  77.800000
0.000000  77.800000
0.000700  77.900000
0.002200  78.000000
0.005200  78.100000
0.009000  78.300000
0.010500  78.300000
0.007500  78.400000
0.005200  78.500000
0.007500  78.600000
0.009000  78.700000
0.012700  78.800000
0.008200  78.900000
0.003000  79.000000
0.003000  79.100000
0.003000  79.200000
0.003000  79.300000
0.006700  79.400000
0.004500  79.500000
0.000700  79.600000
-0.000800  79.700000
-0.002300  79.800000
0.001500  79.900000
0.002200  80.000000
-0.000800  80.100000
0.000700  80.200000
-0.003800  80.300000
-0.003800  80.400000
0.001500  80.500000
0.001500  80.600000
0.005200  80.700000
0.004500  80.800000
0.000700  80.900000
0.000700  81.000000
-0.001500  81.000000
0.003000  81.200000
0.004500  81.300000
0.001500  81.400000
-0.005300  81.400000
-0.010500  81.600000
-0.008300  81.700000
-0.004600  81.800000
-0.000800  81.900000
-0.003000  82.000000
-0.009100  82.100000
-0.011300  82.200000
-0.012000  82.300000
-0.012000  82.400000
-0.011300  82.500000
-0.005300  82.600000
0.001500  82.700000
0.006000  82.800000
0.008200  82.900000
0.009000  83.000000
0.008200  83.100000
0.008200  83.200000
0.005200  83.300000
-0.000800  83.400000
-0.003000  83.500000
-0.008300  83.600000
-0.007500  83.700000
-0.001500  83.700000
0.001500  83.900000
0.006700  84.000000
0.009000  84.100000
0.012700  84.100000
0.012700  84.200000
0.009000  84.300000
0.001500  84.400000
-0.003000  84.600000
-0.003000  84.600000
-0.003000  84.700000
-0.000800  84.800000
0.003000  84.900000
0.005200  85.000000
0.006000  85.100000
0.004500  85.200000
0.002200  85.300000
0.000700  85.400000
0.002200  85.500000
0.006700  85.600000
0.002200  85.700000
-0.001500  85.800000
-0.003000  85.900000
-0.001500  85.900000
-0.000800  86.000000
0.000700  86.100000
0.003000  86.300000
0.000700  86.300000
0.001500  86.400000
0.004500  86.500000
0.009700  86.600000
0.012700  86.700000
0.010500  86.800000
0.008200  86.900000
0.005200  86.900000
0.005200  87.000000
0.004500  87.100000
-0.000800  87.200000
-0.002300  87.300000
-0.003000  87.300000
-0.003000  87.400000
-0.003000  87.500000
-0.004600  87.600000
-0.002300  87.700000
-0.001500  87.700000
-0.004600  87.800000
-0.009800  87.900000
-0.013500  88.000000
-0.008300  88.100000
-0.003000  88.200000
-0.003800  88.200000
-0.000800  88.300000
-0.003000  88.400000
-0.008300  88.500000
-0.012000  88.600000
-0.008300  88.600000
-0.003000  88.700000
-0.000800  88.800000
0.004500  88.900000
0.007500  88.900000
0.005200  89.000000
0.003000  89.100000
0.004500  89.100000
0.004500  89.200000
0.005200  89.300000
0.006700  89.400000
0.006700  89.500000
0.007500  89.500000
0.005200  89.600000
0.009700  89.700000
0.012700  89.700000
0.008200  89.800000
0.003700  89.900000
0.002200  90.000000
0.002200  90.000000
0.001500  90.100000
0.000000  90.200000
0.000700  90.200000
-0.003800  90.300000
-0.009100  90.400000
-0.007500  90.400000
-0.005300  90.500000
-0.004600  90.600000
-0.002300  90.700000
0.000700  90.700000
-0.000800  90.800000
-0.004600  90.800000
-0.003000  90.900000
0.005200  91.000000
0.011200  91.100000
0.009700  91.100000
0.006000  91.200000
0.009000  91.300000
0.015700  91.300000
0.015000  91.400000
0.015000  91.400000
0.014200  91.500000
0.008200  91.600000
0.001500  91.600000
-0.002300  91.700000
-0.003800  91.800000
-0.010500  91.800000
-0.010500  91.900000
-0.008300  91.900000
-0.006800  92.000000
-0.003800  92.100000
-0.003800  92.100000
-0.002300  92.200000
-0.002300  92.200000
-0.003000  92.300000
-0.001500  92.400000
-0.003000  92.400000
-0.002300  92.500000
-0.000800  92.500000
-0.002300  92.600000
-0.005300  92.600000
-0.005300  92.700000
-0.004600  92.700000
-0.005300  92.800000
-0.003000  92.800000
-0.000800  92.900000
-0.003800  92.900000
-0.006000  93.000000
-0.008300  93.000000
-0.006800  93.100000
-0.001500  93.100000
-0.000800  93.200000
-0.001500  93.200000
-0.000800  93.300000
-0.000800  93.300000
-0.000800  93.400000
0.000700  93.400000
0.000700  93.500000
0.003700  93.500000
0.006000  93.600000
0.003000  93.600000
0.004500  93.600000
0.006000  93.600000
0.006700  93.700000
0.003000  93.700000
0.004500  93.800000
0.008200  93.800000
0.003000  93.900000
0.002200  93.900000
0.001500  94.000000
0.008200  94.000000
0.009000  94.000000
0.009000  94.000000
0.009700  94.100000
0.003000  94.100000
-0.001500  94.200000
-0.001500  94.200000
0.001500  94.300000
0.001500  94.300000
-0.000800  94.300000
-0.001500  94.400000
-0.005300  94.400000
0.000700  94.500000
0.006700  94.500000
0.004500  94.500000
0.000000  94.500000
-0.005300  94.600000
-0.003000  94.600000
0.000700  94.700000
0.000700  94.700000
0.003000  94.700000
0.001500  94.800000
-0.000800  94.800000
0.000700  94.900000
-0.003000  94.900000
-0.004600  94.900000
0.000700  94.900000
0.003700  95.000000
0.003000  95.000000
0.000000  95.000000
0.000000  95.100000
0.000700  95.100000
0.000700  95.100000
-0.001500  95.200000
-0.000800  95.200000
0.002200  95.200000
0.002200  95.300000
0.001500  95.300000
0.001500  95.300000
0.003000  95.300000
0.002200  95.300000
-0.000800  95.400000
-0.003000  95.400000
0.006700  95.400000
0.011200  95.500000
0.006000  95.500000
0.006000  95.500000
0.003700  95.500000
-0.004600  95.600000
-0.003800  95.600000
-0.004600  95.600000
-0.007500  95.700000
-0.003800  95.700000
-0.005300  95.700000
-0.005300  95.700000
-0.000800  95.800000
0.003000  95.800000
0.010500  95.800000
0.008200  95.800000
0.009000  95.800000
0.008200  95.800000
0.002200  95.900000
0.003000  95.900000
0.000700  95.900000
0.000700  95.900000
0.002200  96.000000
0.001500  96.000000
0.000000  96.000000
0.003700  96.000000
0.014200  96.000000
0.018000  96.100000
0.014200  96.100000
0.005200  96.100000
0.001500  96.100000
0.005200  96.200000
0.000700  96.200000
-0.004600  96.200000
-0.006800  96.200000
-0.009100  96.200000
-0.009100  96.300000
-0.005300  96.300000
0.000700  96.300000
0.002200  96.300000
0.003000  96.300000
0.003000  96.300000
0.003000  96.400000
0.001500  96.400000
0.000700  96.400000
0.001500  96.400000
0.001500  96.400000
0.001500  96.400000
0.000000  96.400000
-0.000800  96.400000
-0.003000  96.500000
-0.005300  96.500000
-0.005300  96.500000
-0.004600  96.500000
-0.004600  96.500000
-0.003000  96.500000
-0.003000  96.500000
-0.006800  96.600000
-0.009800  96.600000
-0.006800  96.600000
-0.001500  96.600000
-0.003800  96.600000
-0.003000  96.600000
0.000000  96.600000
0.007500  96.600000
0.008200  96.700000
0.008200  96.700000
0.006700  96.700000
0.001500  96.700000
0.000000  96.700000
-0.003800  96.700000
-0.003800  96.700000
0.002200  96.700000
0.005200  96.700000
0.007500  96.700000
0.009000  96.800000
0.006700  96.800000
0.003700  96.800000
0.003700  96.800000
0.003700  96.800000
0.003000  96.800000
0.005200  96.800000
0.004500  96.900000
0.003000  96.900000
0.006700  96.900000
0.009000  96.900000
0.006700  96.900000
0.000700  96.900000
-0.002300  96.900000
0.000700  96.900000
0.003000  96.900000
0.004500  97.000000
0.001500  97.000000
-0.006800  97.000000
-0.011300  97.000000
-0.009800  97.000000
-0.007500  97.000000
-0.004600  97.000000
-0.002300  97.000000
0.002200  97.000000
0.001500  97.000000
-0.002300  97.100000
0.000000  97.100000
0.001500  97.100000
-0.001500  97.100000
-0.003000  97.100000
-0.004600  97.100000
-0.006000  97.100000
-0.004600  97.100000
-0.006800  97.100000
-0.008300  97.100000
-0.011300  97.100000
-0.008300  97.100000
0.002200  97.100000
0.006000  97.100000
0.010500  97.100000
0.010500  97.100000
0.004500  97.100000
0.003700  97.200000
0.000700  97.200000
0.000000  97.200000
-0.001500  97.200000
-0.005300  97.200000
-0.006800  97.200000
-0.006800  97.200000
-0.004600  97.200000
0.000000  97.200000
0.003000  97.200000
0.009000  97.200000
0.013500  97.200000
0.006700  97.200000
0.003000  97.200000
0.003700  97.200000
-0.000800  97.200000
-0.001500  97.200000
0.000000  97.200000
0.006700  97.200000
0.012000  97.200000
0.010500  97.200000
0.008200  97.200000
0.008200  97.200000
0.009700  97.200000
0.004500  97.200000
0.000000  97.200000
0.000700  97.200000
0.004500  97.200000
0.006000  97.200000
0.001500  97.200000
-0.005300  97.200000
-0.013500  97.200000
-0.009100  97.200000
-0.003000  97.200000
0.001500  97.200000
0.008200  97.200000
0.013500  97.200000
0.014200  97.200000
0.012000  97.200000
0.012700  97.200000
0.008200  97.200000
-0.006800  97.200000
-0.025600  97.200000
-0.023300  97.200000
-0.008300  97.200000
0.003000  97.200000
0.011200  97.200000
0.011200  97.200000
0.008200  97.200000
0.003700  97.200000
0.000700  97.200000
-0.000800  97.200000
0.000000  97.200000
0.000700  97.200000
0.005200  97.200000
0.009000  97.200000
0.012700  97.200000
0.012700  97.200000
0.009000  97.200000
0.006000  97.200000
-0.000800  97.200000
-0.005300  97.200000
-0.005300  97.200000
-0.003800  97.200000
0.000000  97.200000
-0.003000  97.200000
-0.003000  97.200000
0.001500  97.200000
0.004500  97.200000
0.001500  97.200000
0.000700  97.200000
-0.001500  97.200000
-0.006800  97.200000
-0.007500  97.200000
-0.006800  97.200000
-0.001500  97.200000
0.001500  97.200000
0.003000  97.200000
0.005200  97.200000
0.001500  97.200000
-0.000800  97.200000
-0.002300  97.200000
-0.007500  97.200000
-0.012800  97.200000
-0.012000  97.200000
-0.010500  97.200000
-0.009100  97.200000
-0.006800  97.200000
-0.008300  97.200000
-0.008300  97.200000
-0.006800  97.200000
-0.009100  97.200000
-0.009100  97.200000
-0.001500  97.100000
0.002200  97.100000
0.003000  97.100000
0.008200  97.100000
0.009700  97.100000
0.008200  97.100000
0.000700  97.100000
-0.002300  97.100000
0.002200  97.100000
0.003000  97.100000
0.012000  97.000000
0.016500  97.000000
0.015000  97.000000
0.011200  97.000000
0.008200  97.000000
0.008200  97.000000
0.009000  97.000000
0.006000  97.000000
0.003000  97.000000
0.004500  97.000000
0.006000  97.000000
0.005200  97.000000
0.003000  97.000000
-0.000800  97.000000
-0.002300  97.000000
-0.003000  97.000000
-0.006000  97.000000
-0.005300  97.000000
-0.004600  97.000000
-0.004600  97.000000
0.000700  97.000000
0.004500  97.000000
0.003000  97.000000
0.001500  97.000000
0.000000  97.000000
-0.002300  97.000000
-0.003800  97.000000
-0.003800  97.000000
0.001500  97.000000
0.005200  97.000000
0.004500  97.000000
0.005200  97.000000
0.004500  97.000000
0.001500  97.000000
-0.002300  97.000000
-0.003000  97.000000
-0.002300  97.000000
0.004500  97.000000
0.007500  97.000000
0.006000  97.000000
0.007500  97.000000
0.004500  97.000000
0.001500  97.000000
-0.004600  97.000000
-0.006800  97.000000
-0.003000  97.000000
-0.001500  97.000000
0.001500  97.000000
0.005200  97.000000
0.006700  97.000000
0.007500  97.000000
0.008200  97.000000
0.010500  97.000000
0.006700  97.000000
-0.008300  97.000000
-0.021800  97.000000
-0.020300  97.000000
-0.010500  97.000000
0.001500  97.000000
0.004500  97.000000
0.002200  97.000000
0.004500  97.000000
0.003000  97.000000
0.006700  97.000000
0.009000  97.000000
0.010500  97.000000
0.012000  97.000000
0.009700  97.000000
0.006000  97.000000
0.002200  97.000000
-0.003800  97.000000
-0.003800  97.000000
0.000000  97.000000
-0.000800  97.000000
-0.003800  97.000000
-0.003000  97.000000
0.000000  97.000000
-0.001500  97.000000
0.000700  97.000000
0.001500  97.000000
-0.003000  97.000000
-0.000800  97.000000
0.000700  97.000000
0.000700  97.000000
0.001500  97.000000
0.000700  97.000000
0.001500  97.000000
0.000700  97.000000
-0.001500  97.000000
0.001500  97.000000
-0.000800  97.000000
-0.003000  97.000000
0.001500  97.000000
0.003000  97.000000
0.006700  97.000000
0.006700  97.000000
0.005200  97.000000
0.004500  97.000000
0.001500  97.000000
0.002200  97.000000
0.001500  97.000000
0.001500  97.000000
-0.003000  97.000000
-0.005300  97.000000
-0.002300  97.000000
-0.001500  97.000000
0.003000  97.000000
0.004500  97.100000
0.003000  97.100000
0.003700  97.100000
0.006700  97.100000
0.006700  97.100000
0.001500  97.100000
-0.000800  97.100000
-0.003000  97.100000
-0.001500  97.100000
-0.001500  97.100000
-0.001500  97.100000
0.000700  97.100000
-0.000800  97.100000
-0.005300  97.100000
-0.008300  97.100000
-0.007500  97.100000
-0.001500  97.100000
0.001500  97.100000
0.000000  97.100000
0.000700  97.100000
0.003700  97.200000
0.004500  97.200000
0.005200  97.200000
0.005200  97.200000
0.000700  97.200000
0.000700  97.200000
0.006700  97.200000
0.006700  97.200000
0.004500  97.200000
0.005200  97.200000
0.003700  97.200000
0.001500  97.200000
0.002200  97.200000
0.003000  97.200000
0.003000  97.200000
0.004500  97.200000
0.001500  97.200000
0.000000  97.200000
-0.000800  97.200000
-0.000800  97.200000
0.000700  97.200000
0.003000  97.200000
0.007500  97.200000
0.006700  97.200000
0.004500  97.200000
-0.000800  97.200000
-0.002300  97.200000
-0.001500  97.200000
-0.003000  97.200000
-0.003000  97.200000
-0.005300  97.200000
-0.007500  97.200000
-0.005300  97.200000
-0.007500  97.200000
-0.004600  97.200000
-0.003000  97.200000
-0.008300  97.200000
-0.012800  97.200000
-0.010500  97.200000
-0.005300  97.200000
-0.008300  97.200000
-0.018100  97.200000
-0.014300  97.200000
-0.004600  97.200000
0.003000  97.200000
0.008200  97.300000
0.005200  97.300000
0.009000  97.300000
0.010500  97.300000
0.012000  97.300000
0.010500  97.300000
0.004500  97.300000
0.002200  97.300000
-0.000800  97.300000
-0.003800  97.300000
-0.004600  97.300000
-0.000800  97.300000
-0.000800  97.300000
0.000700  97.300000
0.004500  97.300000
0.005200  97.300000
0.009700  97.300000
0.012000  97.300000
0.011200  97.300000
0.012000  97.300000
0.012000  97.300000
0.007500  97.300000
0.008200  97.300000
0.009000  97.300000
0.005200  97.300000
0.008200  97.300000
0.004500  97.300000
0.001500  97.300000
-0.000800  97.300000
-0.001500  97.300000
-0.003000  97.300000
-0.006800  97.300000
-0.003000  97.300000
-0.001500  97.300000
0.000700  97.300000
0.002200  97.300000
0.004500  97.300000
0.009000  97.300000
0.008200  97.300000
0.006000  97.300000
0.002200  97.300000
0.000700  97.300000
0.000700  97.300000
0.000700  97.300000
0.000700  97.300000
0.001500  97.300000
-0.000800  97.300000
-0.000800  97.300000
0.003000  97.300000
0.001500  97.300000
-0.001500  97.300000
-0.003800  97.300000
-0.011300  97.300000
-0.016500  97.300000
-0.016500  97.300000
-0.009800  97.300000
-0.000800  97.300000
0.006700  97.300000
0.009000  97.300000
0.006700  97.300000
0.005200  97.300000
0.008200  97.300000
0.005200  97.300000
0.005200  97.300000
0.006700  97.300000
0.001500  97.300000
0.000700  97.300000
0.000700  97.300000
-0.001500  97.300000
-0.000800  97.300000
-0.001500  97.200000
-0.002300  97.200000
-0.003800  97.200000
-0.005300  97.200000
-0.005300  97.200000
-0.005300  97.200000
-0.000800  97.200000
0.001500  97.200000
-0.001500  97.200000
0.002200  97.200000
0.008200  97.200000
0.010500  97.200000
0.012700  97.200000
0.006700  97.200000
0.000700  97.200000
-0.003000  97.200000
-0.004600  97.200000
-0.004600  97.200000
-0.001500  97.200000
-0.003800  97.200000
-0.004600  97.200000
-0.000800  97.200000
0.004500  97.200000
0.007500  97.200000
0.009000  97.200000
0.008200  97.200000
0.009000  97.200000
0.008200  97.200000
0.006700  97.200000
0.006700  97.200000
0.006700  97.200000
0.006700  97.200000
0.003000  97.200000
-0.000800  97.200000
-0.005300  97.200000
-0.006000  97.200000
-0.006000  97.200000
-0.006000  97.200000
-0.006800  97.200000
-0.006000  97.200000
-0.006000  97.200000
-0.005300  97.200000
-0.000800  97.200000
-0.000800  97.200000
0.000700  97.200000
0.001500  97.200000
0.000700  97.200000
0.001500  97.200000
0.004500  97.200000
0.002200  97.200000
-0.001500  97.100000
0.001500  97.100000
0.002200  97.100000
0.000700  97.100000
0.000000  97.100000
-0.000800  97.100000
-0.005300  97.100000
-0.006800  97.100000
-0.004600  97.100000
-0.005300  97.100000
-0.005300  97.000000
-0.003800  97.000000
0.001500  97.000000
0.001500  97.000000
0.000700  97.000000
0.000000  97.000000
-0.005300  97.000000
-0.006000  97.000000
-0.000800  97.000000
0.003700  97.000000
0.005200  97.000000
0.008200  97.000000
0.006700  97.000000
0.004500  97.000000
0.006000  97.000000
0.003700  97.000000
0.001500  97.000000
-0.002300  97.000000
-0.005300  97.000000
-0.003000  97.000000
-0.003000  96.900000
-0.002300  96.900000
-0.002300  96.900000
-0.000800  96.900000
0.004500  96.900000
0.012000  96.900000
0.015700  96.900000
0.016500  96.900000
0.018700  96.900000
0.019500  96.900000
0.010500  96.900000
0.002200  96.900000
-0.000800  96.900000
-0.004600  96.900000
-0.008300  96.900000
-0.006800  96.900000
-0.001500  96.900000
0.002200  96.900000
0.004500  96.900000
0.006700  96.900000
0.009000  96.900000
0.007500  96.900000
0.006700  96.900000
0.008200  96.900000
0.005200  96.900000
-0.007500  96.900000
-0.015800  96.900000
-0.012800  96.900000
-0.009800  96.900000
-0.006000  96.900000
-0.005300  96.800000
-0.005300  96.800000
-0.006800  96.800000
-0.004600  96.800000
-0.004600  96.800000
-0.009100  96.800000
-0.006800  96.800000
0.000700  96.800000
-0.000800  96.800000
-0.005300  96.800000
-0.005300  96.700000
-0.005300  96.700000
-0.003800  96.700000
-0.000800  96.700000
0.002200  96.700000
0.008200  96.700000
0.009000  96.700000
0.010500  96.700000
0.014200  96.700000
0.012000  96.700000
0.006000  96.700000
0.005200  96.700000
0.006000  96.700000
0.006000  96.700000
0.005200  96.700000
0.002200  96.700000
0.003000  96.700000
0.000700  96.700000
0.000000  96.700000
0.003000  96.700000
0.003700  96.700000
0.004500  96.700000
0.004500  96.700000
0.006700  96.700000
0.003700  96.700000
-0.004600  96.700000
-0.005300  96.700000
0.000700  96.700000
0.005200  96.700000
0.002200  96.700000
-0.004600  96.700000
-0.006800  96.700000
-0.009800  96.700000
-0.009100  96.700000
-0.003800  96.700000
-0.001500  96.700000
0.001500  96.700000
0.002200  96.700000
0.001500  96.700000
0.003000  96.700000
0.001500  96.700000
0.004500  96.700000
0.004500  96.700000
0.003700  96.700000
0.006000  96.700000
0.003000  96.700000
0.003000  96.700000
0.004500  96.700000
0.001500  96.700000
0.001500  96.700000
0.004500  96.600000
0.006700  96.600000
0.005200  96.600000
0.001500  96.600000
0.000700  96.600000
-0.000800  96.600000
0.000000  96.600000
-0.002300  96.600000
-0.001500  96.600000
0.000700  96.600000
0.001500  96.500000
0.001500  96.500000
-0.002300  96.500000
-0.004600  96.500000
-0.000800  96.500000
-0.001500  96.500000
-0.003000  96.500000
-0.006000  96.500000
-0.009100  96.500000
-0.003000  96.500000
-0.001500  96.500000
-0.000800  96.500000
0.001500  96.500000
0.003700  96.500000
0.003000  96.500000
0.000000  96.500000
-0.001500  96.500000
0.000700  96.500000
0.003000  96.500000
0.001500  96.500000
0.003000  96.400000
0.002200  96.400000
0.002200  96.400000
0.004500  96.400000
0.005200  96.400000
0.010500  96.400000
0.012000  96.400000
0.006700  96.400000
0.003000  96.400000
0.001500  96.400000
0.002200  96.400000
0.000700  96.400000
-0.001500  96.400000
-0.003000  96.400000
-0.003800  96.400000
-0.006800  96.400000
-0.010500  96.400000
-0.009800  96.400000
-0.003800  96.400000
0.000000  96.400000
0.000000  96.300000
-0.000800  96.300000
0.001500  96.300000
0.002200  96.300000
0.000700  96.300000
-0.002300  96.300000
-0.004600  96.300000
-0.001500  96.300000
-0.001500  96.300000
0.003000  96.300000
0.009000  96.300000
0.005200  96.300000
0.000700  96.300000
0.000700  96.300000
0.006000  96.300000
0.008200  96.300000
0.010500  96.300000
0.009000  96.300000
0.009000  96.300000
0.010500  96.300000
0.008200  96.300000
0.006700  96.300000
0.001500  96.300000
-0.001500  96.300000
-0.002300  96.300000
-0.002300  96.300000
-0.003000  96.300000
-0.004600  96.300000
-0.004600  96.300000
-0.003000  96.300000
0.001500  96.200000
0.003000  96.200000
0.003000  96.200000
0.000700  96.200000
-0.000800  96.200000
-0.001500  96.200000
-0.003000  96.200000
-0.003000  96.200000
-0.005300  96.200000
-0.004600  96.200000
0.000700  96.100000
0.002200  96.100000
0.001500  96.100000
-0.002300  96.100000
-0.003000  96.100000
0.000000  96.100000
0.000700  96.100000
0.000700  96.100000
0.002200  96.100000
0.004500  96.100000
0.004500  96.100000
0.002200  96.100000
0.000700  96.100000
-0.001500  96.100000
-0.002300  96.100000
-0.000800  96.100000
-0.002300  96.100000
-0.003000  96.000000
-0.001500  96.000000
0.000700  96.000000
-0.000800  96.000000
-0.001500  96.000000
0.001500  96.000000
0.004500  96.000000
0.005200  96.000000
0.003000  96.000000
-0.000800  96.000000
-0.001500  96.000000
-0.001500  95.900000
-0.002300  95.900000
-0.004600  95.900000
-0.002300  95.900000
-0.002300  95.900000
-0.004600  95.900000
-0.000800  95.900000
0.003000  95.900000
0.010500  95.900000
0.007500  95.900000
0.004500  95.800000
0.006000  95.800000
0.000700  95.800000
-0.001500  95.800000
-0.001500  95.800000
0.000000  95.800000
0.003000  95.800000
0.002200  95.800000
0.003000  95.800000
0.004500  95.800000
0.005200  95.800000
0.006000  95.800000
0.006700  95.800000
0.008200  95.800000
0.010500  95.800000
0.009000  95.700000
0.009000  95.700000
0.006000  95.700000
0.003000  95.700000
0.004500  95.700000
0.005200  95.700000
0.004500  95.700000
0.001500  95.600000
-0.001500  95.600000
-0.006800  95.600000
-0.008300  95.600000
-0.010500  95.600000
-0.012000  95.600000
-0.012800  95.600000
-0.012000  95.600000
-0.010500  95.600000
-0.010500  95.600000
-0.008300  95.600000
-0.008300  95.600000
-0.006000  95.600000
-0.003000  95.500000
-0.001500  95.500000
-0.001500  95.500000
-0.001500  95.500000
0.000700  95.500000
0.002200  95.500000
0.001500  95.500000
0.002200  95.400000
0.004500  95.400000
0.004500  95.400000
0.004500  95.400000
0.004500  95.400000
0.005200  95.400000
0.004500  95.400000
0.004500  95.400000
0.008200  95.400000
0.006700  95.400000
0.006700  95.300000
0.006000  95.300000
0.005200  95.300000
0.005200  95.300000
0.006700  95.300000
0.009000  95.300000
0.006700  95.300000
0.006700  95.300000
0.005200  95.300000
0.004500  95.300000
0.003700  95.200000
0.000700  95.200000
-0.000800  95.200000
-0.002300  95.200000
-0.002300  95.200000
-0.002300  95.200000
-0.003000  95.100000
-0.003000  95.100000
-0.003000  95.100000
-0.002300  95.100000
-0.000800  95.000000
0.000700  95.000000
0.003000  95.000000
0.005200  95.000000
0.002200  95.000000
-0.000800  94.900000
-0.004600  94.900000
-0.002300  94.900000
0.001500  94.900000
0.003000  94.900000
0.004500  94.800000
0.001500  94.800000
0.001500  94.800000
0.002200  94.800000
0.001500  94.800000
0.005200  94.700000
0.006000  94.700000
0.001500  94.700000
0.003000  94.700000
0.005200  94.700000
0.006700  94.600000
0.006000  94.600000
0.003700  94.600000
0.000000  94.500000
-0.003800  94.500000
-0.009100  94.500000
-0.012000  94.500000
-0.009800  94.500000
-0.006800  94.500000
-0.003000  94.500000
-0.000800  94.400000
0.001500  94.400000
0.003700  94.400000
0.003000  94.300000
0.003000  94.300000
0.003700  94.300000
0.005200  94.200000
0.004500  94.200000
-0.001500  94.200000
-0.005300  94.100000
-0.006800  94.100000
-0.008300  94.100000
-0.007500  94.000000
-0.005300  94.000000
-0.004600  94.000000
-0.001500  94.000000
0.003000  94.000000
0.004500  93.900000
0.004500  93.900000
0.004500  93.900000
0.001500  93.800000
0.003000  93.800000
0.008200  93.800000
0.009000  93.700000
0.010500  93.700000
0.009000  93.600000
0.006700  93.600000
0.006700  93.600000
0.004500  93.600000
0.004500  93.600000
0.005200  93.500000
0.006700  93.500000
0.004500  93.500000
-0.000800  93.400000
0.000700  93.400000
-0.002300  93.300000
-0.000800  93.300000
0.001500  93.300000
0.001500  93.200000
0.003000  93.200000
0.000700  93.100000
-0.000800  93.100000
0.000000  93.100000
-0.002300  93.100000
-0.000800  93.000000
-0.000800  93.000000
0.000700  92.900000
0.000700  92.900000
-0.002300  92.800000
-0.000800  92.800000
-0.000800  92.700000
-0.002300  92.700000
-0.001500  92.700000
-0.000800  92.700000
-0.003000  92.600000
-0.002300  92.600000
0.001500  92.500000
0.003000  92.500000
0.007500  92.400000
0.009000  92.400000
0.008200  92.300000
0.006700  92.300000
0.004500  92.200000
0.004500  92.200000
0.001500  92.200000
-0.000800  92.100000
-0.003800  92.100000
-0.004600  92.000000
-0.002300  92.000000
-0.003000  91.900000
-0.006000  91.800000
-0.009100  91.800000
-0.010500  91.800000
-0.007500  91.700000
-0.004600  91.700000
0.001500  91.600000
0.004500  91.600000
0.003000  91.500000
0.001500  91.500000
-0.000800  91.400000
-0.000800  91.300000
0.000000  91.300000
0.000700  91.300000
-0.000800  91.300000
0.001500  91.200000
0.005200  91.100000
0.005200  91.100000
0.004500  91.000000
0.001500  91.000000
-0.000800  90.900000
0.000000  90.900000
0.000700  90.800000
-0.000800  90.800000
-0.001500  90.800000
-0.003000  90.700000
-0.003800  90.600000
0.000700  90.600000
0.003000  90.500000
0.003700  90.500000
0.005200  90.400000
0.005200  90.400000
0.001500  90.400000
0.000000  90.300000
-0.000800  90.300000
-0.001500  90.200000
-0.002300  90.100000
0.000700  90.100000
0.004500  90.000000
0.001500  90.000000
0.003000  90.000000
0.003000  89.900000
0.000700  89.900000
0.003700  89.800000
0.003000  89.800000
0.003700  89.700000
0.005200  89.600000
0.006700  89.600000
0.006700  89.500000
0.005200  89.500000
0.002200  89.500000
0.002200  89.400000
0.004500  89.400000
-0.000800  89.300000
-0.005300  89.300000
-0.006800  89.200000
-0.000800  89.200000
0.000700  89.100000
0.000700  89.100000
0.001500  89.100000
-0.000800  89.000000
0.001500  89.000000
0.000700  88.900000
-0.001500  88.900000
-0.005300  88.800000
-0.008300  88.800000
-0.005300  88.700000
-0.004600  88.700000
-0.000800  88.600000
0.000700  88.600000
0.001500  88.600000
0.004500  88.500000
0.000700  88.500000
-0.001500  88.400000
-0.002300  88.400000
0.000700  88.300000
0.000700  88.300000
0.000700  88.300000
0.001500  88.200000
0.001500  88.200000
0.005200  88.200000
0.005200  88.100000
0.005200  88.100000
0.006000  88.000000
0.004500  88.000000
0.003000  87.900000
0.001500  87.900000
0.000700  87.900000
-0.001500  87.800000
-0.003000  87.800000
-0.003000  87.700000
-0.003000  87.700000
-0.005300  87.700000
-0.006000  87.600000
-0.003800  87.600000
-0.001500  87.600000
0.001500  87.500000
0.003000  87.500000
0.006700  87.400000
0.008200  87.400000
0.008200  87.400000
0.005200  87.300000
0.001500  87.300000
0.000700  87.300000
-0.001500  87.300000
-0.001500  87.200000
-0.003800  87.200000
0.000700  87.100000
0.004500  87.100000
0.004500  87.100000
0.004500  87.000000
0.001500  86.900000
0.000700  86.900000
-0.000800  86.900000
-0.000800  86.900000
-0.001500  86.800000
-0.001500  86.800000
-0.002300  86.800000
-0.000800  86.800000
0.000700  86.800000
0.000700  86.700000
0.001500  86.700000
0.003000  86.700000
0.000700  86.600000
0.004500  86.600000
0.004500  86.600000
0.000700  86.500000
0.000700  86.500000
0.000700  86.500000
0.000700  86.400000
-0.000800  86.400000
-0.000800  86.300000
-0.000800  86.300000
0.001500  86.300000
0.004500  86.300000
0.004500  86.300000
0.005200  86.300000
0.006700  86.200000
0.006000  86.200000
0.001500  86.200000
-0.000800  86.100000
-0.001500  86.100000
-0.004600  86.100000
-0.005300  86.000000
-0.004600  86.000000
-0.005300  86.000000
-0.004600  85.900000
-0.001500  85.900000
-0.000800  85.900000
-0.000800  85.900000
0.000700  85.900000
0.003000  85.800000
0.002200  85.800000
-0.000800  85.800000
-0.000800  85.700000
-0.001500  85.700000
-0.000800  85.600000
0.004500  85.600000
0.004500  85.600000
0.003000  85.500000
-0.000800  85.500000
-0.000800  85.500000
-0.000800  85.500000
-0.002300  85.500000
0.001500  85.400000
0.006700  85.400000
0.010500  85.300000
0.012700  85.300000
0.010500  85.300000
0.009700  85.200000
0.007500  85.200000
0.004500  85.100000
0.003700  85.100000
0.000000  85.100000
-0.003000  85.100000
0.000000  85.100000
0.001500  85.000000
0.003000  85.000000
0.004500  85.000000
0.003000  85.000000
-0.000800  85.000000
-0.002300  84.900000
-0.000800  84.900000
0.000700  84.900000
0.001500  84.800000
0.000700  84.800000
-0.001500  84.800000
-0.003800  84.700000
-0.003000  84.700000
0.000000  84.700000
0.000700  84.700000
0.000000  84.600000
0.001500  84.600000
0.001500  84.600000
0.001500  84.600000
0.002200  84.500000
0.001500  84.500000
0.004500  84.500000
0.003700  84.400000
0.000700  84.400000
-0.001500  84.400000
-0.001500  84.300000
0.001500  84.300000
0.004500  84.300000
0.006700  84.200000
0.005200  84.200000
0.000000  84.100000
-0.003800  84.100000
-0.005300  84.100000
-0.003000  84.100000
-0.000800  84.100000
-0.000800  84.000000
0.001500  84.000000
0.003000  83.900000
0.003700  83.900000
0.005200  83.900000
0.006000  83.800000
0.006700  83.800000
0.006700  83.700000
0.003000  83.700000
-0.000800  83.700000
-0.005300  83.700000
-0.005300  83.600000
-0.006000  83.600000
-0.006800  83.600000
-0.005300  83.500000
-0.003800  83.500000
-0.002300  83.400000
-0.001500  83.400000
-0.001500  83.400000
-0.002300  83.300000
0.000700  83.200000
0.006700  83.200000
0.008200  83.200000
0.006000  83.200000
0.003700  83.200000
0.001500  83.100000
0.000700  83.100000
0.000700  83.000000
0.000000  83.000000
0.000000  82.900000
-0.000800  82.900000
-0.000800  82.900000
-0.001500  82.800000
-0.001500  82.800000
0.000700  82.800000
0.000700  82.700000
0.000000  82.700000
-0.003000  82.700000
-0.002300  82.600000
-0.001500  82.600000
0.002200  82.500000
0.003700  82.500000
0.003700  82.400000
0.004500  82.400000
0.003700  82.300000
0.003000  82.300000
0.002200  82.300000
0.003700  82.200000
0.004500  82.200000
0.004500  82.100000
0.003000  82.100000
0.003700  82.100000
0.003000  82.000000
0.001500  82.000000
0.003000  81.900000
0.004500  81.900000
0.004500  81.800000
0.001500  81.800000
0.000000  81.800000
-0.000800  81.700000
-0.000800  81.600000
-0.003000  81.600000
-0.003800  81.600000
-0.003800  81.500000
-0.003000  81.400000
-0.003000  81.400000
-0.002300  81.400000
0.000700  81.300000
0.000700  81.200000
0.003000  81.200000
0.001500  81.100000
0.000700  81.100000
0.001500  81.000000
0.000000  81.000000
-0.000800  80.900000
-0.003000  80.900000
-0.001500  80.800000
0.002200  80.800000
0.001500  80.700000
0.003000  80.600000
0.004500  80.500000
0.003000  80.500000
0.001500  80.500000
0.001500  80.400000
0.000700  80.400000
0.000700  80.300000
-0.000800  80.200000
0.001500  80.200000
0.001500  80.100000
0.001500  80.100000
0.003000  80.000000
0.001500  79.900000
0.002200  79.900000
0.000700  79.800000
-0.003000  79.700000
-0.003000  79.700000
-0.003000  79.600000
0.000700  79.600000
0.001500  79.500000
0.000700  79.400000
-0.000800  79.300000
-0.001500  79.300000
-0.001500  79.200000
-0.002300  79.200000
0.000700  79.200000
0.003700  79.100000
0.004500  79.000000
0.003000  79.000000
0.002200  78.900000
0.001500  78.800000
0.000700  78.800000
0.004500  78.700000
0.004500  78.700000
0.003000  78.600000
0.000000  78.600000
-0.005300  78.500000
-0.005300  78.400000
-0.004600  78.400000
-0.002300  78.300000
0.000000  78.300000
0.001500  78.200000
0.003000  78.200000
0.003700  78.100000
0.003000  78.000000
0.003000  78.000000
0.000700  77.900000
-0.001500  77.800000
-0.001500  77.800000
0.000700  77.800000
0.003000  77.700000
0.004500  77.600000
0.006000  77.600000
0.005200  77.500000
0.005200  77.400000
0.005200  77.400000
0.000700  77.300000
-0.003000  77.300000
-0.001500  77.200000
0.000000  77.200000
0.002200  77.100000
0.001500  77.000000
0.003000  77.000000
0.003700  76.900000
0.001500  76.900000
0.000700  76.800000
-0.002300  76.700000
-0.003000  76.700000
-0.004600  76.600000
-0.005300  76.500000
-0.003000  76.500000
0.000700  76.400000
-0.000800  76.400000
0.001500  76.300000
0.005200  76.200000
0.008200  76.200000
0.008200  76.100000
0.006700  76.000000
0.007500  76.000000
0.001500  76.000000
-0.003000  75.900000
-0.002300  75.800000
-0.001500  75.700000
-0.000800  75.700000
0.000700  75.600000
-0.000800  75.600000
-0.000800  75.500000
-0.000800  75.400000
0.000700  75.400000
0.003000  75.300000
0.001500  75.200000
0.002200  75.100000
0.003000  75.100000
0.001500  75.000000
-0.000800  74.900000
-0.000800  74.900000
0.001500  74.800000
0.001500  74.700000
0.003000  74.700000
0.002200  74.600000
0.000700  74.600000
-0.002300  74.400000
-0.005300  74.400000
-0.004600  74.300000
-0.004600  74.200000
-0.006800  74.200000
-0.007500  74.100000
-0.006000  74.000000
-0.005300  74.000000
-0.003000  73.900000
-0.000800  73.800000
0.000700  73.800000
0.001500  73.700000
0.002200  73.600000
0.005200  73.500000
0.006700  73.500000
0.006000  73.400000
0.008200  73.300000
0.006700  73.300000
0.004500  73.200000
0.005200  73.100000
0.004500  73.000000
0.004500  72.900000
0.004500  72.900000
0.003000  72.800000
0.000700  72.700000
-0.000800  72.600000
-0.001500  72.500000
-0.004600  72.500000
-0.002300  72.400000
-0.003000  72.300000
-0.004600  72.200000
-0.003000  72.200000
-0.002300  72.100000
-0.000800  72.000000
0.001500  72.000000
0.004500  71.900000
0.004500  71.800000
0.005200  71.700000
0.005200  71.600000
0.004500  71.500000
0.004500  71.400000
0.003000  71.400000
0.001500  71.300000
0.002200  71.200000
0.003000  71.100000
0.003700  71.100000
0.001500  71.000000
-0.001500  70.900000
-0.001500  70.800000
-0.000800  70.700000
0.000000  70.600000
-0.002300  70.600000
-0.004600  70.500000
-0.006800  70.400000
-0.006800  70.300000
-0.005300  70.200000
-0.004600  70.200000
-0.002300  70.100000
-0.001500  70.000000
-0.000800  69.900000
0.000700  69.800000
0.001500  69.700000
0.003700  69.700000
0.003700  69.600000
0.002200  69.500000
0.001500  69.400000
0.003700  69.300000
0.006700  69.300000
0.008200  69.200000
0.006700  69.100000
0.006000  69.000000
0.005200  68.900000
0.002200  68.800000
0.004500  68.700000
0.004500  68.600000
0.001500  68.500000
0.004500  68.500000
0.003700  68.400000
0.003000  68.300000
0.003000  68.200000
0.001500  68.100000
0.000000  68.000000
-0.001500  67.900000
-0.001500  67.900000
0.000700  67.800000
0.000700  67.700000
0.000700  67.600000
0.001500  67.500000
0.000000  67.500000
0.001500  67.400000
0.003000  67.300000
0.003000  67.200000
0.003000  67.100000
0.001500  67.000000
0.000700  66.900000
-0.000800  66.800000
-0.002300  66.800000
0.000700  66.700000
0.003000  66.600000
0.000700  66.500000
0.000700  66.400000
0.001500  66.300000
-0.000800  66.200000
-0.000800  66.100000
-0.000800  66.100000
-0.000800  66.000000
0.000700  65.900000
0.001500  65.800000
-0.000800  65.700000
-0.001500  65.700000
-0.003000  65.600000
0.000700  65.500000
0.004500  65.400000
0.006700  65.300000
0.007500  65.200000
0.006700  65.200000
0.006700  65.100000
0.003700  65.000000
0.002200  64.900000
-0.001500  64.800000
-0.005300  64.700000
-0.004600  64.700000
-0.004600  64.600000
-0.003000  64.500000
-0.001500  64.400000
-0.003000  64.300000
-0.006000  64.300000
-0.006000  64.200000
-0.007500  64.100000
-0.006800  64.000000
-0.004600  63.900000
-0.006800  63.900000
-0.006800  63.800000
-0.006800  63.700000
-0.004600  63.600000
-0.002300  63.500000
0.001500  63.400000
0.004500  63.400000
0.004500  63.300000
0.001500  63.200000
0.000700  63.100000
0.004500  63.000000
0.004500  63.000000
0.006000  62.900000
0.008200  62.800000
0.008200  62.700000
0.003700  62.600000
0.003000  62.500000
0.003700  62.500000
0.002200  62.400000
0.003000  62.300000
0.004500  62.200000
0.004500  62.100000
0.003000  62.100000
0.003000  62.000000
0.002200  61.900000
0.004500  61.800000
0.004500  61.700000
0.002200  61.600000
0.004500  61.600000
0.002200  61.400000
0.000700  61.400000
0.000700  61.300000
0.000700  61.200000
0.000700  61.200000
0.000700  61.100000
0.000700  61.000000
0.002200  60.900000
0.004500  60.800000
0.003700  60.700000
0.003000  60.700000
-0.000800  60.600000
-0.000800  60.500000
0.000700  60.400000
0.000700  60.300000
0.001500  60.300000
0.001500  60.200000
0.003000  60.100000
0.002200  60.000000
-0.000800  59.900000
-0.000800  59.800000
0.000700  59.800000
-0.001500  59.700000
-0.001500  59.600000
-0.000800  59.500000
0.000700  59.400000
0.000700  59.400000
0.000700  59.300000
0.000700  59.200000
-0.001500  59.100000
-0.003000  59.000000
-0.003800  59.000000
-0.003800  58.900000
-0.004600  58.800000
-0.001500  58.800000
0.000000  58.700000
0.000000  58.600000
0.001500  58.500000
0.003700  58.400000
0.006700  58.400000
0.005200  58.200000
0.004500  58.200000
0.003000  58.100000
0.002200  58.000000
0.001500  58.000000
0.002200  57.900000
0.001500  57.800000
-0.002300  57.700000
-0.003000  57.600000
-0.003000  57.500000
-0.003000  57.400000
-0.002300  57.400000
-0.000800  57.300000
0.002200  57.200000
0.003000  57.100000
0.003700  57.000000
0.004500  56.900000
0.006700  56.900000
0.008200  56.800000
0.008200  56.700000
0.005200  56.600000
0.001500  56.500000
0.001500  56.500000
0.000700  56.400000
-0.001500  56.300000
-0.001500  56.200000
-0.001500  56.200000
-0.003000  56.100000
-0.003800  56.000000
-0.004600  55.900000
-0.003000  55.800000
-0.002300  55.800000
-0.003800  55.700000
-0.004600  55.600000
-0.003800  55.500000
-0.001500  55.400000
-0.003000  55.400000
-0.003800  55.300000
-0.003800  55.200000
-0.003800  55.200000
-0.003000  55.000000
-0.003000  55.000000
-0.001500  54.900000
-0.001500  54.900000
0.001500  54.800000
0.003000  54.700000
0.001500  54.600000
0.000000  54.500000
0.000700  54.400000
0.002200  54.400000
0.003000  54.300000
0.006700  54.200000
0.006700  54.200000
0.009000  54.100000
0.009700  54.000000
0.009700  53.900000
0.012700  53.900000
0.012700  53.800000
0.011200  53.700000
0.009000  53.600000
0.006700  53.500000
0.004500  53.500000
0.005200  53.400000
0.003000  53.300000
0.000700  53.200000
0.000700  53.100000
-0.002300  53.100000
-0.000800  53.000000
0.000700  52.900000
-0.001500  52.900000
-0.005300  52.800000
-0.004600  52.700000
-0.002300  52.600000
-0.004600  52.600000
-0.004600  52.500000
-0.001500  52.400000
-0.001500  52.300000
-0.002300  52.200000
-0.003000  52.200000
-0.002300  52.100000
0.001500  52.000000
0.000000  51.900000
0.000700  51.800000
0.000700  51.800000
0.000700  51.700000
0.003000  51.600000
0.003000  51.500000
0.003000  51.400000
0.000000  51.400000
0.001500  51.300000
0.001500  51.200000
0.000700  51.100000
0.002200  51.000000
0.003000  51.000000
0.003000  50.900000
0.003000  50.800000
0.004500  50.700000
0.003700  50.600000
0.003700  50.600000
0.003000  50.500000
-0.000800  50.400000
0.000000  50.300000
-0.000800  50.300000
-0.005300  50.200000
-0.008300  50.100000
-0.008300  50.000000
-0.008300  49.900000
-0.005300  49.900000
-0.005300  49.800000
-0.004600  49.700000
-0.005300  49.600000
-0.003800  49.500000
-0.003000  49.500000
-0.001500  49.400000
0.000700  49.300000
0.000700  49.200000
0.002200  49.200000
0.004500  49.100000
0.005200  49.000000
0.007500  49.000000
0.006700  48.800000
0.005200  48.800000
0.005200  48.700000
0.004500  48.600000
0.005200  48.600000
0.004500  48.500000
0.005200  48.400000
0.005200  48.300000
0.004500  48.200000
0.005200  48.200000
0.005200  48.100000
0.004500  48.000000
0.005200  48.000000
0.004500  47.900000
0.001500  47.800000
0.002200  47.700000
0.000700  47.600000
0.000700  47.600000
0.000700  47.500000
-0.003000  47.400000
-0.004600  47.300000
-0.004600  47.200000
-0.003000  47.200000
-0.001500  47.100000
0.001500  47.000000
0.004500  46.900000
0.006700  46.800000
0.009000  46.800000
0.006700  46.700000
0.005200  46.600000
0.003700  46.500000
0.001500  46.500000
0.001500  46.400000
0.003000  46.300000
0.004500  46.300000
0.001500  46.200000
-0.001500  46.100000
-0.003000  46.000000
-0.004600  45.900000
-0.005300  45.900000
-0.003800  45.700000
-0.003800  45.700000
-0.004600  45.600000
-0.003000  45.500000
-0.003800  45.400000
-0.008300  45.400000
-0.008300  45.300000
-0.005300  45.200000
-0.004600  45.100000
-0.002300  45.000000
-0.000800  45.000000
0.002200  44.900000
0.001500  44.800000
0.003000  44.700000
0.003700  44.600000
0.004500  44.500000
0.004500  44.500000
0.004500  44.400000
0.004500  44.300000
0.003700  44.200000
0.003700  44.100000
0.005200  44.100000
0.005200  44.000000
0.003000  43.900000
0.000700  43.800000
0.001500  43.700000
0.001500  43.700000
0.001500  43.600000
0.000700  43.500000
0.000700  43.500000
0.001500  43.400000
0.002200  43.300000
0.001500  43.200000
0.003000  43.100000
0.003700  43.100000
0.000700  43.000000
0.000000  42.900000
-0.001500  42.800000
-0.001500  42.700000
-0.001500  42.700000
-0.000800  42.600000
-0.000800  42.500000
-0.001500  42.400000
0.000700  42.400000
0.004500  42.300000
0.004500  42.200000
0.003000  42.100000
0.002200  42.000000
0.003000  42.000000
0.003000  41.900000
0.001500  41.800000
0.003000  41.700000
0.003000  41.600000
0.000000  41.600000
0.000000  41.500000
-0.002300  41.400000
-0.005300  41.300000
-0.006800  41.200000
-0.007500  41.200000
-0.004600  41.100000
-0.005300  40.900000
-0.005300  40.900000
-0.004600  40.900000
-0.005300  40.800000
-0.003800  40.700000
-0.003000  40.600000
-0.002300  40.500000
-0.002300  40.500000
-0.000800  40.400000
0.001500  40.300000
0.001500  40.200000
0.003700  40.100000
0.006700  40.000000
0.003700  40.000000
0.000700  39.900000
0.002200  39.800000
0.000700  39.700000
0.001500  39.600000
0.005200  39.600000
0.006700  39.500000
0.006700  39.400000
0.009000  39.300000
0.012000  39.300000
0.010500  39.200000
0.010500  39.100000
0.009000  39.000000
0.008200  39.000000
0.004500  38.900000
0.003000  38.800000
0.003000  38.700000
0.003000  38.600000
0.002200  38.600000
0.000700  38.500000
0.000700  38.400000
0.000700  38.300000
-0.001500  38.200000
-0.003000  38.200000
-0.000800  38.100000
-0.000800  38.000000
-0.003000  38.000000
-0.003000  37.800000
-0.001500  37.800000
-0.000800  37.800000
-0.004600  37.700000
-0.006800  37.600000
-0.006800  37.500000
-0.005300  37.400000
-0.003800  37.300000
-0.003000  37.300000
-0.000800  37.200000
-0.001500  37.100000
-0.000800  37.100000
-0.000800  37.000000
-0.001500  36.900000
0.002200  36.900000
0.003000  36.800000
0.000000  36.700000
-0.000800  36.600000
-0.001500  36.500000
-0.002300  36.500000
-0.001500  36.400000
0.000700  36.300000
0.002200  36.300000
0.003000  36.200000
0.004500  36.100000
0.007500  36.000000
0.007500  36.000000
0.006700  35.900000
0.009000  35.800000
0.010500  35.800000
0.009700  35.700000
0.010500  35.600000
0.010500  35.500000
0.008200  35.500000
0.006700  35.400000
0.008200  35.300000
0.009000  35.200000
0.010500  35.200000
0.009000  35.100000
0.012000  35.100000
0.012000  34.900000
0.005200  34.900000
0.004500  34.800000
0.000700  34.700000
-0.001500  34.700000
-0.003000  34.600000
-0.006000  34.600000
-0.006000  34.500000
-0.006800  34.400000
-0.007500  34.300000
-0.006800  34.200000
-0.005300  34.200000
-0.004600  34.100000
-0.004600  34.100000
-0.003800  34.000000
-0.003000  33.900000
-0.003000  33.800000
-0.003800  33.800000
-0.003800  33.700000
-0.005300  33.700000
-0.006000  33.500000
-0.005300  33.500000
-0.005300  33.400000
-0.004600  33.300000
-0.004600  33.300000
-0.006000  33.200000
-0.004600  33.100000
-0.003000  33.000000
0.000700  32.900000
0.002200  32.900000
0.000700  32.800000
-0.000800  32.700000
-0.001500  32.700000
0.000700  32.600000
0.001500  32.500000
0.003000  32.400000
0.006700  32.400000
0.005200  32.300000
0.002200  32.200000
0.002200  32.100000
0.001500  32.000000
0.001500  31.900000
0.003000  31.900000
0.003000  31.800000
0.004500  31.700000
0.003700  31.600000
0.003000  31.500000
0.005200  31.500000
0.006700  31.400000
0.008200  31.300000
0.006700  31.200000
0.000700  31.200000
-0.001500  31.100000
-0.002300  31.000000
0.000700  31.000000
0.002200  30.900000
0.001500  30.800000
0.000000  30.700000
0.000700  30.600000
0.000700  30.600000
0.000700  30.400000
0.002200  30.400000
0.006700  30.300000
0.012700  30.200000
0.020200  30.100000
0.023200  30.000000
0.021700  30.000000
0.021700  29.900000
0.022500  29.800000
0.030700  29.700000
0.074200  29.600000
0.121500  29.500000
0.138700  29.400000
0.156000  29.300000
0.144700  29.200000
0.116200  29.200000
0.102700  29.100000
0.078000  29.000000
0.070500  28.900000
0.060700  28.800000
0.042700  28.700000
0.034500  28.700000
0.020200  28.600000
0.008200  28.500000
-0.004600  28.400000
-0.012800  28.300000
-0.019500  28.300000
-0.027800  28.200000
-0.033000  28.100000
-0.018800  28.000000
0.013500  27.900000
0.015000  27.800000
-0.008300  27.700000
-0.023300  27.600000
-0.039800  27.500000
-0.050300  27.400000
-0.060800  27.400000
-0.069100  27.300000
-0.071300  27.200000
-0.081000  27.100000
-0.084800  27.000000
-0.084000  27.000000
-0.082500  26.900000
-0.081000  26.800000
-0.080300  26.700000
-0.072800  26.700000
-0.066000  26.600000
-0.060000  26.500000
-0.057000  26.500000
-0.052500  26.400000
-0.051100  26.300000
-0.048000  26.200000
-0.043600  26.100000
-0.044300  26.100000
-0.043600  26.000000
-0.042000  25.900000
-0.039000  25.900000
-0.036800  25.800000
-0.035300  25.700000
-0.033800  25.600000
-0.031500  25.500000
-0.028500  25.500000
-0.027800  25.400000
-0.028500  25.300000
-0.023300  25.300000
-0.013500  25.200000
-0.008300  25.100000
-0.005300  25.100000
0.000700  25.000000
0.006000  24.900000
0.006700  24.800000
0.008200  24.700000
0.007500  24.700000
0.009000  24.600000
0.008200  24.600000
0.004500  24.500000
0.002200  24.400000
-0.003000  24.300000
-0.005300  24.300000
-0.006800  24.200000
-0.009100  24.100000
-0.009800  24.100000
-0.009100  24.000000
-0.008300  23.900000
-0.008300  23.800000
-0.009100  23.800000
-0.007500  23.700000
-0.006000  23.700000
-0.005300  23.600000
-0.003000  23.500000
-0.000800  23.400000
0.003000  23.400000
0.003000  23.400000
0.003000  23.300000
0.001500  23.200000
0.000000  23.100000
0.000700  23.100000
0.003000  23.000000
0.005200  22.900000
0.008200  22.900000
0.011200  22.800000
0.014200  22.800000
0.012700  22.700000
0.012000  22.600000
0.013500  22.600000
0.012700  22.500000
0.008200  22.500000
0.007500  22.400000
0.011200  22.300000
0.017200  22.300000
0.022500  22.200000
0.023200  22.100000
0.021700  22.100000
0.020200  22.000000
0.019500  22.000000
0.021700  21.900000
0.024000  21.800000
0.024000  21.800000
0.020200  21.700000
0.018000  21.600000
0.016500  21.500000
0.014200  21.500000
0.012700  21.500000
0.009700  21.400000
0.012700  21.300000
0.012700  21.300000
0.012000  21.200000
0.012000  21.100000
0.012700  21.100000
0.011200  21.000000
0.012000  21.000000
0.014200  20.900000
0.010500  20.800000
0.017200  20.800000
0.020200  20.700000
0.015000  20.700000
0.015700  20.600000
0.013500  20.500000
0.014200  20.500000
0.015700  20.400000
0.012000  20.300000
0.010500  20.200000
0.007500  20.200000
0.001500  20.100000
-0.003800  20.000000
-0.005300  20.000000
-0.008300  19.900000
-0.008300  19.800000
-0.012000  19.800000
-0.012800  19.700000
-0.013500  19.600000
-0.013500  19.500000
-0.007500  19.400000
-0.005300  19.400000
-0.007500  19.300000
-0.010500  19.200000
-0.015800  19.200000
-0.014300  19.100000
-0.009800  19.000000
-0.006000  18.900000
-0.001500  18.800000
0.002200  18.800000
0.004500  18.700000
0.006700  18.600000
0.005200  18.500000
0.006700  18.400000
0.008200  18.400000
0.008200  18.300000
0.010500  18.200000
0.016500  18.200000
0.023200  18.100000
0.021700  18.000000
0.015700  18.000000
0.010500  17.900000
0.009000  17.800000
0.010500  17.700000
0.009000  17.600000
0.012700  17.500000
0.013500  17.500000
0.008200  17.400000
0.003700  17.300000
0.001500  17.200000
0.000000  17.200000
-0.001500  17.100000
0.000000  17.000000
-0.002300  17.000000
-0.005300  16.900000
-0.012000  16.800000
-0.014300  16.700000
-0.015800  16.600000
-0.015800  16.600000
-0.015000  16.500000
-0.015800  16.400000
-0.012000  16.400000
-0.009100  16.300000
-0.003000  16.200000
-0.002300  16.200000
-0.004600  16.100000
-0.003800  16.000000
0.000700  15.900000
0.007500  15.800000
0.009000  15.800000
0.009000  15.700000
0.009000  15.700000
0.008200  15.600000
0.006700  15.500000
0.007500  15.500000
0.006700  15.400000
0.003000  15.300000
0.000700  15.300000
0.000000  15.200000
-0.003000  15.200000
-0.006000  15.100000
-0.010500  15.000000
-0.012000  15.000000
-0.012000  14.900000
-0.010500  14.800000
-0.005300  14.800000
-0.004600  14.800000
-0.001500  14.700000
0.000000  14.600000
-0.000800  14.600000
0.001500  14.500000
0.007500  14.400000
0.013500  14.400000
0.012700  14.300000
0.012000  14.300000
0.010500  14.200000
0.006700  14.200000
0.004500  14.100000
0.006700  14.000000
0.010500  14.000000
0.012000  13.900000
0.012000  13.900000
0.012000  13.800000
0.009700  13.700000
0.007500  13.700000
0.000700  13.600000
-0.006800  13.600000
-0.008300  13.500000
-0.008300  13.400000
-0.008300  13.400000
-0.006000  13.400000
-0.004600  13.300000
-0.002300  13.300000
0.000700  13.200000
0.000700  13.100000
0.001500  13.100000
0.003000  13.000000
0.004500  13.000000
0.006000  13.000000
0.003000  12.900000
0.001500  12.900000
0.003000  12.800000
0.001500  12.800000
-0.000800  12.700000
-0.002300  12.600000
-0.002300  12.600000
-0.002300  12.600000
-0.003000  12.500000
-0.005300  12.400000
-0.004600  12.400000
-0.003800  12.400000
-0.000800  12.300000
-0.000800  12.300000
-0.001500  12.200000
0.000700  12.200000
0.001500  12.200000
0.003000  12.100000
0.000700  12.100000
-0.001500  12.100000
-0.001500  12.000000
0.000700  12.000000
0.000000  11.900000
-0.001500  11.900000
-0.005300  11.800000
-0.008300  11.800000
-0.006800  11.800000
-0.008300  11.700000
-0.007500  11.700000
-0.004600  11.600000
-0.003000  11.600000
0.001500  11.600000
0.005200  11.500000
0.003700  11.500000
0.006000  11.400000
0.009700  11.400000
0.008200  11.300000
0.003700  11.300000
-0.003000  11.200000
-0.000800  11.200000
0.003000  11.200000
0.003000  11.200000
0.003000  11.100000
0.001500  11.100000
0.005200  11.000000
0.007500  11.000000
0.005200  10.900000
0.001500  10.900000
0.001500  10.800000
0.002200  10.700000
0.003700  10.700000
0.006000  10.700000
0.005200  10.700000
0.006700  10.600000
0.007500  10.600000
0.012000  10.600000
0.012700  10.500000
0.011200  10.500000
0.007500  10.400000
0.003000  10.400000
0.000700  10.300000
-0.001500  10.300000
-0.002300  10.300000
-0.002300  10.200000
0.004500  10.200000
0.009000  10.200000
0.006000  10.100000
0.003000  10.100000
0.000000  10.000000
-0.001500  9.900000
0.000700  9.900000
0.001500  9.900000
0.000000  9.900000
0.000000  9.900000
-0.000800  9.800000
0.001500  9.800000
0.001500  9.800000
0.000700  9.700000
0.000700  9.700000
-0.003000  9.600000
-0.003000  9.600000
-0.001500  9.600000
-0.000800  9.500000
-0.000800  9.500000
0.000700  9.500000
0.000000  9.400000
-0.005300  9.400000
-0.002300  9.400000
-0.002300  9.400000
-0.005300  9.300000
-0.003800  9.300000
-0.003800  9.300000
-0.003000  9.200000
-0.000800  9.200000
0.003000  9.100000
0.004500  9.100000
0.003000  9.100000
0.004500  9.000000
0.006700  9.000000
0.007500  9.000000
0.003700  9.000000
-0.003800  9.000000
-0.004600  8.900000
-0.000800  8.900000
-0.000800  8.800000
0.001500  8.800000
0.000700  8.800000
-0.001500  8.700000
-0.000800  8.700000
-0.001500  8.600000
0.001500  8.600000
0.002200  8.600000
0.001500  8.600000
0.005200  8.600000
0.004500  8.500000
0.003000  8.500000
0.003700  8.500000
-0.000800  8.500000
-0.003000  8.500000
-0.003000  8.400000
-0.001500  8.400000
-0.004600  8.400000
-0.006800  8.300000
-0.006000  8.300000
-0.004600  8.300000
0.003700  8.200000
0.005200  8.200000
0.003000  8.200000
0.004500  8.200000
0.005200  8.100000
0.008200  8.100000
0.009700  8.100000
0.012700  8.100000
0.007500  8.100000
0.003000  8.000000
0.001500  8.000000
0.001500  8.000000
0.001500  8.000000
0.000700  8.000000
0.000700  7.900000
0.004500  7.900000
0.007500  7.900000
0.005200  7.800000
-0.001500  7.800000
-0.001500  7.800000
-0.002300  7.800000
-0.001500  7.800000
-0.001500  7.700000
-0.001500  7.700000
-0.003800  7.600000
-0.002300  7.600000
0.001500  7.600000
-0.000800  7.600000
-0.003000  7.600000
-0.004600  7.600000
-0.003000  7.600000
0.004500  7.600000
0.005200  7.600000
0.004500  7.500000
0.003000  7.500000
-0.000800  7.500000
-0.000800  7.500000
0.000700  7.500000
-0.003000  7.400000
0.000000  7.400000
0.003700  7.400000
0.003000  7.400000
0.000700  7.400000
-0.002300  7.300000
-0.000800  7.300000
0.003000  7.300000
0.002200  7.300000
-0.001500  7.300000
-0.001500  7.300000
0.000000  7.200000
-0.002300  7.200000
-0.001500  7.200000
0.001500  7.200000
0.000700  7.200000
-0.003800  7.200000
-0.005300  7.200000
-0.003000  7.200000
-0.001500  7.100000
-0.003000  7.100000
-0.002300  7.100000
0.000700  7.100000
0.005200  7.100000
0.001500  7.100000
0.000700  7.000000
0.003000  7.000000
-0.003000  7.000000
-0.005300  7.000000
-0.004600  7.000000
-0.003800  6.900000
-0.001500  6.900000
-0.002300  6.900000
-0.003000  6.900000
-0.005300  6.900000
-0.003000  6.800000
0.000000  6.800000
0.001500  6.800000
0.000700  6.800000
0.003700  6.800000
0.005200  6.700000
0.008200  6.700000
0.012000  6.700000
0.008200  6.700000
0.003000  6.700000
0.003700  6.700000
0.005200  6.600000
0.005200  6.600000
0.000700  6.600000
-0.001500  6.600000
-0.000800  6.600000
0.003000  6.600000
0.005200  6.600000
0.006700  6.600000
0.008200  6.500000
0.004500  6.500000
-0.000800  6.500000
-0.004600  6.500000
-0.006000  6.500000
-0.005300  6.400000
0.005200  6.400000
0.013500  6.400000
0.007500  6.400000
0.003700  6.400000
0.009000  6.400000
0.009700  6.300000
0.006000  6.300000
0.003700  6.300000
0.004500  6.300000
0.003000  6.300000
0.006700  6.300000
0.009000  6.300000
0.004500  6.300000
0.003000  6.300000
-0.003000  6.200000
-0.009100  6.200000
-0.012800  6.200000
-0.012000  6.200000
-0.008300  6.200000
-0.009100  6.100000
-0.004600  6.100000
-0.006800  6.100000
-0.007500  6.100000
-0.005300  6.100000
-0.005300  6.100000
-0.004600  6.000000
-0.003800  6.000000
-0.000800  6.000000
0.003000  6.000000
0.001500  6.000000
0.001500  6.000000
-0.001500  5.900000
-0.002300  5.900000
0.002200  5.900000
0.004500  5.900000
0.006700  5.900000
0.006000  5.900000
0.009000  5.900000
0.012700  5.800000
0.008200  5.800000
0.006000  5.800000
0.006700  5.800000
0.008200  5.800000
0.009000  5.800000
0.006700  5.800000
0.003700  5.800000
0.001500  5.700000
0.000000  5.700000
-0.001500  5.700000
0.001500  5.700000
0.004500  5.700000
0.003700  5.700000
0.000000  5.700000
0.000700  5.700000
0.005200  5.700000
0.001500  5.600000
-0.000800  5.600000
-0.001500  5.600000
-0.004600  5.600000
-0.004600  5.600000
0.003700  5.600000
0.012700  5.500000
0.010500  5.500000
0.003000  5.500000
0.000700  5.500000
-0.001500  5.500000
-0.003000  5.400000
-0.003000  5.400000
-0.001500  5.400000
-0.003800  5.400000
-0.004600  5.400000
-0.002300  5.400000
-0.001500  5.400000
-0.003000  5.400000
-0.007500  5.400000
-0.008300  5.400000
-0.003800  5.400000
-0.003800  5.400000
-0.001500  5.400000
0.003000  5.400000
0.005200  5.400000
0.003000  5.400000
-0.000800  5.400000
-0.000800  5.300000
-0.000800  5.300000
0.000700  5.300000
0.000000  5.300000
0.003000  5.300000
0.006000  5.300000
0.006000  5.300000
0.003000  5.300000
0.000700  5.300000
0.003000  5.300000
0.000000  5.300000
0.003000  5.300000
0.004500  5.300000
-0.003000  5.300000
-0.006000  5.300000
-0.003000  5.300000
0.001500  5.300000
-0.000800  5.300000
-0.001500  5.300000
-0.000800  5.300000
-0.003000  5.200000
-0.001500  5.200000
-0.002300  5.200000
-0.001500  5.200000
-0.001500  5.200000
-0.000800  5.200000
0.000700  5.200000
0.004500  5.100000
0.009000  5.100000
0.006700  5.100000
0.005200  5.100000
0.000700  5.100000
0.000700  5.000000
0.002200  5.000000
-0.001500  5.000000
-0.001500  5.000000
-0.005300  5.000000
-0.006000  4.900000
-0.001500  4.900000
-0.000800  4.900000
0.001500  4.900000
-0.002300  4.900000
-0.001500  4.900000
0.000700  4.800000
0.000000  4.800000
0.001500  4.800000
0.003000  4.800000
0.003000  4.700000
0.001500  4.700000
0.003700  4.700000
0.006700  4.600000
0.004500  4.600000
0.004500  4.600000
0.003000  4.500000
0.001500  4.500000
0.003000  4.500000
0.003000  4.500000
0.000700  4.500000
-0.002300  4.400000
-0.002300  4.400000
0.000700  4.400000
0.004500  4.300000
-0.000800  4.300000
-0.006000  4.200000
-0.003000  4.200000
0.001500  4.200000
0.006700  4.200000
0.009000  4.200000
0.007500  4.200000
0.006000  4.200000
0.005200  4.100000
0.000700  4.100000
-0.003000  4.100000
-0.000800  4.100000
-0.001500  4.100000
-0.003000  4.000000
-0.002300  4.000000
-0.001500  4.000000
-0.000800  4.000000
0.001500  4.000000
0.002200  4.000000
-0.000800  4.000000
-0.003000  3.900000
-0.001500  3.900000
0.003000  3.900000
0.003000  3.900000
0.000000  3.900000
0.000700  3.800000
0.001500  3.800000
0.004500  3.800000
0.010500  3.800000
0.009000  3.800000
0.001500  3.700000
0.002200  3.700000
0.001500  3.700000
0.000000  3.700000
0.003000  3.700000
0.008200  3.600000
0.011200  3.600000
0.008200  3.600000
0.004500  3.600000
0.000000  3.600000
0.000700  3.600000
-0.000800  3.500000
-0.001500  3.500000
0.000700  3.500000
0.000700  3.500000
-0.003000  3.500000
-0.006800  3.500000
-0.003000  3.500000
-0.004600  3.500000
-0.002300  3.500000
0.001500  3.500000
-0.004600  3.400000
-0.004600  3.400000
-0.000800  3.400000
0.005200  3.400000
0.006000  3.400000
0.000000  3.400000
-0.006800  3.400000
-0.006800  3.400000
-0.001500  3.300000
-0.000800  3.300000
0.000000  3.300000
-0.003000  3.300000
-0.001500  3.300000
0.000700  3.300000
0.003000  3.300000
0.005200  3.300000
0.003000  3.300000
0.001500  3.300000
0.003700  3.300000
0.005200  3.300000
0.000700  3.200000
0.000700  3.200000
0.003700  3.200000
0.000700  3.200000
-0.002300  3.200000
-0.004600  3.200000
-0.003800  3.200000
-0.003000  3.200000
-0.001500  3.200000
0.000700  3.200000
0.001500  3.100000
0.000000  3.100000
-0.001500  3.100000
0.000700  3.100000
0.001500  3.100000
0.004500  3.100000
0.005200  3.100000
0.005200  3.100000
0.005200  3.100000
0.004500  3.100000
0.002200  3.100000
0.003000  3.100000
0.005200  3.100000
0.006000  3.100000
0.009700  3.100000
0.015700  3.100000
0.015700  3.100000
0.007500  3.100000
0.001500  3.100000
0.000700  3.100000
-0.001500  3.100000
-0.002300  3.100000
-0.003000  3.100000
-0.000800  3.100000
-0.004600  3.100000
-0.010500  3.100000
-0.010500  3.100000
-0.012800  3.100000
-0.009100  3.100000
-0.001500  3.100000
0.000000  3.200000
0.003700  3.200000
0.005200  3.200000
0.000000  3.200000
-0.003000  3.200000
-0.000800  3.200000
0.003000  3.200000
0.000700  3.200000
-0.001500  3.200000
0.000700  3.200000
0.005200  3.200000
0.013500  3.200000
0.011200  3.200000
0.003000  3.200000
0.000700  3.200000
-0.003000  3.300000
-0.001500  3.300000
0.008200  3.300000
0.012700  3.300000
0.009000  3.300000
0.006000  3.300000
0.003000  3.300000
0.000000  3.300000
-0.001500  3.300000
-0.004600  3.300000
-0.003000  3.300000
-0.005300  3.300000
-0.002300  3.300000
0.003000  3.300000
0.003000  3.300000
0.001500  3.300000
-0.000800  3.300000
0.000700  3.300000
0.002200  3.300000
0.004500  3.400000
0.005200  3.400000
0.006700  3.400000
0.006000  3.400000
0.003000  3.400000
0.004500  3.400000
0.004500  3.400000
0.002200  3.400000
0.002200  3.400000
0.003000  3.400000
0.003000  3.400000
0.001500  3.400000
0.003000  3.400000
0.002200  3.500000
-0.003000  3.500000
-0.001500  3.500000
-0.000800  3.500000
-0.004600  3.500000
-0.004600  3.500000
-0.004600  3.500000
-0.003000  3.500000
-0.000800  3.500000
-0.003000  3.500000
-0.002300  3.500000
-0.001500  3.500000
-0.003000  3.500000
-0.003000  3.600000
-0.003000  3.600000
-0.003000  3.600000
-0.002300  3.600000
-0.003000  3.600000
0.000700  3.600000
0.005200  3.600000
0.001500  3.600000
0.001500  3.600000
0.005200  3.600000
0.005200  3.600000
0.004500  3.600000
0.004500  3.600000
0.003000  3.600000
0.005200  3.600000
0.009700  3.600000
0.010500  3.600000
0.003000  3.600000
-0.000800  3.600000
-0.005300  3.600000
-0.005300  3.700000
-0.004600  3.700000
-0.006000  3.700000
-0.006000  3.700000
-0.006800  3.700000
-0.006800  3.700000
-0.009100  3.700000
-0.006800  3.700000
-0.005300  3.700000
-0.006800  3.700000
-0.005300  3.700000
-0.003000  3.700000
0.001500  3.700000
0.003700  3.700000
0.003000  3.800000
0.004500  3.800000
0.003000  3.800000
0.000000  3.800000
0.002200  3.800000
0.006000  3.800000
0.009000  3.800000
0.006700  3.800000
0.001500  3.800000
0.000000  3.800000
0.000000  3.800000
0.000700  3.800000
-0.001500  3.800000
-0.006800  3.900000
-0.004600  3.900000
-0.000800  3.900000
0.005200  3.900000
0.006000  3.900000
0.005200  3.900000
0.004500  3.900000
0.002200  3.900000
0.001500  3.900000
0.003700  3.900000
0.005200  3.900000
0.007500  3.900000
0.006700  3.900000
0.007500  3.900000
0.006000  3.900000
0.005200  3.900000
0.006000  3.900000
0.005200  3.900000
0.003000  3.900000
-0.001500  3.900000
-0.003000  3.900000
0.000000  3.900000
0.005200  3.900000
0.009000  3.900000
0.005200  3.900000
0.001500  3.900000
-0.002300  3.900000
-0.001500  3.900000
0.004500  3.900000
0.008200  3.900000
0.005200  3.900000
0.003000  3.900000
0.002200  3.900000
0.006700  4.000000
0.009000  4.000000
0.003700  4.000000
-0.003800  4.000000
-0.008300  4.000000
-0.009100  4.000000
-0.009800  4.000000
-0.009800  4.000000
-0.009100  4.000000
-0.006000  4.000000
-0.000800  4.000000
-0.005300  4.000000
-0.006800  4.000000
-0.005300  4.000000
-0.003000  4.000000
0.002200  4.000000
0.003000  4.000000
0.006700  4.000000
0.008200  4.000000
0.004500  4.000000
0.001500  4.000000
0.000700  4.000000
0.001500  4.000000
0.000000  4.000000
-0.002300  4.000000
-0.000800  4.000000
0.000700  4.000000
-0.003000  4.000000
-0.006800  4.000000
-0.006800  4.000000
-0.001500  4.000000
0.000700  4.000000
0.000700  4.000000
0.003700  4.000000
0.003000  4.000000
-0.000800  4.000000
0.000700  4.000000
0.003000  4.000000
0.000700  4.000000
-0.000800  4.000000
0.001500  4.100000
0.002200  4.100000
0.000700  4.100000
0.004500  4.100000
0.008200  4.100000
0.006700  4.100000
0.005200  4.100000
0.003700  4.100000
0.000700  4.100000
-0.000800  4.100000
-0.000800  4.100000
-0.002300  4.100000
-0.000800  4.100000
-0.003000  4.100000
-0.003800  4.100000
-0.000800  4.100000
0.000000  4.100000
0.001500  4.100000
0.000700  4.100000
0.003000  4.100000
0.006000  4.100000
0.006000  4.100000
0.003700  4.100000
0.003000  4.100000
0.003700  4.100000
0.001500  4.100000
0.001500  4.100000
0.005200  4.100000
0.006000  4.100000
0.006700  4.100000
0.005200  4.100000
0.008200  4.100000
0.011200  4.100000
0.004500  4.100000
0.000700  4.100000
0.003000  4.100000
-0.003000  4.100000
-0.006800  4.100000
-0.005300  4.100000
-0.006800  4.100000
-0.007500  4.100000
-0.006800  4.100000
-0.003800  4.100000
-0.004600  4.100000
-0.006800  4.100000
-0.008300  4.100000
-0.007500  4.100000
-0.005300  4.100000
-0.000800  4.100000
0.003700  4.100000
0.003000  4.100000
-0.000800  4.100000
-0.001500  4.100000
0.000700  4.100000
0.001500  4.100000
0.003700  4.100000
0.006000  4.100000
0.003000  4.100000
0.003000  4.100000
0.002200  4.100000
-0.001500  4.100000
-0.003000  4.100000
-0.001500  4.100000
-0.005300  4.100000
-0.007500  4.100000
-0.001500  4.100000
0.003000  4.100000
0.007500  4.100000
0.006700  4.100000
0.002200  4.100000
0.001500  4.000000
0.002200  4.000000
0.003000  4.000000
0.000700  4.000000
-0.002300  4.000000
-0.002300  4.000000
-0.001500  4.000000
-0.001500  4.000000
-0.000800  4.000000
0.004500  4.000000
0.006700  4.000000
0.004500  4.000000
0.003700  4.000000
0.004500  4.000000
0.009000  4.000000
0.018000  4.000000
0.012700  4.000000
0.008200  4.000000
0.005200  4.000000
0.006700  4.000000
0.012000  4.000000
0.008200  4.000000
0.003700  4.000000
0.004500  4.000000
0.001500  4.000000
-0.001500  4.000000
-0.004600  4.000000
-0.003000  4.000000
0.001500  4.000000
0.003000  4.000000
0.000700  4.000000
-0.003000  4.000000
-0.004600  4.000000
-0.003000  4.000000
-0.001500  4.000000
0.000000  4.000000
0.003000  4.000000
0.001500  4.000000
-0.003000  4.000000
-0.003000  4.000000
0.001500  4.000000
0.003000  4.000000
0.003700  4.000000
0.003000  4.000000
0.000700  4.000000
0.000700  4.000000
0.003000  4.000000
-0.001500  4.000000
-0.003800  4.000000
-0.000800  4.000000
-0.003000  4.000000
-0.005300  4.000000
-0.000800  4.000000
0.001500  4.000000
0.001500  4.000000
0.001500  4.000000
0.006000  4.000000
0.009000  4.000000
0.003700  4.000000
-0.000800  4.000000
-0.001500  4.000000
0.000700  4.000000
0.000000  4.000000
-0.004600  4.000000
-0.004600  4.000000
-0.008300  4.000000
-0.006800  4.000000
-0.005300  4.000000
-0.006800  4.000000
-0.003800  4.000000
-0.000800  4.000000
0.000700  4.000000
0.001500  4.000000
-0.000800  4.000000
-0.001500  4.000000
-0.002300  4.000000
0.000000  4.000000
0.004500  4.000000
0.012000  4.000000
0.012700  4.000000
0.005200  4.000000
0.003700  4.000000
0.003700  4.000000
0.004500  4.000000
0.003700  4.000000
0.000700  4.000000
0.000700  4.000000
-0.006000  4.000000
-0.013500  4.000000
-0.012000  4.000000
-0.006000  4.000000
-0.001500  4.000000
0.000700  4.000000
-0.000800  4.000000
0.001500  4.000000
0.003700  4.000000
0.004500  4.000000
0.009000  4.000000
0.009000  4.000000
0.008200  4.000000
0.010500  4.000000
0.008200  4.000000
0.001500  4.000000
-0.001500  4.000000
-0.003000  4.000000
-0.000800  4.000000
-0.000800  4.000000
-0.000800  4.000000
0.000700  4.000000
0.002200  4.000000
0.001500  4.100000
0.000700  4.100000
0.000700  4.100000
0.000000  4.100000
0.001500  4.100000
0.005200  4.100000
0.004500  4.100000
0.005200  4.100000
0.006700  4.100000
0.005200  4.100000
0.004500  4.100000
0.003000  4.100000
0.001500  4.100000
0.001500  4.100000
-0.000800  4.100000
0.001500  4.100000
0.003700  4.100000
0.003700  4.100000
0.003700  4.100000
0.005200  4.100000
0.009000  4.100000
0.008200  4.100000
0.004500  4.100000
0.002200  4.100000
0.000700  4.100000
-0.003800  4.000000
-0.006000  4.000000
-0.009100  4.000000
-0.010500  4.000000
-0.008300  4.000000
-0.006800  4.000000
-0.006800  4.000000
-0.006800  4.000000
-0.007500  4.000000
-0.006000  4.000000
-0.001500  4.000000
-0.003800  4.000000
-0.003800  4.000000
0.000000  4.000000
0.002200  4.000000
0.001500  4.000000
0.000700  4.000000
-0.000800  4.000000
-0.001500  4.000000
-0.001500  4.000000
-0.001500  4.000000
-0.003800  4.000000
-0.003000  4.000000
-0.003000  4.000000
-0.004600  4.000000
0.001500  4.000000
0.006700  4.000000
0.006700  4.000000
0.005200  4.000000
0.001500  4.000000
0.003000  4.000000
0.005200  4.000000
0.008200  4.000000
0.006000  4.000000
0.004500  4.000000
0.003000  4.000000
-0.000800  4.000000
0.000700  4.000000
0.000000  4.000000
0.006700  4.000000
0.009000  4.000000
0.007500  4.000000
0.004500  4.000000
0.003000  4.000000
0.009000  4.000000
0.008200  4.000000
0.009000  4.000000
0.003700  4.000000
0.000700  4.000000
0.002200  4.000000
-0.001500  4.100000
-0.000800  4.100000
-0.002300  4.100000
-0.002300  4.100000
-0.003800  4.100000
-0.003000  4.100000
0.003700  4.100000
0.003000  4.100000
0.001500  4.100000
0.000700  4.100000
-0.003000  4.100000
-0.003800  4.100000
-0.001500  4.100000
-0.001500  4.100000
-0.000800  4.100000
0.002200  4.100000
-0.000800  4.100000
-0.003000  4.100000
-0.003000  4.100000
-0.003800  4.100000
-0.001500  4.100000
0.000700  4.100000
0.006000  4.100000
0.006000  4.100000
0.010500  4.100000
0.012000  4.100000
0.008200  4.100000
0.005200  4.100000
0.003700  4.100000
0.004500  4.100000
-0.002300  4.100000
-0.005300  4.100000
-0.005300  4.100000
-0.006800  4.100000
-0.006000  4.100000
-0.007500  4.100000
-0.009800  4.100000
-0.011300  4.100000
-0.010500  4.100000
-0.006800  4.100000
-0.005300  4.100000
-0.000800  4.100000
0.008200  4.100000
0.004500  4.100000
-0.000800  4.100000
0.000700  4.100000
0.003000  4.100000
0.004500  4.100000
0.000700  4.100000
-0.001500  4.100000
-0.003800  4.100000
0.000000  4.100000
0.003700  4.100000
0.004500  4.100000
0.001500  4.100000
0.003000  4.100000
0.002200  4.100000
-0.000800  4.100000
0.000700  4.100000
0.005200  4.100000
0.002200  4.200000
-0.006000  4.200000
-0.005300  4.200000
-0.001500  4.200000
0.000700  4.200000
0.003000  4.200000
0.003000  4.200000
0.003000  4.200000
0.000700  4.200000
-0.000800  4.200000
-0.001500  4.200000
0.000700  4.200000
0.009000  4.200000
0.011200  4.200000
0.003700  4.200000
0.002200  4.200000
0.000700  4.200000
-0.000800  4.200000
0.000000  4.200000
-0.003000  4.200000
-0.003000  4.200000
-0.000800  4.200000
0.001500  4.200000
0.003000  4.200000
0.007500  4.200000
0.009000  4.300000
0.003700  4.300000
0.000700  4.300000
0.003000  4.300000
0.005200  4.300000
0.006000  4.300000
0.009700  4.300000
0.012700  4.300000
0.010500  4.300000
0.011200  4.300000
0.012000  4.300000
0.009000  4.300000
0.005200  4.300000
0.005200  4.300000
0.015700  4.300000
0.019500  4.300000
0.012700  4.300000
0.006000  4.300000
-0.003000  4.300000
-0.010500  4.300000
-0.009800  4.300000
-0.003000  4.300000
-0.003000  4.300000
-0.003000  4.300000
-0.003000  4.300000
-0.001500  4.400000
0.004500  4.400000
0.003000  4.400000
-0.004600  4.400000
-0.005300  4.400000
-0.004600  4.400000
-0.005300  4.400000
-0.004600  4.400000
-0.004600  4.400000
-0.004600  4.400000
-0.003800  4.400000
-0.005300  4.400000
-0.007500  4.400000
-0.006800  4.400000
-0.003800  4.400000
-0.003800  4.400000
-0.003800  4.400000
-0.004600  4.400000
-0.004600  4.400000
-0.002300  4.400000
-0.000800  4.400000
0.003000  4.400000
0.005200  4.400000
0.006700  4.400000
0.005200  4.400000
0.006700  4.300000
0.007500  4.300000
0.005200  4.300000
0.003000  4.300000
-0.000800  4.300000
-0.005300  4.300000
-0.008300  4.300000
-0.008300  4.300000
-0.008300  4.300000
-0.006800  4.300000
-0.008300  4.400000
-0.009100  4.400000
-0.003800  4.400000
-0.003000  4.400000
-0.003000  4.400000
-0.005300  4.400000
-0.003800  4.400000
0.000000  4.400000
0.001500  4.400000
0.004500  4.400000
0.006700  4.400000
0.009000  4.400000
0.010500  4.400000
0.006000  4.400000
0.003000  4.400000
0.003000  4.400000
0.004500  4.400000
0.000000  4.400000
-0.003000  4.400000
-0.003000  4.400000
-0.003000  4.400000
0.001500  4.400000
0.006700  4.400000
0.013500  4.400000
0.014200  4.400000
0.010500  4.500000
0.004500  4.500000
0.000700  4.500000
0.003000  4.500000
0.006700  4.500000
0.012700  4.500000
0.012700  4.500000
0.010500  4.500000
0.006700  4.500000
0.001500  4.500000
-0.000800  4.500000
0.000000  4.500000
0.001500  4.500000
0.004500  4.500000
0.001500  4.500000
0.004500  4.500000
0.005200  4.500000
0.003000  4.500000
0.005200  4.500000
0.006000  4.500000
0.004500  4.500000
-0.000800  4.500000
-0.001500  4.500000
-0.004600  4.500000
-0.005300  4.500000
-0.004600  4.500000
-0.006800  4.500000
0.000000  4.500000
0.004500  4.500000
0.004500  4.600000
0.003700  4.600000
0.001500  4.600000
-0.000800  4.600000
-0.006800  4.600000
-0.009100  4.600000
-0.005300  4.600000
-0.002300  4.600000
-0.003000  4.600000
-0.003000  4.600000
-0.004600  4.600000
-0.008300  4.600000
-0.005300  4.600000
-0.003800  4.700000
-0.005300  4.700000
-0.004600  4.700000
-0.001500  4.700000
0.000700  4.700000
0.001500  4.700000
0.002200  4.700000
0.003000  4.700000
0.003000  4.700000
0.008200  4.700000
0.016500  4.700000
0.016500  4.700000
0.009700  4.700000
0.004500  4.800000
0.005200  4.800000
0.005200  4.800000
0.004500  4.800000
0.008200  4.800000
0.006000  4.800000
0.003000  4.800000
0.004500  4.800000
0.000700  4.800000
0.002200  4.800000
0.002200  4.800000
0.000700  4.800000
0.000000  4.800000
-0.001500  4.900000
-0.003000  4.900000
-0.006800  4.900000
-0.010500  4.900000
-0.009100  4.900000
-0.007500  4.900000
-0.009800  4.900000
-0.004600  4.900000
-0.000800  4.900000
-0.004600  4.900000
-0.004600  4.900000
-0.003800  4.900000
-0.003800  4.900000
-0.001500  4.900000
0.003700  4.900000
0.005200  5.000000
0.001500  5.000000
0.001500  5.000000
0.001500  5.000000
0.001500  5.000000
-0.001500  5.000000
-0.003000  5.000000
-0.004600  5.000000
-0.006000  5.100000
-0.005300  5.100000
-0.003000  5.100000
0.003000  5.100000
0.009700  5.100000
0.009000  5.100000
0.006700  5.100000
0.009000  5.100000
0.010500  5.100000
0.009000  5.200000
0.005200  5.200000
0.001500  5.200000
0.003000  5.200000
0.006700  5.200000
0.006000  5.200000
0.003700  5.200000
0.003000  5.200000
0.005200  5.300000
0.006700  5.300000
0.005200  5.300000
0.005200  5.300000
0.003000  5.300000
-0.001500  5.300000
-0.004600  5.300000
-0.009100  5.300000
-0.012000  5.300000
-0.012000  5.300000
-0.012800  5.300000
-0.012800  5.300000
-0.009100  5.300000
-0.005300  5.300000
-0.003800  5.300000
0.001500  5.400000
0.000700  5.400000
-0.003000  5.400000
-0.003000  5.400000
-0.006000  5.400000
-0.003000  5.400000
0.000700  5.500000
0.000000  5.500000
0.000000  5.500000
0.003000  5.500000
0.005200  5.600000
0.006000  5.600000
0.006700  5.600000
0.006700  5.600000
0.006000  5.600000
0.005200  5.700000
0.005200  5.700000
0.007500  5.700000
0.008200  5.700000
0.009000  5.800000
0.009700  5.800000
0.008200  5.800000
0.009000  5.800000
0.014200  5.800000
0.008200  5.800000
0.000000  5.800000
0.000700  5.900000
0.000000  5.900000
0.000000  5.900000
0.000000  6.000000
0.001500  6.000000
0.001500  6.000000
0.001500  6.000000
0.000700  6.100000
-0.001500  6.100000
-0.001500  6.100000
-0.006800  6.100000
-0.006800  6.200000
-0.007500  6.200000
-0.006800  6.200000
-0.003000  6.200000
-0.001500  6.200000
0.000000  6.300000
-0.003000  6.300000
-0.004600  6.300000
-0.003000  6.300000
0.001500  6.400000
0.004500  6.400000
0.005200  6.500000
-0.000800  6.500000
-0.000800  6.500000
0.004500  6.600000
0.002200  6.600000
0.004500  6.700000
0.004500  6.700000
0.005200  6.700000
0.005200  6.700000
0.003000  6.800000
0.003000  6.800000
0.001500  6.900000
0.003000  6.900000
0.003700  6.900000
0.005200  7.000000
0.006700  7.000000
0.005200  7.100000
0.004500  7.100000
0.003000  7.100000
0.005200  7.200000
0.006000  7.200000
0.003700  7.200000
-0.000800  7.200000
-0.001500  7.300000
-0.000800  7.300000
0.000000  7.300000
-0.000800  7.400000
-0.000800  7.400000
0.000700  7.400000
0.000700  7.500000
-0.000800  7.500000
-0.002300  7.600000
0.001500  7.600000
0.005200  7.600000
0.003000  7.600000
0.001500  7.700000
0.003000  7.700000
0.005200  7.700000
0.006000  7.800000
0.003000  7.800000
-0.000800  7.900000
-0.004600  7.900000
-0.006000  7.900000
-0.005300  8.000000
-0.005300  8.000000
-0.005300  8.100000
-0.003000  8.100000
-0.000800  8.100000
-0.000800  8.100000
-0.001500  8.200000
0.000700  8.200000
0.002200  8.300000
-0.000800  8.300000
-0.004600  8.300000
-0.010500  8.400000
-0.012000  8.400000
-0.009800  8.400000
-0.006800  8.500000
-0.004600  8.500000
-0.003800  8.500000
-0.003000  8.500000
-0.002300  8.600000
0.000000  8.600000
0.003000  8.600000
0.009000  8.700000
0.009700  8.700000
0.008200  8.700000
0.009000  8.800000
0.010500  8.800000
0.012000  8.900000
0.008200  8.900000
0.005200  8.900000
0.005200  9.000000
0.004500  9.000000
0.001500  9.000000
0.003000  9.000000
0.003000  9.100000
0.000000  9.100000
0.003000  9.100000
0.006000  9.200000
0.004500  9.200000
0.003000  9.300000
0.000700  9.300000
0.000700  9.400000
0.001500  9.400000
0.003000  9.400000
0.003700  9.400000
0.003700  9.500000
0.005200  9.500000
0.005200  9.600000
0.003000  9.600000
0.003700  9.600000
0.005200  9.700000
0.005200  9.700000
-0.000800  9.800000
-0.002300  9.800000
-0.003000  9.900000
-0.003000  9.900000
0.005200  9.900000
0.005200  9.900000
0.001500  10.000000
-0.003000  10.000000
-0.008300  10.100000
-0.009100  10.100000
-0.008300  10.200000
-0.005300  10.200000
-0.001500  10.200000
-0.001500  10.300000
-0.000800  10.300000
0.000700  10.300000
0.000000  10.400000
-0.003800  10.400000
-0.003800  10.400000
-0.002300  10.500000
-0.003000  10.500000
-0.004600  10.600000
-0.009100  10.600000
-0.011300  10.700000
-0.008300  10.700000
-0.008300  10.700000
-0.005300  10.800000
-0.001500  10.800000
-0.003800  10.900000
-0.001500  10.900000
0.000700  11.000000
0.001500  11.100000
0.000700  11.100000
0.000700  11.200000
-0.000800  11.200000
-0.006800  11.200000
-0.006800  11.300000
-0.005300  11.300000
-0.000800  11.400000
0.003000  11.400000
0.003000  11.500000
0.000000  11.500000
0.000700  11.600000
0.006000  11.600000
0.008200  11.700000
0.006000  11.700000
0.004500  11.700000
0.006700  11.800000
0.006000  11.800000
0.005200  11.900000
0.005200  11.900000
0.006700  12.000000
0.007500  12.000000
0.005200  12.100000
0.005200  12.100000
0.004500  12.100000
0.003000  12.200000
0.000000  12.200000
0.000700  12.300000
0.000000  12.300000
0.000000  12.400000
0.000700  12.400000
-0.003000  12.500000
-0.001500  12.500000
0.000000  12.600000
0.001500  12.600000
0.004500  12.600000
0.007500  12.700000
0.009000  12.700000
0.009000  12.800000
0.006700  12.900000
0.004500  12.900000
0.006000  13.000000
0.008200  13.000000
0.006700  13.000000
0.005200  13.100000
0.005200  13.100000
0.001500  13.200000
-0.002300  13.200000
-0.003000  13.300000
-0.003800  13.300000
-0.001500  13.400000
0.001500  13.400000
0.003000  13.500000
0.003000  13.500000
0.002200  13.500000
0.000700  13.600000
-0.000800  13.600000
0.003000  13.700000
0.004500  13.700000
0.004500  13.800000
0.003000  13.800000
-0.001500  13.900000
-0.001500  13.900000
0.000700  13.900000
-0.000800  14.000000
-0.002300  14.000000
-0.001500  14.100000
-0.001500  14.100000
0.001500  14.200000
0.001500  14.200000
0.001500  14.300000
-0.000800  14.300000
-0.004600  14.400000
-0.001500  14.400000
0.000700  14.400000
0.000000  14.400000
-0.000800  14.500000
-0.004600  14.500000
-0.005300  14.600000
-0.005300  14.600000
-0.004600  14.700000
-0.001500  14.700000
0.000700  14.800000
0.000700  14.800000
0.001500  14.800000
-0.000800  14.800000
-0.002300  14.900000
-0.000800  14.900000
0.000000  15.000000
0.000000  15.000000
0.001500  15.100000
0.002200  15.100000
0.002200  15.200000
0.001500  15.200000
0.001500  15.300000
0.002200  15.300000
0.001500  15.300000
0.002200  15.400000
0.003700  15.400000
0.003000  15.500000
0.003700  15.500000
0.003700  15.500000
0.001500  15.600000
0.001500  15.600000
-0.000800  15.700000
-0.000800  15.700000
-0.001500  15.700000
-0.003800  15.800000
-0.005300  15.800000
-0.004600  15.900000
-0.001500  15.900000
-0.003800  16.000000
-0.003000  16.000000
-0.002300  16.100000
-0.005300  16.200000
-0.003800  16.200000
-0.003000  16.200000
-0.001500  16.300000
-0.000800  16.300000
0.001500  16.400000
0.003000  16.400000
0.000700  16.500000
0.003000  16.500000
0.003700  16.600000
0.004500  16.600000
0.008200  16.700000
0.007500  16.700000
0.007500  16.800000
0.006700  16.800000
0.006700  16.900000
0.003700  16.900000
0.001500  17.000000
0.003700  17.000000
0.005200  17.100000
0.005200  17.100000
0.000000  17.200000
-0.000800  17.300000
0.000700  17.300000
0.000000  17.400000
0.001500  17.500000
0.002200  17.500000
0.003000  17.500000
0.003000  17.600000
0.003000  17.600000
0.002200  17.700000
0.002200  17.800000
0.001500  17.800000
0.000700  17.900000
-0.000800  18.000000
0.000000  18.000000
0.001500  18.000000
0.000700  18.100000
-0.000800  18.200000
-0.004600  18.300000
-0.007500  18.300000
-0.006800  18.400000
-0.005300  18.400000
-0.005300  18.500000
-0.004600  18.600000
0.000700  18.600000
0.000700  18.700000
-0.000800  18.800000
-0.000800  18.800000
-0.001500  18.900000
-0.000800  18.900000
-0.003800  19.000000
-0.001500  19.100000
0.001500  19.100000
0.000700  19.200000
0.002200  19.300000
0.001500  19.300000
0.003000  19.400000
0.005200  19.400000
0.004500  19.500000
0.005200  19.600000
0.006000  19.700000
0.005200  19.700000
0.006700  19.800000
0.004500  19.800000
0.000700  19.900000
-0.001500  20.000000
-0.001500  20.000000
0.000700  20.100000
0.001500  20.200000
0.002200  20.200000
0.000700  20.300000
0.000000  20.400000
-0.000800  20.400000
-0.002300  20.500000
-0.002300  20.600000
-0.003000  20.700000
-0.006800  20.700000
-0.006800  20.800000
-0.003800  20.900000
0.000700  20.900000
0.004500  21.000000
0.009000  21.100000
0.012000  21.100000
0.014200  21.200000
0.014200  21.300000
0.010500  21.400000
0.009000  21.500000
0.005200  21.500000
0.006700  21.600000
0.006000  21.700000
0.005200  21.700000
0.006000  21.800000
0.006000  21.900000
0.005200  22.000000
0.002200  22.000000
0.003000  22.100000
-0.000800  22.200000
0.000000  22.300000
0.000000  22.300000
-0.003000  22.400000
0.000000  22.500000
-0.003000  22.500000
-0.005300  22.600000
-0.001500  22.700000
-0.000800  22.800000
0.000700  22.900000
0.003000  22.900000
-0.000800  23.000000
-0.000800  23.000000
-0.000800  23.100000
0.001500  23.200000
0.001500  23.300000
-0.000800  23.400000
-0.002300  23.400000
-0.003000  23.500000
0.000000  23.600000
-0.001500  23.700000
-0.003000  23.700000
-0.005300  23.800000
-0.009100  23.900000
-0.010500  24.000000
-0.010500  24.000000
-0.009100  24.100000
-0.006800  24.200000
-0.004600  24.300000
-0.003000  24.300000
-0.001500  24.400000
0.000700  24.500000
0.001500  24.600000
0.000000  24.700000
-0.000800  24.700000
0.002200  24.800000
0.004500  24.900000
0.009000  25.000000
0.010500  25.100000
0.008200  25.200000
0.008200  25.200000
0.006700  25.300000
0.004500  25.400000
0.001500  25.500000
0.000700  25.600000
0.000000  25.600000
-0.003000  25.700000
-0.001500  25.800000
-0.000800  25.900000
0.000700  26.000000
0.004500  26.100000
0.006700  26.100000
0.006000  26.200000
0.003000  26.300000
0.005200  26.400000
0.005200  26.500000
0.005200  26.500000
0.008200  26.600000
0.006700  26.700000
0.003000  26.800000
-0.000800  26.900000
-0.004600  27.000000
-0.003800  27.100000
-0.001500  27.200000
-0.000800  27.300000
0.000000  27.400000
0.001500  27.400000
0.000000  27.500000
-0.001500  27.600000
-0.001500  27.700000
-0.001500  27.800000
0.000700  27.900000
0.003000  28.000000
0.003000  28.100000
0.003000  28.200000
0.001500  28.300000
0.003000  28.300000
0.004500  28.400000
0.001500  28.500000
0.001500  28.600000
-0.000800  28.700000
-0.004600  28.800000
-0.005300  28.900000
-0.003000  29.000000
0.001500  29.100000
0.001500  29.200000
0.001500  29.300000
0.001500  29.400000
0.003000  29.500000
0.006700  29.600000
0.004500  29.700000
0.001500  29.700000
-0.001500  29.800000
0.000700  30.000000
0.002200  30.100000
0.001500  30.100000
0.003000  30.200000
0.000700  30.300000
0.003000  30.400000
0.004500  30.500000
0.001500  30.600000
-0.000800  30.700000
-0.003000  30.800000
-0.005300  30.900000
-0.006000  31.000000
-0.003000  31.100000
-0.002300  31.200000
-0.002300  31.300000
-0.003000  31.400000
-0.002300  31.500000
0.001500  31.500000
0.003000  31.600000
0.003000  31.700000
0.000700  31.900000
0.001500  31.900000
0.004500  32.000000
0.006700  32.100000
0.010500  32.200000
0.010500  32.300000
0.011200  32.400000
0.009000  32.500000
0.006000  32.600000
0.005200  32.700000
0.006700  32.800000
0.008200  32.900000
0.006700  33.000000
0.004500  33.100000
0.005200  33.200000
0.005200  33.300000
0.006700  33.400000
0.006700  33.500000
0.005200  33.600000
0.006000  33.700000
0.005200  33.700000
-0.000800  33.800000
-0.004600  34.000000
-0.009100  34.100000
-0.011300  34.100000
-0.006800  34.200000
-0.009100  34.300000
-0.010500  34.400000
-0.009800  34.500000
-0.010500  34.600000
-0.011300  34.700000
-0.012000  34.800000
-0.007500  34.900000
-0.008300  35.000000
-0.006800  35.100000
-0.002300  35.200000
-0.000800  35.300000
-0.001500  35.400000
-0.000800  35.500000
-0.001500  35.600000
-0.002300  35.700000
-0.001500  35.800000
-0.003000  35.900000
-0.002300  36.000000
-0.003000  36.100000
-0.003800  36.200000
-0.003000  36.300000
0.003700  36.400000
0.004500  36.500000
0.000700  36.600000
0.003000  36.700000
0.004500  36.800000
0.005200  36.900000
0.009000  37.000000
0.008200  37.100000
0.006000  37.200000
0.003000  37.300000
0.000700  37.400000
0.000700  37.500000
0.000700  37.600000
0.001500  37.700000
0.002200  37.800000
0.001500  37.900000
-0.000800  38.000000
-0.001500  38.100000
0.000700  38.200000
0.001500  38.300000
0.004500  38.400000
0.006700  38.500000
0.005200  38.600000
0.003000  38.700000
0.000700  38.800000
0.000000  38.900000
-0.000800  39.000000
-0.001500  39.100000
-0.001500  39.200000
-0.000800  39.300000
0.000700  39.400000
0.000700  39.500000
0.000700  39.600000
-0.000800  39.700000
-0.003800  39.800000
-0.003000  39.900000
-0.002300  40.000000
0.002200  40.100000
0.006700  40.200000
0.006700  40.300000
0.006000  40.400000
0.006700  40.500000
0.006000  40.600000
0.004500  40.700000
0.004500  40.800000
0.006700  40.900000
0.009700  41.000000
0.008200  41.100000
0.006700  41.200000
0.003000  41.300000
0.003700  41.400000
0.003000  41.500000
0.001500  41.600000
-0.001500  41.700000
-0.004600  41.800000
-0.001500  41.800000
-0.003000  42.000000
0.000700  42.100000
0.002200  42.200000
0.004500  42.300000
0.004500  42.400000
-0.000800  42.500000
-0.001500  42.600000
-0.000800  42.700000
0.000700  42.800000
0.001500  42.900000
0.000000  43.000000
-0.003000  43.100000
-0.003800  43.200000
-0.000800  43.300000
0.000000  43.400000
-0.003000  43.500000
-0.003800  43.600000
-0.001500  43.700000
0.000700  43.800000
0.005200  43.900000
0.003000  44.000000
0.003700  44.100000
0.001500  44.200000
0.001500  44.300000
0.002200  44.400000
-0.001500  44.500000
-0.003000  44.600000
-0.009100  44.700000
-0.009100  44.800000
-0.009100  44.900000
-0.010500  45.000000
-0.009100  45.100000
-0.006000  45.200000
-0.003800  45.300000
-0.002300  45.400000
0.000700  45.500000
0.000700  45.600000
-0.000800  45.700000
0.000700  45.800000
0.000700  45.900000
0.003000  46.000000
0.003700  46.100000
0.005200  46.200000
0.006000  46.300000
0.006700  46.400000
0.006700  46.500000
0.007500  46.600000
0.008200  46.800000
0.008200  46.800000
0.011200  46.900000
0.012000  47.100000
0.012000  47.200000
0.008200  47.300000
0.005200  47.400000
0.003700  47.500000
0.000000  47.600000
-0.000800  47.700000
-0.000800  47.800000
0.000700  47.900000
0.001500  48.000000
-0.001500  48.100000
-0.003800  48.200000
-0.004600  48.300000
-0.006000  48.400000
-0.004600  48.600000
-0.003000  48.600000
-0.000800  48.700000
0.001500  48.900000
0.001500  49.000000
0.001500  49.000000
0.003000  49.100000
0.001500  49.300000
-0.000800  49.400000
-0.000800  49.500000
0.002200  49.600000
0.002200  49.700000
0.004500  49.800000
0.009000  49.900000
0.010500  50.000000
0.006000  50.100000
-0.000800  50.200000
-0.006800  50.300000
-0.008300  50.400000
-0.003800  50.500000
-0.000800  50.600000
0.001500  50.700000
0.001500  50.800000
0.003000  50.900000
0.003000  51.000000
0.000700  51.100000
0.001500  51.200000
0.003000  51.300000
0.004500  51.400000
0.004500  51.500000
0.002200  51.600000
0.002200  51.700000
0.000000  51.800000
-0.004600  51.900000
-0.006800  52.000000
-0.004600  52.100000
-0.004600  52.200000
-0.001500  52.300000
0.000700  52.400000
0.003000  52.500000
0.000700  52.600000
-0.000800  52.700000
0.000700  52.800000
-0.003000  52.900000
-0.003800  53.100000
-0.000800  53.100000
0.002200  53.200000
0.003700  53.300000
0.005200  53.500000
0.006700  53.500000
0.006000  53.600000
0.003000  53.700000
0.000700  53.800000
0.001500  54.000000
0.004500  54.000000
0.003700  54.100000
0.002200  54.200000
0.000700  54.400000
0.001500  54.400000
0.006000  54.500000
0.008200  54.700000
0.006700  54.800000
0.007500  54.900000
0.006700  54.900000
0.006000  55.100000
0.005200  55.200000
0.004500  55.300000
0.003000  55.300000
0.001500  55.500000
0.000000  55.600000
0.000700  55.700000
0.002200  55.800000
0.000700  55.800000
-0.000800  56.000000
0.000700  56.100000
-0.000800  56.200000
-0.003000  56.200000
-0.003000  56.400000
-0.000800  56.500000
0.000000  56.600000
-0.003000  56.700000
-0.004600  56.700000
-0.003000  56.900000
-0.003000  57.000000
-0.003000  57.100000
-0.003000  57.100000
-0.000800  57.200000
0.000700  57.300000
0.003000  57.500000
0.004500  57.600000
0.004500  57.600000
0.003700  57.700000
0.001500  57.800000
0.001500  57.900000
-0.000800  58.000000
-0.000800  58.100000
-0.002300  58.200000
-0.006000  58.300000
-0.005300  58.400000
-0.003000  58.500000
-0.005300  58.600000
-0.010500  58.700000
-0.010500  58.800000
-0.008300  58.900000
-0.005300  58.900000
-0.001500  59.000000
-0.001500  59.100000
0.001500  59.200000
0.000700  59.300000
0.003000  59.400000
0.006700  59.500000
0.009000  59.600000
0.009000  59.700000
0.009000  59.800000
0.006000  59.800000
-0.001500  59.900000
-0.003000  60.000000
-0.005300  60.100000
-0.005300  60.200000
0.000700  60.300000
0.001500  60.400000
0.000000  60.500000
0.002200  60.600000
0.004500  60.700000
0.003000  60.700000
0.004500  60.800000
0.006000  60.900000
0.003700  61.000000
0.000000  61.100000
0.002200  61.200000
0.003700  61.300000
0.002200  61.400000
0.003000  61.500000
0.003000  61.600000
0.001500  61.600000
-0.000800  61.700000
0.000700  61.800000
0.000700  61.900000
0.005200  62.000000
0.006700  62.100000
0.003000  62.200000
0.002200  62.300000
0.003000  62.400000
0.000700  62.500000
-0.002300  62.500000
0.000700  62.600000
0.003000  62.700000
0.001500  62.800000
0.002200  62.900000
0.003700  63.000000
0.006000  63.000000
0.006000  63.100000
0.005200  63.200000
0.003700  63.300000
0.000000  63.400000
-0.006000  63.500000
-0.006800  63.600000
-0.004600  63.700000
-0.004600  63.800000
-0.006000  63.900000
-0.007500  63.900000
-0.006800  64.000000
-0.003000  64.100000
-0.000800  64.200000
0.000700  64.300000
-0.000800  64.300000
-0.001500  64.400000
-0.001500  64.500000
-0.003000  64.600000
-0.000800  64.700000
0.003000  64.800000
0.004500  64.800000
0.005200  64.900000
0.003000  65.000000
0.000700  65.100000
-0.001500  65.200000
-0.002300  65.200000
-0.001500  65.300000
-0.001500  65.400000
-0.000800  65.500000
-0.000800  65.600000
-0.000800  65.700000
0.000700  65.800000
0.000700  65.900000
0.003000  66.000000
0.005200  66.100000
0.004500  66.100000
0.005200  66.200000
0.006700  66.300000
0.003700  66.400000
0.003000  66.500000
0.005200  66.600000
0.000700  66.600000
-0.005300  66.700000
-0.001500  66.800000
0.003700  66.900000
0.009000  67.000000
0.010500  67.100000
0.008200  67.200000
0.004500  67.300000
0.000700  67.300000
-0.000800  67.400000
0.000700  67.500000
0.000000  67.600000
-0.004600  67.600000
-0.006800  67.700000
-0.003800  67.800000
-0.003800  67.900000
-0.006000  67.900000
-0.005300  68.000000
-0.001500  68.100000
0.003000  68.200000
0.001500  68.300000
0.003000  68.300000
0.003000  68.400000
0.004500  68.500000
0.007500  68.600000
0.006700  68.600000
0.006700  68.700000
0.004500  68.800000
0.002200  68.900000
0.000700  68.900000
-0.004600  69.000000
-0.002300  69.100000
0.001500  69.200000
0.005200  69.300000
0.006000  69.300000
0.002200  69.400000
0.000700  69.500000
0.002200  69.600000
0.003000  69.700000
0.002200  69.700000
0.003000  69.800000
0.004500  69.900000
0.003000  70.000000
0.004500  70.100000
0.005200  70.100000
0.003000  70.200000
0.003700  70.300000
0.002200  70.400000
0.002200  70.400000
0.000700  70.500000
-0.000800  70.600000
0.000700  70.700000
0.003000  70.700000
0.004500  70.800000
0.003000  70.900000
0.001500  71.000000
-0.000800  71.100000
0.001500  71.100000
0.003000  71.200000
0.000700  71.300000
-0.002300  71.400000
-0.001500  71.500000
-0.000800  71.500000
0.000700  71.600000
0.001500  71.700000
-0.001500  71.700000
0.000000  71.800000
0.000700  71.900000
0.000700  72.000000
0.000700  72.000000
0.000700  72.100000
-0.000800  72.200000
-0.000800  72.300000
0.000700  72.400000
-0.001500  72.400000
0.000700  72.500000
0.001500  72.600000
0.000700  72.600000
0.000700  72.700000
-0.004600  72.800000
-0.009100  72.800000
-0.009100  72.900000
-0.007500  73.000000
-0.007500  73.100000
-0.009800  73.200000
-0.006800  73.200000
-0.006000  73.300000
-0.007500  73.400000
-0.006800  73.500000
-0.003000  73.500000
0.000700  73.600000
0.004500  73.700000
0.005200  73.800000
0.006000  73.800000
0.007500  73.900000
0.006700  74.000000
0.008200  74.100000
0.004500  74.200000
0.004500  74.200000
0.003000  74.300000
0.002200  74.400000
0.004500  74.500000
0.003000  74.600000
0.003000  74.700000
-0.000800  74.700000
-0.001500  74.800000
-0.000800  74.900000
0.003000  75.000000
0.006700  75.000000
0.004500  75.100000
0.003000  75.200000
0.003000  75.200000
0.004500  75.300000
0.001500  75.400000
0.000000  75.500000
0.001500  75.600000
0.004500  75.600000
0.006000  75.700000
0.005200  75.800000
0.003000  75.800000
-0.003800  75.900000
-0.005300  76.000000
-0.008300  76.000000
-0.010500  76.100000
-0.006800  76.200000
-0.000800  76.300000
0.002200  76.400000
0.004500  76.500000
0.005200  76.500000
0.005200  76.600000
0.003700  76.700000
0.000700  76.700000
0.000000  76.800000
-0.000800  76.900000
0.002200  76.900000
0.003000  77.000000
-0.001500  77.100000
-0.000800  77.200000
0.000700  77.300000
0.000700  77.300000
-0.003800  77.400000
-0.009100  77.500000
-0.006800  77.500000
-0.005300  77.600000
-0.003000  77.700000
0.001500  77.800000
0.001500  77.800000
-0.000800  77.900000
0.000000  78.000000
0.001500  78.100000
0.004500  78.100000
0.007500  78.200000
0.011200  78.300000
0.010500  78.300000
0.005200  78.400000
0.005200  78.500000
0.007500  78.600000
0.009700  78.700000
0.010500  78.700000
0.013500  78.800000
0.014200  78.800000
0.001500  78.900000
-0.007500  79.000000
-0.007500  79.100000
-0.003000  79.200000
0.003700  79.200000
0.003000  79.300000
0.003000  79.400000
0.001500  79.400000
-0.000800  79.500000
-0.000800  79.600000
0.000700  79.600000
0.000700  79.700000
0.001500  79.800000
0.003700  79.900000
0.005200  79.900000
0.004500  80.000000
0.003000  80.100000
0.000700  80.100000
0.000700  80.200000
-0.000800  80.300000
-0.001500  80.400000
-0.003000  80.500000
-0.003000  80.500000
-0.001500  80.600000
-0.001500  80.600000
-0.003000  80.700000
-0.003000  80.800000
-0.003000  80.900000
-0.006000  80.900000
-0.009100  81.000000
-0.009100  81.100000
-0.007500  81.100000
-0.006800  81.200000
-0.005300  81.300000
-0.002300  81.300000
0.001500  81.400000
0.002200  81.500000
0.003000  81.500000
0.002200  81.600000
-0.000800  81.700000
-0.001500  81.800000
-0.001500  81.800000
-0.001500  81.900000
0.000700  81.900000
0.002200  82.000000
-0.000800  82.100000
-0.001500  82.100000
-0.006800  82.200000
-0.008300  82.300000
-0.001500  82.300000
0.002200  82.400000
0.001500  82.400000
0.001500  82.500000
0.001500  82.600000
0.004500  82.600000
0.006700  82.700000
0.003000  82.800000
0.001500  82.800000
0.006000  82.900000
0.012700  82.900000
0.014200  83.000000
0.006000  83.100000
-0.003000  83.100000
-0.003800  83.200000
-0.001500  83.200000
0.000700  83.300000
0.002200  83.300000
-0.003000  83.400000
-0.006000  83.500000
-0.005300  83.500000
-0.003800  83.600000
0.000700  83.700000
0.004500  83.700000
0.006700  83.700000
0.008200  83.800000
0.005200  83.900000
0.001500  83.900000
-0.001500  84.000000
-0.002300  84.000000
0.000700  84.100000
0.004500  84.100000
0.003000  84.200000
-0.001500  84.200000
0.000000  84.300000
0.000700  84.400000
0.002200  84.400000
0.005200  84.500000
0.003700  84.500000
0.004500  84.600000
0.004500  84.600000
0.002200  84.700000
-0.003000  84.700000
-0.008300  84.800000
-0.009100  84.800000
-0.006000  84.900000
-0.002300  85.000000
0.000000  85.000000
0.003000  85.000000
0.004500  85.100000
0.004500  85.100000
0.004500  85.200000
0.003000  85.200000
0.003700  85.300000
0.005200  85.400000
0.006000  85.400000
0.005200  85.500000
0.003000  85.500000
0.000700  85.500000
-0.000800  85.600000
0.000700  85.600000
0.003000  85.700000
0.006000  85.700000
0.009700  85.800000
0.012700  85.800000
0.010500  85.900000
0.009700  85.900000
0.009000  85.900000
0.003000  86.000000
0.000700  86.000000
0.004500  86.100000
0.005200  86.100000
0.004500  86.200000
0.004500  86.200000
0.003700  86.300000
0.008200  86.300000
0.012000  86.300000
0.011200  86.400000
0.008200  86.400000
-0.000800  86.400000
-0.009100  86.500000
-0.012000  86.500000
-0.010500  86.500000
-0.006800  86.600000
-0.009100  86.600000
-0.007500  86.600000
-0.004600  86.700000
-0.003800  86.700000
-0.003800  86.700000
-0.006800  86.800000
-0.007500  86.800000
-0.008300  86.800000
-0.008300  86.800000
-0.006800  86.900000
-0.002300  86.900000
0.001500  86.900000
-0.004600  87.000000
-0.010500  87.000000
-0.015800  87.100000
-0.017300  87.100000
-0.014300  87.100000
-0.012000  87.200000
-0.005300  87.200000
-0.001500  87.200000
0.002200  87.300000
0.009000  87.300000
0.009000  87.300000
0.006000  87.300000
0.000700  87.400000
0.001500  87.400000
0.004500  87.400000
0.006000  87.500000
0.012000  87.500000
0.015700  87.600000
0.013500  87.600000
0.010500  87.600000
0.007500  87.700000
0.006000  87.700000
0.005200  87.700000
0.006700  87.700000
0.012000  87.700000
0.013500  87.700000
0.015000  87.800000
0.016500  87.800000
0.012700  87.800000
0.013500  87.800000
0.012000  87.900000
0.006700  87.900000
0.002200  87.900000
0.000700  87.900000
0.001500  87.900000
0.003000  88.000000
0.004500  88.000000
0.001500  88.000000
0.002200  88.000000
0.001500  88.100000
0.000700  88.100000
0.003700  88.100000
0.000700  88.100000
-0.001500  88.100000
-0.001500  88.200000
-0.003000  88.200000
0.000000  88.200000
0.000000  88.200000
0.002200  88.200000
0.002200  88.200000
0.001500  88.200000
-0.001500  88.200000
-0.005300  88.300000
-0.006000  88.300000
-0.006800  88.300000
-0.004600  88.300000
-0.005300  88.300000
-0.006800  88.400000
-0.006800  88.400000
-0.006800  88.400000
-0.003000  88.400000
-0.000800  88.400000
0.005200  88.500000
0.008200  88.500000
0.005200  88.500000
-0.003000  88.500000
-0.011300  88.500000
-0.013500  88.500000
-0.015800  88.500000
-0.012800  88.500000
-0.008300  88.600000
-0.005300  88.600000
-0.006800  88.600000
-0.006800  88.600000
-0.004600  88.600000
-0.001500  88.600000
0.001500  88.600000
0.003000  88.600000
-0.000800  88.600000
-0.003800  88.600000
-0.003000  88.600000
-0.006800  88.600000
-0.006800  88.600000
-0.002300  88.700000
-0.001500  88.700000
0.003000  88.700000
0.006700  88.700000
0.012000  88.700000
0.009000  88.700000
0.004500  88.700000
0.006700  88.700000
0.009000  88.700000
0.012700  88.700000
0.017200  88.800000
0.016500  88.800000
0.013500  88.800000
0.012000  88.800000
0.009000  88.800000
0.010500  88.800000
0.011200  88.800000
0.012000  88.800000
0.011200  88.800000
0.008200  88.800000
0.008200  88.800000
0.005200  88.800000
0.001500  88.800000
-0.000800  88.800000
-0.001500  88.800000
0.000700  88.800000
0.000700  88.800000
0.000700  88.900000
-0.002300  88.900000
-0.003800  88.900000
-0.004600  88.900000
-0.006000  88.900000
-0.006000  88.900000
-0.008300  88.900000
-0.008300  88.900000
-0.009800  88.900000
-0.009100  88.900000
-0.005300  88.900000
-0.004600  88.900000
-0.004600  88.900000
-0.004600  88.900000
-0.001500  88.900000
-0.003000  88.900000
-0.003800  88.900000
-0.003800  88.900000
-0.008300  88.900000
-0.009100  88.900000
-0.003800  88.900000
-0.001500  88.900000
-0.000800  88.900000
0.001500  88.900000
0.001500  88.900000
0.003000  89.000000
0.003000  89.000000
0.001500  89.000000
0.002200  89.000000
0.001500  89.000000
0.001500  89.000000
0.003000  89.000000
0.004500  89.000000
0.004500  89.000000
0.001500  89.000000
0.001500  89.000000
0.005200  89.000000
0.006700  89.000000
0.003700  89.000000
0.004500  89.000000
0.003000  89.000000
-0.000800  89.000000
0.001500  89.000000
0.002200  89.000000
0.006700  89.000000
0.007500  89.000000
0.005200  89.000000
0.004500  89.000000
0.002200  89.000000
0.002200  89.000000
0.002200  89.000000
0.005200  89.000000
0.007500  89.000000
0.009000  89.000000
0.005200  89.000000
0.000700  89.000000
-0.003000  89.000000
-0.011300  89.000000
-0.012000  89.000000
-0.009100  89.000000
-0.005300  89.100000
-0.009800  89.100000
-0.009800  89.100000
-0.003000  89.100000
-0.003000  89.100000
-0.000800  89.100000
-0.001500  89.100000
0.000000  89.100000
0.000700  89.100000
0.000000  89.100000
0.000700  89.100000
-0.001500  89.100000
0.000700  89.100000
0.004500  89.100000
0.004500  89.100000
0.003000  89.100000
0.005200  89.100000
0.009000  89.100000
0.010500  89.100000
0.010500  89.100000
0.007500  89.100000
0.002200  89.100000
0.002200  89.100000
0.001500  89.100000
-0.000800  89.100000
0.003000  89.100000
0.000700  89.100000
-0.000800  89.100000
0.000700  89.100000
0.002200  89.100000
0.006700  89.000000
0.007500  89.000000
0.003000  89.000000
-0.000800  89.000000
0.000000  89.000000
0.003700  89.000000
0.008200  89.000000
0.012000  89.000000
0.015700  89.000000
0.014200  89.000000
0.006700  89.000000
0.003000  89.000000
-0.004600  89.000000
-0.015000  89.000000
-0.015000  89.000000
-0.014300  89.000000
-0.011300  89.000000
-0.006000  88.900000
-0.003000  88.900000
0.003700  88.900000
0.009000  88.900000
0.011200  88.900000
0.013500  88.900000
0.012000  88.900000
0.006700  88.900000
0.005200  88.900000
0.006000  88.900000
0.003700  88.900000
0.003700  88.900000
0.005200  88.900000
0.005200  88.900000
0.006700  88.900000
0.007500  88.900000
0.006700  88.900000
0.004500  88.900000
-0.000800  88.900000
0.000000  88.900000
0.000700  88.900000
-0.003000  88.900000
-0.004600  88.900000
-0.008300  88.900000
-0.009100  88.900000
-0.010500  88.900000
-0.011300  88.900000
-0.010500  88.900000
-0.010500  88.900000
-0.008300  88.900000
-0.008300  88.900000
-0.003800  88.900000
-0.000800  88.900000
0.003000  88.900000
0.000700  88.900000
-0.004600  88.900000
-0.001500  88.900000
-0.001500  88.900000
0.001500  88.900000
0.003700  88.900000
0.002200  88.900000
0.001500  88.900000
0.003000  88.900000
0.003000  88.800000
-0.003000  88.800000
-0.004600  88.800000
-0.004600  88.800000
0.000700  88.800000
0.005200  88.800000
0.007500  88.800000
0.008200  88.800000
0.004500  88.800000
0.006700  88.800000
0.006700  88.900000
0.002200  88.900000
-0.000800  88.900000
-0.001500  88.900000
0.000700  88.900000
0.002200  88.900000
0.000700  88.900000
-0.003000  88.900000
-0.003000  88.900000
-0.001500  88.900000
0.001500  88.900000
0.002200  88.900000
0.001500  88.900000
0.000700  88.900000
-0.001500  88.900000
0.000000  88.900000
-0.003000  88.900000
-0.003800  88.900000
-0.001500  88.900000
0.000700  88.900000
0.007500  88.900000
0.009700  88.900000
0.009000  88.900000
0.006000  88.900000
0.002200  88.900000
-0.000800  89.000000
-0.003800  89.000000
-0.000800  89.000000
-0.000800  89.000000
0.000700  89.000000
0.003700  89.000000
0.001500  89.000000
0.001500  89.000000
0.004500  89.000000
0.001500  89.000000
-0.009100  89.000000
-0.012000  89.000000
-0.006800  89.000000
-0.005300  89.000000
-0.001500  89.000000
-0.000800  89.100000
0.000700  89.100000
0.006700  89.100000
0.003000  89.100000
-0.006800  89.100000
-0.009100  89.100000
-0.006800  89.100000
0.002200  89.100000
0.009700  89.100000
0.011200  89.100000
0.011200  89.100000
0.003000  89.100000
-0.003000  89.100000
-0.004600  89.100000
-0.006800  89.100000
-0.009100  89.100000
-0.006800  89.100000
0.001500  89.100000
0.002200  89.200000
0.005200  89.200000
0.009700  89.200000
0.010500  89.200000
0.010500  89.200000
0.006000  89.200000
0.006000  89.200000
0.007500  89.200000
0.006700  89.200000
0.002200  89.200000
0.002200  89.300000
0.005200  89.300000
0.001500  89.300000
0.000700  89.300000
-0.000800  89.300000
0.002200  89.300000
0.005200  89.300000
0.003000  89.300000
0.001500  89.400000
0.002200  89.400000
0.003000  89.400000
0.000700  89.400000
-0.000800  89.400000
0.001500  89.400000
0.000700  89.400000
0.000700  89.400000
0.000700  89.400000
-0.000800  89.500000
-0.000800  89.500000
-0.004600  89.500000
-0.004600  89.500000
-0.001500  89.500000
-0.001500  89.500000
0.002200  89.500000
0.003000  89.500000
0.002200  89.500000
0.003700  89.500000
0.000000  89.500000
-0.004600  89.600000
-0.003800  89.600000
-0.002300  89.600000
-0.000800  89.600000
0.003000  89.600000
0.003700  89.600000
-0.000800  89.600000
-0.006000  89.600000
-0.011300  89.600000
-0.009100  89.700000
-0.002300  89.700000
0.002200  89.700000
0.000700  89.700000
-0.003000  89.700000
0.000700  89.700000
0.004500  89.700000
0.005200  89.800000
0.002200  89.800000
0.000700  89.800000
0.001500  89.800000
0.003000  89.800000
0.006000  89.900000
0.006700  89.900000
0.004500  89.900000
0.004500  89.900000
0.008200  89.900000
0.006000  90.000000
-0.000800  90.000000
-0.007500  90.000000
-0.008300  90.000000
-0.001500  90.000000
0.001500  90.000000
0.003000  90.000000
0.003000  90.100000
0.006000  90.100000
0.008200  90.100000
0.003700  90.100000
-0.000800  90.100000
-0.003000  90.200000
-0.000800  90.200000
0.003000  90.200000
0.003000  90.200000
0.000000  90.300000
0.000700  90.300000
0.005200  90.300000
0.006000  90.300000
0.003000  90.300000
0.002200  90.400000
0.001500  90.400000
0.001500  90.400000
0.003000  90.400000
0.007500  90.400000
0.008200  90.400000
0.006000  90.500000
0.004500  90.500000
0.003000  90.500000
0.003000  90.500000
0.000700  90.500000
0.000000  90.600000
0.002200  90.600000
0.001500  90.600000
0.001500  90.600000
-0.003000  90.700000
-0.006000  90.700000
-0.005300  90.700000
-0.004600  90.700000
-0.004600  90.700000
-0.004600  90.800000
-0.006800  90.800000
-0.008300  90.800000
-0.008300  90.800000
-0.007500  90.800000
-0.004600  90.800000
-0.001500  90.900000
-0.000800  90.900000
0.000700  90.900000
0.005200  90.900000
0.008200  90.900000
0.009700  91.000000
0.010500  91.000000
0.006000  91.000000
0.005200  91.000000
0.001500  91.000000
0.000700  91.100000
0.006700  91.100000
0.009700  91.100000
0.007500  91.100000
0.007500  91.100000
0.006700  91.200000
0.005200  91.200000
0.001500  91.200000
-0.003800  91.200000
-0.005300  91.200000
-0.006000  91.300000
-0.006000  91.300000
-0.009800  91.300000
-0.012800  91.300000
-0.014300  91.300000
-0.010500  91.300000
-0.005300  91.300000
-0.005300  91.300000
-0.001500  91.300000
0.000700  91.400000
0.004500  91.400000
0.006700  91.400000
0.005200  91.400000
0.007500  91.400000
0.006700  91.500000
0.007500  91.500000
0.009000  91.500000
0.006700  91.500000
0.001500  91.500000
-0.006000  91.500000
-0.008300  91.600000
-0.004600  91.600000
-0.003000  91.600000
-0.003800  91.600000
-0.001500  91.600000
-0.000800  91.600000
0.001500  91.700000
0.002200  91.700000
0.000700  91.700000
0.000700  91.700000
-0.001500  91.700000
-0.001500  91.700000
-0.003000  91.700000
-0.003800  91.800000
-0.003000  91.800000
-0.004600  91.800000
-0.001500  91.800000
-0.000800  91.800000
-0.001500  91.800000
-0.001500  91.800000
0.000700  91.800000
-0.000800  91.800000
0.002200  91.800000
0.006700  91.900000
0.005200  91.900000
0.003700  91.900000
0.000700  91.900000
0.000700  91.900000
0.001500  91.900000
0.003000  91.900000
0.006000  91.900000
0.006700  92.000000
0.004500  92.000000
0.004500  92.000000
0.004500  92.000000
0.003700  92.000000
0.004500  92.000000
0.003700  92.000000
0.001500  92.000000
-0.000800  92.000000
0.000000  92.100000
-0.000800  92.100000
-0.000800  92.100000
0.000700  92.100000
-0.001500  92.100000
-0.001500  92.100000
-0.000800  92.100000
0.003000  92.100000
0.006700  92.100000
0.007500  92.100000
0.009000  92.100000
0.007500  92.200000
0.006000  92.200000
0.006700  92.200000
0.004500  92.200000
0.004500  92.200000
0.008200  92.200000
0.004500  92.200000
-0.000800  92.200000
-0.003000  92.200000
-0.007500  92.200000
-0.009800  92.200000
-0.005300  92.200000
-0.002300  92.200000
-0.000800  92.200000
0.000700  92.200000
0.000700  92.200000
-0.000800  92.200000
-0.000800  92.200000
-0.000800  92.200000
-0.000800  92.200000
0.002200  92.200000
0.003000  92.200000
-0.001500  92.200000
-0.000800  92.200000
0.000700  92.200000
-0.003000  92.200000
-0.004600  92.200000
-0.002300  92.200000
-0.001500  92.200000
-0.001500  92.200000
-0.001500  92.200000
0.000000  92.200000
0.000700  92.200000
0.000700  92.200000
-0.002300  92.200000
-0.003800  92.200000
-0.006800  92.200000
-0.007500  92.200000
-0.004600  92.200000
-0.003800  92.200000
-0.004600  92.200000
-0.003000  92.200000
-0.001500  92.200000
-0.001500  92.200000
-0.000800  92.200000
0.003000  92.200000
0.004500  92.200000
0.006700  92.200000
0.009700  92.200000
0.012000  92.200000
0.016500  92.200000
0.019500  92.200000
0.021000  92.200000
0.022500  92.200000
0.020200  92.200000
0.009000  92.200000
-0.002300  92.200000
-0.005300  92.200000
-0.002300  92.200000
0.000700  92.200000
0.000700  92.200000
0.001500  92.200000
0.000000  92.200000
-0.002300  92.200000
0.000000  92.200000
0.000700  92.200000
0.001500  92.200000
-0.003800  92.200000
-0.004600  92.200000
-0.004600  92.200000
-0.006000  92.100000
-0.006800  92.100000
-0.008300  92.100000
-0.005300  92.100000
-0.005300  92.100000
-0.003000  92.100000
-0.000800  92.100000
-0.003000  92.100000
-0.001500  92.100000
0.000700  92.100000
0.004500  92.100000
0.003000  92.100000
0.003700  92.100000
0.003000  92.100000
0.002200  92.100000
0.001500  92.100000
0.000700  92.100000
0.001500  92.100000
-0.000800  92.100000
-0.000800  92.100000
0.000700  92.000000
0.001500  92.000000
0.000000  92.000000
-0.002300  92.000000
0.000000  92.000000
0.004500  92.000000
0.007500  92.000000
0.008200  92.000000
0.009000  92.000000
0.008200  91.900000
0.008200  91.900000
0.010500  91.900000
0.009000  91.900000
0.005200  91.900000
0.001500  91.900000
0.000000  91.800000
0.001500  91.800000
0.001500  91.800000
0.001500  91.800000
-0.000800  91.800000
-0.002300  91.800000
-0.003000  91.800000
-0.003800  91.800000
-0.006000  91.800000
-0.006800  91.700000
-0.002300  91.700000
-0.002300  91.700000
-0.002300  91.700000
-0.001500  91.600000
-0.002300  91.600000
-0.000800  91.600000
-0.002300  91.600000
-0.004600  91.600000
-0.005300  91.500000
-0.003000  91.500000
-0.002300  91.500000
-0.003000  91.500000
-0.001500  91.400000
-0.003800  91.400000
-0.002300  91.400000
0.000000  91.300000
-0.000800  91.300000
-0.001500  91.300000
-0.001500  91.300000
-0.002300  91.300000
-0.001500  91.300000
-0.001500  91.300000
-0.002300  91.300000
0.000700  91.200000
0.002200  91.200000
0.004500  91.200000
0.003700  91.200000
0.003000  91.200000
0.003700  91.100000
0.002200  91.100000
0.000700  91.100000
0.000000  91.100000
0.000700  91.000000
0.000700  91.000000
0.000700  91.000000
0.000700  90.900000
0.000700  90.900000
0.000700  90.900000
0.001500  90.900000
0.003700  90.900000
0.005200  90.800000
0.006000  90.800000
0.006700  90.800000
0.006700  90.800000
0.007500  90.800000
0.007500  90.700000
0.006700  90.700000
0.008200  90.700000
0.006700  90.700000
0.005200  90.600000
0.005200  90.600000
0.002200  90.600000
0.001500  90.600000
0.001500  90.500000
-0.000800  90.500000
-0.003000  90.400000
-0.003800  90.400000
-0.001500  90.400000
0.000700  90.400000
0.002200  90.400000
0.003000  90.300000
0.003700  90.300000
0.001500  90.300000
-0.000800  90.200000
0.000700  90.200000
0.002200  90.200000
0.003000  90.100000
0.000700  90.100000
-0.000800  90.100000
0.002200  90.000000
0.005200  90.000000
0.004500  90.000000
0.004500  90.000000
0.003700  89.900000
0.005200  89.900000
0.008200  89.800000
0.008200  89.800000
0.003700  89.800000
0.000700  89.700000
-0.002300  89.700000
-0.001500  89.600000
0.001500  89.600000
0.003000  89.500000
0.001500  89.500000
0.002200  89.500000
0.001500  89.400000
0.000000  89.400000
-0.002300  89.400000
-0.004600  89.300000
-0.003800  89.300000
-0.003800  89.200000
-0.004600  89.200000
-0.009100  89.100000
-0.010500  89.100000
-0.009100  89.100000
-0.007500  89.000000
-0.006800  89.000000
-0.005300  88.900000
-0.001500  88.900000
0.000700  88.800000
0.000700  88.700000
-0.003000  88.700000
-0.003000  88.600000
-0.000800  88.600000
0.001500  88.600000
0.002200  88.500000
0.000700  88.400000
0.005200  88.400000
0.006700  88.300000
0.005200  88.300000
0.003700  88.200000
0.005200  88.200000
0.006700  88.100000
0.008200  88.100000
0.008200  88.000000
0.006700  87.900000
0.004500  87.900000
0.000700  87.800000
0.000700  87.700000
-0.002300  87.700000
0.000700  87.600000
0.003700  87.600000
0.003000  87.500000
0.005200  87.400000
0.006700  87.300000
0.005200  87.300000
0.003700  87.200000
0.004500  87.100000
0.003000  87.100000
0.003000  87.000000
0.003700  86.900000
0.001500  86.800000
0.000700  86.800000
0.000000  86.700000
0.000700  86.700000
0.003000  86.500000
-0.000800  86.500000
-0.003000  86.400000
-0.002300  86.300000
-0.000800  86.200000
-0.002300  86.100000
-0.002300  86.000000
0.000700  85.900000
0.004500  85.900000
0.006000  85.800000
0.004500  85.700000
0.005200  85.600000
0.006700  85.500000
0.004500  85.400000
0.002200  85.300000
-0.001500  85.200000
-0.005300  85.100000
-0.006000  85.000000
-0.008300  85.000000
-0.014300  84.900000
-0.016500  84.700000
-0.014300  84.700000
-0.015800  84.600000
-0.016500  84.500000
-0.012800  84.300000
-0.009100  84.200000
-0.003800  84.100000
0.000000  84.000000
0.003000  83.900000
0.004500  83.800000
0.004500  83.700000
0.004500  83.600000
0.003700  83.500000
0.005200  83.300000
0.005200  83.200000
0.002200  83.100000
0.003000  83.000000
0.005200  82.900000
0.004500  82.800000
0.002200  82.700000
0.004500  82.500000
0.006700  82.500000
0.004500  82.300000
0.001500  82.300000
-0.000800  82.100000
-0.001500  82.000000
0.000000  81.900000
0.000700  81.800000
0.000000  81.700000
0.000000  81.600000
0.005200  81.500000
0.009700  81.400000
0.009700  81.300000
0.009000  81.200000
0.007500  81.000000
0.003000  81.000000
0.003000  80.900000
0.003000  80.700000
0.003700  80.600000
0.005200  80.500000
0.003700  80.400000
0.007500  80.300000
0.006700  80.200000
0.005200  80.100000
0.004500  80.000000
0.000700  79.900000
0.001500  79.800000
0.003000  79.700000
0.004500  79.600000
0.003700  79.500000
0.003000  79.400000
0.002200  79.300000
0.001500  79.200000
-0.001500  79.100000
-0.001500  79.000000
0.001500  78.900000
0.001500  78.800000
-0.000800  78.700000
-0.000800  78.600000
0.000000  78.500000
-0.000800  78.300000
0.000000  78.300000
0.000700  78.200000
0.003000  78.100000
0.003700  78.000000
-0.000800  77.800000
0.001500  77.800000
0.002200  77.700000
0.001500  77.600000
0.000700  77.400000
0.000700  77.300000
0.000700  77.300000
-0.000800  77.100000
-0.001500  77.000000
-0.003000  76.900000
-0.004600  76.800000
-0.006800  76.700000
-0.006800  76.600000
-0.006800  76.500000
-0.006000  76.400000
-0.003000  76.300000
-0.003800  76.200000
-0.005300  76.100000
-0.006800  76.000000
-0.008300  76.000000
-0.006000  75.900000
-0.004600  75.800000
-0.001500  75.700000
0.001500  75.600000
-0.001500  75.500000
0.001500  75.400000
0.002200  75.300000
0.003000  75.200000
0.004500  75.100000
0.006000  75.000000
0.005200  74.900000
0.005200  74.800000
0.007500  74.700000
0.009000  74.700000
0.009000  74.600000
0.010500  74.400000
0.010500  74.400000
0.006000  74.300000
0.004500  74.200000
0.004500  74.100000
0.003700  74.000000
0.005200  73.900000
0.005200  73.800000
0.000700  73.700000
0.000700  73.600000
-0.000800  73.500000
-0.004600  73.400000
-0.004600  73.300000
-0.004600  73.200000
-0.003000  73.100000
-0.001500  73.000000
0.000700  72.900000
-0.000800  72.800000
0.000700  72.700000
0.003000  72.600000
0.003000  72.500000
0.006000  72.400000
0.006700  72.400000
0.004500  72.300000
0.006000  72.200000
0.006700  72.100000
0.006700  72.000000
0.008200  71.900000
0.006700  71.800000
0.003700  71.700000
0.003000  71.600000
0.003000  71.500000
0.003000  71.400000
-0.000800  71.300000
-0.005300  71.200000
-0.003800  71.100000
-0.003000  71.100000
-0.003000  71.000000
-0.003000  70.900000
-0.005300  70.800000
-0.009100  70.600000
-0.009100  70.600000
-0.009100  70.500000
-0.009100  70.400000
-0.007500  70.300000
-0.006800  70.200000
-0.007500  70.200000
-0.006000  70.100000
-0.003000  70.000000
-0.002300  69.900000
-0.000800  69.700000
0.000700  69.700000
-0.002300  69.600000
-0.002300  69.500000
-0.000800  69.400000
-0.000800  69.300000
-0.001500  69.200000
-0.000800  69.100000
-0.001500  69.000000
-0.001500  68.900000
-0.000800  68.800000
-0.000800  68.800000
0.000700  68.600000
0.004500  68.500000
0.005200  68.400000
0.004500  68.300000
0.005200  68.200000
0.004500  68.100000
0.003700  68.000000
0.004500  67.900000
0.002200  67.800000
0.001500  67.700000
0.001500  67.600000
0.003000  67.500000
0.002200  67.500000
0.000700  67.300000
-0.002300  67.200000
-0.003000  67.100000
-0.000800  67.000000
0.001500  66.900000
-0.000800  66.800000
0.000700  66.700000
-0.000800  66.600000
-0.001500  66.500000
-0.001500  66.400000
-0.003000  66.300000
0.001500  66.200000
0.002200  66.100000
0.003000  66.000000
0.003000  65.900000
0.002200  65.700000
0.003700  65.700000
0.003700  65.600000
0.006000  65.400000
0.007500  65.300000
0.008200  65.200000
0.009700  65.100000
0.012000  65.000000
0.009000  64.900000
0.005200  64.800000
0.003700  64.700000
0.000700  64.600000
0.000000  64.500000
0.000000  64.400000
0.000000  64.300000
0.002200  64.200000
0.004500  64.000000
0.004500  63.900000
0.004500  63.800000
0.004500  63.700000
0.003000  63.600000
0.001500  63.500000
0.000000  63.400000
0.000000  63.300000
-0.000800  63.200000
-0.000800  63.000000
-0.001500  63.000000
-0.000800  62.800000
0.000700  62.700000
0.000000  62.600000
0.000700  62.500000
0.001500  62.400000
0.003000  62.300000
0.004500  62.200000
0.003700  62.100000
0.004500  62.000000
0.002200  61.900000
0.003700  61.800000
0.001500  61.700000
-0.001500  61.600000
-0.001500  61.500000
-0.001500  61.400000
-0.000800  61.200000
-0.000800  61.200000
-0.000800  61.100000
-0.003000  60.900000
-0.002300  60.800000
-0.004600  60.700000
-0.005300  60.700000
-0.004600  60.500000
-0.006800  60.400000
-0.007500  60.300000
-0.004600  60.200000
-0.003000  60.100000
-0.003800  60.000000
0.000000  59.900000
-0.000800  59.800000
0.000700  59.700000
0.001500  59.600000
0.004500  59.500000
0.004500  59.400000
0.003700  59.300000
0.005200  59.200000
0.005200  59.000000
0.008200  58.900000
0.008200  58.900000
0.009000  58.700000
0.010500  58.600000
0.010500  58.500000
0.009000  58.400000
0.006700  58.300000
0.004500  58.200000
0.000700  58.100000
0.003700  58.000000
0.006000  57.900000
0.005200  57.700000
0.004500  57.600000
0.004500  57.500000
0.004500  57.400000
0.001500  57.300000
-0.001500  57.100000
-0.000800  57.100000
-0.001500  56.900000
-0.006000  56.800000
-0.005300  56.700000
-0.004600  56.600000
-0.003800  56.500000
-0.002300  56.400000
-0.005300  56.200000
-0.004600  56.200000
-0.004600  56.000000
-0.004600  55.900000
-0.002300  55.800000
-0.003000  55.700000
-0.002300  55.600000
-0.001500  55.400000
-0.001500  55.300000
-0.003000  55.200000
-0.003800  55.100000
-0.005300  55.000000
-0.004600  54.900000
-0.001500  54.700000
-0.003000  54.600000
-0.006800  54.500000
-0.003000  54.400000
-0.000800  54.300000
-0.003000  54.100000
-0.005300  54.000000
-0.006800  53.900000
-0.005300  53.800000
-0.006000  53.600000
-0.003800  53.600000
0.000700  53.500000
0.000700  53.400000
0.000000  53.300000
-0.000800  53.100000
0.000000  53.100000
0.003000  53.000000
0.005200  52.800000
0.008200  52.700000
0.008200  52.600000
0.008200  52.500000
0.009700  52.400000
0.009000  52.300000
0.009000  52.200000
0.007500  52.100000
0.006700  52.000000
0.005200  51.900000
0.005200  51.800000
0.005200  51.700000
0.004500  51.500000
0.004500  51.500000
0.004500  51.300000
0.002200  51.300000
0.001500  51.200000
0.000700  51.000000
-0.000800  50.900000
-0.001500  50.800000
-0.003000  50.800000
-0.003800  50.600000
-0.002300  50.500000
-0.003000  50.400000
-0.001500  50.300000
-0.000800  50.200000
-0.003000  50.100000
-0.001500  50.000000
0.000000  49.900000
0.000000  49.800000
-0.000800  49.700000
-0.000800  49.600000
0.001500  49.500000
0.003000  49.400000
0.006700  49.300000
0.005200  49.200000
0.005200  49.100000
0.005200  49.000000
0.002200  48.900000
0.000000  48.800000
-0.000800  48.600000
0.003000  48.600000
0.003700  48.400000
0.003000  48.300000
0.003000  48.200000
0.001500  48.100000
0.001500  48.000000
0.003000  47.900000
0.003700  47.800000
0.005200  47.700000
0.006700  47.600000
0.004500  47.500000
0.003000  47.300000
0.003000  47.300000
0.005200  47.200000
0.006000  47.100000
0.006700  46.900000
0.002200  46.800000
0.000700  46.700000
0.001500  46.600000
0.002200  46.500000
0.003000  46.400000
0.000700  46.300000
0.000700  46.200000
0.000000  46.100000
-0.003000  45.900000
-0.006000  45.900000
-0.007500  45.700000
-0.006000  45.600000
-0.003800  45.500000
-0.001500  45.400000
-0.001500  45.300000
-0.001500  45.100000
-0.000800  45.100000
0.003700  45.000000
0.004500  44.900000
0.002200  44.700000
0.003700  44.600000
0.000700  44.500000
-0.001500  44.400000
0.000000  44.300000
0.001500  44.200000
0.000000  44.100000
0.003000  44.000000
0.005200  43.900000
0.002200  43.700000
0.003000  43.600000
0.001500  43.500000
0.004500  43.400000
0.004500  43.300000
0.004500  43.200000
0.002200  43.100000
-0.001500  42.900000
0.003700  42.900000
0.005200  42.700000
0.005200  42.700000
0.003000  42.600000
0.000700  42.400000
0.000700  42.300000
0.001500  42.300000
0.003000  42.200000
0.000700  42.000000
-0.001500  41.900000
-0.003000  41.800000
-0.001500  41.700000
-0.000800  41.600000
-0.000800  41.500000
-0.000800  41.400000
0.000700  41.300000
0.001500  41.200000
0.000000  41.100000
-0.003000  41.000000
-0.003800  40.900000
-0.005300  40.800000
-0.006800  40.700000
-0.009100  40.600000
-0.011300  40.500000
-0.009100  40.400000
-0.006000  40.200000
-0.004600  40.100000
-0.003000  40.000000
-0.003000  39.900000
-0.001500  39.800000
-0.000800  39.700000
0.000700  39.600000
0.003000  39.500000
0.003700  39.400000
0.003700  39.200000
0.004500  39.100000
0.004500  39.000000
0.001500  38.900000
0.000000  38.800000
0.000000  38.600000
-0.000800  38.600000
0.000700  38.500000
0.000000  38.400000
0.000700  38.300000
0.003000  38.200000
0.003700  38.100000
0.003000  38.000000
0.001500  37.900000
0.000700  37.800000
0.001500  37.700000
0.003700  37.600000
0.001500  37.400000
0.003000  37.300000
0.001500  37.300000
0.001500  37.100000
0.001500  37.000000
0.001500  36.900000
0.003700  36.900000
0.003000  36.700000
0.003000  36.600000
0.004500  36.500000
0.003700  36.400000
0.003000  36.300000
0.001500  36.200000
0.001500  36.100000
0.000000  36.000000
-0.000800  35.900000
0.000000  35.800000
0.001500  35.700000
0.001500  35.600000
0.002200  35.500000
0.001500  35.400000
0.000000  35.300000
0.003700  35.200000
0.006000  35.100000
0.005200  35.000000
0.003000  34.900000
0.003000  34.800000
0.002200  34.700000
0.003000  34.600000
0.003000  34.500000
0.000700  34.400000
0.003000  34.300000
0.003000  34.200000
0.001500  34.100000
0.000000  34.000000
-0.001500  33.900000
-0.003800  33.800000
-0.005300  33.700000
-0.006000  33.600000
-0.006000  33.500000
-0.006000  33.300000
-0.006000  33.300000
-0.000800  33.200000
0.001500  33.000000
0.000700  32.900000
0.000700  32.800000
-0.002300  32.800000
-0.000800  32.600000
0.001500  32.500000
0.004500  32.400000
0.006700  32.300000
0.005200  32.200000
0.003000  32.100000
-0.000800  32.000000
-0.002300  31.900000
-0.000800  31.800000
-0.000800  31.700000
0.000700  31.600000
0.004500  31.500000
0.003000  31.400000
0.003000  31.300000
0.003000  31.200000
0.003700  31.100000
0.005200  31.000000
0.003700  30.900000
0.004500  30.800000
0.001500  30.700000
0.000000  30.600000
0.000700  30.400000
0.000000  30.400000
-0.001500  30.200000
-0.002300  30.100000
-0.001500  30.000000
-0.000800  29.900000
0.001500  29.800000
0.003000  29.700000
0.005200  29.600000
0.006700  29.500000
0.005200  29.400000
0.001500  29.300000
-0.001500  29.200000
-0.000800  29.100000
-0.001500  28.900000
-0.003000  28.800000
-0.002300  28.800000
-0.002300  28.600000
-0.003000  28.500000
-0.003000  28.400000
-0.001500  28.300000
-0.003000  28.200000
-0.000800  28.100000
0.004500  27.900000
0.006000  27.800000
0.005200  27.700000
0.004500  27.600000
0.001500  27.400000
0.000000  27.400000
0.001500  27.200000
0.001500  27.100000
0.001500  27.000000
0.000700  26.900000
-0.001500  26.800000
-0.003000  26.600000
-0.002300  26.500000
-0.003000  26.400000
-0.006000  26.300000
-0.005300  26.100000
-0.005300  26.100000
-0.007500  25.900000
-0.006800  25.800000
-0.007500  25.700000
-0.005300  25.600000
-0.004600  25.500000
-0.003000  25.300000
0.004500  25.200000
0.004500  25.100000
0.005200  25.000000
0.005200  24.900000
0.006000  24.700000
0.006000  24.700000
0.006000  24.500000
0.006700  24.400000
0.004500  24.300000
0.005200  24.200000
0.004500  24.100000
0.003700  24.000000
0.002200  23.800000
0.003700  23.800000
0.005200  23.600000
0.003000  23.500000
0.008200  23.400000
0.010500  23.300000
0.010500  23.200000
0.010500  23.100000
0.003000  23.000000
-0.002300  22.900000
-0.005300  22.800000
-0.000800  22.600000
0.010500  22.500000
0.012700  22.500000
0.004500  22.300000
-0.001500  22.200000
-0.003000  22.100000
-0.003000  22.000000
0.001500  21.900000
0.003000  21.800000
0.002200  21.700000
0.000000  21.500000
-0.001500  21.400000
-0.004600  21.400000
-0.003000  21.300000
-0.000800  21.200000
-0.001500  21.100000
0.001500  21.000000
0.004500  20.900000
0.003000  20.800000
-0.000800  20.700000
-0.000800  20.600000
0.004500  20.500000
0.006000  20.400000
0.003700  20.300000
0.000700  20.200000
0.002200  20.100000
0.001500  20.000000
-0.000800  19.900000
-0.004600  19.800000
-0.006800  19.700000
-0.005300  19.600000
-0.006000  19.500000
-0.003000  19.400000
0.000700  19.300000
0.003000  19.300000
0.000700  19.200000
0.000000  19.100000
0.000000  19.000000
-0.003000  18.900000
0.000700  18.800000
0.003700  18.700000
0.005200  18.600000
0.003700  18.600000
0.003000  18.500000
0.004500  18.400000
0.004500  18.300000
0.006700  18.200000
0.006700  18.100000
0.001500  18.000000
-0.003000  18.000000
-0.006800  17.900000
-0.003800  17.700000
0.000700  17.700000
0.000700  17.600000
-0.000800  17.500000
-0.000800  17.500000
-0.001500  17.400000
-0.004600  17.300000
-0.004600  17.200000
-0.003000  17.100000
-0.003000  17.000000
-0.003000  17.000000
-0.000800  16.900000
0.002200  16.800000
0.001500  16.700000
0.001500  16.700000
0.004500  16.600000
0.006000  16.500000
0.006000  16.400000
0.006700  16.400000
0.007500  16.300000
0.005200  16.200000
0.005200  16.100000
0.002200  16.000000
0.000700  16.000000
0.001500  15.900000
0.001500  15.800000
0.001500  15.700000
-0.001500  15.700000
0.000000  15.600000
0.002200  15.500000
0.000700  15.400000
0.000700  15.300000
0.000700  15.300000
0.003700  15.200000
0.005200  15.100000
0.007500  15.000000
0.003000  14.900000
-0.000800  14.800000
-0.004600  14.800000
-0.006000  14.700000
-0.004600  14.600000
-0.008300  14.500000
-0.006800  14.500000
-0.003800  14.400000
-0.001500  14.400000
0.000700  14.300000
-0.000800  14.200000
0.001500  14.100000
-0.000800  14.000000
-0.000800  14.000000
0.000700  13.900000
-0.003800  13.800000
-0.004600  13.800000
-0.004600  13.700000
-0.001500  13.600000
0.000000  13.500000
-0.005300  13.500000
-0.007500  13.400000
-0.005300  13.300000
-0.000800  13.300000
0.005200  13.100000
0.009000  13.100000
0.009000  13.000000
0.006000  13.000000
0.005200  12.900000
0.004500  12.900000
0.005200  12.800000
0.005200  12.700000
0.003000  12.600000
0.001500  12.600000
0.000700  12.500000
0.002200  12.500000
0.003700  12.400000
0.000000  12.300000
-0.002300  12.300000
-0.000800  12.200000
-0.002300  12.100000
-0.004600  12.100000
-0.009800  12.000000
-0.006800  11.900000
-0.002300  11.800000
-0.004600  11.800000
-0.003000  11.700000
-0.003000  11.700000
0.000700  11.700000
0.003000  11.600000
-0.001500  11.500000
-0.001500  11.500000
0.003700  11.400000
0.008200  11.400000
0.003000  11.300000
-0.000800  11.200000
-0.004600  11.200000
-0.004600  11.200000
-0.004600  11.100000
-0.004600  11.000000
-0.000800  11.000000
0.000000  10.900000
0.006700  10.900000
0.009000  10.800000
0.008200  10.700000
0.011200  10.700000
0.012700  10.700000
0.009700  10.600000
0.004500  10.600000
0.008200  10.500000
0.010500  10.400000
0.006000  10.400000
0.005200  10.300000
0.006000  10.300000
0.005200  10.300000
0.006700  10.200000
0.006700  10.200000
0.003700  10.100000
0.001500  10.100000
0.003000  10.000000
0.004500  9.900000
0.002200  9.900000
-0.001500  9.900000
-0.004600  9.800000
-0.004600  9.700000
0.000000  9.700000
0.006700  9.700000
0.001500  9.600000
0.000700  9.600000
0.001500  9.600000
0.000000  9.500000
0.001500  9.500000
-0.000800  9.400000
-0.000800  9.400000
0.000000  9.400000
-0.000800  9.400000
-0.003000  9.300000
-0.004600  9.300000
-0.004600  9.200000
-0.006000  9.200000
-0.008300  9.100000
-0.007500  9.100000
-0.006000  9.100000
-0.000800  9.000000
0.008200  9.000000
0.009000  9.000000
0.006700  8.900000
0.009000  8.900000
0.009000  8.900000
0.003700  8.800000
-0.005300  8.800000
-0.008300  8.700000
-0.009100  8.700000
-0.005300  8.600000
-0.000800  8.600000
0.003700  8.600000
0.000700  8.500000
-0.001500  8.500000
-0.000800  8.500000
0.000000  8.400000
0.001500  8.400000
-0.001500  8.400000
-0.002300  8.300000
-0.004600  8.300000
-0.004600  8.200000
-0.000800  8.200000
0.000700  8.100000
0.000700  8.100000
0.000700  8.100000
0.000000  8.100000
0.000700  8.000000
0.002200  8.000000
0.001500  8.000000
0.000000  7.900000
-0.002300  7.900000
0.000700  7.800000
0.005200  7.800000
0.001500  7.800000
0.005200  7.700000
0.008200  7.700000
0.003700  7.600000
-0.001500  7.600000
-0.003800  7.600000
-0.000800  7.600000
0.002200  7.500000
0.003000  7.500000
0.001500  7.400000
0.003700  7.400000
0.004500  7.400000
0.004500  7.300000
0.003000  7.300000
0.002200  7.200000
0.003700  7.200000
0.003000  7.200000
0.001500  7.200000
0.001500  7.100000
-0.000800  7.100000
-0.004600  7.100000
-0.001500  7.000000
0.002200  7.000000
0.005200  6.900000
0.004500  6.900000
-0.000800  6.900000
0.001500  6.800000
0.005200  6.700000
0.012000  6.700000
0.006700  6.700000
-0.004600  6.700000
-0.004600  6.700000
-0.001500  6.600000
-0.001500  6.600000
-0.000800  6.600000
0.004500  6.500000
0.004500  6.500000
0.001500  6.500000
-0.000800  6.400000
-0.005300  6.400000
-0.004600  6.400000
-0.003000  6.300000
-0.002300  6.300000
-0.001500  6.300000
0.001500  6.300000
0.003000  6.200000
-0.000800  6.200000
-0.003800  6.100000
-0.007500  6.100000
-0.006800  6.100000
-0.002300  6.100000
-0.001500  6.100000
0.001500  6.000000
0.005200  6.000000
0.012000  6.000000
0.015700  5.900000
0.011200  5.900000
0.000700  5.900000
-0.010500  5.800000
-0.008300  5.800000
-0.006800  5.800000
-0.003000  5.800000
0.000000  5.800000
-0.003800  5.700000
-0.003000  5.700000
-0.004600  5.700000
-0.002300  5.700000
-0.002300  5.600000
-0.001500  5.600000
0.001500  5.600000
0.000000  5.600000
0.001500  5.500000
0.000000  5.500000
-0.000800  5.500000
0.003000  5.500000
0.008200  5.500000
0.007500  5.400000
0.008200  5.400000
0.007500  5.400000
0.008200  5.400000
0.006000  5.400000
0.000000  5.300000
-0.001500  5.300000
-0.001500  5.300000
0.001500  5.300000
-0.003000  5.300000
-0.001500  5.300000
0.001500  5.200000
0.000700  5.200000
0.001500  5.200000
0.000700  5.200000
0.000700  5.200000
0.004500  5.200000
0.006000  5.200000
0.005200  5.200000
0.003000  5.100000
0.004500  5.100000
0.006700  5.100000
0.005200  5.100000
0.005200  5.100000
0.003000  5.000000
0.000700  5.000000
-0.001500  5.000000
-0.002300  5.000000
-0.000800  5.000000
0.001500  5.000000
0.005200  4.900000
0.003700  4.900000
0.000700  4.900000
0.000000  4.900000
-0.001500  4.900000
-0.004600  4.900000
-0.002300  4.900000
-0.000800  4.900000
-0.001500  4.900000
0.000000  4.900000
-0.001500  4.900000
-0.003000  4.900000
-0.002300  4.900000
-0.000800  4.900000
0.004500  4.900000
0.009000  4.900000
0.005200  4.900000
-0.000800  4.900000
-0.004600  4.900000
-0.006800  4.900000
-0.005300  4.900000
-0.002300  4.800000
-0.003000  4.800000
-0.005300  4.800000
-0.004600  4.800000
-0.003000  4.800000
0.004500  4.800000
0.009000  4.800000
0.006700  4.800000
0.004500  4.800000
0.002200  4.800000
0.009000  4.800000
0.011200  4.800000
0.009000  4.800000
0.006700  4.800000
0.006000  4.800000
0.008200  4.800000
0.008200  4.800000
0.008200  4.700000
0.005200  4.700000
0.003000  4.700000
0.001500  4.700000
-0.000800  4.700000
0.003000  4.700000
0.004500  4.700000
0.003000  4.700000
-0.000800  4.700000
-0.000800  4.700000
-0.000800  4.700000
-0.006800  4.700000
-0.006800  4.700000
-0.005300  4.700000
0.000700  4.700000
0.000000  4.700000
-0.004600  4.700000
-0.003000  4.700000
-0.005300  4.600000
-0.003800  4.600000
-0.001500  4.600000
-0.000800  4.600000
0.001500  4.600000
0.002200  4.600000
0.003700  4.600000
0.001500  4.600000
0.000700  4.600000
-0.004600  4.600000
-0.005300  4.600000
-0.000800  4.600000
-0.000800  4.600000
-0.004600  4.600000
-0.006000  4.600000
-0.010500  4.500000
-0.009800  4.500000
-0.004600  4.500000
-0.005300  4.500000
-0.005300  4.500000
0.000000  4.500000
0.001500  4.500000
-0.000800  4.500000
0.002200  4.500000
0.009000  4.500000
0.009000  4.500000
0.010500  4.500000
0.012700  4.500000
0.006700  4.500000
0.003000  4.500000
0.000700  4.500000
-0.003800  4.400000
-0.005300  4.400000
-0.003000  4.400000
0.000700  4.400000
0.003000  4.400000
0.001500  4.400000
-0.000800  4.400000
-0.000800  4.400000
-0.004600  4.400000
-0.006800  4.300000
-0.006000  4.300000
-0.003000  4.300000
0.003000  4.300000
0.002200  4.300000
0.002200  4.200000
0.006700  4.200000
0.003000  4.200000
0.001500  4.200000
0.004500  4.200000
0.003000  4.200000
0.003000  4.200000
0.000700  4.200000
-0.000800  4.200000
0.002200  4.200000
0.002200  4.100000
0.001500  4.100000
0.000700  4.100000
-0.000800  4.100000
0.000000  4.100000
0.004500  4.100000
0.005200  4.100000
0.006700  4.100000
0.006000  4.100000
0.005200  4.000000
0.004500  4.000000
0.003700  4.000000
0.007500  4.000000
0.007500  4.000000
0.004500  4.000000
0.005200  3.900000
0.004500  3.900000
0.000700  3.900000
-0.003000  3.900000
-0.003000  3.900000
-0.003000  3.800000
-0.005300  3.800000
0.001500  3.800000
0.009700  3.800000
0.008200  3.700000
0.004500  3.700000
0.003000  3.700000
0.004500  3.600000
0.005200  3.600000
0.004500  3.600000
-0.000800  3.600000
-0.005300  3.600000
-0.008300  3.600000
-0.009800  3.600000
-0.003000  3.600000
-0.001500  3.500000
-0.004600  3.500000
-0.005300  3.500000
-0.008300  3.500000
0.001500  3.500000
0.005200  3.400000
0.000700  3.400000
0.002200  3.400000
-0.000800  3.400000
-0.002300  3.400000
0.000700  3.400000
0.008200  3.300000
0.009000  3.300000
0.004500  3.300000
0.003000  3.300000
-0.003800  3.200000
-0.006800  3.200000
-0.000800  3.200000
0.000000  3.200000
-0.000800  3.200000
0.001500  3.200000
0.002200  3.200000
0.004500  3.200000
0.010500  3.200000
0.011200  3.100000
0.006700  3.100000
0.006700  3.100000
0.009000  3.100000
0.006700  3.100000
0.007500  3.100000
0.008200  3.100000
0.006700  3.100000
0.002200  3.100000
-0.000800  3.100000
-0.000800  3.000000
-0.003000  3.000000
0.000700  3.000000
0.002200  3.000000
-0.000800  3.000000
-0.003000  3.000000
-0.001500  2.900000
0.001500  2.900000
0.000700  2.900000
0.000000  2.900000
-0.004600  2.900000
-0.006800  2.900000
-0.006800  2.900000
-0.004600  2.800000
-0.005300  2.800000
-0.009100  2.800000
-0.012000  2.800000
0.000000  2.800000
0.014200  2.800000
0.010500  2.800000
0.010500  2.700000
0.012000  2.700000
0.007500  2.700000
0.000700  2.700000
-0.008300  2.700000
-0.011300  2.700000
-0.015800  2.700000
-0.016500  2.700000
-0.009100  2.700000
0.004500  2.600000
0.015000  2.600000
0.022500  2.600000
0.022500  2.600000
0.005200  2.600000
-0.001500  2.600000
0.004500  2.600000
0.005200  2.600000
0.005200  2.600000
0.004500  2.600000
0.001500  2.600000
0.000700  2.600000
0.000700  2.500000
0.000700  2.500000
0.000700  2.500000
0.001500  2.500000
0.002200  2.500000
0.003700  2.500000
0.004500  2.500000
-0.000800  2.500000
-0.003800  2.500000
0.000700  2.500000
0.003000  2.500000
0.000700  2.500000
-0.001500  2.500000
-0.002300  2.500000
-0.001500  2.500000
-0.003800  2.500000
-0.005300  2.500000
-0.004600  2.500000
-0.005300  2.500000
-0.002300  2.500000
-0.000800  2.400000
-0.001500  2.400000
0.000700  2.400000
0.000700  2.400000
0.000700  2.400000
0.002200  2.400000
0.003000  2.400000
0.003000  2.400000
0.003700  2.400000
0.005200  2.400000
0.008200  2.400000
0.003700  2.400000
-0.000800  2.400000
-0.004600  2.400000
-0.005300  2.400000
-0.006800  2.400000
-0.004600  2.400000
-0.004600  2.300000
-0.011300  2.300000
-0.006800  2.300000
-0.001500  2.300000
0.000700  2.300000
0.001500  2.300000
0.000700  2.300000
0.009000  2.300000
0.009700  2.300000
0.005200  2.300000
0.001500  2.300000
-0.001500  2.300000
0.001500  2.300000
0.006700  2.300000
0.005200  2.300000
0.001500  2.300000
-0.004600  2.300000
-0.009800  2.300000
-0.008300  2.300000
-0.005300  2.300000
-0.006800  2.300000
-0.009100  2.300000
-0.004600  2.300000
-0.001500  2.300000
-0.002300  2.300000
-0.003000  2.300000
-0.001500  2.300000
-0.003000  2.300000
-0.006000  2.300000
-0.005300  2.300000
-0.002300  2.300000
0.003700  2.300000
0.012700  2.300000
0.015700  2.300000
0.010500  2.300000
0.003000  2.300000
0.000700  2.300000
0.000700  2.300000
-0.001500  2.200000
-0.000800  2.200000
0.003000  2.200000
0.014200  2.200000
0.018700  2.200000
0.010500  2.200000
0.001500  2.200000
-0.001500  2.200000
0.001500  2.200000
0.003700  2.200000
0.001500  2.200000
0.003000  2.200000
0.009000  2.200000
0.014200  2.200000
0.009700  2.200000
0.002200  2.200000
0.006000  2.200000
0.006700  2.200000
0.004500  2.200000
0.003000  2.200000
0.000700  2.200000
0.000700  2.200000
0.000700  2.200000
0.003000  2.200000
0.005200  2.200000
0.005200  2.200000
0.000700  2.200000
-0.000800  2.200000
0.000000  2.200000
-0.003800  2.200000
-0.004600  2.200000
-0.002300  2.200000
-0.003800  2.200000
-0.005300  2.200000
-0.005300  2.200000
-0.002300  2.200000
0.003000  2.200000
0.002200  2.200000
-0.006800  2.200000
-0.008300  2.200000
-0.004600  2.200000
-0.003000  2.200000
0.001500  2.200000
0.002200  2.200000
0.000000  2.200000
-0.002300  2.200000
-0.002300  2.200000
-0.000800  2.200000
-0.000800  2.200000
0.001500  2.200000
-0.000800  2.200000
0.004500  2.200000
0.010500  2.200000
0.012000  2.200000
0.018700  2.200000
0.012700  2.200000
0.001500  2.200000
-0.007500  2.200000
-0.013500  2.200000
-0.012000  2.200000
-0.012000  2.200000
-0.012000  2.200000
-0.012800  2.200000
-0.014300  2.200000
-0.004600  2.200000
0.001500  2.200000
0.003700  2.200000
0.010500  2.200000
0.012000  2.200000
0.012000  2.200000
0.012000  2.300000
0.010500  2.300000
0.007500  2.300000
0.001500  2.300000
0.000700  2.300000
0.000700  2.300000
0.000700  2.300000
-0.003000  2.300000
0.000000  2.300000
0.005200  2.300000
0.003000  2.300000
-0.001500  2.300000
-0.006800  2.300000
-0.005300  2.300000
-0.002300  2.300000
0.000700  2.300000
0.005200  2.300000
0.006700  2.300000
-0.001500  2.300000
-0.003000  2.300000
-0.002300  2.300000
-0.004600  2.300000
-0.000800  2.300000
-0.000800  2.300000
0.004500  2.300000
0.006700  2.300000
0.006000  2.300000
0.006700  2.300000
0.003700  2.300000
0.009000  2.300000
0.004500  2.300000
0.000700  2.300000
0.001500  2.300000
-0.000800  2.300000
0.000700  2.300000
0.001500  2.300000
0.000700  2.300000
-0.004600  2.300000
-0.010500  2.300000
-0.009800  2.300000
-0.003000  2.300000
0.003700  2.300000
0.004500  2.300000
0.000000  2.300000
-0.000800  2.300000
-0.001500  2.300000
-0.003000  2.300000
-0.003800  2.300000
-0.000800  2.300000
0.006000  2.300000
0.008200  2.300000
0.004500  2.300000
0.002200  2.300000
0.001500  2.300000
0.001500  2.300000
0.000000  2.300000
0.001500  2.300000
0.000700  2.300000
-0.003000  2.300000
-0.001500  2.300000
0.004500  2.300000
0.003000  2.300000
0.000000  2.300000
0.003000  2.300000
0.005200  2.300000
0.005200  2.300000
0.004500  2.300000
0.003000  2.300000
0.003700  2.300000
0.003000  2.300000
0.005200  2.300000
0.003700  2.300000
-0.000800  2.300000
-0.002300  2.300000
-0.000800  2.300000
-0.000800  2.300000
-0.002300  2.300000
-0.001500  2.300000
-0.000800  2.300000
0.000700  2.300000
0.000000  2.300000
0.000700  2.300000
0.004500  2.300000
0.006700  2.300000
0.004500  2.300000
0.001500  2.300000
-0.001500  2.300000
-0.006000  2.300000
-0.006000  2.300000
-0.004600  2.300000
-0.004600  2.300000
-0.006800  2.300000
-0.003000  2.300000
0.000000  2.300000
0.001500  2.300000
0.001500  2.300000
0.000700  2.300000
0.003700  2.300000
0.003000  2.300000
0.004500  2.300000
-0.001500  2.300000
-0.004600  2.300000
-0.001500  2.300000
-0.003800  2.300000
-0.003000  2.300000
-0.002300  2.400000
-0.003000  2.400000
0.000000  2.400000
0.000700  2.400000
-0.002300  2.400000
-0.002300  2.400000
-0.001500  2.400000
-0.000800  2.400000
0.003000  2.400000
0.006700  2.400000
0.007500  2.400000
0.004500  2.400000
0.001500  2.400000
-0.000800  2.400000
0.000700  2.400000
0.008200  2.400000
0.010500  2.400000
0.006000  2.400000
0.006000  2.400000
0.003700  2.400000
0.003700  2.400000
0.005200  2.400000
0.005200  2.400000
0.002200  2.400000
0.003000  2.400000
0.004500  2.400000
0.002200  2.400000
-0.001500  2.400000
0.000700  2.400000
0.003000  2.400000
0.000700  2.400000
-0.001500  2.400000
-0.001500  2.400000
-0.006000  2.400000
-0.005300  2.400000
0.000700  2.400000
-0.001500  2.400000
0.001500  2.400000
0.012000  2.400000
0.006700  2.400000
0.000700  2.400000
0.004500  2.400000
0.001500  2.400000
0.000000  2.400000
0.004500  2.400000
0.009000  2.400000
0.012000  2.400000
0.013500  2.400000
0.014200  2.400000
0.012000  2.400000
0.012700  2.400000
0.010500  2.400000
0.009000  2.400000
0.009000  2.400000
0.000700  2.400000
-0.004600  2.400000
-0.004600  2.400000
-0.004600  2.400000
-0.001500  2.400000
-0.004600  2.400000
-0.006800  2.500000
-0.004600  2.500000
-0.005300  2.500000
-0.009100  2.500000
-0.013500  2.500000
-0.012800  2.500000
-0.010500  2.500000
-0.006800  2.500000
-0.001500  2.500000
-0.000800  2.500000
0.000000  2.500000
0.001500  2.500000
0.002200  2.500000
0.000700  2.500000
-0.000800  2.500000
0.000700  2.500000
-0.000800  2.500000
-0.003800  2.500000
-0.005300  2.500000
-0.005300  2.500000
-0.003000  2.500000
0.000700  2.500000
-0.000800  2.500000
-0.001500  2.500000
0.001500  2.500000
-0.000800  2.500000
-0.002300  2.500000
0.000700  2.500000
0.001500  2.500000
0.003700  2.500000
0.004500  2.500000
0.003700  2.500000
-0.000800  2.500000
-0.004600  2.500000
0.000700  2.500000
0.001500  2.500000
0.000700  2.500000
0.002200  2.500000
0.001500  2.500000
0.005200  2.500000
0.006700  2.500000
0.004500  2.500000
0.008200  2.500000
0.004500  2.500000
0.005200  2.500000
0.009000  2.500000
0.004500  2.500000
0.000000  2.500000
-0.000800  2.500000
-0.000800  2.500000
-0.001500  2.500000
-0.000800  2.500000
-0.003800  2.500000
-0.006800  2.500000
-0.012000  2.500000
-0.012000  2.500000
-0.006800  2.500000
-0.001500  2.500000
0.006000  2.500000
0.005200  2.500000
0.001500  2.500000
-0.000800  2.500000
-0.004600  2.500000
-0.003800  2.500000
-0.003000  2.500000
-0.000800  2.500000
0.004500  2.500000
0.006000  2.500000
-0.001500  2.500000
-0.003800  2.500000
0.000700  2.500000
0.005200  2.500000
0.009000  2.500000
0.004500  2.500000
0.000700  2.500000
0.000700  2.500000
0.002200  2.500000
0.003000  2.500000
0.003700  2.500000
0.002200  2.500000
0.000000  2.500000
0.000700  2.500000
0.000700  2.500000
0.004500  2.500000
0.006700  2.500000
0.007500  2.500000
0.002200  2.500000
-0.002300  2.500000
-0.003000  2.500000
-0.005300  2.500000
-0.005300  2.500000
-0.009100  2.500000
-0.004600  2.500000
0.005200  2.500000
0.009000  2.500000
0.006700  2.500000
0.003000  2.500000
0.001500  2.500000
0.001500  2.500000
0.005200  2.500000
0.006000  2.600000
0.005200  2.600000
0.001500  2.600000
-0.000800  2.600000
-0.003000  2.600000
-0.005300  2.600000
-0.004600  2.600000
0.000000  2.600000
0.009000  2.600000
0.012000  2.600000
0.006000  2.600000
0.004500  2.600000
0.001500  2.600000
0.000700  2.600000
0.001500  2.600000
0.001500  2.600000
0.000700  2.600000
-0.003800  2.600000
-0.001500  2.600000
0.001500  2.600000
-0.003000  2.600000
-0.009100  2.600000
-0.004600  2.600000
0.003700  2.600000
0.008200  2.600000
0.006700  2.600000
0.000000  2.600000
0.001500  2.600000
0.006700  2.600000
0.003000  2.600000
0.003000  2.600000
0.004500  2.600000
0.005200  2.600000
0.008200  2.600000
0.010500  2.600000
0.012700  2.600000
0.009000  2.600000
0.006700  2.600000
0.005200  2.600000
0.000700  2.600000
-0.001500  2.600000
0.003000  2.600000
0.009000  2.600000
0.006000  2.600000
-0.000800  2.600000
-0.005300  2.600000
-0.001500  2.600000
0.000700  2.600000
-0.001500  2.600000
-0.004600  2.600000
-0.005300  2.600000
-0.009100  2.600000
-0.009100  2.600000
-0.006800  2.600000
-0.008300  2.600000
-0.003800  2.600000
-0.005300  2.600000
-0.009100  2.600000
-0.012000  2.600000
-0.010500  2.600000
-0.004600  2.600000
-0.003000  2.600000
-0.000800  2.600000
0.001500  2.600000
0.004500  2.600000
0.006000  2.600000
0.005200  2.600000
-0.000800  2.600000
-0.003000  2.600000
-0.001500  2.600000
-0.003000  2.600000
-0.003000  2.600000
-0.002300  2.600000
0.000000  2.600000
0.007500  2.600000
0.004500  2.600000
-0.001500  2.600000
-0.001500  2.600000
-0.003000  2.600000
-0.004600  2.600000
-0.003800  2.600000
0.001500  2.600000
0.006700  2.600000
0.003000  2.600000
0.003000  2.600000
0.006700  2.600000
0.006000  2.600000
0.001500  2.600000
0.002200  2.600000
0.005200  2.600000
0.003700  2.600000
-0.002300  2.600000
-0.003000  2.600000
0.003000  2.600000
0.003000  2.600000
0.003000  2.600000
0.004500  2.600000
0.006700  2.600000
0.004500  2.600000
0.006000  2.600000
0.006700  2.600000
0.003700  2.600000
0.008200  2.600000
0.008200  2.600000
0.006000  2.600000
-0.000800  2.600000
-0.001500  2.600000
0.000700  2.600000
0.001500  2.600000
0.003000  2.600000
-0.000800  2.600000
-0.000800  2.600000
0.000000  2.600000
0.000700  2.600000
0.003700  2.600000
0.002200  2.600000
0.001500  2.600000
0.001500  2.600000
0.002200  2.600000
0.003000  2.600000
0.002200  2.600000
0.000700  2.600000
-0.000800  2.600000
-0.000800  2.600000
-0.001500  2.600000
-0.000800  2.600000
-0.001500  2.600000
-0.001500  2.600000
0.000700  2.600000
0.001500  2.600000
-0.000800  2.600000
-0.000800  2.600000
-0.000800  2.600000
0.000000  2.600000
0.006700  2.600000
0.012700  2.600000
0.011200  2.600000
0.007500  2.600000
0.001500  2.600000
-0.005300  2.600000
-0.005300  2.600000
0.006000  2.600000
0.012000  2.600000
0.005200  2.600000
-0.000800  2.600000
-0.007500  2.600000
-0.010500  2.600000
-0.012800  2.600000
-0.009100  2.600000
-0.006000  2.600000
-0.015800  2.600000
-0.016500  2.600000
-0.004600  2.600000
0.000700  2.600000
-0.000800  2.600000
0.000000  2.600000
0.003000  2.600000
0.004500  2.600000
0.001500  2.600000
0.000700  2.600000
0.003000  2.600000
-0.001500  2.600000
-0.001500  2.600000
0.003000  2.600000
0.005200  2.600000
0.005200  2.600000
0.002200  2.600000
0.000700  2.600000
-0.003000  2.600000
-0.003000  2.600000
0.000700  2.600000
0.001500  2.600000
0.001500  2.600000
0.003700  2.600000
0.003000  2.600000
0.004500  2.600000
0.005200  2.600000
0.003000  2.600000
0.005200  2.600000
0.012700  2.600000
0.016500  2.600000
0.012000  2.600000
0.009000  2.600000
0.008200  2.600000
0.006700  2.600000
0.005200  2.600000
0.004500  2.600000
-0.003000  2.600000
-0.005300  2.600000
-0.000800  2.600000
0.002200  2.600000
0.004500  2.600000
0.001500  2.600000
-0.003000  2.600000
-0.003000  2.600000
-0.005300  2.600000
-0.005300  2.600000
-0.001500  2.600000
0.003000  2.600000
0.008200  2.600000
0.009700  2.600000
0.004500  2.600000
-0.002300  2.600000
-0.000800  2.600000
0.000700  2.600000
0.000700  2.600000
-0.004600  2.600000
-0.004600  2.600000
-0.002300  2.600000
-0.003800  2.600000
-0.002300  2.600000
-0.000800  2.600000
-0.003000  2.600000
-0.000800  2.600000
0.000700  2.600000
-0.002300  2.600000
-0.003000  2.600000
-0.004600  2.600000
-0.005300  2.600000
0.000700  2.600000
0.003000  2.600000
0.003000  2.600000
0.003700  2.600000
0.003000  2.600000
0.003000  2.600000
0.003000  2.600000
0.003700  2.600000
0.003000  2.600000
0.002200  2.600000
0.000700  2.600000
0.002200  2.600000
0.004500  2.600000
0.006700  2.600000
0.012000  2.600000
0.013500  2.600000
0.007500  2.600000
0.003700  2.600000
0.005200  2.600000
0.004500  2.600000
-0.003800  2.600000
-0.005300  2.700000
-0.003000  2.700000
-0.003000  2.700000
-0.000800  2.700000
0.001500  2.700000
-0.002300  2.700000
-0.005300  2.700000
-0.003800  2.700000
-0.001500  2.700000
-0.004600  2.700000
-0.000800  2.700000
0.002200  2.700000
-0.001500  2.700000
-0.000800  2.700000
-0.003000  2.700000
-0.000800  2.700000
-0.001500  2.700000
-0.003000  2.700000
0.004500  2.700000
0.006700  2.700000
0.003700  2.700000
0.000000  2.700000
0.000700  2.700000
-0.000800  2.700000
-0.002300  2.700000
-0.001500  2.700000
0.000000  2.700000
0.006000  2.700000
0.006700  2.700000
0.002200  2.700000
0.001500  2.700000
0.000700  2.700000
0.000000  2.700000
0.000700  2.700000
0.001500  2.700000
0.000000  2.700000
-0.001500  2.700000
-0.003000  2.700000
-0.003000  2.700000
-0.000800  2.700000
-0.000800  2.800000
-0.003000  2.800000
-0.005300  2.800000
-0.004600  2.800000
0.000700  2.800000
0.000000  2.800000
-0.001500  2.800000
-0.003000  2.800000
0.001500  2.800000
0.006000  2.800000
0.003000  2.800000
0.000000  2.800000
-0.000800  2.800000
-0.003000  2.800000
-0.000800  2.900000
0.001500  2.900000
0.003000  2.900000
0.004500  2.900000
0.003700  2.900000
0.001500  2.900000
0.000700  2.900000
0.004500  2.900000
0.005200  2.900000
0.003700  2.900000
0.003700  2.900000
0.001500  2.900000
0.001500  2.900000
0.002200  3.000000
-0.000800  3.000000
0.003000  3.000000
0.012000  3.000000
0.015000  3.000000
0.013500  3.000000
0.004500  3.000000
-0.002300  3.000000
0.000700  3.000000
-0.002300  3.000000
-0.003000  3.000000
-0.003000  3.000000
-0.003800  3.000000
0.000000  3.000000
0.000700  3.000000
0.001500  3.000000
0.000700  3.000000
-0.000800  3.000000
-0.000800  3.100000
-0.001500  3.100000
-0.002300  3.100000
-0.001500  3.100000
-0.003000  3.100000
-0.006000  3.100000
-0.004600  3.100000
-0.000800  3.100000
0.000700  3.100000
0.002200  3.100000
0.004500  3.100000
0.008200  3.100000
0.007500  3.100000
0.000000  3.100000
-0.002300  3.100000
0.000000  3.100000
-0.000800  3.100000
-0.000800  3.100000
0.001500  3.100000
0.000700  3.100000
-0.003000  3.100000
-0.005300  3.100000
-0.003800  3.200000
-0.003800  3.200000
-0.006000  3.200000
-0.006000  3.200000
-0.001500  3.200000
0.000000  3.200000
0.002200  3.200000
0.004500  3.200000
0.004500  3.200000
0.004500  3.200000
0.006700  3.200000
0.010500  3.200000
0.008200  3.200000
0.004500  3.300000
0.000000  3.300000
-0.001500  3.300000
0.000700  3.300000
0.000700  3.300000
0.000700  3.300000
-0.001500  3.300000
0.000700  3.300000
0.000700  3.300000
0.000700  3.300000
0.001500  3.300000
0.000000  3.300000
0.001500  3.300000
-0.000800  3.400000
-0.000800  3.400000
-0.000800  3.400000
-0.001500  3.400000
0.004500  3.400000
0.003000  3.400000
-0.003000  3.400000
-0.006000  3.400000
-0.005300  3.400000
-0.005300  3.400000
-0.003000  3.500000
0.000700  3.500000
0.001500  3.500000
0.006700  3.500000
0.010500  3.500000
0.008200  3.500000
0.006000  3.500000
0.004500  3.500000
0.003700  3.500000
0.003700  3.500000
0.002200  3.500000
0.000700  3.600000
-0.000800  3.600000
0.000700  3.600000
0.003700  3.600000
0.003000  3.600000
-0.000800  3.600000
-0.004600  3.600000
-0.008300  3.600000
-0.007500  3.600000
-0.001500  3.600000
0.000000  3.600000
-0.002300  3.600000
-0.003800  3.600000
-0.003000  3.600000
0.000700  3.600000
0.005200  3.600000
0.010500  3.600000
0.015000  3.600000
0.018000  3.700000
0.020200  3.700000
0.017200  3.700000
0.014200  3.700000
0.012000  3.700000
0.005200  3.700000
0.000700  3.700000
-0.003000  3.700000
-0.005300  3.800000
-0.003800  3.800000
-0.008300  3.800000
-0.012000  3.800000
-0.011300  3.800000
-0.007500  3.800000
-0.006800  3.800000
-0.008300  3.800000
-0.007500  3.800000
-0.003800  3.900000
-0.003000  3.900000
-0.002300  3.900000
-0.000800  3.900000
-0.001500  3.900000
0.000000  3.900000
0.000700  3.900000
0.003000  4.000000
0.005200  4.000000
0.006000  4.000000
0.005200  4.000000
0.004500  4.000000
0.003000  4.000000
0.000700  4.000000
0.001500  4.000000
0.003000  4.000000
0.004500  4.000000
0.005200  4.000000
0.004500  4.000000
0.003000  4.000000
0.005200  4.100000
0.009000  4.100000
0.013500  4.100000
0.010500  4.100000
0.005200  4.100000
0.004500  4.100000
0.002200  4.200000
0.002200  4.200000
0.001500  4.200000
-0.000800  4.200000
0.000700  4.200000
0.000000  4.300000
-0.000800  4.300000
-0.003000  4.300000
-0.003800  4.300000
-0.006000  4.300000
-0.009100  4.300000
-0.010500  4.400000
-0.009100  4.400000
-0.006800  4.400000
-0.004600  4.400000
-0.000800  4.400000
0.000000  4.400000
0.003700  4.500000
0.004500  4.500000
0.004500  4.500000
0.003700  4.500000
-0.002300  4.500000
-0.004600  4.500000
-0.004600  4.500000
-0.006800  4.600000
-0.004600  4.600000
-0.002300  4.600000
-0.004600  4.600000
-0.004600  4.600000
-0.003000  4.700000
-0.003800  4.700000
-0.002300  4.700000
-0.001500  4.700000
0.001500  4.700000
0.003000  4.800000
0.005200  4.800000
0.009700  4.800000
0.012700  4.800000
0.012000  4.800000
0.008200  4.900000
0.004500  4.900000
0.002200  4.900000
0.001500  4.900000
0.001500  4.900000
0.003000  4.900000
0.003000  5.000000
-0.000800  5.000000
0.000700  5.000000
0.004500  5.000000
0.004500  5.100000
0.004500  5.100000
0.005200  5.100000
0.007500  5.200000
0.006700  5.200000
0.006000  5.200000
0.006700  5.200000
0.006700  5.300000
0.005200  5.300000
0.004500  5.300000
0.004500  5.300000
0.006000  5.400000
0.004500  5.400000
0.002200  5.400000
0.000000  5.500000
-0.006800  5.500000
-0.009800  5.600000
-0.006000  5.600000
-0.005300  5.600000
-0.007500  5.700000
-0.005300  5.700000
-0.005300  5.700000
-0.001500  5.800000
0.000000  5.800000
-0.001500  5.800000
-0.003000  5.800000
-0.002300  5.900000
0.000700  5.900000
0.000000  6.000000
0.002200  6.000000
0.003700  6.000000
0.002200  6.100000
-0.000800  6.100000
-0.003800  6.100000
-0.003000  6.200000
-0.005300  6.200000
-0.007500  6.300000
-0.009100  6.300000
-0.008300  6.300000
-0.006800  6.300000
-0.008300  6.300000
-0.006800  6.400000
-0.004600  6.400000
0.000000  6.500000
0.006700  6.500000
0.010500  6.500000
0.006700  6.600000
0.008200  6.600000
0.007500  6.700000
0.004500  6.700000
0.007500  6.700000
0.005200  6.700000
0.004500  6.800000
0.001500  6.800000
0.001500  6.800000
0.002200  6.900000
0.001500  6.900000
0.000700  6.900000
0.001500  7.000000
0.004500  7.000000
0.005200  7.000000
0.006700  7.100000
0.005200  7.100000
0.005200  7.200000
0.005200  7.200000
0.006700  7.200000
0.008200  7.200000
0.006700  7.300000
0.003700  7.300000
0.003000  7.300000
0.001500  7.400000
0.001500  7.400000
0.000700  7.500000
-0.000800  7.500000
0.000000  7.500000
-0.000800  7.600000
-0.000800  7.600000
0.001500  7.600000
0.001500  7.600000
0.001500  7.700000
0.000700  7.700000
-0.000800  7.700000
-0.004600  7.800000
-0.005300  7.800000
-0.005300  7.800000
-0.005300  7.900000
-0.006000  7.900000
-0.003800  8.000000
-0.000800  8.000000
-0.000800  8.100000
-0.001500  8.100000
-0.001500  8.100000
0.004500  8.100000
0.006000  8.200000
0.004500  8.200000
0.005200  8.300000
0.005200  8.300000
0.006700  8.300000
0.008200  8.400000
0.003000  8.400000
-0.000800  8.500000
-0.003800  8.500000
-0.003000  8.500000
-0.003000  8.500000
-0.004600  8.600000
-0.002300  8.600000
-0.000800  8.700000
0.003000  8.700000
0.009000  8.800000
0.008200  8.800000
0.004500  8.900000
0.001500  8.900000
0.001500  9.000000
0.000000  9.000000
-0.000800  9.000000
-0.001500  9.100000
-0.003000  9.200000
-0.003800  9.200000
-0.004600  9.300000
-0.001500  9.300000
0.000700  9.400000
0.004500  9.400000
0.006700  9.400000
0.006000  9.500000
0.003700  9.500000
0.001500  9.600000
0.001500  9.600000
0.002200  9.700000
0.004500  9.700000
0.004500  9.800000
0.006700  9.900000
0.006000  9.900000
0.003000  9.900000
0.003000  10.000000
-0.000800  10.000000
-0.000800  10.100000
-0.001500  10.200000
-0.002300  10.200000
-0.001500  10.300000
-0.003000  10.300000
-0.005300  10.300000
-0.009100  10.400000
-0.006800  10.400000
-0.003000  10.500000
-0.000800  10.600000
-0.001500  10.600000
-0.001500  10.700000
-0.002300  10.700000
-0.002300  10.800000
0.000700  10.800000
0.001500  10.900000
0.003000  10.900000
0.001500  11.000000
0.000700  11.100000
-0.000800  11.100000
-0.001500  11.200000
0.000000  11.200000
0.000700  11.300000
0.003000  11.300000
0.003700  11.400000
0.003700  11.400000
0.001500  11.500000
0.000000  11.600000
-0.001500  11.600000
0.000000  11.700000
0.003700  11.700000
0.003000  11.800000
0.003700  11.800000
0.005200  11.900000
0.004500  11.900000
0.001500  12.000000
0.000700  12.100000
0.005200  12.100000
0.009000  12.100000
0.009000  12.200000
0.004500  12.200000
0.003000  12.300000
0.000700  12.400000
0.000000  12.400000
0.000700  12.500000
-0.000800  12.500000
0.001500  12.600000
-0.000800  12.600000
-0.000800  12.700000
-0.000800  12.700000
-0.000800  12.800000
0.000000  12.800000
-0.004600  12.900000
-0.009100  12.900000
-0.009800  13.000000
-0.008300  13.000000
-0.009100  13.100000
-0.009800  13.100000
-0.010500  13.200000
-0.009100  13.200000
-0.006800  13.300000
-0.004600  13.300000
-0.003000  13.400000
-0.001500  13.400000
0.001500  13.500000
0.003000  13.500000
0.002200  13.600000
0.003000  13.600000
0.000700  13.700000
0.000700  13.700000
0.003000  13.800000
0.005200  13.800000
0.007500  13.900000
0.009000  13.900000
0.009000  13.900000
0.009000  14.000000
0.012000  14.000000
0.012000  14.100000
0.010500  14.100000
0.007500  14.200000
0.003700  14.200000
0.002200  14.300000
0.000000  14.400000
-0.002300  14.400000
-0.002300  14.400000
-0.002300  14.500000
-0.002300  14.500000
-0.003000  14.600000
-0.002300  14.600000
0.000000  14.700000
-0.000800  14.700000
-0.000800  14.800000
-0.001500  14.800000
-0.000800  14.800000
0.004500  14.900000
0.004500  14.900000
0.003000  15.000000
0.002200  15.000000
0.000000  15.100000
0.001500  15.100000
0.001500  15.200000
0.000700  15.300000
0.002200  15.300000
0.001500  15.300000
0.001500  15.400000
0.002200  15.400000
0.004500  15.500000
0.003700  15.500000
0.001500  15.600000
0.003000  15.600000
0.001500  15.700000
0.003000  15.700000
0.001500  15.700000
-0.003000  15.800000
-0.005300  15.800000
-0.005300  15.900000
-0.001500  15.900000
0.003700  16.000000
0.004500  16.000000
0.005200  16.100000
0.005200  16.100000
0.006700  16.200000
0.004500  16.200000
0.003000  16.300000
0.000000  16.300000
-0.002300  16.400000
0.000000  16.400000
0.000000  16.500000
-0.000800  16.500000
0.001500  16.600000
0.002200  16.600000
0.004500  16.600000
0.005200  16.700000
0.006700  16.800000
0.008200  16.800000
0.008200  16.900000
0.007500  17.000000
0.005200  17.000000
0.006700  17.000000
0.004500  17.100000
0.003000  17.200000
0.001500  17.200000
0.002200  17.300000
0.001500  17.400000
0.000000  17.400000
0.000000  17.500000
-0.000800  17.500000
-0.001500  17.600000
0.001500  17.600000
0.000700  17.700000
-0.001500  17.800000
-0.003000  17.800000
-0.002300  17.900000
-0.001500  18.000000
-0.001500  18.000000
-0.000800  18.100000
-0.000800  18.200000
-0.002300  18.300000
-0.004600  18.400000
-0.002300  18.400000
-0.001500  18.500000
-0.004600  18.600000
-0.002300  18.700000
-0.002300  18.700000
-0.000800  18.800000
0.000700  18.900000
0.000000  19.000000
-0.003800  19.000000
-0.002300  19.100000
-0.000800  19.200000
0.000000  19.300000
0.000700  19.300000
0.000000  19.400000
0.002200  19.500000
0.003700  19.600000
0.005200  19.700000
0.003000  19.800000
0.000700  19.800000
0.002200  19.900000
0.003000  20.000000
0.003000  20.100000
0.000700  20.200000
-0.003000  20.200000
-0.005300  20.300000
-0.006800  20.400000
-0.006000  20.500000
-0.004600  20.600000
-0.003000  20.700000
-0.002300  20.700000
-0.002300  20.800000
-0.001500  20.900000
0.001500  21.000000
-0.000800  21.100000
-0.003000  21.200000
-0.004600  21.300000
-0.003800  21.400000
0.000700  21.500000
0.000700  21.600000
0.001500  21.700000
0.004500  21.800000
0.004500  21.900000
0.003700  22.000000
0.004500  22.100000
0.007500  22.200000
0.007500  22.300000
0.005200  22.400000
0.008200  22.500000
0.008200  22.500000
0.008200  22.700000
0.010500  22.800000
0.009000  22.900000
0.007500  22.900000
0.004500  23.000000
0.003000  23.200000
0.001500  23.300000
-0.001500  23.400000
-0.000800  23.400000
0.000700  23.600000
0.005200  23.700000
0.004500  23.800000
0.003000  23.800000
0.000700  24.000000
-0.003000  24.100000
-0.005300  24.200000
-0.005300  24.300000
-0.003800  24.300000
-0.002300  24.500000
-0.003000  24.600000
-0.003000  24.700000
-0.000800  24.700000
-0.003000  24.900000
-0.002300  25.000000
-0.001500  25.100000
-0.001500  25.200000
-0.003000  25.300000
-0.004600  25.400000
-0.003800  25.500000
-0.002300  25.600000
0.000000  25.700000
0.000000  25.900000
-0.000800  26.000000
-0.000800  26.100000
-0.002300  26.200000
-0.002300  26.300000
-0.002300  26.400000
-0.001500  26.500000
-0.000800  26.600000
0.000700  26.700000
0.002200  26.900000
0.003000  27.000000
0.004500  27.100000
0.006000  27.200000
0.007500  27.300000
0.005200  27.400000
0.002200  27.500000
0.000700  27.600000
0.002200  27.800000
0.003000  27.900000
0.003000  28.000000
0.004500  28.100000
0.003000  28.200000
0.003700  28.300000
0.004500  28.400000
0.004500  28.500000
0.003700  28.600000
-0.000800  28.800000
-0.000800  28.900000
-0.000800  29.000000
-0.001500  29.100000
0.000000  29.200000
0.000700  29.300000
0.000700  29.400000
-0.000800  29.600000
-0.000800  29.700000
0.001500  29.700000
0.001500  29.900000
0.003000  30.000000
0.006000  30.100000
0.005200  30.200000
0.003000  30.300000
0.003000  30.400000
0.003000  30.600000
0.002200  30.700000
0.001500  30.800000
-0.000800  30.900000
-0.001500  31.000000
-0.001500  31.100000
-0.002300  31.200000
-0.003800  31.400000
-0.004600  31.500000
-0.005300  31.500000
-0.004600  31.700000
-0.003000  31.800000
-0.003000  31.900000
-0.003000  32.000000
-0.001500  32.100000
-0.002300  32.300000
-0.003000  32.400000
0.000700  32.500000
0.002200  32.600000
0.003000  32.700000
0.004500  32.800000
0.005200  33.000000
0.002200  33.100000
-0.000800  33.200000
-0.001500  33.300000
0.000000  33.400000
0.000000  33.600000
-0.001500  33.700000
-0.001500  33.800000
-0.001500  33.900000
-0.001500  34.000000
-0.001500  34.100000
0.002200  34.200000
0.006000  34.400000
0.006700  34.500000
0.008200  34.600000
0.006000  34.700000
0.005200  34.800000
0.004500  35.000000
0.003000  35.100000
0.003000  35.200000
-0.000800  35.300000
-0.000800  35.400000
0.003700  35.500000
0.004500  35.600000
0.003000  35.800000
0.003000  35.900000
0.004500  36.000000
0.003700  36.100000
0.001500  36.200000
0.000700  36.400000
0.001500  36.500000
-0.000800  36.600000
-0.003000  36.700000
-0.002300  36.800000
-0.003000  36.900000
-0.005300  37.100000
-0.005300  37.200000
-0.005300  37.300000
-0.003800  37.400000
-0.003000  37.500000
-0.006000  37.700000
-0.006000  37.800000
-0.003000  37.900000
-0.002300  38.000000
-0.001500  38.100000
0.000700  38.200000
0.001500  38.300000
0.005200  38.500000
0.006000  38.600000
0.006000  38.700000
0.006700  38.800000
0.004500  38.900000
0.000700  39.100000
0.000700  39.200000
0.000700  39.300000
0.001500  39.400000
0.002200  39.600000
0.004500  39.600000
0.005200  39.800000
0.006000  39.900000
0.007500  40.000000
0.006700  40.100000
0.007500  40.200000
0.008200  40.400000
0.006700  40.500000
0.004500  40.600000
0.001500  40.700000
-0.002300  40.900000
-0.002300  40.900000
0.000000  41.100000
-0.002300  41.200000
-0.004600  41.300000
-0.005300  41.400000
-0.003800  41.500000
-0.001500  41.700000
-0.001500  41.800000
-0.003000  41.900000
-0.001500  42.000000
0.001500  42.100000
0.004500  42.300000
0.008200  42.300000
0.008200  42.500000
0.008200  42.600000
0.008200  42.700000
0.008200  42.800000
0.005200  42.900000
0.000700  43.000000
-0.000800  43.100000
-0.004600  43.200000
-0.003000  43.400000
0.001500  43.500000
0.000000  43.600000
-0.000800  43.700000
-0.000800  43.800000
0.001500  43.900000
0.001500  44.000000
0.000700  44.100000
0.000000  44.200000
-0.000800  44.300000
0.000000  44.400000
0.000700  44.500000
0.000700  44.600000
-0.000800  44.700000
0.001500  44.800000
0.003000  45.000000
0.001500  45.000000
0.000700  45.100000
0.000700  45.200000
0.001500  45.400000
-0.003000  45.400000
-0.004600  45.500000
-0.001500  45.700000
-0.000800  45.800000
0.000700  45.900000
0.000700  46.000000
-0.002300  46.100000
-0.003000  46.200000
-0.002300  46.300000
-0.003000  46.400000
-0.000800  46.500000
0.001500  46.600000
0.003700  46.700000
0.003000  46.800000
0.002200  46.900000
0.003000  47.000000
0.001500  47.100000
0.000700  47.200000
0.000700  47.300000
0.001500  47.400000
0.001500  47.500000
-0.000800  47.600000
-0.003000  47.700000
-0.005300  47.800000
-0.003000  47.900000
-0.005300  48.100000
-0.006000  48.100000
-0.003000  48.200000
-0.000800  48.300000
-0.000800  48.500000
0.000700  48.600000
0.003000  48.600000
0.002200  48.800000
0.000000  48.900000
-0.001500  49.000000
0.000700  49.100000
0.001500  49.200000
0.003000  49.300000
0.005200  49.400000
0.003000  49.500000
0.001500  49.600000
0.000700  49.700000
0.003700  49.800000
0.006000  49.900000
0.007500  50.000000
0.007500  50.100000
0.009000  50.200000
0.009000  50.300000
0.008200  50.400000
0.010500  50.500000
0.009000  50.600000
0.005200  50.700000
0.004500  50.800000
0.005200  50.900000
0.004500  51.000000
0.001500  51.100000
0.003000  51.200000
0.002200  51.300000
0.002200  51.400000
0.001500  51.500000
-0.003000  51.600000
-0.002300  51.700000
-0.000800  51.700000
-0.002300  51.900000
-0.003800  52.000000
-0.001500  52.100000
0.000000  52.200000
0.000700  52.200000
0.000000  52.400000
-0.004600  52.500000
-0.005300  52.600000
-0.005300  52.600000
-0.004600  52.700000
-0.001500  52.900000
0.000700  53.000000
-0.000800  53.100000
-0.002300  53.100000
-0.000800  53.200000
-0.000800  53.400000
0.000000  53.500000
0.001500  53.500000
0.002200  53.600000
0.003700  53.700000
0.004500  53.800000
0.003000  53.900000
0.002200  54.000000
0.003000  54.100000
0.001500  54.200000
0.003000  54.300000
0.007500  54.400000
0.007500  54.500000
0.009000  54.600000
0.009000  54.700000
0.006700  54.800000
0.006000  54.900000
0.002200  55.000000
0.004500  55.100000
0.001500  55.200000
-0.001500  55.300000
-0.000800  55.300000
-0.005300  55.400000
-0.006000  55.500000
-0.005300  55.600000
-0.003000  55.700000
-0.001500  55.800000
0.000000  55.900000
0.003000  56.000000
0.001500  56.100000
0.000000  56.200000
-0.000800  56.300000
-0.000800  56.400000
-0.004600  56.500000
-0.006000  56.600000
-0.002300  56.700000
-0.003000  56.700000
0.000000  56.900000
0.001500  57.000000
0.000700  57.100000
-0.001500  57.100000
-0.001500  57.200000
-0.001500  57.300000
0.000700  57.400000
-0.002300  57.500000
-0.004600  57.600000
-0.001500  57.600000
-0.000800  57.700000
-0.000800  57.800000
-0.000800  57.900000
-0.000800  58.000000
-0.000800  58.000000
0.001500  58.100000
0.006700  58.200000
0.006000  58.300000
0.008200  58.400000
0.007500  58.500000
0.007500  58.500000
0.006700  58.600000
0.005200  58.700000
0.002200  58.800000
-0.000800  58.900000
0.000000  58.900000
-0.002300  59.000000
-0.003000  59.100000
-0.000800  59.200000
0.001500  59.300000
0.005200  59.400000
0.008200  59.500000
0.008200  59.600000
0.006700  59.700000
0.007500  59.800000
0.006000  59.900000
0.006700  60.000000
0.008200  60.100000
0.006000  60.200000
0.005200  60.300000
0.005200  60.300000
0.003700  60.400000
-0.002300  60.500000
-0.006800  60.600000
-0.006000  60.700000
-0.002300  60.800000
-0.000800  60.900000
0.000700  61.000000
0.000700  61.100000
0.000700  61.100000
0.004500  61.200000
0.003000  61.300000
0.002200  61.400000
0.001500  61.500000
0.000000  61.600000
0.000000  61.600000
-0.000800  61.700000
-0.000800  61.800000
-0.004600  61.900000
-0.003800  62.000000
-0.003000  62.100000
-0.003000  62.100000
0.000000  62.200000
0.001500  62.300000
0.000700  62.400000
-0.003000  62.500000
-0.003000  62.500000
-0.004600  62.600000
-0.002300  62.700000
-0.000800  62.800000
0.000000  62.900000
0.000700  63.000000
-0.000800  63.000000
-0.001500  63.100000
-0.001500  63.200000
0.000000  63.300000
0.003000  63.400000
0.003000  63.400000
-0.003000  63.500000
-0.006000  63.600000
-0.006800  63.700000
-0.008300  63.800000
-0.006000  63.900000
-0.006800  63.900000
-0.003000  64.000000
-0.003000  64.100000
-0.001500  64.200000
0.000700  64.300000
0.000700  64.300000
0.002200  64.400000
0.001500  64.500000
0.006700  64.600000
0.011200  64.700000
0.011200  64.800000
0.009000  64.800000
0.009000  64.900000
0.007500  65.000000
0.006700  65.100000
0.010500  65.200000
0.007500  65.200000
0.005200  65.300000
0.006700  65.400000
0.004500  65.500000
0.004500  65.600000
0.000700  65.700000
-0.002300  65.700000
-0.004600  65.800000
-0.006800  65.900000
-0.009100  66.000000
-0.009100  66.100000
-0.008300  66.200000
-0.006800  66.300000
-0.006000  66.400000
-0.004600  66.500000
-0.002300  66.600000
0.000000  66.600000
-0.001500  66.700000
-0.003000  66.800000
-0.002300  66.900000
0.001500  67.000000
0.001500  67.000000
0.001500  67.100000
0.001500  67.200000
0.000700  67.300000
0.004500  67.400000
0.004500  67.500000
0.006700  67.600000
0.005200  67.700000
-0.000800  67.800000
-0.008300  67.800000
-0.009100  67.900000
-0.004600  68.000000
-0.003800  68.100000
-0.003000  68.200000
-0.000800  68.300000
0.001500  68.300000
0.001500  68.400000
-0.000800  68.500000
0.000700  68.600000
0.001500  68.700000
0.003000  68.800000
0.005200  68.800000
0.007500  68.900000
0.006700  69.000000
0.002200  69.100000
0.001500  69.200000
0.005200  69.300000
0.009000  69.300000
0.013500  69.400000
0.015700  69.500000
0.011200  69.600000
0.009000  69.600000
0.006000  69.700000
0.003000  69.800000
0.003000  69.800000
0.001500  69.900000
0.003000  70.000000
0.002200  70.100000
0.001500  70.200000
0.004500  70.200000
0.005200  70.300000
0.007500  70.400000
0.005200  70.500000
-0.001500  70.600000
-0.003000  70.600000
-0.003800  70.700000
-0.001500  70.800000
0.003000  70.900000
0.004500  70.900000
0.005200  71.000000
0.006700  71.100000
0.005200  71.200000
0.000700  71.300000
-0.001500  71.300000
0.002200  71.400000
0.001500  71.500000
-0.003800  71.600000
-0.008300  71.700000
-0.010500  71.700000
-0.012000  71.800000
-0.010500  71.900000
-0.009100  72.000000
-0.009100  72.100000
-0.008300  72.100000
-0.004600  72.200000
-0.007500  72.300000
-0.007500  72.400000
-0.003800  72.400000
0.002200  72.500000
0.008200  72.600000
0.009700  72.700000
0.014200  72.800000
0.010500  72.800000
0.007500  72.900000
0.007500  73.000000
0.004500  73.100000
0.004500  73.200000
0.006700  73.200000
0.009700  73.300000
0.009700  73.400000
0.005200  73.500000
0.002200  73.500000
0.002200  73.600000
-0.000800  73.700000
-0.006800  73.800000
-0.005300  73.800000
0.001500  73.900000
-0.001500  74.000000
-0.006800  74.100000
-0.009100  74.100000
-0.011300  74.200000
-0.012000  74.300000
-0.009800  74.300000
-0.009100  74.400000
-0.009100  74.500000
-0.008300  74.600000
-0.006800  74.700000
-0.004600  74.700000
-0.003000  74.800000
0.000000  74.800000
0.003700  74.900000
0.004500  75.000000
0.005200  75.100000
0.000700  75.100000
-0.008300  75.200000
-0.008300  75.300000
-0.002300  75.400000
0.004500  75.400000
0.011200  75.500000
0.011200  75.600000
0.008200  75.600000
0.006700  75.700000
0.005200  75.800000
0.006700  75.900000
0.009000  75.900000
0.011200  76.000000
0.010500  76.100000
0.007500  76.100000
0.009000  76.200000
0.008200  76.300000
0.003000  76.400000
0.000700  76.500000
-0.000800  76.500000
0.000700  76.600000
0.000700  76.600000
-0.004600  76.700000
-0.011300  76.800000
-0.009100  76.900000
-0.000800  76.900000
0.003000  77.000000
0.002200  77.100000
0.000700  77.200000
0.003000  77.200000
0.004500  77.300000
0.006700  77.300000
0.003000  77.400000
0.003000  77.500000
0.006700  77.600000
0.004500  77.700000
0.006700  77.700000
0.003700  77.800000
0.001500  77.900000
0.001500  77.900000
0.001500  78.000000
0.003000  78.100000
0.003000  78.200000
0.006000  78.300000
0.008200  78.300000
0.009000  78.400000
0.008200  78.400000
0.006700  78.500000
0.008200  78.600000
0.007500  78.700000
0.005200  78.700000
0.003000  78.800000
0.003700  78.900000
-0.000800  78.900000
-0.006800  79.000000
-0.003800  79.100000
-0.006800  79.200000
-0.006800  79.200000
-0.003000  79.300000
-0.007500  79.300000
-0.006800  79.400000
-0.006000  79.500000
-0.003000  79.600000
0.001500  79.600000
0.001500  79.700000
0.003000  79.800000
0.005200  79.900000
0.005200  79.900000
0.006700  80.000000
0.004500  80.100000
0.000700  80.100000
-0.003000  80.200000
-0.001500  80.300000
0.000700  80.400000
0.001500  80.500000
0.003000  80.500000
-0.000800  80.600000
-0.000800  80.700000
0.000700  80.700000
0.001500  80.800000
-0.000800  80.900000
-0.003000  81.000000
-0.006800  81.000000
-0.013500  81.100000
-0.012800  81.200000
-0.007500  81.300000
-0.003000  81.300000
0.000700  81.400000
0.004500  81.400000
0.003700  81.500000
0.005200  81.600000
0.005200  81.700000
0.002200  81.800000
-0.004600  81.800000
-0.010500  81.900000
-0.003000  81.900000
0.001500  82.000000
0.000000  82.100000
0.003700  82.200000
0.003700  82.200000
0.001500  82.300000
0.006000  82.300000
0.012700  82.400000
0.013500  82.500000
0.015700  82.600000
0.014200  82.600000
0.010500  82.700000
0.004500  82.800000
-0.001500  82.800000
0.000000  82.900000
0.002200  83.000000
0.001500  83.100000
-0.006800  83.100000
-0.011300  83.200000
-0.010500  83.200000
-0.000800  83.300000
0.009000  83.400000
0.006700  83.500000
0.001500  83.500000
-0.003000  83.600000
0.000000  83.700000
0.000700  83.700000
0.000000  83.800000
0.001500  83.900000
-0.000800  83.900000
0.000700  84.000000
-0.001500  84.100000
0.000700  84.100000
0.002200  84.200000
0.000700  84.300000
0.000700  84.300000
0.001500  84.400000
0.003700  84.500000
0.004500  84.600000
0.001500  84.600000
-0.001500  84.700000
-0.003000  84.800000
-0.005300  84.800000
-0.009800  84.900000
-0.013500  85.000000
-0.014300  85.000000
-0.009100  85.100000
-0.006000  85.200000
-0.005300  85.300000
-0.001500  85.300000
0.000000  85.400000
-0.004600  85.500000
-0.008300  85.500000
-0.009800  85.600000
-0.007500  85.700000
-0.005300  85.800000
-0.003000  85.900000
-0.001500  85.900000
-0.003000  86.000000
-0.005300  86.100000
-0.005300  86.100000
-0.003800  86.200000
0.008200  86.300000
0.012000  86.300000
0.008200  86.400000
0.014200  86.500000
0.015700  86.600000
0.016500  86.700000
0.015700  86.700000
0.009000  86.800000
0.007500  86.800000
0.004500  86.900000
0.000000  87.000000
-0.003000  87.100000
-0.003000  87.200000
-0.001500  87.200000
0.001500  87.300000
0.001500  87.300000
-0.000800  87.400000
0.003000  87.500000
0.008200  87.500000
0.011200  87.600000
0.016500  87.700000
0.019500  87.700000
0.018700  87.800000
0.014200  87.900000
0.012000  88.000000
0.012700  88.000000
0.010500  88.100000
0.005200  88.200000
0.000000  88.200000
0.000000  88.300000
0.001500  88.400000
-0.003000  88.500000
-0.001500  88.500000
-0.004600  88.600000
-0.003000  88.600000
-0.001500  88.700000
-0.006000  88.800000
-0.004600  88.900000
-0.005300  89.000000
-0.000800  89.000000
0.000700  89.100000
0.000700  89.200000
0.000000  89.200000
-0.006000  89.300000
-0.003000  89.400000
-0.004600  89.500000
-0.003000  89.500000
0.003000  89.600000
0.006700  89.600000
0.006700  89.700000
0.003000  89.800000
0.003000  89.900000
-0.000800  89.900000
-0.001500  90.000000
-0.004600  90.000000
-0.010500  90.100000
-0.008300  90.200000
-0.004600  90.200000
-0.003000  90.300000
-0.002300  90.400000
-0.004600  90.400000
-0.004600  90.500000
-0.003000  90.600000
-0.004600  90.600000
-0.003000  90.700000
-0.004600  90.800000
-0.006800  90.800000
-0.010500  90.900000
-0.012000  90.900000
-0.012000  91.000000
-0.004600  91.100000
0.007500  91.100000
0.009000  91.200000
0.010500  91.300000
0.010500  91.300000
0.009700  91.400000
0.012000  91.400000
0.011200  91.500000
0.012700  91.600000
0.010500  91.700000
0.012000  91.700000
0.005200  91.800000
0.002200  91.800000
0.006700  91.900000
0.006700  92.000000
0.012000  92.000000
0.010500  92.100000
0.004500  92.100000
0.000000  92.200000
-0.003000  92.200000
-0.007500  92.300000
-0.012000  92.300000
-0.012800  92.400000
-0.009100  92.500000
-0.005300  92.500000
0.000700  92.600000
0.003700  92.600000
0.006000  92.700000
0.011200  92.700000
0.006000  92.800000
-0.005300  92.800000
-0.008300  92.900000
-0.003800  92.900000
-0.001500  93.000000
-0.000800  93.100000
0.001500  93.100000
0.002200  93.100000
0.002200  93.200000
0.004500  93.200000
0.005200  93.200000
0.009000  93.300000
0.005200  93.300000
-0.001500  93.400000
-0.003000  93.400000
-0.000800  93.500000
0.003000  93.500000
0.000700  93.500000
-0.000800  93.600000
-0.002300  93.600000
-0.001500  93.600000
0.001500  93.700000
0.003000  93.700000
0.007500  93.700000
0.006000  93.800000
0.000700  93.800000
-0.001500  93.900000
-0.000800  93.900000
0.008200  94.000000
0.012700  94.000000
0.012700  94.000000
0.012700  94.000000
0.006000  94.100000
-0.001500  94.100000
-0.006000  94.200000
-0.010500  94.200000
-0.010500  94.300000
-0.005300  94.300000
0.001500  94.300000
0.003700  94.400000
0.003000  94.400000
0.001500  94.500000
0.003000  94.500000
0.004500  94.500000
0.004500  94.500000
0.006700  94.600000
0.003700  94.600000
0.000700  94.700000
0.000700  94.700000
-0.005300  94.700000
-0.008300  94.700000
-0.005300  94.800000
0.001500  94.800000
0.010500  94.800000
0.002200  94.900000
-0.007500  94.900000
-0.009100  94.900000
-0.006000  94.900000
0.006000  94.900000
0.009000  95.000000
0.007500  95.000000
0.003000  95.000000
-0.006800  95.100000
-0.006800  95.100000
-0.006800  95.100000
0.000700  95.100000
0.003700  95.200000
0.003000  95.200000
0.003000  95.200000
0.001500  95.200000
0.004500  95.300000
-0.000800  95.300000
-0.006800  95.300000
-0.004600  95.300000
0.000700  95.300000
0.004500  95.300000
0.002200  95.300000
-0.008300  95.300000
-0.009100  95.400000
-0.001500  95.400000
0.001500  95.400000
0.000700  95.400000
0.000700  95.400000
0.003000  95.500000
0.005200  95.500000
-0.000800  95.500000
-0.006000  95.500000
-0.009100  95.500000
-0.011300  95.600000
-0.005300  95.600000
0.000700  95.600000
0.001500  95.600000
0.000700  95.600000
0.001500  95.700000
0.007500  95.700000
0.009700  95.700000
0.011200  95.700000
0.011200  95.700000
0.004500  95.800000
-0.000800  95.800000
-0.001500  95.800000
-0.001500  95.800000
-0.004600  95.800000
-0.009100  95.800000
-0.014300  95.800000
-0.016500  95.900000
-0.015800  95.900000
-0.015800  95.900000
-0.007500  95.900000
0.001500  95.900000
0.010500  95.900000
0.015700  96.000000
0.014200  96.000000
0.012000  96.000000
0.012000  96.000000
0.012700  96.000000
0.011200  96.000000
0.008200  96.000000
0.003000  96.100000
-0.001500  96.100000
-0.003000  96.100000
-0.006000  96.100000
-0.012000  96.100000
-0.018100  96.100000
-0.015800  96.100000
-0.008300  96.200000
-0.006000  96.200000
-0.006000  96.200000
0.003000  96.200000
0.012000  96.200000
0.017200  96.200000
0.020200  96.200000
0.020200  96.200000
0.009000  96.300000
0.004500  96.300000
0.006700  96.300000
0.010500  96.300000
0.014200  96.300000
-0.000800  96.300000
-0.011300  96.300000
-0.005300  96.300000
0.004500  96.300000
0.010500  96.300000
0.012700  96.300000
0.019500  96.300000
0.015000  96.400000
0.010500  96.400000
0.007500  96.400000
0.007500  96.400000
0.006000  96.400000
0.002200  96.400000
0.003000  96.500000
-0.001500  96.500000
-0.003000  96.500000
-0.003800  96.500000
-0.001500  96.500000
-0.003000  96.500000
-0.009100  96.500000
-0.008300  96.600000
-0.004600  96.600000
-0.007500  96.600000
-0.008300  96.600000
-0.006000  96.600000
-0.009100  96.600000
-0.012000  96.600000
-0.015000  96.700000
-0.010500  96.700000
-0.001500  96.700000
-0.000800  96.700000
0.003000  96.700000
0.006700  96.700000
0.005200  96.700000
0.000700  96.700000
0.000000  96.700000
0.003700  96.700000
0.003000  96.700000
0.003700  96.700000
0.006700  96.700000
0.006700  96.700000
0.006000  96.800000
0.002200  96.800000
-0.000800  96.800000
-0.000800  96.800000
-0.002300  96.800000
0.000700  96.800000
0.005200  96.800000
0.012000  96.800000
0.017200  96.800000
0.018000  96.900000
0.017200  96.900000
0.014200  96.900000
0.012700  96.900000
0.012000  96.900000
0.009000  96.900000
0.006000  96.900000
0.004500  96.900000
0.000700  97.000000
-0.011300  97.000000
-0.019500  97.000000
-0.021800  97.000000
-0.015800  97.000000
-0.006000  97.000000
-0.005300  97.000000
-0.006000  97.000000
-0.001500  97.000000
-0.002300  97.100000
-0.003000  97.100000
0.003000  97.100000
0.005200  97.100000
0.007500  97.100000
0.005200  97.100000
0.005200  97.200000
0.004500  97.200000
-0.000800  97.200000
-0.001500  97.200000
0.000700  97.200000
-0.001500  97.200000
-0.004600  97.200000
-0.004600  97.200000
0.000000  97.200000
-0.000800  97.200000
0.001500  97.300000
0.002200  97.300000
0.003700  97.300000
0.005200  97.300000
0.007500  97.300000
0.014200  97.300000
0.012000  97.300000
0.013500  97.400000
0.010500  97.400000
0.007500  97.400000
0.009000  97.400000
0.008200  97.400000
0.012000  97.400000
0.011200  97.500000
0.006700  97.500000
-0.006800  97.500000
-0.013500  97.500000
-0.004600  97.500000
0.007500  97.600000
0.011200  97.600000
0.006700  97.600000
0.001500  97.600000
-0.003000  97.600000
-0.010500  97.600000
-0.021800  97.600000
-0.029300  97.600000
-0.028500  97.600000
-0.020300  97.600000
-0.013500  97.700000
-0.013500  97.700000
-0.016500  97.700000
-0.019500  97.700000
-0.011300  97.700000
-0.002300  97.700000
-0.006800  97.700000
-0.006000  97.700000
0.001500  97.700000
0.005200  97.700000
0.014200  97.800000
0.020200  97.800000
0.018700  97.800000
0.016500  97.800000
0.015700  97.800000
0.010500  97.800000
0.005200  97.800000
0.009000  97.800000
0.012000  97.800000
0.011200  97.800000
0.005200  97.900000
0.000700  97.900000
0.004500  97.900000
0.004500  97.900000
0.010500  97.900000
0.013500  97.900000
0.012000  97.900000
0.011200  97.900000
0.005200  97.900000
0.006000  97.900000
0.005200  98.000000
0.004500  98.000000
0.001500  98.000000
-0.002300  98.000000
-0.005300  98.000000
-0.009100  98.000000
-0.009100  98.000000
-0.008300  98.000000
-0.005300  98.000000
-0.004600  98.000000
-0.003000  98.000000
-0.006000  98.000000
-0.010500  98.000000
-0.016500  98.000000
-0.018100  98.000000
-0.008300  98.000000
-0.005300  98.000000
-0.003800  98.100000
0.006700  98.100000
0.015700  98.100000
0.015700  98.100000
0.013500  98.100000
0.013500  98.100000
0.010500  98.100000
0.006000  98.100000
0.004500  98.100000
0.003000  98.100000
-0.002300  98.100000
-0.005300  98.100000
-0.012000  98.100000
-0.015800  98.100000
-0.018100  98.100000
-0.012800  98.100000
-0.004600  98.100000
-0.002300  98.100000
-0.001500  98.100000
-0.008300  98.100000
-0.014300  98.100000
-0.014300  98.100000
-0.012000  98.100000
-0.010500  98.100000
-0.006800  98.100000
-0.000800  98.100000
0.005200  98.100000
0.008200  98.100000
0.010500  98.100000
0.009700  98.100000
0.009000  98.100000
0.009700  98.100000
0.009700  98.100000
0.004500  98.100000
-0.000800  98.100000
-0.004600  98.100000
-0.005300  98.100000
-0.000800  98.100000
0.001500  98.100000
0.005200  98.100000
0.001500  98.100000
0.000000  98.100000
0.002200  98.100000
0.004500  98.100000
0.002200  98.100000
0.000000  98.100000
0.000000  98.100000
0.001500  98.100000
0.008200  98.100000
0.009700  98.100000
0.012700  98.100000
0.010500  98.100000
0.000700  98.100000
-0.006800  98.100000
-0.003000  98.100000
0.005200  98.100000
0.006700  98.100000
0.006700  98.100000
0.005200  98.100000
0.006000  98.100000
0.005200  98.100000
0.003700  98.100000
0.006700  98.100000
0.010500  98.100000
0.012000  98.100000
0.012700  98.100000
0.015000  98.100000
0.015700  98.100000
0.015000  98.100000
0.015700  98.100000
0.012700  98.100000
0.005200  98.100000
0.003700  98.100000
0.003000  98.100000
-0.001500  98.100000
-0.003800  98.100000
-0.002300  98.100000
0.001500  98.100000
0.001500  98.100000
0.004500  98.100000
0.003700  98.100000
0.001500  98.100000
-0.003000  98.100000
-0.005300  98.000000
-0.004600  98.000000
-0.008300  98.000000
-0.009100  98.000000
-0.009100  98.000000
-0.008300  98.000000
-0.007500  98.000000
-0.006800  97.900000
-0.006800  97.900000
-0.006800  97.900000
-0.005300  97.900000
-0.006800  97.900000
-0.005300  97.900000
-0.006000  97.900000
-0.012800  97.900000
-0.012800  97.900000
-0.010500  97.900000
-0.012000  97.900000
-0.011300  97.900000
-0.008300  97.900000
0.000700  97.900000
0.012700  97.900000
0.009000  97.900000
0.001500  97.900000
0.006700  97.900000
0.016500  97.900000
0.021700  97.900000
0.021700  97.900000
0.016500  97.900000
0.007500  97.900000
0.001500  97.900000
-0.003000  97.900000
-0.005300  97.900000
-0.005300  97.900000
-0.000800  97.900000
0.004500  97.800000
0.003000  97.800000
0.003000  97.800000
0.001500  97.800000
-0.002300  97.800000
0.000000  97.800000
0.005200  97.800000
0.009000  97.800000
0.009000  97.800000
0.001500  97.800000
-0.004600  97.700000
-0.009100  97.700000
-0.014300  97.700000
-0.013500  97.700000
-0.011300  97.700000
-0.003800  97.700000
0.006000  97.700000
0.009000  97.700000
0.008200  97.700000
0.005200  97.700000
0.005200  97.700000
0.006000  97.700000
0.001500  97.700000
-0.000800  97.700000
-0.002300  97.700000
-0.000800  97.700000
-0.002300  97.700000
-0.008300  97.600000
-0.010500  97.600000
-0.012000  97.600000
-0.009800  97.600000
-0.008300  97.600000
-0.006800  97.600000
-0.003800  97.600000
0.000000  97.600000
0.007500  97.600000
0.013500  97.600000
0.010500  97.600000
0.006700  97.600000
0.006000  97.600000
0.004500  97.600000
0.005200  97.600000
0.005200  97.600000
0.004500  97.600000
-0.000800  97.600000
-0.001500  97.600000
-0.002300  97.600000
-0.002300  97.600000
0.000700  97.600000
0.000700  97.600000
0.000700  97.600000
0.002200  97.600000
0.005200  97.600000
0.006000  97.600000
0.005200  97.600000
0.003700  97.600000
-0.000800  97.600000
0.001500  97.600000
0.003700  97.600000
0.005200  97.600000
0.007500  97.600000
0.006700  97.600000
0.005200  97.600000
0.004500  97.600000
0.001500  97.600000
0.001500  97.600000
-0.000800  97.600000
-0.008300  97.500000
-0.012000  97.500000
-0.011300  97.500000
-0.003800  97.500000
0.001500  97.500000
0.004500  97.500000
0.005200  97.500000
0.003000  97.500000
0.006700  97.500000
0.008200  97.500000
0.009000  97.500000
0.010500  97.500000
0.006700  97.500000
0.001500  97.500000
0.000000  97.500000
0.002200  97.500000
0.002200  97.500000
-0.000800  97.500000
-0.006000  97.500000
-0.008300  97.500000
-0.009800  97.500000
-0.011300  97.500000
-0.008300  97.500000
-0.009100  97.500000
-0.009100  97.500000
-0.006000  97.400000
-0.006000  97.400000
-0.012800  97.400000
-0.006800  97.400000
0.005200  97.400000
0.012000  97.400000
0.012700  97.400000
0.004500  97.400000
0.000700  97.400000
-0.003000  97.400000
-0.002300  97.400000
0.000700  97.400000
0.002200  97.400000
0.005200  97.400000
0.005200  97.400000
0.009000  97.400000
0.009700  97.400000
0.006700  97.400000
0.006000  97.400000
0.005200  97.400000
0.001500  97.400000
-0.004600  97.400000
-0.006800  97.400000
-0.003800  97.400000
0.009000  97.400000
0.015000  97.400000
0.008200  97.400000
0.008200  97.400000
0.010500  97.400000
0.006700  97.400000
0.002200  97.400000
0.002200  97.400000
0.000700  97.400000
0.002200  97.400000
0.004500  97.400000
0.003700  97.400000
0.004500  97.400000
0.003700  97.400000
0.000700  97.400000
0.001500  97.400000
0.004500  97.400000
0.007500  97.400000
0.009000  97.400000
0.005200  97.400000
0.001500  97.400000
-0.001500  97.400000
-0.005300  97.400000
-0.005300  97.400000
-0.001500  97.400000
-0.002300  97.400000
-0.005300  97.400000
-0.006800  97.400000
-0.005300  97.400000
-0.005300  97.400000
-0.006000  97.400000
-0.006800  97.400000
-0.008300  97.400000
-0.009100  97.400000
-0.007500  97.400000
-0.004600  97.400000
-0.000800  97.400000
0.000700  97.400000
0.000700  97.400000
0.001500  97.400000
0.000700  97.400000
-0.001500  97.400000
-0.003000  97.400000
-0.000800  97.400000
0.004500  97.400000
0.004500  97.400000
0.002200  97.300000
0.000700  97.300000
0.001500  97.300000
0.003000  97.300000
0.001500  97.300000
0.006700  97.300000
0.009000  97.300000
0.006700  97.300000
0.003700  97.300000
-0.001500  97.300000
-0.003000  97.200000
-0.004600  97.200000
-0.000800  97.200000
0.001500  97.200000
0.000700  97.200000
0.000700  97.200000
-0.000800  97.200000
0.004500  97.200000
0.004500  97.200000
0.004500  97.200000
0.006700  97.200000
0.006700  97.200000
0.008200  97.200000
0.006000  97.200000
0.004500  97.200000
0.002200  97.200000
0.005200  97.200000
0.009000  97.200000
0.009000  97.200000
0.006000  97.200000
0.004500  97.100000
0.006700  97.100000
0.006000  97.100000
0.006700  97.100000
0.005200  97.100000
0.000000  97.100000
-0.000800  97.100000
-0.001500  97.100000
-0.001500  97.100000
-0.003000  97.100000
-0.006000  97.100000
-0.004600  97.100000
0.000000  97.100000
0.004500  97.100000
0.005200  97.100000
0.005200  97.100000
0.003000  97.100000
-0.004600  97.000000
-0.004600  97.000000
-0.000800  97.000000
-0.003800  97.000000
-0.006800  97.000000
-0.009100  97.000000
-0.006800  97.000000
-0.004600  97.000000
-0.005300  96.900000
-0.005300  96.900000
-0.005300  96.900000
-0.003000  96.900000
-0.004600  96.900000
-0.003000  96.800000
-0.000800  96.800000
0.000000  96.800000
0.005200  96.800000
0.008200  96.800000
0.008200  96.800000
0.006000  96.700000
0.008200  96.700000
0.008200  96.700000
0.003700  96.700000
0.000000  96.700000
-0.004600  96.700000
-0.006000  96.700000
-0.008300  96.700000
-0.010500  96.600000
-0.011300  96.600000
-0.011300  96.600000
-0.012800  96.600000
-0.015800  96.600000
-0.012800  96.500000
-0.007500  96.500000
-0.004600  96.500000
-0.004600  96.500000
-0.001500  96.500000
0.001500  96.400000
-0.001500  96.400000
-0.006000  96.400000
-0.006000  96.400000
-0.003000  96.400000
0.001500  96.300000
0.001500  96.300000
-0.001500  96.300000
-0.003000  96.300000
0.000000  96.300000
0.004500  96.300000
0.009700  96.200000
0.015000  96.200000
0.016500  96.200000
0.015000  96.200000
0.012700  96.100000
0.010500  96.100000
0.009000  96.100000
0.007500  96.000000
0.006700  96.000000
0.005200  96.000000
0.008200  96.000000
0.012700  95.900000
0.014200  95.900000
0.016500  95.900000
0.015000  95.900000
0.011200  95.800000
0.004500  95.800000
0.000700  95.800000
-0.001500  95.700000
-0.004600  95.700000
-0.004600  95.700000
-0.003000  95.600000
0.000700  95.600000
0.003700  95.500000
0.003000  95.500000
0.003000  95.400000
0.000000  95.400000
-0.005300  95.400000
-0.005300  95.300000
-0.006800  95.300000
-0.006800  95.300000
-0.008300  95.200000
-0.010500  95.200000
-0.006800  95.200000
-0.005300  95.100000
-0.004600  95.000000
-0.000800  95.000000
0.005200  95.000000
0.007500  95.000000
0.000700  94.900000
-0.000800  94.900000
0.001500  94.900000
0.003700  94.900000
0.001500  94.800000
-0.001500  94.800000
0.004500  94.700000
0.012700  94.700000
0.021700  94.700000
0.019500  94.600000
0.015000  94.600000
0.015700  94.600000
0.012700  94.500000
0.008200  94.500000
0.003000  94.500000
-0.000800  94.500000
-0.001500  94.400000
-0.004600  94.400000
-0.005300  94.300000
-0.006000  94.300000
-0.006800  94.300000
-0.008300  94.200000
-0.010500  94.200000
-0.010500  94.100000
-0.010500  94.100000
-0.012000  94.000000
-0.012000  94.000000
-0.015800  94.000000
-0.012000  94.000000
-0.005300  93.900000
0.000700  93.900000
0.010500  93.800000
0.009700  93.800000
0.007500  93.800000
0.009000  93.700000
0.009700  93.700000
0.012700  93.600000
0.018000  93.600000
0.016500  93.600000
0.009000  93.600000
0.004500  93.500000
-0.000800  93.500000
0.001500  93.400000
0.004500  93.400000
0.001500  93.400000
0.005200  93.300000
0.003000  93.300000
0.002200  93.200000
0.006000  93.200000
0.006700  93.200000
0.008200  93.100000
0.004500  93.100000
0.000700  93.100000
-0.001500  93.000000
-0.003800  93.000000
-0.005300  93.000000
-0.005300  92.900000
-0.004600  92.900000
-0.003000  92.900000
-0.002300  92.800000
0.000700  92.800000
-0.001500  92.800000
-0.003000  92.700000
-0.001500  92.700000
-0.001500  92.700000
0.000000  92.700000
-0.001500  92.600000
-0.003000  92.600000
-0.002300  92.600000
-0.000800  92.600000
0.000700  92.500000
0.004500  92.500000
0.005200  92.500000
0.001500  92.400000
0.001500  92.400000
-0.000800  92.400000
-0.003000  92.300000
-0.001500  92.300000
-0.003000  92.300000
-0.009100  92.200000
-0.012800  92.200000
-0.008300  92.200000
-0.006000  92.200000
-0.004600  92.100000
-0.005300  92.100000
-0.008300  92.100000
-0.005300  92.000000
-0.001500  92.000000
0.000700  92.000000
0.000000  92.000000
-0.000800  91.900000
-0.000800  91.900000
0.001500  91.900000
0.002200  91.800000
0.003000  91.800000
0.004500  91.800000
0.004500  91.700000
0.006000  91.700000
0.006700  91.700000
0.007500  91.700000
0.004500  91.700000
0.003000  91.600000
0.005200  91.600000
0.006700  91.600000
0.007500  91.600000
0.005200  91.500000
0.005200  91.500000
0.007500  91.500000
0.009000  91.400000
0.009000  91.400000
0.005200  91.400000
0.003000  91.400000
0.006700  91.300000
0.006700  91.300000
0.012000  91.300000
0.017200  91.300000
0.012000  91.200000
0.006700  91.200000
0.004500  91.200000
0.004500  91.200000
0.007500  91.200000
0.009000  91.200000
0.008200  91.200000
0.003700  91.200000
0.000700  91.100000
0.000700  91.100000
0.000700  91.100000
0.001500  91.100000
0.001500  91.100000
-0.000800  91.000000
-0.003000  91.000000
-0.002300  91.000000
-0.004600  91.000000
-0.004600  91.000000
-0.004600  91.000000
-0.005300  90.900000
-0.005300  90.900000
-0.006800  90.900000
-0.008300  90.900000
-0.007500  90.900000
-0.004600  90.900000
-0.001500  90.800000
0.001500  90.800000
0.002200  90.800000
-0.004600  90.800000
-0.009100  90.800000
-0.006800  90.800000
-0.003800  90.800000
-0.001500  90.800000
0.004500  90.700000
0.006700  90.700000
0.004500  90.700000
0.003000  90.700000
0.006000  90.700000
0.006700  90.700000
0.004500  90.600000
-0.000800  90.600000
-0.005300  90.600000
-0.005300  90.600000
-0.006800  90.600000
-0.010500  90.500000
-0.012000  90.500000
-0.012800  90.500000
-0.012800  90.500000
-0.015000  90.400000
-0.016500  90.400000
-0.014300  90.400000
-0.012800  90.400000
-0.009100  90.400000
-0.005300  90.400000
-0.001500  90.400000
0.003700  90.300000
0.008200  90.300000
0.012700  90.300000
0.014200  90.300000
0.014200  90.200000
0.012700  90.200000
0.009000  90.200000
0.003000  90.200000
-0.002300  90.200000
-0.000800  90.100000
0.000000  90.100000
0.001500  90.100000
0.002200  90.000000
0.002200  90.000000
0.003700  90.000000
0.005200  90.000000
0.002200  90.000000
-0.003800  90.000000
-0.006000  90.000000
-0.001500  89.900000
0.001500  89.900000
0.003700  89.900000
0.007500  89.800000
0.008200  89.800000
0.006700  89.800000
0.003000  89.700000
-0.001500  89.700000
-0.005300  89.700000
-0.007500  89.700000
-0.008300  89.600000
-0.003000  89.600000
-0.002300  89.600000
-0.002300  89.500000
0.000000  89.500000
0.001500  89.500000
0.003700  89.500000
0.005200  89.500000
0.005200  89.400000
0.006700  89.400000
0.010500  89.400000
0.015000  89.300000
0.014200  89.300000
0.012700  89.300000
0.009700  89.200000
0.008200  89.200000
0.012000  89.100000
0.012700  89.100000
0.011200  89.100000
0.012000  89.100000
0.007500  89.000000
0.002200  89.000000
0.000700  88.900000
0.000000  88.900000
-0.001500  88.800000
-0.004600  88.800000
-0.006800  88.700000
-0.003800  88.700000
-0.000800  88.700000
0.000700  88.600000
0.004500  88.600000
0.005200  88.600000
0.006700  88.500000
0.003000  88.500000
-0.003000  88.400000
-0.003800  88.400000
-0.006800  88.300000
-0.006800  88.300000
-0.008300  88.200000
-0.010500  88.200000
-0.009800  88.200000
-0.009100  88.100000
-0.005300  88.100000
-0.000800  88.000000
0.003000  88.000000
0.003000  87.900000
0.003700  87.800000
0.004500  87.800000
0.001500  87.700000
0.001500  87.700000
0.000700  87.700000
-0.000800  87.600000
0.000700  87.600000
0.002200  87.500000
0.004500  87.500000
0.003000  87.400000
0.000700  87.300000
-0.001500  87.300000
-0.003800  87.300000
-0.004600  87.200000
-0.003000  87.200000
-0.005300  87.100000
-0.005300  87.100000
-0.003000  87.000000
-0.003000  86.900000
-0.003000  86.900000
-0.003000  86.800000
-0.003000  86.800000
0.000000  86.800000
0.004500  86.700000
0.008200  86.600000
0.007500  86.600000
0.006700  86.500000
0.007500  86.500000
0.006700  86.400000
0.008200  86.300000
0.005200  86.300000
0.002200  86.300000
0.002200  86.200000
0.003000  86.100000
0.005200  86.000000
0.006700  86.000000
0.006700  85.900000
0.005200  85.900000
0.004500  85.800000
0.000700  85.700000
-0.001500  85.700000
-0.001500  85.600000
-0.003000  85.500000
-0.000800  85.500000
-0.000800  85.400000
-0.000800  85.400000
0.002200  85.300000
0.005200  85.200000
0.006700  85.200000
0.008200  85.100000
0.008200  85.000000
0.006700  85.000000
0.006700  84.900000
0.004500  84.900000
0.003000  84.800000
-0.002300  84.700000
-0.009100  84.600000
-0.012000  84.600000
-0.015800  84.500000
-0.014300  84.400000
-0.012000  84.400000
-0.008300  84.300000
-0.003800  84.200000
-0.003000  84.200000
-0.003800  84.100000
-0.001500  84.000000
0.002200  84.000000
0.003700  83.900000
0.004500  83.800000
0.006700  83.700000
0.009000  83.700000
0.010500  83.600000
0.009700  83.500000
0.006700  83.500000
0.004500  83.400000
0.005200  83.300000
0.003700  83.200000
0.000700  83.100000
-0.000800  83.100000
-0.001500  83.000000
0.000000  82.900000
0.000000  82.800000
0.000700  82.700000
-0.003000  82.700000
-0.006800  82.600000
-0.008300  82.500000
-0.007500  82.400000
-0.008300  82.300000
-0.005300  82.300000
-0.000800  82.200000
0.002200  82.000000
0.005200  82.000000
0.006700  81.900000
0.009700  81.800000
0.010500  81.700000
0.009000  81.600000
0.007500  81.500000
0.008200  81.400000
0.009000  81.300000
0.007500  81.200000
0.006700  81.100000
0.004500  81.000000
0.002200  80.900000
0.001500  80.800000
-0.000800  80.700000
-0.002300  80.600000
-0.003000  80.500000
-0.004600  80.400000
-0.004600  80.300000
-0.003000  80.200000
0.000700  80.100000
0.003000  80.000000
0.006000  79.900000
0.008200  79.800000
0.010500  79.600000
0.014200  79.600000
0.014200  79.500000
0.013500  79.300000
0.012000  79.200000
0.008200  79.100000
0.005200  79.000000
-0.001500  78.900000
-0.004600  78.800000
-0.009100  78.700000
-0.015000  78.600000
-0.015000  78.500000
-0.012000  78.400000
-0.007500  78.300000
-0.004600  78.200000
0.000700  78.000000
0.008200  77.900000
0.011200  77.800000
0.009000  77.700000
0.008200  77.600000
0.007500  77.500000
0.005200  77.400000
0.000700  77.300000
-0.001500  77.200000
-0.004600  77.100000
-0.007500  76.900000
-0.010500  76.900000
-0.010500  76.800000
-0.006800  76.600000
-0.005300  76.500000
-0.004600  76.400000
-0.001500  76.300000
-0.001500  76.200000
-0.006800  76.100000
-0.009100  76.000000
-0.012000  75.900000
-0.012000  75.700000
-0.012800  75.700000
-0.018100  75.600000
-0.018100  75.500000
-0.016500  75.300000
-0.013500  75.200000
-0.009800  75.100000
-0.009100  75.000000
-0.006000  74.900000
-0.005300  74.800000
0.000700  74.700000
0.005200  74.600000
0.009000  74.500000
0.018000  74.300000
0.024000  74.200000
0.030700  74.100000
0.034500  74.000000
0.031500  73.900000
0.030700  73.800000
0.026200  73.700000
0.020200  73.500000
0.018000  73.400000
0.016500  73.300000
0.011200  73.200000
0.006700  73.100000
0.003000  73.000000
-0.000800  72.900000
-0.001500  72.800000
-0.003000  72.700000
-0.006800  72.500000
-0.010500  72.400000
-0.010500  72.300000
-0.009100  72.200000
-0.007500  72.100000
-0.007500  72.000000
-0.008300  71.900000
-0.004600  71.700000
0.000000  71.600000
0.003000  71.500000
0.006000  71.400000
0.008200  71.200000
0.006000  71.100000
0.003000  71.100000
0.000700  70.900000
-0.003000  70.800000
-0.007500  70.700000
-0.012800  70.600000
-0.011300  70.500000
-0.008300  70.300000
-0.001500  70.200000
0.003000  70.100000
0.000000  70.000000
0.001500  69.900000
0.003000  69.700000
0.003000  69.700000
0.006700  69.500000
0.007500  69.400000
0.008200  69.300000
0.006700  69.200000
0.005200  69.100000
0.000700  68.900000
-0.001500  68.800000
0.001500  68.700000
0.000000  68.600000
-0.000800  68.500000
0.000700  68.300000
0.000700  68.300000
-0.000800  68.100000
-0.001500  68.000000
0.001500  67.900000
-0.000800  67.800000
0.001500  67.700000
0.003000  67.500000
0.001500  67.500000
0.002200  67.300000
0.000700  67.200000
0.001500  67.100000
0.000700  67.000000
-0.002300  66.900000
-0.000800  66.800000
0.000700  66.600000
0.001500  66.500000
0.003700  66.400000
0.006700  66.300000
0.009000  66.200000
0.009000  66.100000
0.009000  65.900000
0.006000  65.800000
0.004500  65.700000
0.003700  65.600000
0.004500  65.500000
0.001500  65.300000
-0.000800  65.200000
-0.002300  65.100000
-0.003000  65.000000
-0.003000  64.900000
-0.006000  64.800000
-0.009100  64.700000
-0.012000  64.500000
-0.010500  64.400000
-0.006000  64.300000
-0.006000  64.200000
-0.005300  64.100000
-0.005300  63.900000
-0.003800  63.900000
-0.004600  63.700000
-0.006800  63.600000
-0.003800  63.500000
-0.004600  63.400000
-0.004600  63.300000
-0.002300  63.100000
0.002200  63.000000
0.006700  62.900000
0.008200  62.800000
0.009700  62.700000
0.009700  62.600000
0.011200  62.500000
0.012700  62.400000
0.014200  62.200000
0.015000  62.100000
0.015700  62.000000
0.010500  61.900000
0.007500  61.800000
0.009000  61.700000
0.003700  61.600000
-0.000800  61.400000
-0.004600  61.300000
-0.009100  61.200000
-0.009100  61.100000
-0.009100  61.000000
-0.009100  60.900000
-0.007500  60.800000
-0.006800  60.700000
-0.002300  60.600000
0.001500  60.400000
0.003000  60.300000
0.001500  60.200000
0.003000  60.100000
0.005200  60.000000
0.003700  59.800000
0.000000  59.700000
-0.001500  59.700000
-0.000800  59.500000
-0.003000  59.400000
-0.003000  59.400000
-0.003800  59.200000
-0.004600  59.100000
-0.000800  59.000000
-0.003000  58.900000
-0.004600  58.800000
-0.001500  58.700000
-0.001500  58.600000
0.001500  58.500000
0.001500  58.400000
0.000700  58.300000
0.003700  58.200000
0.000700  58.100000
-0.002300  58.000000
-0.003000  57.900000
-0.001500  57.800000
-0.000800  57.600000
0.000700  57.600000
0.003000  57.500000
0.004500  57.400000
0.004500  57.300000
0.006700  57.100000
0.009700  57.100000
0.008200  57.000000
0.005200  56.800000
0.004500  56.700000
0.004500  56.600000
0.003000  56.500000
0.003000  56.400000
0.004500  56.300000
0.009000  56.200000
0.008200  56.100000
0.003000  56.000000
0.000700  55.900000
0.000000  55.800000
-0.000800  55.700000
-0.001500  55.500000
-0.004600  55.500000
-0.009100  55.400000
-0.010500  55.300000
-0.010500  55.200000
-0.008300  55.100000
-0.005300  55.000000
-0.003000  54.900000
0.000700  54.800000
0.005200  54.700000
0.008200  54.600000
0.009700  54.500000
0.008200  54.400000
0.004500  54.300000
0.000000  54.200000
-0.000800  54.100000
-0.003800  54.000000
-0.003800  53.900000
-0.001500  53.800000
-0.000800  53.700000
-0.001500  53.600000
-0.000800  53.500000
0.000000  53.500000
0.000700  53.400000
0.003700  53.300000
0.005200  53.100000
0.006700  53.100000
0.005200  53.000000
0.003700  52.900000
0.004500  52.800000
0.004500  52.700000
-0.000800  52.600000
-0.003000  52.500000
-0.003000  52.400000
-0.006800  52.300000
-0.006000  52.200000
-0.005300  52.100000
-0.002300  52.000000
-0.000800  51.900000
-0.000800  51.800000
-0.001500  51.700000
-0.003800  51.700000
-0.004600  51.600000
-0.002300  51.500000
0.001500  51.300000
0.005200  51.300000
0.009000  51.200000
0.012700  51.100000
0.015700  51.000000
0.014200  50.900000
0.010500  50.800000
0.013500  50.700000
0.012700  50.600000
0.011200  50.500000
0.012000  50.400000
0.010500  50.300000
0.012700  50.200000
0.012000  50.100000
0.006700  50.000000
0.005200  49.900000
0.003700  49.800000
0.004500  49.700000
0.004500  49.600000
0.000700  49.500000
-0.000800  49.400000
-0.000800  49.300000
-0.001500  49.200000
-0.000800  49.100000
-0.002300  49.000000
-0.008300  49.000000
-0.009800  48.800000
-0.012000  48.700000
-0.012000  48.600000
-0.010500  48.600000
-0.006800  48.500000
-0.006800  48.400000
-0.004600  48.300000
0.000000  48.100000
0.003000  48.100000
0.005200  48.000000
0.003700  47.800000
0.001500  47.800000
-0.001500  47.700000
-0.003800  47.600000
-0.004600  47.500000
-0.004600  47.400000
-0.005300  47.300000
-0.004600  47.200000
-0.005300  47.200000
-0.005300  47.100000
-0.003800  47.000000
-0.004600  46.900000
-0.005300  46.800000
-0.006000  46.700000
-0.005300  46.600000
-0.003000  46.500000
-0.001500  46.400000
-0.001500  46.300000
-0.000800  46.300000
0.001500  46.200000
0.003000  46.000000
0.004500  46.000000
0.004500  45.900000
0.003000  45.800000
0.004500  45.700000
0.006000  45.600000
0.008200  45.500000
0.013500  45.400000
0.012000  45.400000
0.009000  45.300000
0.009000  45.100000
0.010500  45.000000
0.007500  45.000000
0.003000  44.900000
0.004500  44.800000
0.004500  44.700000
0.001500  44.600000
0.001500  44.500000
0.000700  44.400000
-0.001500  44.300000
-0.001500  44.200000
-0.002300  44.100000
-0.000800  44.100000
-0.000800  44.000000
-0.001500  43.800000
-0.002300  43.700000
-0.002300  43.600000
-0.002300  43.600000
-0.001500  43.500000
0.001500  43.400000
0.003000  43.200000
0.001500  43.100000
0.003000  43.100000
0.001500  43.000000
0.001500  42.900000
0.005200  42.800000
0.006700  42.700000
0.008200  42.600000
0.008200  42.500000
0.008200  42.400000
0.008200  42.300000
0.007500  42.200000
0.006700  42.100000
0.006700  42.000000
0.007500  41.900000
0.007500  41.800000
0.005200  41.700000
0.005200  41.600000
0.005200  41.500000
0.005200  41.400000
0.003700  41.400000
-0.000800  41.300000
-0.005300  41.200000
-0.006800  41.100000
-0.008300  41.000000
-0.007500  40.900000
-0.008300  40.800000
-0.005300  40.700000
-0.003800  40.600000
-0.005300  40.500000
-0.007500  40.400000
-0.009100  40.300000
-0.006800  40.200000
-0.005300  40.100000
-0.008300  40.000000
-0.006800  40.000000
-0.006000  39.900000
-0.004600  39.800000
-0.003000  39.700000
-0.002300  39.600000
-0.000800  39.500000
-0.002300  39.400000
-0.005300  39.300000
-0.004600  39.200000
-0.005300  39.100000
-0.008300  39.100000
-0.006800  39.000000
-0.003000  38.900000
0.002200  38.800000
0.006700  38.700000
0.008200  38.600000
0.009000  38.500000
0.009000  38.400000
0.009000  38.300000
0.008200  38.300000
0.002200  38.200000
0.001500  38.100000
0.000700  38.000000
-0.003000  37.900000
-0.004600  37.800000
-0.005300  37.800000
-0.009800  37.700000
-0.012000  37.600000
-0.009800  37.500000
-0.007500  37.400000
-0.007500  37.300000
-0.006800  37.300000
-0.003800  37.200000
-0.000800  37.100000
0.001500  37.000000
0.003000  36.900000
0.005200  36.900000
0.006700  36.800000
0.009700  36.700000
0.012000  36.600000
0.013500  36.500000
0.012700  36.400000
0.011200  36.400000
0.012000  36.300000
0.009700  36.200000
0.007500  36.100000
0.003000  36.000000
0.002200  36.000000
0.003000  35.900000
0.002200  35.800000
0.001500  35.700000
0.001500  35.600000
0.004500  35.500000
0.008200  35.500000
0.009000  35.400000
0.008200  35.300000
0.006000  35.200000
0.004500  35.100000
0.001500  35.100000
0.002200  35.000000
0.002200  34.900000
0.000700  34.900000
0.000000  34.800000
-0.004600  34.700000
-0.007500  34.600000
-0.006000  34.500000
-0.005300  34.500000
-0.005300  34.400000
-0.007500  34.300000
-0.009800  34.200000
-0.006800  34.100000
-0.006800  34.100000
-0.006800  34.000000
-0.006800  33.900000
-0.005300  33.800000
-0.001500  33.700000
0.000700  33.700000
0.002200  33.600000
0.004500  33.500000
0.004500  33.400000
0.005200  33.300000
0.005200  33.300000
0.008200  33.200000
0.009000  33.100000
0.009000  33.100000
0.012700  33.000000
0.011200  32.900000
0.007500  32.800000
0.005200  32.800000
0.005200  32.700000
0.005200  32.600000
0.003700  32.500000
0.005200  32.400000
0.005200  32.400000
0.004500  32.300000
0.004500  32.200000
0.003700  32.100000
0.003700  32.100000
-0.001500  32.000000
-0.003800  31.900000
-0.005300  31.900000
-0.005300  31.800000
-0.001500  31.700000
-0.001500  31.600000
-0.002300  31.600000
-0.003000  31.500000
-0.004600  31.400000
-0.003000  31.400000
-0.001500  31.300000
0.000700  31.200000
0.002200  31.100000
0.001500  31.000000
0.001500  31.000000
-0.000800  30.900000
-0.000800  30.900000
-0.000800  30.700000
-0.001500  30.700000
-0.001500  30.600000
-0.001500  30.600000
0.001500  30.500000
-0.000800  30.400000
-0.001500  30.300000
-0.000800  30.200000
-0.005300  30.100000
-0.004600  30.100000
-0.001500  30.000000
0.000000  29.900000
-0.000800  29.800000
0.001500  29.700000
0.003000  29.700000
-0.000800  29.600000
-0.002300  29.500000
-0.004600  29.400000
-0.006000  29.400000
-0.004600  29.300000
-0.001500  29.200000
0.001500  29.100000
0.000700  29.000000
0.003000  29.000000
0.006700  28.900000
0.009000  28.800000
0.010500  28.700000
0.011200  28.600000
0.011200  28.600000
0.012000  28.500000
0.012000  28.400000
0.010500  28.300000
0.005200  28.200000
0.000000  28.200000
-0.003800  28.100000
-0.006800  28.000000
-0.009100  27.900000
-0.008300  27.800000
-0.006000  27.800000
-0.006000  27.700000
-0.001500  27.500000
0.000000  27.500000
-0.001500  27.400000
0.000700  27.400000
0.001500  27.300000
0.003000  27.200000
0.003000  27.100000
0.002200  27.000000
0.003700  27.000000
0.002200  26.900000
0.004500  26.800000
0.005200  26.800000
0.005200  26.700000
0.008200  26.600000
0.009000  26.500000
0.010500  26.500000
0.008200  26.400000
0.005200  26.300000
0.003000  26.200000
0.000700  26.200000
-0.002300  26.100000
-0.003800  26.000000
-0.000800  26.000000
-0.004600  25.900000
-0.006000  25.800000
-0.006800  25.700000
-0.006000  25.600000
-0.008300  25.600000
-0.006000  25.500000
-0.003000  25.500000
-0.006800  25.400000
-0.009100  25.300000
-0.010500  25.200000
-0.009800  25.200000
-0.010500  25.100000
-0.010500  25.000000
-0.010500  24.900000
-0.012000  24.900000
-0.009100  24.800000
-0.005300  24.700000
-0.001500  24.600000
-0.000800  24.600000
-0.001500  24.500000
-0.000800  24.400000
0.004500  24.400000
0.006700  24.300000
0.005200  24.300000
0.003000  24.200000
0.003000  24.100000
0.004500  24.000000
0.000000  23.900000
-0.001500  23.900000
0.000000  23.800000
0.000700  23.800000
0.003000  23.700000
0.003000  23.600000
0.003700  23.500000
0.005200  23.500000
0.008200  23.400000
0.009000  23.400000
0.009000  23.200000
0.010500  23.200000
0.010500  23.100000
0.010500  23.100000
0.010500  23.000000
0.009000  22.900000
0.008200  22.900000
0.009000  22.800000
0.011200  22.700000
0.010500  22.600000
0.008200  22.600000
0.005200  22.500000
0.005200  22.500000
0.003700  22.400000
0.005200  22.300000
0.006000  22.200000
0.003000  22.200000
0.001500  22.100000
0.001500  22.000000
0.003000  22.000000
0.003700  21.900000
0.000000  21.900000
-0.001500  21.800000
-0.001500  21.700000
0.000700  21.600000
0.003000  21.600000
0.002200  21.500000
0.000700  21.500000
-0.003000  21.400000
-0.001500  21.300000
0.002200  21.200000
0.005200  21.200000
0.006700  21.100000
0.004500  21.100000
-0.003000  21.000000
-0.006800  20.900000
-0.005300  20.900000
-0.004600  20.800000
-0.003000  20.700000
-0.004600  20.700000
-0.005300  20.600000
-0.005300  20.600000
-0.002300  20.500000
-0.001500  20.400000
0.000000  20.300000
0.005200  20.200000
0.003700  20.200000
0.002200  20.100000
-0.000800  20.100000
-0.003000  20.000000
-0.000800  19.900000
-0.000800  19.900000
0.000700  19.800000
-0.000800  19.800000
-0.000800  19.700000
0.003000  19.600000
0.005200  19.500000
0.006700  19.400000
0.006700  19.400000
0.006700  19.300000
0.005200  19.200000
0.003700  19.200000
0.006000  19.200000
0.006700  19.100000
0.005200  19.000000
0.006700  19.000000
0.005200  18.900000
0.003000  18.900000
-0.003000  18.800000
-0.005300  18.800000
-0.006800  18.700000
-0.003000  18.700000
0.000700  18.600000
0.001500  18.500000
0.004500  18.500000
0.004500  18.400000
0.003000  18.400000
0.000700  18.400000
-0.002300  18.300000
-0.003000  18.200000
-0.003800  18.100000
-0.004600  18.100000
-0.005300  18.100000
-0.006800  18.000000
-0.006800  18.000000
-0.006800  17.900000
-0.005300  17.900000
-0.000800  17.800000
0.001500  17.700000
-0.001500  17.700000
-0.003800  17.600000
-0.000800  17.600000
0.003000  17.500000
0.000700  17.500000
-0.000800  17.400000
-0.000800  17.400000
-0.001500  17.300000
-0.001500  17.300000
-0.001500  17.200000
-0.000800  17.100000
0.000000  17.000000
0.001500  17.000000
0.000700  17.000000
0.001500  17.000000
0.005200  16.900000
0.005200  16.900000
0.009000  16.800000
0.012700  16.800000
0.012700  16.700000
0.012700  16.700000
0.009000  16.600000
0.008200  16.600000
0.006000  16.600000
0.002200  16.500000
-0.000800  16.500000
-0.001500  16.400000
-0.000800  16.400000
-0.000800  16.300000
-0.000800  16.300000
-0.003000  16.200000
-0.003800  16.200000
-0.004600  16.200000
-0.005300  16.100000
-0.005300  16.100000
-0.004600  16.100000
-0.002300  16.000000
-0.000800  16.000000
0.000000  15.900000
0.000700  15.900000
-0.001500  15.900000
-0.005300  15.800000
-0.006000  15.800000
-0.009100  15.700000
-0.009800  15.700000
-0.009100  15.700000
-0.008300  15.700000
-0.005300  15.600000
0.001500  15.600000
0.002200  15.600000
0.003000  15.500000
0.010500  15.400000
0.010500  15.400000
0.010500  15.400000
0.011200  15.300000
0.009000  15.300000
0.005200  15.300000
0.004500  15.200000
0.003000  15.200000
-0.000800  15.100000
-0.001500  15.100000
-0.003800  15.000000
-0.003000  15.000000
-0.003800  15.000000
-0.002300  14.900000
0.003000  14.900000
0.000700  14.800000
-0.001500  14.800000
-0.000800  14.800000
-0.001500  14.700000
-0.001500  14.700000
0.000000  14.600000
0.003000  14.600000
0.008200  14.500000
0.011200  14.500000
0.009700  14.400000
0.008200  14.400000
0.008200  14.400000
0.009000  14.400000
0.006700  14.300000
0.003000  14.300000
0.003000  14.200000
0.002200  14.200000
0.000700  14.100000
0.000700  14.100000
0.000700  14.000000
0.004500  14.000000
0.006000  14.000000
-0.000800  13.900000
-0.003000  13.900000
-0.004600  13.900000
-0.008300  13.800000
-0.006800  13.800000
-0.002300  13.700000
0.000700  13.700000
0.000700  13.700000
0.003000  13.600000
0.003700  13.600000
0.001500  13.500000
-0.000800  13.500000
0.000000  13.500000
0.000700  13.400000
-0.000800  13.400000
0.004500  13.400000
0.012000  13.300000
0.008200  13.300000
0.005200  13.200000
0.005200  13.200000
0.005200  13.200000
0.006000  13.100000
0.002200  13.100000
0.003000  13.000000
0.003700  13.000000
0.005200  13.000000
0.011200  12.900000
0.012700  12.900000
0.012700  12.800000
0.009700  12.800000
0.002200  12.700000
0.000000  12.700000
-0.001500  12.600000
-0.003000  12.600000
-0.004600  12.600000
-0.006800  12.600000
-0.009100  12.500000
-0.009100  12.500000
-0.009100  12.400000
-0.012800  12.400000
-0.015800  12.300000
-0.016500  12.300000
-0.015800  12.200000
-0.015000  12.100000
-0.010500  12.100000
-0.007500  12.100000
-0.005300  12.100000
-0.001500  12.100000
-0.000800  12.000000
0.001500  12.000000
0.003000  11.900000
-0.001500  11.900000
-0.001500  11.800000
0.000700  11.800000
0.000700  11.800000
0.000700  11.700000
0.003000  11.700000
0.004500  11.700000
0.004500  11.600000
0.004500  11.600000
0.006700  11.600000
0.009700  11.500000
0.012700  11.500000
0.018000  11.400000
0.013500  11.400000
0.009000  11.300000
0.006700  11.300000
0.005200  11.300000
0.006700  11.200000
0.006700  11.200000
0.008200  11.200000
0.008200  11.200000
0.006000  11.100000
0.005200  11.100000
0.006000  11.100000
0.003000  11.000000
-0.005300  11.000000
-0.008300  10.900000
-0.009100  10.900000
-0.010500  10.900000
-0.008300  10.800000
-0.010500  10.800000
-0.010500  10.800000
-0.004600  10.700000
-0.003800  10.700000
-0.006800  10.700000
-0.004600  10.700000
-0.003800  10.600000
-0.003000  10.600000
-0.003000  10.500000
-0.003000  10.500000
-0.004600  10.500000
-0.004600  10.400000
-0.003000  10.400000
-0.000800  10.300000
-0.003000  10.300000
-0.004600  10.300000
-0.001500  10.300000
0.003000  10.200000
0.009700  10.200000
0.009700  10.100000
0.006700  10.100000
0.003000  10.100000
0.002200  10.000000
-0.000800  10.000000
-0.003000  10.000000
0.000000  9.900000
-0.000800  9.900000
0.001500  9.900000
0.006700  9.900000
0.012700  9.800000
0.016500  9.800000
0.015000  9.800000
0.011200  9.700000
0.008200  9.700000
0.008200  9.700000
0.009000  9.700000
0.012700  9.600000
0.013500  9.600000
0.014200  9.600000
0.014200  9.500000
0.012700  9.500000
0.010500  9.500000
0.007500  9.400000
0.005200  9.400000
0.001500  9.400000
-0.000800  9.400000
-0.004600  9.300000
-0.008300  9.300000
-0.011300  9.300000
-0.008300  9.200000
-0.003800  9.200000
-0.003800  9.200000
-0.004600  9.100000
-0.008300  9.100000
-0.009100  9.100000
-0.000800  9.100000
0.001500  9.000000
-0.002300  9.000000
0.000000  9.000000
0.001500  9.000000
0.003000  8.900000
0.006700  8.900000
0.008200  8.800000
0.008200  8.800000
0.004500  8.800000
0.001500  8.800000
-0.003000  8.800000
-0.005300  8.700000
-0.004600  8.700000
-0.004600  8.700000
-0.000800  8.700000
-0.001500  8.600000
-0.000800  8.600000
0.003000  8.600000
0.005200  8.500000
0.004500  8.500000
0.003000  8.500000
0.004500  8.500000
0.001500  8.500000
0.000700  8.500000
0.000000  8.400000
-0.000800  8.400000
-0.000800  8.300000
-0.000800  8.300000
-0.000800  8.300000
0.000000  8.300000
-0.003000  8.300000
-0.006000  8.300000
-0.003800  8.200000
0.000000  8.200000
0.001500  8.200000
0.001500  8.200000
-0.003000  8.100000
-0.005300  8.100000
-0.005300  8.100000
-0.006800  8.100000
-0.008300  8.100000
-0.010500  8.100000
-0.014300  8.100000
-0.013500  8.000000
-0.015000  8.000000
-0.015000  8.000000
-0.009100  7.900000
-0.001500  7.900000
0.006700  7.900000
0.009700  7.900000
0.004500  7.900000
-0.000800  7.900000
-0.003000  7.900000
-0.004600  7.800000
-0.003800  7.800000
-0.001500  7.800000
-0.000800  7.800000
-0.000800  7.800000
0.001500  7.700000
0.004500  7.700000
0.004500  7.700000
0.007500  7.700000
0.009000  7.700000
0.010500  7.600000
0.008200  7.600000
0.009000  7.600000
0.009000  7.600000
0.008200  7.600000
0.009000  7.600000
0.009000  7.600000
0.010500  7.500000
0.013500  7.500000
0.018000  7.500000
0.022500  7.500000
0.015700  7.400000
0.005200  7.400000
0.001500  7.400000
0.003000  7.400000
0.000700  7.400000
-0.004600  7.300000
-0.001500  7.300000
0.002200  7.300000
0.000000  7.300000
-0.003000  7.200000
-0.008300  7.200000
-0.012000  7.200000
-0.010500  7.200000
-0.007500  7.200000
-0.006800  7.200000
-0.004600  7.200000
-0.004600  7.200000
-0.001500  7.200000
0.003000  7.200000
0.005200  7.200000
0.006700  7.100000
0.006000  7.100000
0.006700  7.100000
0.009000  7.100000
0.008200  7.100000
0.004500  7.100000
0.003700  7.100000
0.003000  7.100000
-0.000800  7.100000
-0.000800  7.100000
-0.000800  7.000000
-0.002300  7.000000
-0.004600  7.000000
-0.005300  7.000000
-0.000800  7.000000
0.004500  7.000000
0.002200  7.000000
-0.000800  7.000000
0.003700  7.000000
0.001500  7.000000
0.000700  7.000000
0.003000  7.000000
0.007500  6.900000
0.010500  6.900000
0.006700  6.900000
0.006700  6.900000
0.006700  6.900000
0.004500  6.900000
0.001500  6.900000
-0.001500  6.900000
-0.003800  6.900000
-0.007500  6.900000
-0.007500  6.800000
-0.009800  6.800000
-0.008300  6.800000
-0.005300  6.800000
-0.004600  6.800000
-0.006800  6.800000
-0.010500  6.800000
-0.007500  6.800000
-0.004600  6.800000
-0.006000  6.800000
-0.009100  6.800000
-0.008300  6.800000
-0.004600  6.800000
0.002200  6.800000
-0.003000  6.800000
-0.005300  6.800000
-0.003800  6.800000
-0.004600  6.800000
-0.003000  6.800000
-0.003000  6.800000
-0.003000  6.800000
0.000700  6.800000
0.007500  6.800000
0.010500  6.800000
0.010500  6.800000
0.009000  6.900000
0.005200  6.900000
0.005200  6.900000
0.006000  6.900000
0.008200  6.900000
0.009000  6.900000
0.007500  6.900000
0.004500  6.900000
0.006000  6.900000
0.008200  6.900000
0.008200  6.900000
0.005200  6.900000
0.000000  6.900000
0.000700  6.900000
0.001500  6.900000
-0.000800  6.900000
-0.000800  6.900000
0.000700  6.900000
0.003000  7.000000
0.003000  7.000000
0.001500  7.000000
-0.003800  7.000000
-0.006800  7.000000
-0.008300  7.000000
-0.007500  7.000000
-0.005300  7.000000
-0.004600  7.000000
-0.000800  7.000000
0.000700  7.100000
0.002200  7.100000
0.006000  7.100000
0.008200  7.100000
0.008200  7.100000
0.005200  7.100000
0.004500  7.100000
0.006700  7.100000
0.009000  7.100000
0.010500  7.200000
0.012000  7.200000
0.010500  7.200000
0.011200  7.200000
0.009700  7.200000
0.008200  7.200000
0.010500  7.200000
0.012000  7.200000
0.012000  7.200000
0.012700  7.200000
0.012700  7.200000
0.009700  7.200000
0.006000  7.300000
0.003700  7.300000
-0.001500  7.300000
-0.004600  7.300000
-0.006000  7.300000
-0.005300  7.300000
-0.005300  7.300000
-0.008300  7.300000
-0.005300  7.300000
-0.000800  7.300000
0.006000  7.300000
0.006700  7.300000
0.003000  7.300000
-0.000800  7.300000
-0.003800  7.300000
-0.001500  7.300000
-0.003000  7.400000
-0.003000  7.400000
-0.003000  7.400000
-0.004600  7.400000
-0.007500  7.400000
-0.010500  7.400000
-0.004600  7.400000
-0.003000  7.400000
-0.001500  7.400000
-0.001500  7.400000
-0.004600  7.400000
-0.004600  7.400000
-0.005300  7.400000
-0.003000  7.400000
0.000700  7.400000
0.001500  7.400000
0.001500  7.400000
-0.000800  7.300000
-0.003000  7.300000
-0.002300  7.300000
-0.003800  7.300000
-0.001500  7.300000
-0.001500  7.300000
-0.004600  7.300000
-0.002300  7.200000
0.000700  7.200000
0.005200  7.200000
0.005200  7.200000
0.003000  7.200000
0.002200  7.200000
-0.001500  7.200000
-0.004600  7.200000
-0.003000  7.200000
0.000700  7.200000
0.000700  7.200000
0.001500  7.200000
0.003000  7.200000
0.001500  7.100000
0.001500  7.100000
0.000000  7.100000
0.000700  7.100000
0.001500  7.100000
0.001500  7.100000
0.001500  7.100000
-0.000800  7.000000
-0.001500  7.000000
-0.003000  7.000000
-0.004600  7.000000
-0.010500  7.000000
-0.011300  7.000000
-0.006800  6.900000
0.000000  6.900000
0.009700  6.900000
0.010500  6.900000
0.005200  6.900000
0.006700  6.900000
0.005200  6.900000
0.009000  6.900000
0.012000  6.900000
0.002200  6.900000
-0.005300  6.800000
-0.001500  6.800000
0.001500  6.800000
0.000700  6.800000
0.000000  6.800000
-0.004600  6.800000
-0.008300  6.800000
-0.009800  6.800000
-0.008300  6.800000
-0.006000  6.700000
-0.003000  6.700000
-0.004600  6.700000
-0.012000  6.700000
-0.006800  6.700000
-0.001500  6.700000
0.002200  6.700000
0.001500  6.700000
-0.000800  6.700000
-0.003800  6.700000
-0.005300  6.700000
-0.000800  6.700000
0.005200  6.700000
0.012000  6.700000
0.009000  6.700000
0.003700  6.700000
0.008200  6.700000
0.007500  6.700000
0.005200  6.600000
0.009000  6.600000
0.009000  6.600000
0.008200  6.600000
0.003000  6.600000
-0.001500  6.600000
-0.003000  6.600000
-0.005300  6.600000
-0.000800  6.600000
0.003000  6.600000
0.003000  6.500000
0.000700  6.500000
-0.000800  6.500000
0.001500  6.500000
0.000700  6.500000
0.001500  6.500000
0.002200  6.500000
0.003000  6.400000
0.002200  6.400000
0.000700  6.400000
-0.002300  6.400000
-0.003000  6.400000
-0.001500  6.400000
0.001500  6.300000
0.012000  6.300000
0.016500  6.300000
0.015700  6.300000
0.016500  6.300000
0.012000  6.300000
-0.001500  6.300000
-0.009800  6.300000
-0.000800  6.200000
0.009000  6.200000
0.010500  6.200000
0.001500  6.200000
-0.005300  6.200000
-0.001500  6.100000
0.002200  6.100000
0.004500  6.100000
0.004500  6.100000
0.009000  6.000000
0.012700  6.000000
0.012000  6.000000
0.012000  5.900000
0.008200  5.900000
0.004500  5.900000
0.003000  5.900000
0.004500  5.900000
0.000000  5.900000
-0.008300  5.900000
-0.008300  5.800000
-0.004600  5.800000
-0.001500  5.800000
-0.005300  5.800000
-0.015000  5.800000
-0.014300  5.800000
-0.008300  5.800000
-0.006000  5.700000
-0.009100  5.700000
-0.009800  5.700000
-0.006800  5.700000
-0.004600  5.700000
-0.003800  5.600000
-0.003000  5.600000
0.000700  5.600000
0.000700  5.600000
0.003000  5.600000
0.003000  5.500000
0.000000  5.500000
-0.001500  5.500000
-0.000800  5.500000
0.004500  5.500000
0.005200  5.400000
0.003700  5.400000
0.001500  5.400000
-0.000800  5.400000
-0.001500  5.400000
-0.000800  5.300000
-0.001500  5.300000
-0.004600  5.300000
-0.003000  5.300000
-0.000800  5.300000
-0.000800  5.300000
0.001500  5.200000
0.004500  5.200000
0.011200  5.200000
0.018000  5.200000
0.018700  5.200000
0.016500  5.200000
0.010500  5.100000
0.002200  5.100000
-0.001500  5.100000
-0.003800  5.100000
-0.004600  5.000000
0.001500  5.000000
0.001500  5.000000
-0.001500  5.000000
-0.000800  5.000000
0.000000  4.900000
0.004500  4.900000
0.003000  4.900000
0.004500  4.900000
0.007500  4.900000
0.003000  4.800000
0.001500  4.800000
0.000700  4.800000
-0.000800  4.800000
0.001500  4.800000
0.001500  4.800000
-0.001500  4.800000
-0.004600  4.700000
-0.005300  4.700000
-0.000800  4.700000
0.003000  4.700000
0.003000  4.700000
0.004500  4.600000
0.005200  4.600000
0.005200  4.600000
0.003000  4.600000
0.004500  4.600000
0.004500  4.500000
0.004500  4.500000
0.008200  4.500000
0.003700  4.500000
0.000700  4.500000
-0.000800  4.500000
-0.003000  4.500000
-0.004600  4.500000
-0.006000  4.400000
-0.003800  4.400000
-0.002300  4.400000
-0.004600  4.400000
-0.006800  4.400000
-0.008300  4.300000
-0.009100  4.300000
-0.010500  4.300000
-0.009100  4.300000
-0.006800  4.300000
-0.004600  4.300000
-0.005300  4.200000
-0.005300  4.200000
0.001500  4.200000
0.012700  4.200000
0.009000  4.100000
0.002200  4.100000
0.012700  4.100000
0.019500  4.100000
0.016500  4.100000
0.006700  4.100000
0.000700  4.100000
0.000000  4.100000
-0.003800  4.100000
-0.003800  4.100000
-0.005300  4.000000
-0.003000  4.000000
-0.003800  4.000000
-0.005300  4.000000
-0.005300  4.000000
-0.012000  4.000000
-0.009100  4.000000
-0.008300  4.000000
-0.008300  4.000000
-0.005300  4.000000
-0.000800  3.900000
0.005200  3.900000
0.006000  3.900000
0.004500  3.900000
0.003000  3.900000
0.005200  3.900000
0.005200  3.900000
0.006700  3.900000
0.009000  3.900000
0.008200  3.900000
0.004500  3.900000
0.003000  3.900000
0.008200  3.900000
0.010500  3.900000
0.012000  3.900000
0.012000  3.900000
0.008200  3.900000
0.006000  3.900000
0.004500  3.900000
0.007500  3.900000
0.007500  3.800000
0.002200  3.800000
0.000000  3.800000
-0.001500  3.800000
-0.001500  3.800000
-0.002300  3.800000
-0.004600  3.800000
-0.006800  3.800000
-0.015800  3.800000
-0.015000  3.800000
-0.005300  3.800000
-0.005300  3.800000
-0.002300  3.800000
0.000000  3.800000
0.001500  3.800000
-0.000800  3.800000
-0.003000  3.800000
0.000700  3.700000
-0.000800  3.700000
-0.000800  3.700000
0.000000  3.700000
0.003000  3.700000
0.006700  3.700000
0.009000  3.700000
0.012000  3.700000
0.016500  3.700000
0.022500  3.700000
0.017200  3.700000
0.011200  3.700000
0.004500  3.700000
-0.004600  3.700000
-0.006800  3.700000
-0.006800  3.700000
-0.007500  3.700000
-0.003800  3.700000
-0.004600  3.600000
-0.004600  3.600000
-0.003000  3.600000
-0.004600  3.600000
-0.001500  3.600000
-0.001500  3.600000
-0.001500  3.600000
-0.003000  3.600000
-0.003000  3.600000
-0.001500  3.600000
-0.004600  3.600000
-0.004600  3.600000
-0.000800  3.600000
0.005200  3.600000
0.006700  3.600000
0.006700  3.600000
0.007500  3.600000
0.003700  3.600000
0.003700  3.600000
0.009000  3.600000
0.015000  3.600000
0.012000  3.600000
0.004500  3.600000
0.006000  3.600000
0.007500  3.600000
0.005200  3.600000
0.003000  3.600000
0.000000  3.600000
0.003000  3.600000
0.002200  3.600000
-0.000800  3.600000
0.001500  3.600000
0.001500  3.600000
-0.005300  3.600000
-0.004600  3.600000
-0.001500  3.600000
-0.002300  3.600000
-0.000800  3.600000
0.000700  3.600000
0.003700  3.600000
0.011200  3.600000
0.014200  3.600000
0.006700  3.600000
-0.000800  3.600000
0.000000  3.600000
0.000700  3.600000
0.000000  3.600000
-0.003800  3.600000
-0.004600  3.600000
0.000000  3.600000
0.000700  3.700000
0.000700  3.700000
0.000700  3.700000
0.001500  3.700000
0.003700  3.700000
0.001500  3.700000
0.003700  3.700000
0.005200  3.700000
0.003700  3.700000
0.003000  3.700000
0.000700  3.700000
-0.004600  3.700000
-0.008300  3.700000
-0.006800  3.700000
-0.012000  3.700000
-0.014300  3.700000
-0.012000  3.700000
-0.003000  3.700000
0.007500  3.700000
0.012000  3.700000
0.004500  3.700000
-0.003000  3.700000
-0.003000  3.700000
-0.009100  3.700000
-0.014300  3.700000
-0.014300  3.800000
-0.016500  3.800000
-0.015000  3.800000
-0.012800  3.800000
-0.009800  3.800000
-0.008300  3.800000
-0.012000  3.800000
-0.018100  3.800000
-0.019500  3.800000
-0.015800  3.800000
-0.012000  3.800000
-0.006800  3.800000
-0.003000  3.800000
-0.003000  3.800000
-0.003000  3.800000
0.000700  3.800000
0.005200  3.800000
0.006700  3.800000
0.010500  3.800000
0.012700  3.800000
0.012000  3.800000
0.011200  3.800000
0.012700  3.800000
0.012700  3.800000
0.014200  3.800000
0.013500  3.800000
0.012700  3.800000
0.015000  3.800000
0.015000  3.800000
0.019500  3.800000
0.020200  3.800000
0.019500  3.800000
0.023200  3.800000
0.021000  3.800000
0.010500  3.800000
0.003000  3.800000
0.003000  3.800000
0.007500  3.800000
0.003700  3.800000
-0.003000  3.800000
-0.004600  3.800000
-0.002300  3.800000
-0.000800  3.800000
-0.003000  3.800000
-0.005300  3.800000
-0.004600  3.800000
-0.001500  3.800000
-0.000800  3.800000
-0.003000  3.800000
-0.005300  3.800000
-0.004600  3.700000
-0.004600  3.700000
-0.007500  3.700000
-0.006000  3.700000
-0.003000  3.700000
-0.003800  3.700000
-0.000800  3.700000
0.003700  3.700000
0.004500  3.700000
0.003000  3.700000
0.000700  3.700000
0.001500  3.700000
0.004500  3.700000
0.004500  3.700000
0.000700  3.700000
-0.003000  3.700000
0.001500  3.700000
0.012700  3.700000
0.013500  3.700000
0.004500  3.700000
0.010500  3.600000
0.022500  3.600000
0.020200  3.600000
0.009700  3.600000
0.002200  3.600000
0.004500  3.600000
0.006700  3.600000
0.006700  3.600000
0.005200  3.600000
0.003700  3.600000
0.006000  3.600000
0.009000  3.600000
0.006000  3.600000
0.002200  3.600000
-0.001500  3.600000
-0.003800  3.600000
-0.000800  3.600000
0.000700  3.600000
0.000700  3.600000
0.000000  3.600000
0.003700  3.600000
0.006700  3.600000
0.005200  3.600000
0.000700  3.600000
-0.005300  3.600000
-0.008300  3.600000
-0.012000  3.600000
-0.012800  3.600000
-0.013500  3.600000
-0.015800  3.600000
-0.021000  3.600000
-0.026300  3.600000
-0.029300  3.600000
-0.025600  3.600000
-0.021800  3.600000
-0.015000  3.600000
-0.006800  3.600000
-0.009100  3.600000
-0.006800  3.600000
-0.009100  3.600000
-0.009100  3.600000
-0.000800  3.600000
0.006700  3.600000
0.007500  3.600000
0.008200  3.600000
0.013500  3.600000
0.015700  3.600000
0.010500  3.600000
0.009000  3.600000
0.009700  3.600000
0.006700  3.600000
0.005200  3.600000
0.003700  3.600000
0.000000  3.600000
-0.004600  3.600000
-0.001500  3.600000
0.005200  3.600000
0.009000  3.600000
0.018000  3.600000
0.024000  3.600000
0.021700  3.500000
0.015000  3.500000
0.004500  3.500000
0.000000  3.500000
0.005200  3.500000
0.010500  3.500000
0.002200  3.500000
-0.012800  3.500000
-0.012000  3.500000
-0.005300  3.500000
-0.005300  3.600000
-0.001500  3.600000
0.005200  3.600000
0.009000  3.600000
0.005200  3.600000
0.001500  3.600000
0.006000  3.600000
0.012000  3.600000
0.011200  3.600000
0.003700  3.600000
-0.003800  3.600000
-0.001500  3.600000
0.005200  3.600000
0.012000  3.600000
0.012000  3.600000
0.003700  3.600000
-0.007500  3.600000
-0.009100  3.600000
-0.006800  3.600000
-0.006800  3.600000
-0.004600  3.600000
-0.008300  3.600000
-0.010500  3.600000
-0.006000  3.600000
-0.002300  3.600000
0.003000  3.600000
0.006700  3.600000
0.009000  3.600000
0.012700  3.600000
0.015000  3.600000
0.012700  3.500000
0.010500  3.500000
0.004500  3.500000
-0.000800  3.500000
-0.003000  3.500000
-0.005300  3.500000
-0.004600  3.500000
-0.000800  3.500000
-0.003800  3.500000
-0.006000  3.500000
-0.000800  3.600000
0.000700  3.600000
0.000700  3.600000
-0.001500  3.600000
-0.001500  3.600000
0.000000  3.600000
-0.001500  3.600000
0.000000  3.600000
-0.000800  3.600000
-0.001500  3.600000
-0.002300  3.600000
-0.005300  3.600000
-0.007500  3.600000
-0.001500  3.600000
0.008200  3.600000
0.012700  3.600000
0.009000  3.600000
0.006700  3.600000
0.006700  3.600000
0.006000  3.600000
0.005200  3.600000
0.004500  3.600000
0.000700  3.600000
-0.000800  3.600000
-0.000800  3.600000
0.000700  3.600000
0.001500  3.600000
0.005200  3.600000
0.009000  3.600000
0.006700  3.600000
0.008200  3.600000
0.009000  3.600000
0.010500  3.600000
0.012700  3.600000
0.011200  3.600000
0.000700  3.600000
-0.005300  3.600000
-0.006800  3.600000
-0.013500  3.600000
-0.018100  3.600000
-0.018100  3.600000
-0.009800  3.600000
-0.004600  3.600000
-0.001500  3.600000
0.003700  3.600000
0.008200  3.600000
0.009000  3.600000
0.006000  3.600000
-0.001500  3.600000
-0.008300  3.600000
-0.010500  3.600000
-0.006800  3.600000
-0.002300  3.600000
-0.006000  3.600000
-0.008300  3.600000
-0.008300  3.600000
-0.012000  3.600000
-0.007500  3.600000
-0.002300  3.600000
-0.003000  3.600000
0.003000  3.700000
0.012700  3.700000
0.014200  3.700000
0.011200  3.700000
0.009000  3.700000
0.006700  3.700000
0.003700  3.700000
-0.001500  3.700000
-0.006000  3.700000
-0.006800  3.700000
-0.009100  3.700000
-0.012000  3.700000
-0.007500  3.700000
-0.003000  3.700000
-0.003000  3.700000
-0.005300  3.700000
-0.004600  3.700000
-0.002300  3.700000
-0.003000  3.700000
-0.000800  3.700000
0.001500  3.800000
0.003700  3.800000
0.004500  3.800000
0.000700  3.800000
0.003000  3.800000
0.005200  3.800000
0.005200  3.800000
0.008200  3.800000
0.011200  3.800000
0.012700  3.800000
0.015700  3.800000
0.014200  3.800000
0.009700  3.800000
0.009700  3.800000
0.008200  3.800000
0.003000  3.800000
0.002200  3.800000
0.006700  3.800000
0.009000  3.800000
0.003000  3.800000
-0.001500  3.900000
-0.001500  3.900000
-0.003000  3.900000
-0.005300  3.900000
-0.006800  3.900000
-0.009100  3.900000
-0.012000  3.900000
-0.008300  3.900000
-0.005300  3.900000
-0.004600  3.900000
-0.003000  3.900000
-0.003800  3.900000
-0.005300  3.900000
-0.006800  3.900000
-0.006800  3.900000
-0.006800  3.900000
-0.004600  3.900000
0.000700  3.900000
0.004500  3.900000
0.003700  3.900000
0.003000  3.900000
0.004500  3.900000
0.006000  3.900000
0.008200  3.900000
0.012700  3.900000
0.014200  4.000000
0.012700  4.000000
0.015700  4.000000
0.016500  4.000000
0.014200  4.000000
0.015000  4.000000
0.013500  4.000000
0.012700  4.000000
0.012000  4.000000
0.010500  4.000000
0.010500  4.000000
0.009000  4.000000
0.012700  4.000000
0.012000  4.000000
0.001500  4.000000
-0.006000  4.000000
-0.010500  4.000000
-0.010500  4.000000
-0.015800  4.000000
-0.017300  4.000000
-0.014300  4.000000
-0.008300  4.000000
-0.006800  4.000000
-0.011300  4.000000
-0.007500  4.000000
-0.011300  4.000000
-0.015000  4.000000
-0.014300  4.000000
-0.010500  4.000000
-0.001500  4.000000
0.003000  4.000000
0.006700  4.000000
0.008200  4.000000
0.004500  4.000000
0.004500  4.000000
0.006700  4.000000
0.006700  4.000000
0.004500  4.000000
0.004500  4.100000
0.003000  4.100000
0.003000  4.100000
0.002200  4.100000
-0.000800  4.100000
-0.005300  4.100000
-0.008300  4.100000
-0.006000  4.100000
-0.002300  4.100000
0.002200  4.100000
0.004500  4.100000
0.008200  4.100000
0.006700  4.200000
0.003000  4.200000
0.004500  4.200000
0.003700  4.200000
-0.002300  4.200000
-0.012800  4.200000
-0.012800  4.200000
-0.010500  4.200000
-0.007500  4.200000
-0.006000  4.200000
-0.009100  4.200000
-0.006800  4.200000
-0.007500  4.200000
-0.006800  4.200000
-0.003000  4.200000
-0.001500  4.200000
0.001500  4.200000
0.000700  4.200000
0.000700  4.300000
-0.002300  4.300000
0.000700  4.300000
0.003700  4.300000
-0.000800  4.300000
-0.002300  4.300000
0.003000  4.300000
0.007500  4.300000
0.006700  4.300000
0.006700  4.300000
0.001500  4.400000
0.003000  4.400000
0.003000  4.400000
-0.000800  4.400000
0.006700  4.400000
0.013500  4.400000
0.012700  4.400000
0.010500  4.400000
0.012700  4.400000
0.017200  4.400000
0.018000  4.400000
0.018700  4.500000
0.017200  4.500000
0.015000  4.500000
0.012000  4.500000
0.008200  4.500000
0.004500  4.500000
0.001500  4.500000
0.001500  4.500000
0.000000  4.500000
0.000700  4.500000
0.003000  4.500000
0.005200  4.500000
0.004500  4.500000
0.000000  4.500000
-0.000800  4.500000
-0.000800  4.500000
0.002200  4.500000
0.005200  4.500000
0.005200  4.500000
0.001500  4.500000
-0.003000  4.600000
-0.004600  4.600000
-0.006000  4.600000
-0.005300  4.600000
0.000000  4.600000
0.004500  4.600000
0.000700  4.600000
-0.003000  4.600000
-0.001500  4.600000
-0.000800  4.600000
0.000700  4.600000
-0.000800  4.600000
-0.004600  4.600000
-0.008300  4.700000
-0.008300  4.700000
-0.006000  4.700000
-0.002300  4.700000
0.003000  4.700000
0.005200  4.700000
0.006000  4.700000
0.003700  4.700000
0.006700  4.700000
0.009000  4.700000
0.005200  4.700000
0.005200  4.800000
0.003000  4.800000
-0.000800  4.800000
-0.000800  4.800000
-0.000800  4.800000
-0.003000  4.800000
-0.000800  4.800000
0.000700  4.800000
0.004500  4.800000
0.005200  4.800000
-0.003800  4.900000
-0.010500  4.900000
-0.012800  4.900000
-0.014300  4.900000
-0.021800  4.900000
-0.024000  4.900000
-0.020300  4.900000
-0.021000  4.900000
-0.019500  4.900000
-0.015800  4.900000
-0.012800  4.900000
-0.009800  4.900000
-0.006800  4.900000
-0.004600  4.900000
0.003000  4.900000
0.008200  4.900000
0.008200  4.900000
0.009000  4.900000
0.006700  4.900000
0.008200  5.000000
0.006700  5.000000
0.009700  5.000000
0.009000  5.000000
0.001500  5.000000
0.000700  5.000000
-0.000800  5.000000
0.000700  5.000000
0.001500  5.000000
-0.000800  5.000000
-0.000800  5.000000
0.000700  5.100000
0.006700  5.100000
0.012000  5.100000
0.009000  5.100000
0.008200  5.100000
0.012000  5.100000
0.012000  5.100000
0.011200  5.100000
0.015700  5.100000
0.016500  5.100000
0.016500  5.200000
0.018700  5.200000
0.015700  5.200000
0.005200  5.200000
-0.003800  5.200000
-0.005300  5.200000
-0.003800  5.200000
-0.002300  5.200000
-0.003000  5.200000
-0.003000  5.300000
-0.003000  5.300000
-0.006800  5.300000
-0.003800  5.300000
0.001500  5.300000
0.006700  5.300000
0.008200  5.300000
0.008200  5.300000
0.009000  5.300000
0.008200  5.300000
0.006000  5.300000
0.005200  5.300000
0.003700  5.400000
0.001500  5.400000
0.000700  5.400000
-0.004600  5.400000
-0.009800  5.400000
-0.012000  5.400000
-0.009100  5.400000
-0.006800  5.400000
-0.005300  5.400000
-0.002300  5.400000
-0.000800  5.400000
0.000700  5.500000
0.000700  5.500000
0.001500  5.500000
0.001500  5.500000
0.003000  5.500000
0.003000  5.500000
-0.000800  5.500000
-0.005300  5.500000
-0.010500  5.500000
-0.008300  5.500000
-0.008300  5.500000
-0.010500  5.500000
-0.007500  5.500000
-0.005300  5.600000
-0.000800  5.600000
0.004500  5.600000
0.005200  5.600000
0.008200  5.600000
0.010500  5.600000
0.009700  5.600000
0.007500  5.600000
0.003700  5.600000
0.001500  5.600000
0.000700  5.700000
0.003700  5.700000
0.003700  5.700000
-0.000800  5.700000
-0.000800  5.700000
0.006700  5.700000
0.013500  5.700000
0.014200  5.700000
0.014200  5.700000
0.012700  5.700000
0.010500  5.700000
0.007500  5.700000
0.003700  5.800000
0.003000  5.800000
-0.000800  5.800000
-0.003800  5.800000
-0.003000  5.800000
-0.005300  5.800000
-0.006800  5.800000
-0.006800  5.800000
-0.004600  5.800000
-0.003000  5.800000
0.000000  5.800000
0.003700  5.800000
0.003000  5.800000
0.005200  5.800000
0.006700  5.800000
0.005200  5.800000
0.001500  5.800000
0.001500  5.800000
0.003000  5.800000
-0.000800  5.800000
-0.005300  5.800000
-0.004600  5.800000
-0.001500  5.900000
0.003000  5.900000
0.001500  5.900000
-0.001500  5.900000
0.000000  5.900000
0.003000  5.900000
0.001500  5.900000
0.001500  6.000000
-0.002300  6.000000
-0.003000  6.000000
0.000000  6.000000
0.000700  6.000000
0.000700  6.000000
0.003000  6.000000
0.003000  6.000000
0.003700  6.100000
0.006000  6.100000
-0.000800  6.100000
-0.003000  6.100000
-0.004600  6.100000
-0.005300  6.200000
-0.003800  6.200000
-0.000800  6.200000
-0.000800  6.200000
-0.001500  6.200000
-0.000800  6.300000
-0.003000  6.300000
-0.001500  6.300000
-0.004600  6.300000
-0.006800  6.300000
-0.006000  6.300000
-0.003800  6.300000
0.001500  6.400000
0.000700  6.400000
0.000700  6.400000
0.000700  6.400000
0.003700  6.400000
0.004500  6.500000
-0.000800  6.500000
-0.003000  6.500000
-0.003800  6.500000
-0.003000  6.500000
-0.001500  6.600000
0.001500  6.600000
0.001500  6.600000
0.000000  6.600000
0.000000  6.600000
0.001500  6.700000
0.004500  6.700000
0.004500  6.700000
0.004500  6.700000
0.004500  6.700000
0.008200  6.700000
0.007500  6.700000
0.004500  6.700000
0.004500  6.800000
0.000700  6.800000
0.000700  6.800000
0.005200  6.800000
0.003700  6.900000
0.001500  6.900000
-0.000800  6.900000
-0.003800  6.900000
-0.003800  7.000000
-0.005300  7.000000
-0.001500  7.000000
-0.002300  7.000000
-0.003800  7.000000
-0.002300  7.100000
-0.005300  7.100000
-0.004600  7.100000
-0.002300  7.100000
-0.001500  7.200000
0.001500  7.200000
0.003700  7.200000
0.004500  7.200000
0.004500  7.200000
0.003700  7.200000
0.004500  7.300000
0.004500  7.300000
0.005200  7.300000
0.006700  7.300000
0.000700  7.400000
0.000700  7.400000
0.000000  7.400000
-0.001500  7.400000
0.000700  7.400000
0.003000  7.500000
0.008200  7.500000
0.012000  7.500000
0.009000  7.600000
0.006000  7.600000
0.001500  7.600000
0.000000  7.600000
0.000700  7.600000
0.002200  7.600000
0.006700  7.600000
0.008200  7.700000
0.008200  7.700000
0.004500  7.700000
0.000700  7.800000
-0.000800  7.800000
-0.001500  7.800000
-0.003000  7.800000
-0.004600  7.800000
-0.006800  7.900000
-0.007500  7.900000
-0.009100  7.900000
-0.010500  8.000000
-0.009800  8.000000
-0.006800  8.000000
-0.004600  8.000000
-0.004600  8.100000
-0.002300  8.100000
0.000700  8.100000
0.001500  8.100000
-0.000800  8.100000
-0.005300  8.200000
-0.007500  8.200000
-0.006800  8.200000
-0.001500  8.300000
-0.001500  8.300000
-0.005300  8.400000
0.000700  8.400000
0.000700  8.400000
-0.006800  8.500000
-0.004600  8.500000
-0.003000  8.500000
-0.002300  8.500000
-0.000800  8.600000
0.002200  8.600000
0.004500  8.600000
0.004500  8.700000
0.006700  8.700000
0.009700  8.800000
0.012700  8.800000
0.014200  8.900000
0.015700  8.900000
0.018700  9.000000
0.021000  9.000000
0.018700  9.000000
0.016500  9.000000
0.020200  9.100000
0.023200  9.100000
0.019500  9.200000
0.016500  9.200000
0.013500  9.300000
0.010500  9.300000
0.009700  9.400000
0.005200  9.400000
0.000700  9.400000
-0.001500  9.400000
-0.003000  9.500000
0.000700  9.500000
0.003700  9.600000
0.004500  9.600000
0.000700  9.700000
-0.003800  9.700000
-0.006000  9.700000
-0.011300  9.800000
-0.012000  9.800000
-0.010500  9.900000
-0.008300  9.900000
-0.006000  9.900000
-0.006800  9.900000
-0.007500  10.000000
-0.006000  10.000000
-0.003800  10.100000
-0.003000  10.100000
-0.003000  10.200000
-0.003000  10.200000
-0.004600  10.200000
-0.000800  10.300000
0.000700  10.300000
0.002200  10.300000
0.003000  10.400000
0.006000  10.400000
0.012700  10.500000
0.015000  10.500000
0.009700  10.600000
0.005200  10.600000
0.005200  10.700000
0.004500  10.700000
0.008200  10.700000
0.006700  10.700000
0.000000  10.800000
-0.004600  10.800000
-0.009800  10.900000
-0.010500  10.900000
-0.012800  11.000000
-0.015800  11.000000
-0.015800  11.100000
-0.014300  11.100000
-0.010500  11.200000
-0.010500  11.200000
-0.013500  11.200000
-0.012000  11.300000
-0.012000  11.300000
-0.010500  11.400000
-0.008300  11.400000
-0.009100  11.500000
-0.008300  11.500000
-0.002300  11.600000
0.005200  11.600000
0.006700  11.600000
0.005200  11.700000
0.004500  11.700000
0.003700  11.700000
0.003700  11.800000
0.003000  11.800000
0.004500  11.900000
0.005200  11.900000
0.006000  12.000000
0.009000  12.000000
0.010500  12.100000
0.012700  12.100000
0.014200  12.100000
0.015700  12.200000
0.015700  12.200000
0.012700  12.300000
0.012000  12.300000
0.009000  12.400000
0.006700  12.400000
0.005200  12.500000
0.003000  12.500000
0.000700  12.500000
-0.000800  12.600000
0.000700  12.600000
0.003000  12.600000
0.001500  12.700000
-0.001500  12.700000
-0.003000  12.800000
-0.003000  12.800000
-0.006000  12.900000
-0.008300  12.900000
-0.009100  13.000000
-0.006800  13.000000
-0.003800  13.000000
-0.001500  13.100000
0.000700  13.200000
0.003000  13.200000
0.004500  13.300000
0.003000  13.300000
0.004500  13.400000
0.005200  13.400000
0.001500  13.500000
0.000700  13.500000
-0.003000  13.500000
-0.004600  13.600000
-0.001500  13.700000
-0.001500  13.700000
-0.000800  13.800000
0.000700  13.800000
0.003000  13.900000
0.003000  13.900000
-0.003000  14.000000
-0.005300  14.000000
-0.005300  14.100000
-0.005300  14.200000
-0.004600  14.200000
-0.003000  14.300000
-0.002300  14.300000
-0.000800  14.400000
-0.000800  14.400000
0.000000  14.500000
0.000700  14.600000
0.000700  14.600000
0.004500  14.700000
0.006700  14.800000
0.005200  14.800000
0.003000  14.800000
0.004500  14.900000
0.004500  15.000000
0.005200  15.000000
0.009000  15.100000
0.012000  15.200000
0.010500  15.200000
0.005200  15.300000
0.005200  15.300000
0.006700  15.400000
0.005200  15.500000
0.001500  15.600000
-0.005300  15.600000
-0.009100  15.700000
-0.015000  15.700000
-0.020300  15.800000
-0.018800  15.900000
-0.018100  15.900000
-0.014300  16.000000
-0.012000  16.100000
-0.009800  16.200000
-0.008300  16.200000
-0.006800  16.300000
-0.006800  16.300000
-0.005300  16.400000
0.000700  16.500000
0.006700  16.500000
0.006700  16.600000
0.005200  16.600000
0.006700  16.700000
0.008200  16.800000
0.012700  16.800000
0.015700  16.900000
0.015000  17.000000
0.016500  17.000000
0.018700  17.100000
0.020200  17.100000
0.021000  17.200000
0.021700  17.300000
0.016500  17.300000
0.012700  17.400000
0.009000  17.500000
0.005200  17.500000
0.008200  17.600000
0.008200  17.600000
0.012000  17.700000
0.012700  17.800000
0.012000  17.900000
0.012700  17.900000
0.009700  18.000000
0.007500  18.000000
0.004500  18.100000
0.003700  18.200000
0.003000  18.300000
0.004500  18.300000
0.003000  18.400000
-0.000800  18.400000
-0.004600  18.500000
-0.008300  18.600000
-0.015000  18.600000
-0.018100  18.700000
-0.015800  18.800000
-0.012000  18.900000
-0.011300  18.900000
-0.010500  19.000000
-0.010500  19.100000
-0.012800  19.100000
-0.013500  19.200000
-0.015000  19.300000
-0.016500  19.300000
-0.017300  19.400000
-0.015800  19.500000
-0.012800  19.600000
-0.012000  19.700000
-0.012000  19.800000
-0.012000  19.800000
-0.008300  19.900000
-0.008300  20.000000
-0.004600  20.100000
0.000700  20.200000
0.003000  20.200000
0.005200  20.300000
0.007500  20.400000
0.012700  20.500000
0.015700  20.600000
0.018000  20.700000
0.018000  20.700000
0.016500  20.800000
0.016500  20.900000
0.014200  21.000000
0.010500  21.100000
0.008200  21.200000
0.006000  21.300000
0.003000  21.400000
0.005200  21.500000
0.006000  21.600000
0.005200  21.700000
0.004500  21.800000
0.004500  21.900000
0.005200  22.000000
0.003000  22.000000
0.002200  22.100000
0.002200  22.200000
0.000700  22.300000
0.000700  22.400000
0.004500  22.500000
0.005200  22.600000
0.006700  22.700000
0.005200  22.800000
0.000700  22.900000
-0.001500  22.900000
-0.005300  23.000000
-0.005300  23.100000
-0.006000  23.200000
-0.007500  23.300000
-0.009100  23.400000
-0.012000  23.500000
-0.012000  23.600000
-0.011300  23.700000
-0.012800  23.800000
-0.012800  23.800000
-0.015800  23.900000
-0.015800  24.000000
-0.015800  24.100000
-0.015000  24.200000
-0.012000  24.300000
-0.011300  24.400000
-0.009100  24.500000
-0.004600  24.600000
0.000700  24.700000
0.011200  24.700000
0.012000  24.800000
0.014200  24.900000
0.020200  25.100000
0.021000  25.200000
0.021700  25.200000
0.019500  25.300000
0.016500  25.400000
0.012700  25.500000
0.005200  25.600000
0.003700  25.700000
0.005200  25.800000
0.003000  25.900000
0.004500  26.000000
0.007500  26.100000
0.008200  26.100000
0.009000  26.200000
0.007500  26.300000
0.006000  26.400000
0.008200  26.500000
0.009000  26.600000
0.008200  26.700000
0.004500  26.800000
0.003000  26.900000
0.006000  26.900000
0.008200  27.000000
0.009000  27.100000
0.006700  27.200000
0.003000  27.300000
-0.000800  27.400000
-0.005300  27.400000
-0.006800  27.500000
-0.007500  27.600000
-0.008300  27.700000
-0.003000  27.800000
-0.000800  27.900000
0.002200  28.000000
0.007500  28.100000
0.006700  28.200000
0.006700  28.200000
0.009700  28.300000
0.012000  28.400000
0.010500  28.500000
0.005200  28.600000
-0.001500  28.700000
-0.006000  28.800000
-0.010500  28.800000
-0.012000  28.900000
-0.011300  29.000000
-0.012000  29.100000
-0.014300  29.200000
-0.015800  29.200000
-0.016500  29.300000
-0.016500  29.400000
-0.015000  29.500000
-0.016500  29.600000
-0.017300  29.700000
-0.019500  29.800000
-0.018800  29.900000
-0.013500  30.000000
-0.012000  30.100000
-0.007500  30.100000
-0.001500  30.200000
0.003000  30.300000
0.008200  30.400000
0.008200  30.500000
0.012000  30.600000
0.015700  30.600000
0.015000  30.700000
0.016500  30.800000
0.015700  30.900000
0.015700  31.000000
0.013500  31.100000
0.012700  31.200000
0.016500  31.300000
0.018700  31.400000
0.019500  31.500000
0.018000  31.500000
0.015700  31.600000
0.010500  31.700000
0.007500  31.800000
0.004500  31.900000
-0.000800  32.000000
-0.001500  32.100000
-0.006800  32.100000
-0.012000  32.200000
-0.009800  32.300000
-0.007500  32.400000
-0.005300  32.500000
-0.004600  32.600000
-0.003000  32.700000
-0.005300  32.800000
-0.004600  32.800000
-0.003000  32.900000
-0.003000  33.000000
-0.001500  33.100000
-0.002300  33.200000
-0.001500  33.300000
0.000700  33.400000
0.003700  33.500000
0.006700  33.600000
0.006700  33.700000
0.004500  33.700000
0.004500  33.900000
0.002200  34.000000
-0.001500  34.100000
-0.002300  34.100000
-0.007500  34.200000
-0.010500  34.300000
-0.007500  34.400000
-0.009800  34.500000
-0.012000  34.600000
-0.014300  34.700000
-0.012800  34.800000
-0.008300  34.900000
-0.006000  35.000000
-0.002300  35.100000
-0.000800  35.200000
0.001500  35.300000
0.003000  35.400000
0.006000  35.500000
0.006700  35.500000
0.009700  35.600000
0.012000  35.800000
0.012000  35.900000
0.014200  36.000000
0.012000  36.000000
0.009700  36.100000
0.004500  36.200000
0.004500  36.300000
0.003000  36.400000
0.002200  36.500000
0.006700  36.600000
0.005200  36.700000
0.006700  36.800000
0.007500  36.900000
0.007500  37.000000
0.008200  37.100000
0.004500  37.200000
0.000700  37.300000
-0.005300  37.400000
-0.008300  37.500000
-0.007500  37.600000
-0.008300  37.700000
-0.007500  37.800000
-0.003800  37.800000
-0.000800  37.900000
0.000000  38.000000
0.004500  38.200000
0.006700  38.200000
0.008200  38.300000
0.006700  38.400000
0.006000  38.500000
0.005200  38.600000
0.006000  38.700000
0.009000  38.800000
0.005200  38.900000
0.003000  39.000000
-0.000800  39.100000
-0.001500  39.200000
0.001500  39.300000
0.001500  39.400000
0.000700  39.500000
-0.003000  39.600000
-0.000800  39.700000
0.003000  39.800000
0.005200  39.900000
0.006000  40.000000
0.003700  40.000000
0.001500  40.100000
-0.003800  40.300000
-0.007500  40.400000
-0.006800  40.500000
-0.006800  40.500000
-0.007500  40.600000
-0.004600  40.700000
-0.006000  40.800000
-0.009800  40.900000
-0.011300  41.000000
-0.012000  41.100000
-0.014300  41.200000
-0.015000  41.300000
-0.012000  41.400000
-0.008300  41.500000
-0.004600  41.600000
-0.000800  41.700000
0.003000  41.800000
0.006000  41.900000
0.008200  42.000000
0.007500  42.100000
0.006000  42.200000
0.004500  42.300000
0.000700  42.400000
-0.001500  42.500000
-0.001500  42.600000
0.000700  42.700000
0.005200  42.700000
0.009000  42.800000
0.010500  43.000000
0.009000  43.100000
0.005200  43.100000
0.004500  43.200000
0.006000  43.300000
0.004500  43.400000
0.006700  43.500000
0.011200  43.600000
0.014200  43.700000
0.014200  43.800000
0.016500  43.900000
0.018000  44.000000
0.016500  44.100000
0.015700  44.200000
0.009700  44.300000
0.003000  44.400000
-0.002300  44.500000
-0.009100  44.500000
-0.012000  44.600000
-0.013500  44.700000
-0.012800  44.900000
-0.007500  45.000000
-0.001500  45.000000
0.004500  45.100000
0.006700  45.200000
0.008200  45.300000
0.013500  45.400000
0.014200  45.500000
0.009000  45.600000
0.005200  45.700000
0.003000  45.800000
0.003000  45.900000
0.002200  46.000000
0.003000  46.100000
0.001500  46.200000
-0.000800  46.300000
-0.003800  46.300000
-0.008300  46.400000
-0.009100  46.600000
-0.010500  46.700000
-0.012800  46.800000
-0.010500  46.800000
-0.010500  46.900000
-0.009100  47.100000
-0.012800  47.200000
-0.012000  47.200000
-0.008300  47.300000
-0.004600  47.400000
0.001500  47.600000
0.003000  47.600000
0.009000  47.700000
0.010500  47.800000
0.012000  47.900000
0.012000  48.100000
0.010500  48.100000
0.011200  48.200000
0.013500  48.300000
0.013500  48.500000
0.009000  48.600000
0.005200  48.600000
-0.000800  48.700000
-0.003000  48.800000
-0.001500  49.000000
-0.001500  49.000000
-0.003000  49.100000
-0.006800  49.300000
-0.005300  49.400000
0.000000  49.500000
0.001500  49.500000
-0.000800  49.700000
-0.005300  49.800000
-0.005300  49.900000
-0.004600  49.900000
-0.008300  50.000000
-0.009800  50.200000
-0.008300  50.300000
-0.004600  50.400000
0.001500  50.500000
0.003000  50.600000
0.004500  50.700000
0.006000  50.800000
0.008200  50.900000
0.008200  51.000000
0.006700  51.100000
0.003000  51.200000
-0.000800  51.300000
0.000000  51.400000
-0.000800  51.500000
-0.000800  51.700000
0.001500  51.700000
0.002200  51.800000
0.003700  52.000000
0.001500  52.100000
0.000700  52.200000
-0.000800  52.300000
-0.000800  52.400000
0.003000  52.500000
0.004500  52.600000
0.004500  52.700000
0.000000  52.800000
-0.003800  52.900000
-0.006000  53.000000
-0.007500  53.100000
-0.005300  53.200000
-0.006000  53.400000
-0.001500  53.500000
0.000700  53.500000
-0.000800  53.700000
0.000700  53.800000
-0.002300  53.900000
0.000700  54.000000
0.004500  54.100000
0.005200  54.200000
0.006700  54.300000
0.009700  54.400000
0.009000  54.500000
0.003000  54.600000
-0.001500  54.800000
0.001500  54.900000
0.002200  55.000000
0.001500  55.100000
0.000700  55.200000
0.003000  55.300000
0.009000  55.400000
0.006700  55.500000
0.000700  55.600000
-0.005300  55.700000
-0.003000  55.800000
0.003000  55.900000
0.005200  56.100000
0.003000  56.200000
-0.003800  56.200000
-0.005300  56.400000
-0.005300  56.500000
-0.006800  56.600000
-0.006000  56.700000
-0.004600  56.800000
-0.003000  56.900000
-0.003800  57.000000
-0.003000  57.100000
-0.003000  57.200000
0.000000  57.300000
0.001500  57.400000
0.004500  57.600000
0.009000  57.600000
0.009000  57.800000
0.006700  57.900000
0.005200  58.000000
0.005200  58.100000
0.006000  58.200000
0.008200  58.300000
0.006700  58.400000
0.003000  58.500000
0.001500  58.600000
-0.000800  58.700000
-0.003800  58.800000
-0.005300  58.900000
-0.005300  59.000000
-0.003800  59.100000
-0.001500  59.300000
-0.000800  59.400000
-0.002300  59.400000
-0.003000  59.600000
-0.003000  59.700000
-0.004600  59.800000
-0.000800  59.900000
0.000000  60.000000
0.001500  60.100000
0.006700  60.200000
0.006000  60.300000
0.009000  60.400000
0.010500  60.500000
0.011200  60.700000
0.012700  60.700000
0.014200  60.900000
0.014200  61.000000
0.011200  61.100000
0.006700  61.200000
0.002200  61.300000
-0.000800  61.400000
-0.001500  61.500000
-0.000800  61.600000
-0.000800  61.700000
-0.001500  61.800000
-0.005300  62.000000
-0.006800  62.100000
-0.006000  62.100000
-0.005300  62.300000
0.001500  62.400000
0.009000  62.500000
0.009700  62.600000
0.009000  62.700000
0.012700  62.800000
0.012700  62.900000
0.008200  63.000000
0.003700  63.100000
-0.001500  63.200000
-0.003000  63.400000
-0.000800  63.400000
0.000700  63.500000
-0.003000  63.700000
-0.009100  63.800000
-0.012800  63.900000
-0.015800  63.900000
-0.012000  64.100000
-0.005300  64.200000
-0.002300  64.300000
0.000000  64.400000
0.003000  64.500000
0.005200  64.600000
0.003700  64.700000
0.004500  64.800000
0.000000  64.900000
-0.001500  65.000000
-0.000800  65.100000
0.000000  65.200000
0.003000  65.300000
0.000700  65.400000
0.000000  65.500000
0.002200  65.600000
0.001500  65.700000
0.003700  65.800000
0.004500  65.900000
0.003700  66.000000
0.003000  66.100000
0.004500  66.200000
0.008200  66.300000
0.005200  66.500000
0.000000  66.600000
-0.002300  66.600000
-0.003000  66.800000
-0.003000  66.900000
0.001500  67.000000
0.006700  67.000000
0.003000  67.200000
-0.004600  67.300000
-0.009100  67.400000
-0.010500  67.500000
-0.003000  67.600000
-0.003000  67.700000
-0.006000  67.800000
-0.003800  67.900000
-0.003000  67.900000
-0.001500  68.100000
-0.000800  68.200000
-0.000800  68.300000
0.000700  68.300000
0.001500  68.400000
0.002200  68.600000
-0.000800  68.700000
-0.003000  68.800000
-0.000800  68.800000
0.005200  68.900000
0.010500  69.100000
0.008200  69.200000
0.006700  69.300000
0.003700  69.300000
0.000700  69.400000
-0.001500  69.600000
-0.004600  69.700000
-0.006000  69.700000
-0.009100  69.800000
-0.003800  69.900000
-0.002300  70.100000
-0.001500  70.200000
0.000700  70.200000
-0.000800  70.300000
0.000000  70.400000
0.000700  70.600000
0.004500  70.600000
0.007500  70.700000
0.003000  70.800000
0.000700  70.900000
0.002200  71.100000
0.005200  71.100000
0.008200  71.200000
0.007500  71.300000
0.006700  71.400000
0.005200  71.500000
0.003700  71.600000
0.000700  71.700000
-0.005300  71.800000
-0.004600  71.900000
-0.004600  72.000000
-0.003800  72.100000
-0.000800  72.200000
0.000700  72.300000
0.000700  72.400000
0.001500  72.400000
-0.000800  72.500000
0.003700  72.700000
0.008200  72.800000
0.008200  72.800000
0.010500  72.900000
0.009700  73.000000
0.005200  73.100000
0.003000  73.200000
0.000700  73.300000
0.000700  73.400000
0.002200  73.500000
0.007500  73.600000
0.012000  73.700000
0.009000  73.800000
0.000700  73.800000
-0.005300  73.900000
-0.005300  74.100000
0.000000  74.200000
0.003000  74.200000
0.006000  74.300000
0.006700  74.400000
0.006000  74.500000
0.003700  74.600000
-0.002300  74.700000
-0.010500  74.800000
-0.017300  74.900000
-0.012800  75.000000
-0.004600  75.100000
-0.003800  75.100000
-0.005300  75.200000
-0.004600  75.300000
-0.003000  75.400000
-0.003000  75.500000
-0.003800  75.600000
-0.003000  75.700000
-0.001500  75.800000
0.000700  75.900000
0.004500  75.900000
0.003000  76.000000
-0.002300  76.100000
-0.001500  76.200000
0.003000  76.300000
0.001500  76.400000
0.003000  76.500000
0.001500  76.500000
-0.000800  76.600000
0.003000  76.700000
0.005200  76.800000
0.004500  76.900000
-0.000800  77.000000
-0.003800  77.000000
0.000700  77.100000
0.004500  77.200000
0.006700  77.300000
0.009700  77.400000
0.009000  77.500000
0.008200  77.600000
0.004500  77.600000
0.001500  77.700000
0.003000  77.800000
0.002200  77.900000
0.001500  78.000000
0.005200  78.100000
0.009700  78.100000
0.008200  78.200000
0.003000  78.300000
-0.001500  78.400000
-0.003000  78.500000
0.002200  78.600000
0.003000  78.600000
-0.000800  78.700000
-0.008300  78.800000
-0.013500  78.800000
-0.012000  78.900000
-0.003800  79.000000
0.003000  79.100000
0.001500  79.200000
0.006000  79.200000
0.008200  79.300000
0.007500  79.400000
0.008200  79.500000
0.005200  79.600000
0.003000  79.600000
0.004500  79.700000
0.003000  79.800000
0.004500  79.900000
0.007500  80.000000
0.009000  80.100000
0.006700  80.100000
-0.004600  80.200000
-0.013500  80.300000
-0.015800  80.400000
-0.012800  80.500000
-0.007500  80.500000
-0.006800  80.600000
-0.008300  80.700000
-0.009800  80.800000
-0.011300  80.900000
-0.012000  81.000000
-0.015000  81.000000
-0.015800  81.100000
-0.012000  81.200000
-0.005300  81.300000
-0.004600  81.400000
0.000700  81.400000
0.001500  81.500000
0.005200  81.600000
0.009000  81.600000
0.012000  81.700000
0.018000  81.800000
0.015000  81.800000
0.012700  81.900000
0.014200  82.000000
0.013500  82.100000
0.009700  82.100000
0.006700  82.200000
-0.000800  82.300000
0.000000  82.300000
0.004500  82.400000
-0.000800  82.400000
-0.000800  82.500000
-0.001500  82.600000
-0.005300  82.700000
0.000000  82.800000
0.005200  82.800000
0.006700  82.900000
0.006700  82.900000
0.006700  83.000000
0.005200  83.100000
0.000700  83.100000
-0.004600  83.200000
-0.006800  83.300000
-0.012000  83.300000
-0.016500  83.400000
-0.019500  83.500000
-0.018100  83.600000
-0.015800  83.600000
-0.011300  83.700000
-0.003000  83.700000
0.001500  83.800000
0.009000  83.900000
0.008200  84.000000
0.005200  84.000000
0.003000  84.100000
0.001500  84.100000
0.004500  84.200000
0.004500  84.300000
0.004500  84.400000
-0.000800  84.400000
0.000000  84.500000
0.004500  84.600000
0.006000  84.600000
0.008200  84.700000
0.005200  84.800000
0.004500  84.800000
0.003700  84.900000
0.008200  85.000000
0.009000  85.000000
0.003700  85.100000
0.006700  85.200000
0.007500  85.300000
0.010500  85.300000
0.014200  85.400000
0.015000  85.500000
0.013500  85.500000
0.009000  85.600000
0.005200  85.700000
0.001500  85.800000
-0.003000  85.800000
-0.008300  85.900000
-0.004600  85.900000
0.004500  86.000000
0.009700  86.100000
0.012000  86.200000
0.009700  86.200000
0.001500  86.300000
-0.003000  86.400000
-0.001500  86.400000
-0.001500  86.500000
-0.000800  86.600000
-0.000800  86.700000
0.000700  86.700000
0.000700  86.800000
-0.005300  86.800000
-0.007500  86.900000
-0.003000  87.000000
0.000000  87.100000
0.003000  87.200000
0.003000  87.200000
0.003000  87.300000
0.004500  87.400000
0.003000  87.400000
0.004500  87.500000
0.005200  87.600000
0.008200  87.700000
0.009700  87.700000
0.008200  87.800000
0.002200  87.900000
-0.003000  88.000000
-0.003000  88.000000
-0.006800  88.100000
-0.012000  88.200000
-0.012800  88.200000
-0.015000  88.300000
-0.012800  88.400000
-0.012000  88.500000
-0.006800  88.600000
0.000700  88.600000
0.000700  88.700000
-0.001500  88.800000
-0.003800  88.900000
-0.003000  88.900000
0.000700  89.000000
-0.000800  89.100000
-0.003000  89.100000
-0.007500  89.200000
-0.009100  89.300000
-0.008300  89.400000
-0.005300  89.500000
0.001500  89.500000
0.007500  89.600000
0.006700  89.700000
0.003000  89.700000
0.006000  89.800000
0.012700  89.900000
0.014200  90.000000
0.015700  90.000000
0.018000  90.100000
0.015700  90.200000
0.012700  90.300000
0.014200  90.400000
0.016500  90.400000
0.020200  90.500000
0.018700  90.600000
0.014200  90.700000
0.012000  90.800000
0.008200  90.800000
0.002200  90.900000
-0.000800  91.000000
0.005200  91.100000
0.006700  91.200000
0.005200  91.200000
0.003700  91.300000
0.003000  91.400000
0.003000  91.400000
-0.001500  91.500000
-0.001500  91.600000
-0.000800  91.700000
-0.002300  91.800000
-0.005300  91.800000
-0.006800  91.900000
-0.006000  92.000000
-0.010500  92.100000
-0.012800  92.200000
-0.008300  92.200000
-0.003000  92.300000
0.000700  92.400000
-0.000800  92.500000
-0.001500  92.600000
0.000000  92.700000
0.004500  92.700000
0.009000  92.800000
0.008200  92.900000
-0.000800  93.000000
-0.006800  93.000000
-0.001500  93.100000
0.001500  93.200000
-0.001500  93.300000
-0.009100  93.300000
-0.016500  93.400000
-0.019500  93.500000
-0.019500  93.600000
-0.017300  93.600000
-0.009800  93.700000
-0.003000  93.700000
-0.002300  93.800000
-0.002300  93.900000
0.001500  94.000000
0.003000  94.000000
0.005200  94.100000
0.005200  94.200000
0.001500  94.200000
0.001500  94.300000
0.006000  94.400000
0.009700  94.500000
0.005200  94.500000
0.000000  94.600000
-0.009100  94.700000
-0.015800  94.700000
-0.010500  94.800000
-0.002300  94.900000
0.001500  94.900000
0.000700  95.000000
0.003700  95.100000
0.003000  95.200000
-0.001500  95.300000
-0.010500  95.300000
-0.018800  95.400000
-0.014300  95.500000
-0.009100  95.500000
-0.005300  95.600000
0.003000  95.700000
0.008200  95.800000
0.006700  95.800000
0.003000  95.900000
-0.000800  96.000000
-0.001500  96.100000
-0.001500  96.100000
0.003000  96.200000
0.003000  96.200000
-0.001500  96.300000
-0.000800  96.300000
0.002200  96.400000
0.006000  96.400000
0.005200  96.500000
0.006700  96.500000
0.012700  96.600000
0.015700  96.700000
0.016500  96.700000
0.015000  96.700000
0.012700  96.800000
0.010500  96.800000
0.012700  96.900000
0.016500  97.000000
0.011200  97.000000
0.003000  97.100000
-0.003000  97.100000
-0.005300  97.200000
0.000700  97.200000
0.004500  97.200000
0.005200  97.200000
0.003700  97.300000
0.003000  97.300000
0.005200  97.400000
0.004500  97.400000
0.005200  97.400000
0.004500  97.500000
0.000700  97.500000
0.000700  97.600000
0.000700  97.600000
0.000700  97.600000
0.005200  97.600000
0.006700  97.700000
0.006700  97.700000
0.003000  97.700000
-0.001500  97.800000
-0.001500  97.800000
-0.000800  97.900000
0.001500  97.900000
0.000700  97.900000
0.000700  98.000000
0.004500  98.000000
0.007500  98.000000
0.005200  98.100000
-0.006800  98.100000
-0.020300  98.100000
-0.024000  98.100000
-0.012800  98.100000
-0.003000  98.200000
0.001500  98.200000
-0.001500  98.200000
-0.006800  98.300000
-0.004600  98.300000
0.004500  98.300000
0.010500  98.400000
0.005200  98.400000
-0.005300  98.400000
-0.012000  98.400000
-0.008300  98.500000
-0.002300  98.500000
-0.003000  98.500000
-0.003000  98.500000
-0.003000  98.500000
-0.001500  98.500000
-0.003000  98.500000
-0.002300  98.600000
-0.002300  98.600000
-0.003000  98.600000
-0.001500  98.600000
-0.001500  98.600000
-0.001500  98.700000
0.001500  98.700000
0.009000  98.700000
0.011200  98.700000
0.006700  98.700000
0.003700  98.800000
-0.001500  98.800000
0.000700  98.800000
0.009000  98.800000
0.012000  98.800000
0.012700  98.800000
0.013500  98.900000
0.012000  98.900000
0.009000  98.900000
0.008200  98.900000
0.004500  98.900000
0.005200  98.900000
0.005200  98.900000
0.000700  99.000000
-0.000800  99.000000
-0.000800  99.000000
0.004500  99.000000
0.009700  99.000000
0.006700  99.000000
-0.003000  99.000000
-0.005300  99.000000
0.001500  99.000000
0.000000  99.000000
0.000700  99.000000
0.004500  99.000000
-0.000800  99.000000
-0.003800  99.100000
-0.006000  99.100000
-0.003000  99.100000
0.002200  99.100000
0.005200  99.100000
0.008200  99.100000
0.009700  99.100000
0.006700  99.100000
0.009000  99.100000
0.015000  99.100000
0.012000  99.100000
0.003000  99.100000
-0.009100  99.100000
-0.015800  99.100000
-0.012800  99.100000
-0.010500  99.100000
-0.005300  99.100000
-0.008300  99.100000
-0.013500  99.100000
-0.019500  99.100000
-0.016500  99.100000
-0.014300  99.100000
-0.013500  99.100000
-0.005300  99.100000
-0.001500  99.100000
0.000000  99.100000
-0.003800  99.100000
-0.010500  99.100000
-0.009100  99.100000
0.000700  99.100000
0.009000  99.100000
0.016500  99.100000
0.018700  99.100000
0.020200  99.100000
0.020200  99.100000
0.013500  99.100000
0.009000  99.100000
0.004500  99.100000
0.004500  99.100000
0.011200  99.100000
0.012000  99.100000
0.005200  99.100000
-0.010500  99.100000
-0.015800  99.100000
0.003700  99.100000
0.016500  99.100000
0.018000  99.100000
0.012700  99.100000
0.008200  99.100000
0.006700  99.100000
0.000700  99.000000
-0.001500  99.000000
-0.002300  99.000000
-0.002300  99.000000
-0.005300  99.000000
-0.006800  99.000000
-0.003800  99.000000
-0.002300  99.000000
-0.004600  99.000000
-0.000800  99.000000
-0.004600  99.000000
-0.014300  99.000000
-0.014300  99.000000
-0.009100  99.000000
-0.004600  99.000000
-0.000800  99.000000
0.003000  99.000000
0.003000  99.000000
-0.004600  99.000000
-0.009800  99.000000
-0.012800  99.000000
-0.019500  99.000000
-0.021800  98.900000
-0.016500  98.900000
-0.010500  98.900000
-0.003000  98.900000
0.003000  98.900000
0.009000  98.900000
0.012700  98.900000
0.025500  98.900000
0.040500  98.900000
0.040500  98.900000
0.031500  98.900000
0.017200  98.900000
0.003000  98.900000
-0.006000  98.800000
-0.005300  98.800000
0.001500  98.800000
0.002200  98.800000
0.001500  98.800000
0.000000  98.800000
0.000700  98.800000
0.003700  98.800000
0.008200  98.800000
0.010500  98.800000
0.008200  98.700000
0.005200  98.700000
0.003700  98.700000
0.005200  98.700000
0.002200  98.700000
-0.000800  98.700000
-0.005300  98.700000
-0.011300  98.700000
-0.016500  98.700000
-0.025600  98.700000
-0.024000  98.700000
-0.018800  98.700000
-0.013500  98.700000
-0.002300  98.700000
0.005200  98.700000
0.009700  98.700000
0.010500  98.700000
0.009000  98.600000
0.009700  98.600000
0.012700  98.600000
0.013500  98.600000
0.014200  98.600000
0.015000  98.600000
0.015700  98.600000
0.013500  98.600000
0.004500  98.600000
-0.006000  98.600000
-0.006800  98.600000
-0.003000  98.500000
-0.000800  98.500000
0.001500  98.500000
0.001500  98.500000
-0.000800  98.500000
-0.006800  98.500000
-0.012800  98.500000
-0.015800  98.500000
-0.018800  98.500000
-0.020300  98.500000
-0.016500  98.500000
-0.009100  98.500000
-0.004600  98.400000
-0.003000  98.400000
0.001500  98.400000
0.009000  98.400000
0.013500  98.400000
0.012000  98.400000
0.010500  98.400000
0.009000  98.400000
0.003000  98.400000
-0.003800  98.400000
-0.006000  98.400000
-0.006800  98.400000
-0.009100  98.400000
-0.006000  98.400000
0.000700  98.400000
0.005200  98.400000
0.008200  98.400000
0.009000  98.400000
0.012000  98.400000
0.014200  98.400000
0.013500  98.400000
0.010500  98.400000
0.009000  98.400000
0.006000  98.400000
0.000700  98.400000
0.000700  98.400000
-0.001500  98.400000
-0.006800  98.400000
-0.008300  98.400000
-0.009100  98.400000
-0.006800  98.300000
-0.000800  98.300000
0.003000  98.300000
0.006000  98.300000
0.006700  98.300000
0.005200  98.300000
0.002200  98.300000
0.000700  98.300000
-0.000800  98.300000
-0.000800  98.300000
-0.001500  98.200000
-0.001500  98.200000
0.003000  98.200000
0.000700  98.200000
-0.001500  98.200000
-0.010500  98.200000
-0.013500  98.200000
-0.008300  98.200000
-0.006800  98.200000
-0.005300  98.200000
-0.000800  98.200000
0.003700  98.200000
0.006700  98.200000
0.008200  98.200000
0.006700  98.200000
0.006700  98.200000
0.005200  98.200000
0.002200  98.200000
0.000000  98.200000
0.004500  98.200000
0.003700  98.100000
0.000000  98.100000
0.003700  98.100000
0.005200  98.100000
0.009000  98.100000
0.009000  98.100000
0.007500  98.100000
0.005200  98.100000
-0.003800  98.100000
-0.007500  98.100000
-0.005300  98.100000
-0.002300  98.100000
0.000700  98.100000
0.001500  98.100000
0.000000  98.100000
-0.003000  98.100000
-0.002300  98.100000
0.000000  98.100000
0.001500  98.100000
0.001500  98.100000
0.001500  98.100000
0.001500  98.100000
0.003000  98.100000
0.001500  98.100000
-0.001500  98.100000
0.003000  98.100000
0.004500  98.100000
0.006700  98.100000
0.010500  98.100000
0.012000  98.100000
0.010500  98.100000
0.009000  98.100000
0.009000  98.100000
0.006700  98.100000
0.008200  98.100000
0.009000  98.100000
0.005200  98.100000
0.001500  98.100000
-0.004600  98.100000
-0.006800  98.100000
-0.005300  98.100000
-0.006000  98.100000
-0.005300  98.100000
-0.003800  98.100000
-0.009100  98.100000
-0.011300  98.200000
-0.009800  98.200000
-0.009100  98.200000
-0.006000  98.200000
-0.000800  98.200000
0.005200  98.200000
0.005200  98.200000
0.000700  98.200000
0.000700  98.200000
0.002200  98.200000
-0.001500  98.200000
-0.003800  98.200000
-0.000800  98.200000
-0.005300  98.200000
-0.006000  98.200000
-0.004600  98.200000
-0.003000  98.200000
0.003700  98.200000
0.009700  98.200000
0.014200  98.200000
0.014200  98.200000
0.012700  98.200000
0.012700  98.200000
0.010500  98.200000
0.009700  98.200000
0.008200  98.200000
0.006700  98.200000
0.001500  98.200000
-0.004600  98.200000
-0.010500  98.200000
-0.012000  98.200000
-0.003800  98.200000
0.001500  98.200000
0.001500  98.200000
0.000700  98.200000
-0.000800  98.100000
-0.002300  98.100000
0.000000  98.100000
0.002200  98.100000
0.004500  98.100000
0.005200  98.100000
0.001500  98.100000
-0.001500  98.100000
-0.004600  98.100000
-0.009100  98.100000
-0.009800  98.100000
-0.008300  98.100000
-0.007500  98.100000
-0.004600  98.100000
0.001500  98.100000
0.004500  98.100000
-0.001500  98.100000
-0.007500  98.100000
-0.006000  98.100000
-0.001500  98.100000
0.003000  98.000000
0.001500  98.000000
-0.003000  98.000000
-0.001500  98.000000
-0.003800  98.000000
-0.005300  98.000000
-0.006800  98.000000
-0.011300  98.000000
-0.008300  98.000000
-0.004600  98.000000
-0.000800  98.000000
0.004500  98.000000
0.009000  98.000000
0.008200  98.000000
0.010500  98.000000
0.010500  98.000000
0.008200  98.000000
0.010500  97.900000
0.012700  97.900000
0.012000  97.900000
0.009000  97.900000
0.006700  97.900000
0.005200  97.900000
0.004500  97.900000
0.003000  97.900000
0.001500  97.900000
0.000700  97.900000
0.000000  97.900000
-0.001500  97.900000
-0.003800  97.900000
-0.001500  97.800000
0.003700  97.800000
0.006700  97.800000
0.010500  97.800000
0.014200  97.800000
0.015000  97.800000
0.015700  97.800000
0.012700  97.800000
0.005200  97.800000
-0.000800  97.800000
0.000700  97.700000
0.003000  97.700000
0.003000  97.700000
0.003000  97.700000
0.002200  97.700000
-0.003000  97.700000
-0.009100  97.700000
-0.007500  97.700000
-0.003800  97.700000
-0.004600  97.700000
-0.010500  97.700000
-0.014300  97.700000
-0.012000  97.700000
-0.006800  97.600000
-0.006000  97.600000
-0.005300  97.600000
-0.001500  97.600000
-0.000800  97.600000
0.000700  97.600000
0.002200  97.600000
0.003000  97.600000
0.006000  97.600000
0.003000  97.600000
-0.003000  97.600000
-0.009100  97.600000
-0.015000  97.500000
-0.011300  97.500000
-0.000800  97.500000
0.006700  97.500000
0.005200  97.500000
0.007500  97.500000
0.016500  97.500000
0.020200  97.400000
0.021000  97.400000
0.016500  97.400000
0.007500  97.400000
0.004500  97.400000
0.008200  97.400000
0.012000  97.400000
0.010500  97.300000
0.006000  97.300000
0.001500  97.300000
-0.005300  97.300000
-0.009800  97.300000
-0.012000  97.300000
-0.009800  97.200000
-0.007500  97.200000
-0.010500  97.200000
-0.010500  97.200000
-0.012800  97.200000
-0.014300  97.200000
-0.006800  97.200000
-0.001500  97.200000
0.005200  97.100000
0.014200  97.100000
0.012700  97.100000
0.006700  97.100000
0.005200  97.100000
0.008200  97.100000
0.003000  97.000000
-0.001500  97.000000
-0.002300  97.000000
-0.008300  97.000000
-0.007500  97.000000
-0.004600  97.000000
-0.007500  97.000000
-0.003000  97.000000
-0.001500  97.000000
-0.000800  96.900000
0.002200  96.900000
-0.001500  96.900000
-0.003000  96.900000
-0.003000  96.900000
-0.004600  96.900000
-0.004600  96.900000
-0.003000  96.900000
-0.001500  96.900000
-0.001500  96.900000
-0.003000  96.800000
-0.004600  96.800000
-0.001500  96.800000
0.003000  96.800000
0.003000  96.800000
0.000000  96.800000
0.005200  96.800000
0.007500  96.800000
0.008200  96.800000
0.009000  96.800000
0.009000  96.800000
0.004500  96.800000
0.005200  96.700000
0.009700  96.700000
0.013500  96.700000
0.012700  96.700000
0.007500  96.700000
0.006000  96.700000
0.003700  96.700000
0.004500  96.700000
0.007500  96.700000
0.005200  96.700000
0.001500  96.700000
0.000000  96.700000
-0.000800  96.700000
-0.003000  96.700000
-0.001500  96.700000
-0.000800  96.700000
-0.000800  96.700000
-0.000800  96.700000
-0.000800  96.700000
-0.003000  96.700000
-0.000800  96.700000
0.003700  96.700000
0.004500  96.700000
0.004500  96.700000
-0.000800  96.700000
-0.005300  96.600000
-0.005300  96.600000
-0.000800  96.600000
0.001500  96.600000
0.005200  96.600000
0.005200  96.600000
0.005200  96.600000
0.006000  96.600000
0.003000  96.600000
-0.000800  96.600000
-0.005300  96.600000
-0.005300  96.600000
-0.000800  96.600000
0.001500  96.600000
0.006000  96.600000
0.006700  96.500000
0.006000  96.500000
0.003000  96.500000
0.000700  96.500000
0.003000  96.500000
0.006000  96.500000
0.008200  96.500000
0.012000  96.500000
0.009000  96.500000
-0.004600  96.500000
-0.013500  96.400000
-0.012000  96.400000
-0.006800  96.400000
0.001500  96.400000
0.006700  96.400000
0.008200  96.400000
0.008200  96.400000
0.009000  96.400000
0.010500  96.400000
0.004500  96.400000
0.001500  96.400000
0.001500  96.400000
0.001500  96.400000
0.004500  96.400000
0.002200  96.400000
0.001500  96.400000
0.000700  96.400000
0.003000  96.400000
0.001500  96.400000
-0.001500  96.400000
-0.006000  96.400000
-0.008300  96.400000
-0.004600  96.400000
-0.003000  96.400000
-0.000800  96.400000
0.003000  96.400000
0.004500  96.400000
0.006700  96.400000
0.006700  96.400000
0.006700  96.400000
0.003000  96.400000
0.000700  96.400000
0.000000  96.400000
-0.001500  96.400000
-0.003000  96.400000
-0.005300  96.400000
-0.008300  96.400000
-0.010500  96.400000
-0.005300  96.400000
-0.006800  96.400000
-0.008300  96.400000
-0.010500  96.400000
-0.012800  96.400000
-0.011300  96.400000
-0.010500  96.400000
-0.003000  96.400000
0.000700  96.400000
0.005200  96.400000
0.008200  96.400000
0.003000  96.400000
-0.000800  96.400000
-0.001500  96.400000
0.000000  96.400000
-0.001500  96.400000
-0.004600  96.400000
-0.005300  96.300000
-0.005300  96.300000
-0.003000  96.300000
-0.000800  96.300000
0.003000  96.300000
0.004500  96.300000
0.010500  96.300000
0.013500  96.300000
0.013500  96.300000
0.014200  96.300000
0.014200  96.300000
0.015000  96.300000
0.012000  96.300000
0.006700  96.300000
-0.000800  96.300000
-0.004600  96.300000
-0.005300  96.300000
-0.004600  96.300000
0.000000  96.300000
0.001500  96.300000
0.000000  96.300000
0.001500  96.300000
0.005200  96.300000
0.006000  96.300000
0.005200  96.300000
0.002200  96.300000
-0.000800  96.300000
-0.003000  96.300000
-0.006800  96.300000
-0.009100  96.300000
-0.011300  96.300000
-0.008300  96.300000
-0.010500  96.300000
-0.011300  96.300000
-0.009100  96.300000
-0.003800  96.200000
0.001500  96.200000
0.001500  96.200000
0.001500  96.200000
0.003000  96.200000
0.002200  96.200000
0.000700  96.200000
-0.001500  96.200000
-0.001500  96.200000
-0.000800  96.200000
0.000700  96.100000
0.004500  96.100000
0.006000  96.100000
0.003700  96.100000
0.003000  96.100000
0.003700  96.100000
0.005200  96.100000
0.009700  96.100000
0.013500  96.100000
0.012700  96.100000
0.010500  96.100000
0.010500  96.100000
0.010500  96.100000
0.010500  96.100000
0.008200  96.100000
0.006700  96.100000
0.005200  96.100000
0.006000  96.100000
0.002200  96.100000
-0.003000  96.100000
-0.003800  96.100000
-0.008300  96.100000
-0.008300  96.100000
-0.006800  96.100000
-0.003000  96.100000
0.000700  96.100000
0.000700  96.100000
0.003000  96.100000
0.001500  96.100000
0.003000  96.100000
0.001500  96.000000
0.000700  96.000000
0.005200  96.000000
0.006000  96.000000
0.006700  96.000000
0.005200  96.000000
0.004500  96.000000
0.003000  96.000000
-0.000800  96.000000
-0.003000  95.900000
-0.002300  95.900000
-0.001500  95.900000
-0.006800  95.900000
-0.009800  95.900000
-0.009800  95.900000
-0.009100  95.800000
-0.003800  95.800000
0.001500  95.800000
0.004500  95.800000
0.004500  95.800000
0.005200  95.800000
0.002200  95.800000
0.000700  95.800000
0.000000  95.700000
-0.003000  95.700000
0.000000  95.700000
0.001500  95.700000
0.001500  95.700000
0.003000  95.700000
0.006000  95.600000
0.005200  95.600000
0.005200  95.600000
0.005200  95.600000
0.004500  95.600000
0.004500  95.600000
0.000700  95.500000
-0.003000  95.500000
-0.007500  95.500000
-0.012800  95.500000
-0.012800  95.500000
-0.009800  95.400000
-0.006000  95.400000
-0.003000  95.400000
-0.004600  95.400000
-0.001500  95.400000
0.000000  95.400000
0.000700  95.300000
0.004500  95.300000
0.003000  95.300000
0.006700  95.300000
0.008200  95.300000
0.005200  95.300000
-0.000800  95.300000
-0.004600  95.300000
-0.001500  95.200000
0.005200  95.200000
0.012000  95.200000
0.017200  95.100000
0.018700  95.100000
0.016500  95.100000
0.016500  95.100000
0.012700  95.100000
0.008200  95.000000
0.004500  95.000000
0.000000  95.000000
-0.003800  94.900000
-0.005300  94.900000
-0.004600  94.900000
-0.005300  94.900000
-0.006000  94.900000
-0.003800  94.800000
-0.000800  94.800000
-0.000800  94.800000
-0.000800  94.800000
0.003700  94.700000
0.009000  94.700000
0.008200  94.700000
0.001500  94.600000
-0.002300  94.600000
-0.009800  94.600000
-0.015800  94.500000
-0.020300  94.500000
-0.024000  94.500000
-0.020300  94.500000
-0.014300  94.500000
-0.006800  94.400000
-0.000800  94.400000
-0.001500  94.400000
-0.000800  94.300000
0.000700  94.300000
-0.001500  94.200000
-0.003000  94.200000
-0.001500  94.200000
0.001500  94.200000
0.000000  94.100000
0.001500  94.100000
0.003000  94.100000
0.000700  94.000000
0.002200  94.000000
0.004500  94.000000
0.006000  93.900000
0.004500  93.900000
0.003000  93.900000
0.003000  93.800000
0.004500  93.800000
0.001500  93.800000
0.001500  93.700000
0.004500  93.700000
0.007500  93.700000
0.012700  93.600000
0.015700  93.600000
0.016500  93.600000
0.015000  93.500000
0.011200  93.500000
0.006700  93.500000
0.004500  93.400000
0.006700  93.400000
0.010500  93.300000
0.014200  93.300000
0.015000  93.200000
0.013500  93.200000
0.012000  93.200000
0.010500  93.100000
0.009000  93.100000
0.004500  93.100000
-0.002300  93.000000
-0.002300  93.000000
-0.000800  93.000000
0.000700  92.900000
-0.001500  92.900000
-0.003800  92.800000
-0.002300  92.800000
-0.003000  92.700000
-0.006800  92.700000
-0.012000  92.700000
-0.009100  92.600000
-0.004600  92.600000
-0.002300  92.600000
-0.000800  92.500000
-0.000800  92.500000
-0.002300  92.400000
-0.004600  92.400000
-0.008300  92.300000
-0.011300  92.300000
-0.012800  92.200000
-0.012000  92.200000
-0.006800  92.200000
-0.001500  92.200000
-0.001500  92.100000
-0.000800  92.100000
0.000000  92.000000
-0.000800  92.000000
0.000700  91.900000
0.003000  91.900000
0.003700  91.800000
0.005200  91.800000
0.002200  91.800000
0.004500  91.700000
0.008200  91.700000
0.008200  91.600000
0.006000  91.500000
0.001500  91.500000
0.000000  91.400000
-0.001500  91.400000
-0.005300  91.300000
-0.005300  91.300000
-0.006000  91.300000
-0.003800  91.200000
-0.001500  91.200000
0.000000  91.100000
0.003000  91.000000
0.000700  91.000000
-0.003800  91.000000
-0.006800  90.900000
-0.006800  90.800000
-0.005300  90.800000
-0.005300  90.800000
-0.001500  90.700000
-0.001500  90.700000
-0.003000  90.600000
-0.004600  90.500000
-0.006800  90.500000
-0.003800  90.400000
-0.002300  90.400000
-0.001500  90.400000
0.001500  90.300000
0.003000  90.300000
0.005200  90.200000
0.005200  90.100000
0.006700  90.100000
0.008200  90.000000
0.010500  90.000000
0.015700  90.000000
0.017200  89.900000
0.016500  89.900000
0.012700  89.800000
0.008200  89.700000
0.006700  89.700000
0.007500  89.600000
0.005200  89.600000
0.003000  89.500000
0.001500  89.500000
-0.000800  89.500000
0.000000  89.400000
-0.003000  89.400000
-0.005300  89.300000
-0.002300  89.200000
-0.001500  89.200000
-0.001500  89.100000
-0.000800  89.100000
0.000000  89.000000
0.001500  89.000000
0.003000  89.000000
0.003700  88.900000
0.005200  88.900000
0.005200  88.800000
0.003700  88.800000
0.001500  88.800000
0.000700  88.700000
-0.000800  88.700000
-0.000800  88.600000
-0.000800  88.600000
-0.000800  88.600000
0.000000  88.500000
-0.001500  88.500000
0.001500  88.400000
0.001500  88.400000
0.004500  88.400000
0.009000  88.300000
0.008200  88.300000
0.005200  88.200000
0.003000  88.200000
0.004500  88.200000
0.001500  88.100000
-0.003000  88.100000
-0.003000  88.000000
-0.001500  88.000000
0.000700  88.000000
0.001500  87.900000
0.000700  87.900000
-0.000800  87.800000
-0.000800  87.800000
-0.000800  87.700000
0.000700  87.700000
-0.001500  87.700000
-0.006800  87.600000
-0.008300  87.600000
-0.010500  87.600000
-0.006800  87.500000
-0.003800  87.500000
-0.004600  87.400000
-0.004600  87.400000
-0.003800  87.300000
-0.003800  87.300000
-0.002300  87.300000
-0.000800  87.200000
0.001500  87.100000
0.000000  87.100000
-0.004600  87.000000
-0.006000  87.000000
-0.006800  86.900000
-0.005300  86.900000
-0.003000  86.800000
0.000700  86.800000
0.006700  86.800000
0.010500  86.700000
0.011200  86.600000
0.010500  86.600000
0.007500  86.500000
0.005200  86.500000
0.008200  86.400000
0.009700  86.400000
0.008200  86.300000
0.003700  86.300000
-0.003000  86.300000
-0.005300  86.200000
-0.006800  86.200000
-0.005300  86.100000
-0.000800  86.100000
0.006700  86.000000
0.006700  85.900000
0.000700  85.900000
0.000700  85.900000
0.003000  85.800000
0.006000  85.800000
0.008200  85.700000
0.009700  85.700000
0.012700  85.600000
0.013500  85.600000
0.015700  85.500000
0.014200  85.500000
0.014200  85.500000
0.012700  85.400000
0.009000  85.400000
0.004500  85.300000
-0.000800  85.300000
-0.004600  85.200000
-0.006000  85.200000
-0.005300  85.100000
-0.006000  85.100000
-0.004600  85.000000
-0.005300  85.000000
-0.006000  84.900000
-0.005300  84.900000
-0.008300  84.800000
-0.007500  84.800000
-0.009100  84.700000
-0.012000  84.700000
-0.015800  84.600000
-0.011300  84.600000
-0.008300  84.500000
-0.012000  84.500000
-0.012800  84.400000
-0.012000  84.400000
-0.008300  84.300000
-0.003000  84.300000
0.001500  84.200000
0.004500  84.100000
0.004500  84.100000
0.004500  84.100000
0.004500  84.000000
0.009700  83.900000
0.012700  83.900000
0.012000  83.800000
0.012000  83.700000
0.012000  83.700000
0.012700  83.700000
0.009700  83.600000
0.008200  83.600000
0.009700  83.500000
0.009700  83.400000
0.009000  83.400000
0.008200  83.300000
0.007500  83.200000
0.003700  83.200000
0.000000  83.200000
-0.001500  83.100000
-0.004600  83.100000
-0.005300  83.000000
-0.005300  82.900000
-0.008300  82.900000
-0.010500  82.800000
-0.012000  82.800000
-0.011300  82.700000
-0.009800  82.700000
-0.008300  82.600000
-0.006000  82.600000
-0.005300  82.500000
-0.003800  82.400000
-0.004600  82.400000
-0.001500  82.300000
-0.001500  82.300000
-0.000800  82.200000
0.002200  82.200000
0.004500  82.100000
0.008200  82.100000
0.007500  82.000000
0.009000  81.900000
0.010500  81.900000
0.007500  81.800000
0.006700  81.800000
0.006000  81.700000
0.005200  81.700000
0.004500  81.600000
0.006700  81.500000
0.007500  81.500000
0.006000  81.400000
0.003000  81.400000
0.001500  81.400000
0.001500  81.300000
0.000000  81.200000
0.001500  81.200000
0.000700  81.100000
-0.002300  81.000000
-0.000800  81.000000
-0.000800  80.900000
-0.001500  80.900000
-0.001500  80.800000
-0.002300  80.800000
-0.004600  80.700000
-0.003000  80.600000
0.003000  80.600000
0.006700  80.500000
0.009000  80.500000
0.009000  80.400000
0.007500  80.300000
0.005200  80.300000
0.004500  80.200000
0.006000  80.200000
0.005200  80.100000
0.005200  80.000000
0.004500  80.000000
0.003000  79.900000
0.003000  79.900000
0.001500  79.800000
-0.000800  79.700000
-0.000800  79.600000
-0.000800  79.600000
0.001500  79.500000
0.001500  79.500000
0.000700  79.400000
-0.000800  79.300000
-0.001500  79.300000
-0.003000  79.200000
-0.005300  79.200000
-0.006800  79.100000
-0.006800  79.000000
-0.002300  78.900000
0.000000  78.900000
0.002200  78.800000
0.002200  78.700000
0.001500  78.700000
0.003700  78.600000
0.003700  78.500000
0.004500  78.500000
0.004500  78.400000
0.001500  78.300000
-0.002300  78.300000
-0.003000  78.200000
0.003000  78.100000
0.008200  78.000000
0.009000  77.900000
0.007500  77.900000
0.006000  77.800000
0.008200  77.800000
0.006000  77.700000
0.003000  77.600000
0.000700  77.500000
-0.001500  77.400000
-0.000800  77.400000
-0.000800  77.300000
-0.003000  77.200000
-0.004600  77.100000
-0.005300  77.000000
-0.008300  77.000000
-0.009800  76.900000
-0.008300  76.800000
-0.006800  76.700000
-0.005300  76.600000
-0.004600  76.500000
-0.004600  76.500000
-0.004600  76.400000
-0.005300  76.300000
-0.000800  76.200000
0.001500  76.100000
-0.000800  76.000000
-0.000800  76.000000
-0.002300  75.900000
-0.001500  75.800000
0.000000  75.700000
-0.001500  75.600000
-0.004600  75.600000
-0.006800  75.500000
-0.006800  75.400000
-0.003000  75.300000
0.000700  75.200000
0.001500  75.100000
0.004500  75.100000
0.007500  75.000000
0.009000  74.900000
0.006700  74.800000
0.000700  74.700000
-0.000800  74.700000
0.000700  74.600000
-0.001500  74.500000
0.001500  74.400000
0.004500  74.300000
0.003700  74.200000
0.003700  74.200000
0.001500  74.100000
-0.001500  73.900000
-0.002300  73.900000
0.000700  73.800000
0.003700  73.800000
0.004500  73.700000
0.004500  73.600000
0.006000  73.500000
0.004500  73.400000
0.003000  73.300000
0.005200  73.300000
0.003700  73.200000
0.003700  73.100000
0.003000  73.100000
0.000700  73.000000
0.000000  72.900000
-0.001500  72.800000
-0.003000  72.800000
-0.003000  72.700000
0.000700  72.600000
0.004500  72.500000
0.006700  72.400000
0.009700  72.400000
0.014200  72.300000
0.015700  72.200000
0.016500  72.100000
0.017200  72.000000
0.012700  71.900000
0.008200  71.800000
0.004500  71.700000
0.003000  71.600000
-0.001500  71.500000
-0.000800  71.500000
0.002200  71.400000
0.001500  71.300000
0.000700  71.200000
-0.000800  71.100000
-0.002300  71.100000
-0.002300  71.000000
-0.000800  70.900000
0.000700  70.800000
0.001500  70.600000
0.001500  70.600000
-0.001500  70.500000
-0.000800  70.400000
0.000000  70.300000
-0.002300  70.200000
-0.003000  70.100000
-0.003800  70.000000
-0.003000  69.900000
0.000000  69.800000
0.000700  69.700000
-0.003000  69.700000
-0.003000  69.600000
-0.003000  69.500000
-0.001500  69.400000
-0.000800  69.300000
-0.004600  69.200000
-0.005300  69.100000
-0.003800  69.000000
-0.003000  68.900000
0.003000  68.800000
0.004500  68.700000
0.003000  68.600000
0.001500  68.500000
0.000000  68.400000
-0.001500  68.300000
-0.006000  68.200000
-0.009800  68.100000
-0.009800  68.000000
-0.012800  67.900000
-0.014300  67.800000
-0.015000  67.700000
-0.014300  67.600000
-0.009100  67.500000
-0.006800  67.400000
-0.003000  67.300000
0.001500  67.200000
0.004500  67.100000
0.004500  67.000000
0.007500  66.900000
0.010500  66.700000
0.012000  66.700000
0.013500  66.600000
0.012000  66.500000
0.010500  66.400000
0.009000  66.200000
0.009000  66.100000
0.007500  66.100000
0.002200  66.000000
0.001500  65.800000
0.003000  65.700000
0.004500  65.700000
0.003700  65.500000
0.004500  65.400000
0.003700  65.300000
-0.000800  65.200000
-0.005300  65.100000
-0.008300  65.000000
-0.006800  64.900000
-0.003000  64.800000
-0.000800  64.700000
0.001500  64.600000
0.000700  64.500000
0.002200  64.400000
0.001500  64.300000
0.006700  64.200000
0.009000  64.100000
0.004500  63.900000
0.004500  63.900000
0.003000  63.700000
0.000700  63.600000
0.000700  63.500000
0.000000  63.400000
0.000000  63.300000
0.000700  63.200000
0.000000  63.100000
0.001500  63.000000
0.001500  62.900000
-0.001500  62.800000
0.000000  62.600000
0.001500  62.500000
0.003700  62.500000
0.003000  62.300000
0.000000  62.200000
-0.000800  62.100000
-0.001500  62.000000
-0.000800  61.900000
0.000700  61.800000
-0.001500  61.600000
-0.002300  61.600000
-0.002300  61.400000
-0.002300  61.300000
-0.001500  61.200000
-0.000800  61.100000
0.001500  61.000000
0.005200  60.900000
0.005200  60.800000
0.003000  60.700000
0.003000  60.600000
0.002200  60.400000
0.000700  60.300000
-0.001500  60.300000
-0.001500  60.100000
-0.003000  60.000000
-0.003000  59.900000
-0.003000  59.800000
-0.006000  59.700000
-0.004600  59.600000
-0.003000  59.500000
-0.003800  59.400000
-0.003000  59.300000
-0.002300  59.200000
-0.003800  59.100000
-0.006000  58.900000
-0.002300  58.900000
0.001500  58.800000
0.003000  58.600000
0.005200  58.500000
0.006700  58.500000
0.008200  58.300000
0.009000  58.200000
0.009000  58.100000
0.008200  58.000000
0.006700  57.900000
0.004500  57.800000
0.003000  57.700000
0.003000  57.600000
0.003000  57.600000
0.002200  57.400000
-0.001500  57.300000
-0.006800  57.200000
-0.008300  57.100000
-0.008300  57.100000
-0.004600  56.900000
-0.000800  56.800000
0.001500  56.700000
0.003700  56.700000
0.001500  56.600000
-0.000800  56.400000
0.001500  56.300000
0.001500  56.200000
0.001500  56.200000
0.001500  56.000000
0.002200  55.900000
0.003000  55.800000
0.003000  55.700000
0.005200  55.600000
0.006700  55.500000
0.006700  55.400000
0.005200  55.300000
0.005200  55.200000
0.006700  55.100000
0.006700  54.900000
0.006700  54.900000
0.006700  54.700000
0.006700  54.600000
0.004500  54.500000
0.004500  54.400000
0.006700  54.300000
0.006700  54.200000
0.006000  54.000000
0.003000  54.000000
0.003000  53.900000
0.003700  53.800000
0.002200  53.700000
0.001500  53.600000
0.001500  53.500000
0.000000  53.400000
-0.002300  53.300000
-0.000800  53.200000
0.000700  53.100000
-0.001500  53.000000
-0.002300  52.900000
-0.000800  52.800000
0.000700  52.600000
0.000700  52.600000
-0.000800  52.500000
-0.001500  52.400000
-0.003000  52.300000
-0.001500  52.200000
-0.001500  52.000000
-0.000800  52.000000
0.001500  51.800000
0.000700  51.700000
-0.002300  51.700000
0.000700  51.600000
0.000000  51.500000
-0.000800  51.300000
0.002200  51.300000
0.003700  51.200000
0.006700  51.000000
0.007500  50.900000
0.007500  50.800000
0.006700  50.800000
0.003000  50.600000
0.003700  50.500000
0.002200  50.400000
-0.001500  50.400000
-0.005300  50.300000
-0.009100  50.100000
-0.010500  50.000000
-0.010500  49.900000
-0.007500  49.800000
-0.003000  49.700000
-0.000800  49.600000
-0.001500  49.500000
-0.001500  49.500000
-0.005300  49.300000
-0.008300  49.200000
-0.009100  49.100000
-0.009100  49.000000
-0.005300  48.900000
-0.002300  48.800000
0.002200  48.700000
0.003000  48.600000
0.004500  48.500000
0.006000  48.400000
0.006000  48.300000
0.008200  48.200000
0.006700  48.100000
0.005200  48.000000
0.003000  47.900000
0.000700  47.800000
0.000000  47.700000
-0.000800  47.600000
-0.000800  47.600000
-0.000800  47.500000
-0.001500  47.400000
0.000000  47.300000
-0.001500  47.200000
-0.001500  47.100000
0.000700  47.100000
-0.000800  47.000000
0.000000  46.900000
-0.000800  46.800000
-0.003000  46.700000
-0.006000  46.600000
-0.007500  46.500000
-0.003800  46.400000
-0.003000  46.300000
-0.001500  46.200000
0.003000  46.200000
0.003700  46.100000
0.004500  46.000000
0.005200  45.900000
0.005200  45.800000
0.004500  45.700000
0.005200  45.600000
0.006000  45.500000
0.005200  45.400000
0.003700  45.400000
-0.000800  45.300000
-0.000800  45.200000
-0.004600  45.100000
-0.005300  45.000000
-0.004600  44.900000
-0.005300  44.800000
-0.001500  44.700000
0.000700  44.600000
0.003700  44.500000
0.006000  44.400000
0.006700  44.400000
0.008200  44.300000
0.008200  44.200000
0.009000  44.100000
0.011200  44.000000
0.012700  43.900000
0.014200  43.800000
0.015000  43.700000
0.012700  43.600000
0.012000  43.600000
0.010500  43.500000
0.008200  43.400000
0.004500  43.300000
0.003000  43.200000
0.002200  43.100000
-0.000800  43.100000
-0.001500  43.000000
-0.003000  42.900000
-0.004600  42.800000
-0.006800  42.700000
-0.008300  42.600000
-0.005300  42.500000
-0.004600  42.400000
-0.004600  42.300000
-0.006000  42.300000
-0.008300  42.200000
-0.009100  42.100000
-0.009800  42.000000
-0.009800  41.900000
-0.009100  41.800000
-0.006800  41.800000
-0.006800  41.700000
-0.007500  41.600000
-0.006000  41.500000
-0.002300  41.400000
0.000700  41.300000
0.004500  41.200000
0.004500  41.100000
0.001500  41.000000
0.005200  40.900000
0.007500  40.900000
0.007500  40.800000
0.007500  40.700000
0.005200  40.600000
0.006000  40.500000
0.004500  40.500000
0.003000  40.400000
0.006000  40.300000
0.005200  40.200000
0.005200  40.100000
0.005200  40.000000
0.001500  39.900000
-0.000800  39.800000
-0.001500  39.700000
0.000700  39.600000
0.006000  39.600000
0.006700  39.500000
0.006700  39.400000
0.006000  39.300000
0.006700  39.200000
0.008200  39.100000
0.006700  39.100000
0.005200  39.000000
0.002200  38.900000
0.001500  38.800000
-0.000800  38.700000
-0.000800  38.600000
0.000000  38.600000
-0.001500  38.500000
-0.001500  38.400000
-0.004600  38.300000
-0.004600  38.200000
-0.001500  38.200000
-0.001500  38.100000
-0.000800  38.000000
-0.002300  37.900000
-0.003000  37.800000
-0.003800  37.800000
-0.003800  37.700000
-0.001500  37.600000
0.000700  37.500000
0.000700  37.400000
-0.003000  37.300000
-0.005300  37.300000
-0.002300  37.200000
-0.000800  37.100000
-0.001500  37.000000
-0.002300  36.900000
-0.002300  36.900000
-0.001500  36.800000
-0.000800  36.700000
-0.001500  36.600000
-0.000800  36.500000
0.000700  36.400000
0.003000  36.400000
0.001500  36.300000
0.001500  36.200000
0.004500  36.100000
0.004500  36.000000
0.005200  35.900000
0.003000  35.900000
0.001500  35.800000
0.000700  35.700000
0.000000  35.600000
0.001500  35.500000
0.000000  35.500000
0.000700  35.400000
0.000700  35.300000
-0.000800  35.200000
-0.000800  35.100000
-0.003000  35.100000
-0.001500  35.000000
-0.001500  34.900000
-0.001500  34.800000
0.002200  34.800000
0.002200  34.700000
0.000000  34.600000
-0.001500  34.600000
-0.002300  34.500000
-0.001500  34.300000
0.001500  34.300000
0.001500  34.200000
0.000700  34.100000
0.003000  34.100000
0.004500  34.000000
0.006700  33.900000
0.008200  33.800000
0.007500  33.800000
0.008200  33.700000
0.006000  33.600000
0.005200  33.600000
0.004500  33.500000
0.004500  33.400000
0.002200  33.300000
0.000700  33.300000
-0.003000  33.200000
-0.005300  33.100000
-0.004600  33.000000
-0.005300  33.000000
-0.004600  32.800000
-0.003000  32.800000
-0.000800  32.800000
-0.000800  32.700000
0.001500  32.600000
0.006700  32.500000
0.006700  32.400000
0.003700  32.400000
0.003000  32.300000
0.003700  32.200000
0.001500  32.100000
0.000700  32.000000
0.003700  32.000000
0.004500  31.900000
0.001500  31.800000
-0.000800  31.700000
-0.001500  31.700000
0.000700  31.600000
0.000700  31.500000
-0.002300  31.500000
-0.002300  31.300000
0.001500  31.300000
0.005200  31.200000
0.009000  31.100000
0.012000  31.000000
0.014200  31.000000
0.012000  30.900000
0.009000  30.800000
0.006700  30.800000
0.004500  30.700000
0.003700  30.600000
0.003000  30.600000
0.002200  30.500000
0.001500  30.400000
0.003000  30.300000
0.001500  30.200000
0.000700  30.200000
0.003000  30.100000
0.002200  30.000000
0.001500  30.000000
0.000000  29.800000
-0.001500  29.800000
-0.003800  29.700000
-0.004600  29.700000
-0.003000  29.600000
-0.003800  29.500000
-0.004600  29.400000
-0.005300  29.300000
-0.006000  29.200000
-0.006000  29.200000
-0.006000  29.100000
-0.008300  29.000000
-0.004600  29.000000
0.001500  28.900000
0.000700  28.800000
-0.001500  28.700000
-0.003000  28.700000
-0.002300  28.600000
-0.002300  28.500000
-0.003000  28.400000
-0.003800  28.300000
-0.003800  28.300000
-0.003000  28.200000
-0.001500  28.100000
-0.001500  28.000000
-0.001500  28.000000
0.000000  27.900000
-0.000800  27.800000
0.001500  27.800000
0.002200  27.700000
-0.000800  27.600000
0.000000  27.500000
-0.001500  27.400000
-0.003800  27.400000
-0.003000  27.300000
-0.001500  27.200000
0.001500  27.200000
0.001500  27.100000
0.000700  27.000000
0.001500  27.000000
0.001500  26.800000
0.000700  26.800000
-0.000800  26.700000
-0.001500  26.600000
-0.001500  26.500000
-0.003000  26.500000
-0.003000  26.400000
-0.001500  26.300000
-0.002300  26.300000
0.001500  26.200000
0.004500  26.100000
0.005200  26.100000
0.003700  26.000000
0.004500  25.900000
0.006000  25.800000
0.005200  25.700000
0.005200  25.700000
0.004500  25.600000
0.004500  25.500000
0.003700  25.500000
0.000000  25.300000
-0.000800  25.300000
0.000000  25.200000
-0.001500  25.200000
0.000000  25.100000
0.002200  25.000000
0.006000  24.900000
0.007500  24.800000
0.009700  24.700000
0.013500  24.700000
0.012000  24.600000
0.009700  24.500000
0.006700  24.500000
0.005200  24.400000
0.004500  24.300000
0.002200  24.200000
0.000000  24.200000
-0.003800  24.100000
-0.001500  24.000000
0.003000  23.900000
0.004500  23.800000
0.006700  23.800000
0.006000  23.700000
0.005200  23.600000
0.006000  23.500000
0.006000  23.500000
0.006000  23.400000
0.004500  23.300000
0.001500  23.300000
0.000700  23.200000
0.001500  23.100000
0.001500  23.000000
0.000000  22.900000
-0.001500  22.900000
-0.001500  22.800000
-0.004600  22.700000
-0.004600  22.700000
-0.004600  22.600000
-0.005300  22.500000
-0.004600  22.500000
-0.001500  22.300000
0.000700  22.300000
0.001500  22.200000
0.003700  22.100000
0.003000  22.100000
-0.000800  22.000000
-0.003000  21.900000
-0.003800  21.900000
-0.005300  21.800000
-0.005300  21.700000
-0.003800  21.600000
-0.005300  21.500000
-0.004600  21.500000
-0.004600  21.400000
-0.004600  21.400000
-0.004600  21.300000
-0.003800  21.200000
-0.001500  21.100000
0.001500  21.100000
0.000700  21.000000
0.002200  20.900000
0.004500  20.900000
0.003000  20.800000
0.000000  20.700000
-0.002300  20.700000
-0.002300  20.600000
0.000000  20.600000
0.001500  20.500000
0.003700  20.400000
0.003000  20.300000
0.003000  20.300000
0.001500  20.200000
0.003000  20.200000
0.003700  20.100000
0.003000  20.000000
0.002200  20.000000
0.003000  19.900000
0.006700  19.800000
0.005200  19.800000
0.003000  19.700000
0.003000  19.600000
0.004500  19.600000
0.006000  19.600000
0.006700  19.500000
0.005200  19.400000
0.004500  19.400000
0.003700  19.300000
0.003000  19.300000
0.004500  19.200000
0.001500  19.200000
-0.000800  19.100000
0.000700  19.100000
0.000000  19.000000
0.002200  18.900000
0.004500  18.900000
0.004500  18.900000
0.003700  18.800000
0.001500  18.800000
-0.004600  18.700000
-0.003000  18.600000
-0.001500  18.500000
-0.002300  18.500000
-0.000800  18.500000
-0.000800  18.400000
-0.001500  18.400000
0.000000  18.400000
-0.001500  18.300000
-0.003800  18.300000
-0.003000  18.200000
-0.005300  18.200000
-0.004600  18.100000
-0.004600  18.100000
-0.004600  18.000000
-0.006000  18.000000
-0.006800  18.000000
-0.004600  17.900000
-0.005300  17.900000
-0.001500  17.800000
0.000700  17.800000
0.004500  17.700000
0.004500  17.600000
0.000700  17.600000
0.000700  17.600000
0.002200  17.500000
0.000700  17.500000
0.000700  17.500000
0.002200  17.400000
0.001500  17.400000
0.004500  17.300000
0.004500  17.300000
0.005200  17.200000
0.008200  17.100000
0.006700  17.100000
0.004500  17.000000
0.002200  17.000000
-0.000800  17.000000
-0.001500  16.900000
0.000000  16.900000
0.000700  16.800000
0.003000  16.800000
0.003700  16.700000
0.003000  16.700000
0.003000  16.600000
0.002200  16.600000
0.000700  16.600000
-0.000800  16.500000
0.000700  16.400000
0.001500  16.400000
0.003000  16.300000
0.006700  16.300000
0.008200  16.200000
0.010500  16.200000
0.009000  16.200000
0.004500  16.100000
0.004500  16.100000
0.005200  16.000000
0.001500  15.900000
-0.004600  15.900000
-0.005300  15.800000
-0.005300  15.800000
-0.000800  15.700000
0.002200  15.700000
0.000000  15.700000
-0.000800  15.600000
-0.001500  15.600000
-0.000800  15.500000
-0.000800  15.500000
-0.000800  15.400000
0.000000  15.400000
0.000700  15.300000
0.001500  15.300000
0.000700  15.300000
0.000000  15.300000
-0.001500  15.200000
-0.003000  15.200000
-0.003800  15.100000
-0.000800  15.100000
0.003000  15.000000
0.005200  15.000000
0.006000  14.900000
0.003000  14.800000
0.000700  14.800000
0.000700  14.800000
0.000000  14.800000
0.000700  14.700000
0.000700  14.700000
0.000000  14.600000
0.001500  14.600000
0.005200  14.500000
0.003700  14.500000
0.000700  14.400000
0.004500  14.400000
0.007500  14.400000
0.006700  14.400000
0.004500  14.300000
0.003000  14.300000
0.002200  14.200000
0.000700  14.200000
-0.001500  14.100000
-0.003000  14.100000
-0.004600  14.000000
-0.005300  14.000000
-0.005300  13.900000
-0.006000  13.900000
-0.009100  13.900000
-0.007500  13.900000
-0.004600  13.800000
-0.003000  13.800000
-0.003800  13.800000
-0.005300  13.700000
-0.005300  13.700000
-0.006000  13.600000
-0.003800  13.600000
-0.002300  13.600000
-0.001500  13.500000
-0.002300  13.500000
-0.001500  13.500000
-0.000800  13.400000
-0.001500  13.400000
-0.000800  13.400000
0.003700  13.300000
0.001500  13.300000
0.002200  13.200000
0.003000  13.200000
0.004500  13.200000
0.012700  13.100000
0.014200  13.100000
0.010500  13.100000
0.009700  13.000000
0.014200  13.000000
0.018700  13.000000
0.019500  13.000000
0.016500  12.900000
0.012000  12.900000
0.009700  12.800000
0.009000  12.800000
0.005200  12.800000
0.004500  12.700000
0.003700  12.700000
0.001500  12.700000
0.001500  12.600000
0.001500  12.600000
-0.003000  12.600000
-0.006800  12.600000
-0.008300  12.500000
-0.005300  12.500000
-0.001500  12.500000
-0.001500  12.400000
-0.001500  12.400000
-0.005300  12.300000
-0.007500  12.300000
-0.005300  12.300000
-0.003000  12.200000
0.003700  12.200000
0.005200  12.100000
0.001500  12.100000
-0.003800  12.100000
-0.006800  12.100000
-0.006800  12.100000
-0.009100  12.000000
-0.009100  11.900000
-0.010500  11.900000
-0.009800  11.900000
-0.009100  11.900000
-0.007500  11.900000
-0.004600  11.800000
-0.005300  11.800000
-0.005300  11.800000
-0.002300  11.700000
-0.001500  11.700000
0.000700  11.700000
0.000700  11.700000
-0.000800  11.700000
-0.000800  11.600000
-0.001500  11.600000
0.003700  11.600000
0.009000  11.500000
0.005200  11.500000
0.004500  11.500000
0.005200  11.500000
0.008200  11.400000
0.012000  11.400000
0.012700  11.400000
0.013500  11.300000
0.012000  11.300000
0.008200  11.300000
0.006700  11.200000
0.007500  11.200000
0.006700  11.200000
0.005200  11.200000
0.002200  11.200000
0.001500  11.100000
0.001500  11.100000
0.001500  11.100000
-0.000800  11.100000
-0.000800  11.000000
-0.003000  11.000000
-0.005300  11.000000
-0.004600  10.900000
-0.006800  10.900000
-0.005300  10.800000
-0.003000  10.800000
-0.003000  10.800000
-0.001500  10.800000
-0.004600  10.700000
-0.006800  10.700000
-0.006800  10.700000
-0.004600  10.700000
-0.000800  10.700000
-0.001500  10.600000
0.000700  10.600000
0.009000  10.600000
0.012700  10.500000
0.009000  10.500000
0.005200  10.500000
0.004500  10.400000
0.008200  10.400000
0.009000  10.400000
0.006000  10.300000
0.006700  10.300000
0.006700  10.300000
0.005200  10.300000
0.002200  10.300000
0.002200  10.200000
0.001500  10.200000
-0.001500  10.200000
-0.004600  10.200000
-0.006800  10.100000
-0.003800  10.100000
0.000000  10.100000
0.000700  10.000000
-0.001500  10.000000
0.000000  10.000000
0.003000  10.000000
0.008200  9.900000
0.009000  9.900000
0.003700  9.900000
0.000700  9.900000
0.000700  9.900000
0.005200  9.900000
0.003700  9.800000
-0.000800  9.800000
-0.000800  9.800000
-0.000800  9.700000
0.000700  9.700000
0.000700  9.700000
0.001500  9.700000
0.001500  9.600000
0.000700  9.600000
-0.003000  9.600000
-0.003000  9.500000
-0.003000  9.500000
-0.009800  9.500000
-0.012000  9.500000
-0.012800  9.400000
-0.011300  9.400000
-0.009100  9.400000
-0.008300  9.400000
-0.006800  9.400000
-0.004600  9.400000
-0.000800  9.300000
0.003000  9.300000
0.005200  9.300000
0.004500  9.200000
0.003000  9.200000
0.003000  9.200000
0.006700  9.200000
0.009700  9.100000
0.008200  9.100000
0.009000  9.100000
0.008200  9.000000
0.006000  9.000000
0.003700  9.000000
0.003000  9.000000
0.003000  9.000000
0.000000  9.000000
-0.001500  8.900000
-0.000800  8.900000
0.000700  8.900000
0.001500  8.900000
0.000000  8.800000
0.000700  8.800000
0.000700  8.800000
0.003000  8.800000
0.004500  8.700000
0.000700  8.700000
-0.000800  8.700000
-0.003000  8.700000
-0.001500  8.600000
-0.002300  8.600000
-0.004600  8.600000
0.000000  8.600000
0.001500  8.600000
-0.000800  8.500000
-0.004600  8.500000
-0.003800  8.500000
-0.003000  8.500000
-0.003000  8.500000
-0.000800  8.500000
0.001500  8.400000
0.003000  8.400000
0.005200  8.400000
0.004500  8.400000
0.003700  8.400000
0.008200  8.300000
0.010500  8.300000
0.008200  8.300000
0.009000  8.200000
0.005200  8.200000
0.004500  8.200000
0.004500  8.200000
-0.000800  8.200000
-0.001500  8.100000
-0.006000  8.100000
-0.008300  8.100000
-0.001500  8.100000
0.002200  8.100000
0.003000  8.000000
0.002200  8.000000
0.001500  8.000000
0.003000  7.900000
0.005200  7.900000
0.007500  7.900000
0.008200  7.900000
0.003000  7.900000
0.000700  7.800000
0.003700  7.800000
0.006000  7.800000
0.006000  7.800000
0.008200  7.700000
0.009000  7.700000
0.007500  7.700000
0.006700  7.700000
0.004500  7.700000
-0.000800  7.600000
-0.003000  7.600000
-0.002300  7.600000
-0.002300  7.600000
-0.002300  7.600000
-0.000800  7.500000
0.003000  7.500000
0.003700  7.500000
0.003000  7.500000
-0.001500  7.500000
-0.003800  7.500000
0.000700  7.400000
0.004500  7.400000
0.004500  7.400000
0.004500  7.400000
0.000700  7.400000
-0.003800  7.300000
-0.008300  7.300000
-0.010500  7.300000
-0.009100  7.300000
-0.009800  7.300000
-0.006800  7.300000
-0.003000  7.200000
-0.003000  7.200000
0.005200  7.200000
0.009700  7.200000
0.008200  7.200000
0.004500  7.200000
0.000700  7.200000
-0.001500  7.200000
-0.005300  7.100000
-0.006000  7.100000
-0.004600  7.100000
-0.005300  7.100000
-0.007500  7.000000
-0.007500  7.000000
-0.007500  7.000000
-0.005300  7.000000
-0.000800  7.000000
0.001500  6.900000
0.002200  6.900000
0.001500  6.900000
0.002200  6.900000
0.003000  6.800000
0.001500  6.800000
0.004500  6.800000
0.008200  6.700000
0.006700  6.700000
0.008200  6.700000
0.008200  6.700000
0.005200  6.700000
0.005200  6.700000
0.005200  6.700000
0.005200  6.700000
0.003000  6.700000
0.000000  6.700000
-0.001500  6.700000
-0.000800  6.700000
0.003700  6.600000
0.008200  6.600000
0.004500  6.600000
0.001500  6.600000
-0.000800  6.600000
-0.001500  6.600000
-0.001500  6.600000
0.000700  6.500000
0.001500  6.500000
0.000000  6.500000
0.001500  6.500000
-0.001500  6.500000
-0.004600  6.500000
-0.003000  6.400000
-0.000800  6.400000
0.000700  6.400000
-0.000800  6.400000
-0.001500  6.400000
-0.003000  6.300000
-0.004600  6.300000
-0.003000  6.300000
-0.001500  6.300000
-0.001500  6.300000
-0.001500  6.300000
-0.003000  6.300000
-0.002300  6.300000
-0.003000  6.300000
-0.005300  6.200000
-0.005300  6.200000
-0.002300  6.200000
0.000000  6.200000
-0.000800  6.200000
-0.000800  6.200000
0.000000  6.200000
0.001500  6.200000
0.004500  6.200000
0.008200  6.100000
0.003700  6.100000
0.002200  6.100000
0.009000  6.100000
0.010500  6.100000
0.010500  6.100000
0.009700  6.100000
0.008200  6.100000
0.010500  6.100000
0.011200  6.100000
0.006700  6.000000
0.005200  6.000000
0.006700  6.000000
0.006700  6.000000
0.007500  6.000000
0.006000  6.000000
0.006700  6.000000
0.007500  6.000000
0.003000  6.000000
0.001500  6.000000
-0.001500  6.000000
-0.003000  6.000000
-0.006000  6.000000
-0.009800  6.000000
-0.012000  6.000000
-0.012800  6.000000
-0.010500  6.000000
-0.009100  5.900000
-0.006000  5.900000
-0.004600  5.900000
-0.001500  5.900000
-0.003800  5.900000
-0.004600  5.900000
-0.003000  5.900000
-0.001500  5.900000
0.000000  5.900000
-0.001500  5.900000
-0.000800  5.900000
0.000000  5.900000
0.003000  5.900000
0.003700  5.900000
0.005200  5.900000
0.010500  5.900000
0.008200  5.900000
0.004500  5.900000
0.002200  5.900000
0.003700  5.900000
0.004500  5.900000
0.000700  5.900000
-0.000800  5.900000
-0.001500  5.900000
-0.002300  5.900000
0.000000  5.900000
0.003000  5.900000
0.005200  5.900000
0.004500  5.900000
0.006700  5.900000
0.006700  5.900000
0.003000  5.900000
0.005200  5.900000
0.004500  5.900000
0.001500  5.900000
0.000700  5.900000
0.000000  5.900000
-0.000800  5.900000
0.000700  5.900000
0.003000  5.900000
-0.002300  5.900000
-0.006000  5.900000
-0.003800  5.900000
-0.003000  5.900000
0.000000  5.900000
0.004500  5.900000
0.006700  5.900000
0.009000  5.900000
0.009700  5.900000
0.007500  5.900000
0.005200  5.900000
0.003000  5.900000
0.002200  5.900000
-0.001500  5.900000
-0.005300  5.900000
-0.006000  5.900000
-0.002300  5.900000
0.006000  5.900000
0.006000  5.900000
0.000700  5.900000
0.003000  5.900000
0.003000  5.900000
0.003000  5.900000
0.003700  5.900000
0.005200  5.900000
0.005200  5.800000
0.003700  5.800000
0.005200  5.800000
0.006700  5.800000
0.001500  5.800000
-0.001500  5.800000
-0.003000  5.800000
-0.002300  5.800000
-0.001500  5.800000
-0.003000  5.800000
-0.006000  5.800000
-0.008300  5.800000
-0.008300  5.700000
-0.007500  5.700000
-0.006000  5.700000
-0.005300  5.700000
-0.003800  5.700000
0.001500  5.700000
0.008200  5.700000
0.009000  5.600000
0.005200  5.600000
0.003000  5.600000
0.004500  5.600000
0.006000  5.600000
0.004500  5.600000
0.003000  5.600000
0.002200  5.600000
0.003000  5.600000
0.007500  5.600000
0.006700  5.600000
-0.000800  5.500000
-0.006000  5.500000
-0.006800  5.500000
-0.008300  5.500000
-0.009100  5.500000
-0.008300  5.500000
-0.010500  5.500000
-0.014300  5.500000
-0.012000  5.500000
-0.009100  5.500000
-0.008300  5.400000
-0.004600  5.400000
-0.001500  5.400000
0.000000  5.400000
0.003700  5.400000
0.005200  5.400000
0.009700  5.400000
0.014200  5.400000
0.009700  5.400000
0.006700  5.400000
0.006700  5.400000
0.005200  5.400000
0.000700  5.400000
-0.004600  5.400000
-0.004600  5.400000
-0.009100  5.400000
-0.009800  5.400000
-0.003000  5.400000
0.000700  5.400000
0.003000  5.400000
0.004500  5.300000
0.005200  5.300000
0.002200  5.300000
0.000700  5.300000
0.000000  5.300000
-0.003000  5.300000
0.000700  5.300000
0.004500  5.300000
0.004500  5.300000
0.000000  5.300000
-0.000800  5.300000
0.003000  5.300000
0.003000  5.300000
-0.000800  5.300000
-0.005300  5.300000
-0.008300  5.300000
-0.009100  5.300000
-0.006800  5.300000
-0.004600  5.300000
-0.004600  5.300000
-0.006800  5.200000
-0.006800  5.200000
-0.004600  5.200000
0.000000  5.200000
0.001500  5.200000
0.000700  5.200000
0.006700  5.200000
0.012000  5.200000
0.010500  5.200000
0.009700  5.200000
0.009000  5.200000
0.015000  5.200000
0.018700  5.200000
0.013500  5.100000
0.007500  5.100000
0.005200  5.100000
0.006000  5.100000
0.003000  5.100000
0.002200  5.100000
0.005200  5.100000
0.009000  5.000000
0.012000  5.000000
0.008200  5.000000
0.002200  5.000000
0.003700  5.000000
0.004500  5.000000
0.005200  5.000000
0.005200  5.000000
0.004500  5.000000
0.005200  5.000000
0.003000  5.000000
-0.001500  5.000000
-0.004600  5.000000
-0.004600  5.000000
-0.005300  5.000000
-0.007500  5.000000
-0.008300  5.000000
-0.009100  4.900000
-0.008300  4.900000
-0.004600  4.900000
-0.000800  4.900000
-0.000800  4.900000
-0.003800  4.900000
-0.000800  4.900000
0.001500  4.900000
0.003700  4.900000
0.005200  4.900000
0.002200  4.900000
0.000000  4.900000
-0.001500  4.900000
-0.001500  4.900000
-0.001500  4.900000
0.001500  4.900000
0.003000  4.900000
0.009000  4.900000
0.015000  4.900000
0.008200  4.900000
-0.000800  4.800000
0.001500  4.800000
0.006000  4.800000
0.006700  4.800000
0.006000  4.800000
0.006700  4.800000
0.006700  4.800000
0.000700  4.800000
-0.003000  4.800000
-0.001500  4.800000
0.005200  4.700000
0.004500  4.700000
-0.002300  4.700000
-0.004600  4.700000
-0.003000  4.700000
0.000700  4.700000
-0.001500  4.700000
-0.002300  4.600000
0.000000  4.600000
-0.003000  4.600000
-0.001500  4.600000
-0.003000  4.600000
-0.005300  4.600000
-0.006800  4.500000
-0.007500  4.500000
-0.009100  4.500000
-0.012000  4.500000
-0.010500  4.500000
0.000700  4.500000
0.007500  4.500000
0.008200  4.500000
0.008200  4.500000
0.004500  4.500000
0.004500  4.500000
0.006700  4.500000
0.004500  4.400000
0.003000  4.400000
0.000700  4.400000
0.002200  4.400000
0.004500  4.400000
0.003700  4.400000
0.003700  4.400000
0.003700  4.300000
0.000700  4.300000
-0.003000  4.300000
-0.004600  4.300000
-0.006000  4.300000
-0.003800  4.300000
-0.001500  4.200000
-0.002300  4.200000
-0.001500  4.200000
-0.001500  4.200000
0.001500  4.200000
0.003000  4.100000
0.002200  4.100000
-0.001500  4.100000
-0.001500  4.100000
0.000000  4.100000
0.001500  4.100000
0.001500  4.000000
0.001500  4.000000
0.006700  4.000000
0.009000  4.000000
0.003000  4.000000
-0.001500  4.000000
0.000000  4.000000
0.001500  4.000000
-0.000800  4.000000
0.000000  3.900000
-0.000800  3.900000
-0.000800  3.900000
0.001500  3.900000
0.003000  3.900000
0.001500  3.800000
0.000700  3.800000
0.003000  3.800000
0.004500  3.800000
0.004500  3.800000
0.005200  3.800000
0.003000  3.700000
0.003000  3.700000
0.005200  3.700000
0.002200  3.700000
-0.001500  3.600000
-0.000800  3.600000
0.003700  3.600000
0.007500  3.600000
0.009700  3.600000
0.006700  3.600000
0.005200  3.600000
0.008200  3.600000
0.007500  3.600000
0.000700  3.600000
-0.006800  3.600000
-0.007500  3.600000
-0.009100  3.500000
-0.008300  3.500000
-0.006000  3.500000
-0.009100  3.500000
-0.008300  3.500000
-0.007500  3.500000
-0.006800  3.500000
-0.003000  3.400000
-0.000800  3.400000
0.000000  3.400000
0.000700  3.400000
0.008200  3.400000
0.009000  3.400000
0.004500  3.400000
0.004500  3.400000
0.005200  3.400000
0.004500  3.300000
0.003000  3.300000
0.001500  3.300000
0.003000  3.300000
0.004500  3.300000
0.003000  3.300000
0.000700  3.300000
-0.000800  3.300000
0.000700  3.300000
0.000000  3.300000
0.000000  3.200000
-0.002300  3.200000
-0.001500  3.200000
-0.001500  3.200000
0.001500  3.200000
0.010500  3.200000
0.012700  3.200000
0.015700  3.200000
0.012700  3.200000
0.007500  3.100000
0.005200  3.100000
0.003700  3.100000
0.002200  3.100000
0.004500  3.100000
0.006700  3.100000
0.006700  3.100000
0.009000  3.100000
0.009700  3.100000
0.008200  3.100000
0.005200  3.100000
0.000700  3.100000
-0.004600  3.000000
-0.009800  3.000000
-0.012000  3.000000
-0.008300  3.000000
-0.003000  3.000000
-0.005300  3.000000
-0.011300  3.000000
-0.010500  3.000000
-0.008300  2.900000
-0.009100  2.900000
-0.011300  2.900000
-0.005300  2.900000
-0.003000  2.900000
-0.001500  2.900000
0.000700  2.900000
0.000700  2.800000
0.000000  2.800000
-0.001500  2.800000
0.000700  2.800000
0.006700  2.800000
0.000000  2.800000
-0.006800  2.700000
-0.004600  2.700000
-0.002300  2.700000
0.000700  2.700000
0.000700  2.700000
0.004500  2.700000
0.007500  2.700000
0.006700  2.700000
0.005200  2.700000
0.000700  2.700000
0.000000  2.700000
0.003000  2.700000
0.002200  2.700000
0.005200  2.700000
0.006700  2.700000
-0.000800  2.700000
-0.005300  2.700000
-0.008300  2.600000
-0.009800  2.600000
-0.005300  2.600000
-0.000800  2.600000
0.003000  2.600000
0.000700  2.600000
-0.001500  2.600000
-0.001500  2.600000
-0.008300  2.600000
-0.009100  2.600000
-0.005300  2.600000
-0.000800  2.600000
-0.000800  2.600000
-0.001500  2.600000
0.001500  2.600000
0.001500  2.600000
0.001500  2.500000
0.002200  2.500000
0.000000  2.500000
-0.000800  2.500000
0.002200  2.500000
0.004500  2.500000
0.004500  2.500000
0.007500  2.400000
0.008200  2.400000
0.007500  2.400000
0.008200  2.400000
0.012000  2.400000
0.012000  2.400000
0.006700  2.400000
0.006000  2.400000
0.002200  2.400000
-0.000800  2.400000
-0.000800  2.400000
-0.002300  2.400000
-0.000800  2.400000
0.000700  2.400000
0.000700  2.400000
-0.000800  2.400000
-0.005300  2.400000
-0.009100  2.300000
-0.003000  2.300000
0.005200  2.300000
0.002200  2.300000
0.000000  2.300000
0.004500  2.300000
0.003000  2.300000
0.005200  2.300000
0.009000  2.300000
0.008200  2.300000
0.006000  2.300000
0.006000  2.300000
0.009000  2.300000
0.004500  2.300000
-0.001500  2.300000
-0.001500  2.300000
-0.005300  2.300000
-0.004600  2.300000
-0.000800  2.200000
0.001500  2.200000
0.002200  2.200000
0.003000  2.200000
0.004500  2.200000
0.002200  2.200000
0.003000  2.200000
0.001500  2.200000
0.003000  2.200000
0.003000  2.200000
0.000700  2.200000
0.000700  2.200000
0.000700  2.200000
0.000700  2.200000
-0.001500  2.200000
-0.003000  2.200000
-0.004600  2.200000
0.003000  2.200000
0.003000  2.200000
-0.006800  2.200000
-0.006000  2.200000
0.003000  2.200000
0.000700  2.200000
-0.006000  2.200000
-0.006800  2.200000
-0.008300  2.100000
-0.010500  2.100000
-0.010500  2.100000
-0.003000  2.100000
0.003700  2.100000
0.004500  2.100000
0.006700  2.100000
0.009000  2.100000
0.010500  2.100000
0.008200  2.100000
0.004500  2.100000
0.005200  2.100000
0.009700  2.100000
0.009000  2.100000
0.004500  2.100000
-0.001500  2.100000
-0.004600  2.100000
-0.003000  2.100000
-0.004600  2.100000
-0.004600  2.100000
-0.003800  2.000000
-0.001500  2.000000
-0.001500  2.000000
-0.002300  2.000000
-0.000800  2.000000
0.001500  2.000000
0.004500  2.000000
0.003000  2.000000
0.003700  2.000000
0.003700  2.000000
0.003700  2.000000
0.006700  2.000000
0.008200  2.000000
0.011200  1.900000
0.009700  1.900000
0.006700  1.900000
0.003000  1.900000
0.000700  1.900000
-0.001500  1.900000
-0.000800  1.900000
-0.000800  1.800000
0.000700  1.800000
0.002200  1.800000
0.001500  1.800000
0.003000  1.800000
0.001500  1.800000
0.001500  1.800000
0.008200  1.800000
0.006000  1.800000
0.000700  1.800000
0.000700  1.700000
0.000700  1.700000
0.000700  1.700000
0.003000  1.700000
0.002200  1.700000
0.002200  1.700000
0.001500  1.600000
0.002200  1.600000
0.001500  1.600000
-0.000800  1.600000
-0.000800  1.500000
-0.003000  1.500000
-0.006000  1.500000
-0.005300  1.500000
-0.003800  1.500000
-0.003800  1.500000
-0.003000  1.500000
-0.003000  1.400000
-0.003000  1.400000
-0.002300  1.400000
-0.002300  1.400000
-0.003000  1.400000
-0.003000  1.300000
0.000700  1.300000
0.003700  1.300000
0.004500  1.300000
0.003700  1.300000
0.004500  1.300000
0.004500  1.300000
0.003000  1.200000
0.004500  1.200000
0.004500  1.200000
0.007500  1.200000
0.009000  1.200000
0.004500  1.100000
0.003000  1.100000
0.003000  1.100000
-0.001500  1.100000
-0.000800  1.000000
-0.002300  1.000000
-0.002300  1.000000
0.000000  1.000000
-0.003000  1.000000
-0.001500  0.900000
0.000700  0.900000
0.000700  0.900000
-0.001500  0.900000
-0.001500  0.900000
-0.005300  0.900000
-0.009800  0.800000
-0.007500  0.800000
-0.006800  0.800000
-0.005300  0.800000
-0.003800  0.800000
-0.004600  0.700000
-0.003800  0.700000
-0.003000  0.700000
-0.005300  0.600000
-0.003000  0.600000
0.003000  0.600000
0.000700  0.600000
0.001500  0.600000
0.002200  0.500000
0.002200  0.500000
0.001500  0.500000
0.002200  0.400000
0.001500  0.400000
-0.000800  0.400000
-0.001500  0.400000
-0.005300  0.400000
-0.006000  0.300000
-0.004600  0.300000
-0.004600  0.300000
-0.004600  0.300000
-0.003000  0.300000
-0.000800  0.200000
-0.003000  0.200000
-0.003000  0.200000
-0.001500  0.200000
0.001500  0.100000
0.004500  0.100000
0.005200  0.100000
0.009000  0.000000
0.012700  0.000000
0.012700  0.000000
0.012700  0.000000
0.011200  0.000000
0.009000  0.000000
0.006700  -0.100000
0.004500  -0.100000
0.006700  -0.200000
0.005200  -0.200000
0.003700  -0.200000
0.002200  -0.200000
0.003000  -0.200000
0.005200  -0.200000
0.005200  -0.200000
0.006700  -0.300000
0.009000  -0.300000
0.009700  -0.300000
0.009700  -0.300000
0.011200  -0.300000
0.011200  -0.400000
0.009000  -0.400000
0.007500  -0.400000
0.006000  -0.400000
0.005200  -0.400000
0.005200  -0.500000
0.004500  -0.500000
-0.000800  -0.500000
-0.001500  -0.500000
-0.003800  -0.500000
-0.003000  -0.500000
-0.001500  -0.600000
-0.001500  -0.600000
-0.001500  -0.600000
-0.001500  -0.600000
-0.000800  -0.700000
-0.000800  -0.700000
0.003000  -0.700000
0.003000  -0.800000
-0.000800  -0.800000
-0.003000  -0.800000
-0.003800  -0.800000
-0.005300  -0.900000
-0.006000  -0.900000
-0.004600  -0.900000
-0.003800  -0.900000
-0.001500  -0.900000
0.000700  -0.900000
0.002200  -1.000000
0.001500  -1.000000
0.000700  -1.000000
-0.000800  -1.000000
-0.003000  -1.100000
-0.005300  -1.100000
-0.006800  -1.100000
-0.005300  -1.100000
-0.005300  -1.200000
-0.005300  -1.200000
-0.003800  -1.200000
-0.004600  -1.200000
-0.004600  -1.200000
-0.002300  -1.300000
-0.000800  -1.300000
0.002200  -1.300000
0.005200  -1.300000
0.009000  -1.400000
0.012000  -1.400000
0.012700  -1.400000
0.015700  -1.400000
0.014200  -1.400000
0.010500  -1.400000
0.007500  -1.500000
0.005200  -1.500000
0.005200  -1.500000
0.002200  -1.500000
-0.001500  -1.600000
-0.004600  -1.600000
-0.009100  -1.600000
-0.011300  -1.700000
-0.009100  -1.700000
-0.007500  -1.700000
-0.007500  -1.700000
-0.006800  -1.800000
-0.006800  -1.800000
-0.008300  -1.800000
-0.006800  -1.800000
-0.005300  -1.800000
-0.003800  -1.800000
-0.003000  -1.900000
-0.004600  -1.900000
-0.006000  -1.900000
-0.006800  -1.900000
-0.003800  -2.000000
-0.001500  -2.000000
-0.001500  -2.000000
-0.000800  -2.000000
-0.003800  -2.000000
-0.003000  -2.100000
-0.001500  -2.100000
0.000700  -2.100000
0.003700  -2.100000
0.003000  -2.100000
0.002200  -2.200000
0.003700  -2.200000
0.005200  -2.200000
0.005200  -2.200000
0.003700  -2.200000
0.000700  -2.300000
-0.001500  -2.300000
-0.002300  -2.300000
-0.000800  -2.300000
0.000700  -2.300000
0.001500  -2.300000
0.000700  -2.300000
0.003700  -2.300000
0.006000  -2.300000
0.006700  -2.400000
0.008200  -2.400000
0.006700  -2.400000
0.007500  -2.400000
0.006000  -2.400000
0.003000  -2.500000
0.003700  -2.500000
0.001500  -2.500000
0.000000  -2.500000
0.000000  -2.500000
0.002200  -2.500000
0.003700  -2.600000
0.005200  -2.600000
0.009000  -2.600000
0.006700  -2.600000
0.006700  -2.600000
0.011200  -2.700000
0.015700  -2.700000
0.015700  -2.700000
0.015000  -2.700000
0.015000  -2.700000
0.010500  -2.700000
0.006700  -2.700000
0.006700  -2.700000
0.004500  -2.800000
0.001500  -2.800000
0.000000  -2.800000
-0.000800  -2.800000
-0.001500  -2.800000
0.000000  -2.900000
0.003000  -2.900000
0.003000  -2.900000
0.001500  -3.000000
-0.000800  -3.000000
-0.003800  -3.000000
-0.003000  -3.000000
-0.002300  -3.000000
-0.002300  -3.000000
-0.000800  -3.000000
-0.001500  -3.000000
-0.002300  -3.000000
-0.001500  -3.100000
-0.004600  -3.100000
-0.006000  -3.100000
-0.007500  -3.100000
-0.006800  -3.100000
-0.004600  -3.100000
-0.005300  -3.200000
-0.004600  -3.200000
-0.004600  -3.200000
-0.002300  -3.200000
-0.000800  -3.200000
-0.001500  -3.200000
0.000700  -3.200000
0.000700  -3.200000
0.000700  -3.200000
0.001500  -3.200000
0.000700  -3.300000
0.000700  -3.300000
0.000000  -3.300000
-0.004600  -3.300000
-0.008300  -3.300000
-0.008300  -3.400000
-0.006000  -3.400000
-0.006000  -3.400000
-0.003000  -3.400000
-0.001500  -3.400000
-0.003000  -3.400000
0.000700  -3.500000
0.003000  -3.500000
0.004500  -3.500000
0.004500  -3.500000
0.003000  -3.600000
0.003000  -3.600000
0.003000  -3.600000
0.003000  -3.600000
0.001500  -3.600000
-0.000800  -3.600000
-0.003800  -3.600000
-0.004600  -3.600000
-0.003800  -3.600000
-0.000800  -3.600000
0.000700  -3.600000
-0.000800  -3.600000
-0.001500  -3.600000
-0.004600  -3.600000
-0.005300  -3.600000
-0.004600  -3.600000
-0.003000  -3.600000
-0.000800  -3.600000
-0.000800  -3.600000
-0.000800  -3.600000
0.001500  -3.700000
0.000700  -3.700000
0.001500  -3.700000
0.002200  -3.700000
0.005200  -3.700000
0.008200  -3.700000
0.008200  -3.700000
0.010500  -3.700000
0.013500  -3.700000
0.015700  -3.800000
0.014200  -3.800000
0.012000  -3.800000
0.009000  -3.800000
0.006700  -3.800000
0.004500  -3.800000
0.003000  -3.900000
0.003000  -3.900000
0.003000  -3.900000
0.005200  -3.900000
0.005200  -3.900000
0.001500  -4.000000
-0.000800  -4.000000
-0.004600  -4.000000
-0.005300  -4.000000
-0.006000  -4.000000
-0.008300  -4.000000
-0.006000  -4.000000
-0.004600  -4.000000
-0.002300  -4.000000
-0.001500  -4.000000
-0.002300  -4.000000
0.000700  -4.000000
0.001500  -4.000000
-0.000800  -4.000000
-0.001500  -4.000000
-0.000800  -4.000000
0.001500  -4.000000
0.001500  -4.100000
-0.001500  -4.100000
-0.001500  -4.100000
-0.001500  -4.100000
-0.002300  -4.100000
-0.001500  -4.100000
-0.002300  -4.100000
-0.003000  -4.100000
-0.005300  -4.100000
-0.003000  -4.100000
0.001500  -4.100000
0.004500  -4.100000
0.008200  -4.100000
0.007500  -4.100000
0.009000  -4.100000
0.010500  -4.100000
0.009700  -4.100000
0.009000  -4.100000
0.006000  -4.100000
0.006700  -4.100000
0.006700  -4.200000
0.005200  -4.200000
0.002200  -4.200000
-0.003000  -4.200000
-0.005300  -4.200000
-0.006000  -4.200000
-0.006800  -4.200000
-0.007500  -4.200000
-0.004600  -4.200000
-0.001500  -4.200000
-0.000800  -4.200000
0.000000  -4.200000
0.000700  -4.200000
0.000700  -4.200000
0.000700  -4.200000
0.000700  -4.200000
0.000700  -4.200000
0.000700  -4.200000
0.000700  -4.200000
0.000700  -4.200000
0.000700  -4.200000
0.000700  -4.200000
0.000700  -4.200000
