# Supplementary material for: Extracting time-frequency feature of single-channel vastus medialis EMG signals for knee exercise pattern recognition
Source: PLoS One. 2017 Jul 10;12(7):e0180526. doi: 10.1371/journal.pone.0180526 (PMC5503271; doi:10.1371/journal.pone.0180526)
Supplement: S1 File — The EMG orignial data of the vastus medialis muscle of the detected leg from 14 healthy subjects were collected and recorded in the file while performing three exercise programs, i.e., leg extension from a sitting position (sitting), flexion of the leg up (standing), and gait (walking). (ZIP) [file pone.0180526.s001.zip › Data/9gait.txt]

File Name: 9gait.log
Channel 3: 'VM', 21140 values, engineering units: mV, no filters.
Channel 5: 'FX', 1057 values, engineering units: deg, no filters, extrapolated from 50 to 1000 samples per second.
-0.000800  60.000000
-0.000800  60.000000
-0.003000  60.000000
-0.002300  60.000000
-0.001500  60.100000
-0.001500  60.100000
-0.001500  60.100000
-0.003000  60.100000
-0.000800  60.100000
-0.001500  60.100000
-0.003800  60.100000
-0.004600  60.100000
-0.005300  60.100000
-0.003000  60.100000
-0.002300  60.100000
-0.001500  60.100000
-0.000800  60.100000
0.000000  60.200000
0.000700  60.200000
0.002200  60.200000
0.001500  60.200000
-0.001500  60.200000
-0.003000  60.200000
-0.004600  60.200000
-0.004600  60.200000
-0.005300  60.200000
-0.005300  60.200000
-0.005300  60.200000
-0.003800  60.200000
-0.001500  60.200000
-0.001500  60.200000
-0.001500  60.200000
-0.001500  60.200000
0.000700  60.200000
0.002200  60.200000
0.002200  60.200000
0.001500  60.200000
0.001500  60.200000
0.000000  60.200000
-0.000800  60.200000
0.000700  60.200000
0.003000  60.200000
0.000700  60.200000
0.000700  60.200000
-0.000800  60.200000
-0.000800  60.200000
0.003000  60.200000
0.006000  60.200000
0.005200  60.200000
0.002200  60.200000
0.002200  60.200000
0.001500  60.200000
0.003000  60.200000
0.006000  60.200000
0.004500  60.200000
0.003000  60.200000
0.004500  60.200000
0.005200  60.200000
0.003700  60.200000
0.003000  60.200000
0.003000  60.200000
0.000700  60.200000
0.000700  60.200000
0.000000  60.200000
0.000000  60.200000
-0.000800  60.200000
-0.000800  60.200000
0.000700  60.200000
0.001500  60.200000
0.002200  60.200000
0.001500  60.200000
0.001500  60.200000
0.003000  60.200000
0.001500  60.200000
0.000000  60.200000
0.001500  60.100000
0.001500  60.100000
0.000700  60.100000
0.000700  60.100000
0.001500  60.100000
0.000700  60.100000
-0.003000  60.100000
-0.006000  60.100000
-0.006800  60.100000
-0.006800  60.100000
-0.005300  60.100000
-0.002300  60.100000
0.000700  60.100000
0.000700  60.100000
-0.000800  60.100000
-0.001500  60.100000
-0.000800  60.100000
0.000000  60.100000
-0.001500  60.100000
-0.000800  60.100000
0.000700  60.000000
-0.001500  60.000000
-0.001500  60.000000
-0.000800  60.000000
0.000700  60.000000
-0.002300  60.000000
-0.003000  60.000000
-0.000800  60.000000
0.000000  60.000000
0.000700  60.000000
0.001500  60.000000
0.000700  60.000000
0.000700  60.000000
0.001500  60.000000
0.002200  60.000000
0.003000  60.000000
-0.000800  60.000000
-0.000800  60.000000
-0.001500  60.000000
-0.003000  60.000000
-0.003000  60.000000
-0.003800  60.000000
-0.004600  60.000000
-0.001500  60.000000
-0.000800  60.000000
-0.000800  60.000000
-0.000800  60.000000
-0.001500  60.000000
-0.001500  60.000000
-0.000800  60.000000
-0.001500  60.000000
-0.001500  60.000000
0.000000  60.000000
0.000700  60.000000
0.001500  60.000000
0.001500  60.100000
-0.000800  60.100000
0.000000  60.100000
0.002200  60.100000
0.002200  60.100000
0.003000  60.100000
0.003700  60.100000
0.005200  60.100000
0.003700  60.100000
0.001500  60.100000
-0.002300  60.100000
-0.003000  60.100000
-0.001500  60.100000
-0.000800  60.100000
-0.000800  60.100000
-0.001500  60.100000
-0.000800  60.100000
0.000700  60.100000
0.001500  60.100000
0.001500  60.100000
0.003000  60.100000
0.001500  60.100000
0.003700  60.100000
0.005200  60.100000
0.003000  60.100000
0.003000  60.100000
0.002200  60.100000
0.003000  60.100000
0.006700  60.100000
0.005200  60.100000
0.003700  60.100000
0.001500  60.100000
-0.000800  60.100000
-0.000800  60.100000
-0.000800  60.100000
-0.001500  60.100000
-0.003800  60.100000
-0.001500  60.100000
-0.003000  60.100000
-0.003000  60.100000
-0.001500  60.200000
-0.001500  60.200000
-0.003000  60.200000
-0.001500  60.200000
-0.002300  60.200000
-0.003000  60.200000
-0.001500  60.200000
-0.001500  60.200000
-0.000800  60.200000
-0.000800  60.200000
-0.000800  60.200000
-0.000800  60.200000
-0.000800  60.200000
-0.001500  60.200000
-0.000800  60.200000
-0.001500  60.200000
0.000700  60.200000
0.004500  60.200000
0.006000  60.200000
0.004500  60.200000
0.001500  60.200000
0.000000  60.200000
0.000700  60.200000
-0.000800  60.200000
-0.000800  60.200000
-0.001500  60.200000
-0.002300  60.200000
-0.002300  60.200000
-0.004600  60.200000
-0.004600  60.200000
-0.001500  60.200000
-0.002300  60.200000
-0.004600  60.200000
-0.003800  60.200000
-0.003000  60.200000
-0.003800  60.200000
-0.003800  60.200000
-0.001500  60.200000
-0.003000  60.200000
-0.001500  60.200000
0.003000  60.300000
0.004500  60.300000
0.005200  60.300000
0.004500  60.300000
0.003700  60.300000
0.000700  60.300000
0.000000  60.300000
0.000700  60.300000
0.000700  60.300000
0.000700  60.300000
0.000700  60.300000
0.000000  60.300000
-0.001500  60.300000
-0.001500  60.300000
0.000000  60.300000
0.002200  60.300000
0.003000  60.300000
0.002200  60.300000
0.001500  60.300000
0.001500  60.300000
0.000700  60.300000
0.001500  60.300000
0.000700  60.300000
0.001500  60.300000
0.004500  60.300000
0.003000  60.300000
0.002200  60.300000
0.003000  60.300000
0.000700  60.300000
-0.000800  60.300000
0.000000  60.300000
0.000700  60.300000
-0.000800  60.300000
-0.002300  60.300000
-0.001500  60.300000
0.000000  60.300000
0.001500  60.300000
0.003000  60.300000
0.003000  60.300000
0.003000  60.300000
0.001500  60.300000
0.001500  60.300000
0.000700  60.300000
0.000000  60.300000
-0.000800  60.300000
-0.000800  60.300000
0.000000  60.300000
-0.000800  60.300000
0.000700  60.300000
0.001500  60.300000
0.003000  60.300000
0.001500  60.300000
-0.001500  60.300000
-0.001500  60.300000
-0.000800  60.300000
0.001500  60.300000
0.000000  60.300000
-0.000800  60.300000
-0.003000  60.300000
-0.005300  60.300000
-0.003800  60.400000
-0.001500  60.400000
-0.000800  60.400000
0.000700  60.400000
0.000700  60.400000
-0.000800  60.400000
0.000700  60.400000
-0.000800  60.400000
-0.000800  60.400000
0.000700  60.400000
-0.000800  60.400000
-0.000800  60.400000
0.000700  60.400000
-0.000800  60.400000
0.000000  60.400000
-0.000800  60.400000
-0.000800  60.400000
-0.001500  60.400000
0.000700  60.400000
0.001500  60.400000
-0.000800  60.400000
-0.003000  60.400000
-0.003800  60.400000
-0.003000  60.400000
-0.003000  60.400000
-0.002300  60.400000
-0.002300  60.400000
-0.001500  60.400000
-0.001500  60.400000
-0.003000  60.400000
-0.002300  60.400000
-0.000800  60.400000
-0.000800  60.400000
-0.000800  60.400000
0.000000  60.400000
-0.001500  60.400000
-0.003800  60.400000
-0.001500  60.400000
-0.001500  60.400000
-0.003000  60.400000
-0.001500  60.400000
0.001500  60.400000
0.000700  60.400000
0.000700  60.400000
0.000700  60.400000
0.000700  60.400000
0.002200  60.400000
0.000700  60.400000
0.001500  60.400000
0.003700  60.400000
0.001500  60.400000
0.001500  60.400000
0.000700  60.400000
0.003000  60.400000
0.006700  60.400000
0.005200  60.400000
0.004500  60.400000
0.003000  60.400000
0.000700  60.400000
0.001500  60.400000
0.000700  60.400000
-0.001500  60.400000
-0.000800  60.400000
0.001500  60.400000
0.003000  60.400000
0.001500  60.400000
0.000700  60.400000
-0.001500  60.400000
-0.001500  60.400000
-0.003000  60.400000
-0.004600  60.400000
-0.002300  60.400000
-0.003000  60.400000
-0.002300  60.400000
-0.000800  60.400000
-0.000800  60.400000
-0.000800  60.400000
0.000000  60.400000
-0.000800  60.400000
0.000000  60.400000
0.000700  60.400000
-0.000800  60.400000
-0.001500  60.400000
-0.003800  60.400000
-0.003000  60.400000
-0.000800  60.400000
0.001500  60.400000
0.002200  60.400000
0.000700  60.400000
0.000000  60.400000
-0.000800  60.400000
-0.000800  60.400000
-0.001500  60.400000
-0.001500  60.400000
0.000700  60.400000
0.002200  60.400000
0.000700  60.400000
0.001500  60.400000
-0.001500  60.400000
-0.004600  60.400000
-0.001500  60.400000
-0.002300  60.400000
-0.000800  60.400000
-0.000800  60.400000
-0.000800  60.400000
-0.001500  60.400000
-0.003000  60.400000
-0.001500  60.400000
0.000700  60.400000
0.002200  60.400000
0.001500  60.400000
0.003000  60.400000
0.001500  60.400000
0.001500  60.400000
0.002200  60.400000
0.001500  60.400000
0.000700  60.400000
-0.000800  60.400000
-0.002300  60.400000
-0.003000  60.400000
-0.003000  60.400000
-0.002300  60.400000
-0.002300  60.400000
-0.000800  60.400000
-0.003000  60.400000
-0.000800  60.400000
0.000000  60.400000
-0.000800  60.400000
-0.000800  60.400000
-0.001500  60.400000
0.000000  60.400000
0.000700  60.400000
-0.001500  60.400000
-0.001500  60.400000
-0.002300  60.400000
-0.002300  60.400000
-0.002300  60.400000
-0.000800  60.400000
0.000700  60.400000
0.001500  60.400000
0.003700  60.400000
0.003000  60.400000
0.001500  60.400000
0.000700  60.400000
-0.000800  60.400000
-0.003000  60.400000
-0.003000  60.400000
-0.003800  60.400000
-0.001500  60.400000
0.000700  60.400000
0.001500  60.400000
0.001500  60.400000
0.001500  60.400000
0.000700  60.400000
0.003000  60.400000
0.003000  60.400000
0.000700  60.400000
-0.001500  60.400000
-0.001500  60.400000
-0.000800  60.400000
-0.003000  60.400000
-0.003000  60.400000
-0.000800  60.400000
0.000000  60.400000
0.001500  60.400000
0.002200  60.400000
0.001500  60.400000
0.004500  60.400000
0.001500  60.400000
0.000000  60.400000
0.000000  60.400000
-0.001500  60.400000
-0.003800  60.400000
-0.004600  60.400000
-0.004600  60.400000
-0.005300  60.400000
-0.003000  60.400000
-0.001500  60.400000
-0.001500  60.400000
0.000700  60.400000
0.000700  60.400000
0.000700  60.400000
0.002200  60.400000
0.000700  60.400000
-0.001500  60.400000
0.000700  60.400000
0.003000  60.400000
0.001500  60.400000
0.004500  60.400000
0.003700  60.400000
0.001500  60.400000
-0.000800  60.400000
-0.003000  60.400000
-0.001500  60.400000
-0.001500  60.400000
-0.001500  60.400000
-0.001500  60.400000
-0.001500  60.400000
-0.000800  60.400000
-0.000800  60.400000
-0.000800  60.400000
-0.002300  60.400000
-0.000800  60.400000
0.003000  60.400000
0.003000  60.400000
0.002200  60.400000
0.002200  60.400000
0.001500  60.400000
0.001500  60.400000
0.001500  60.400000
0.001500  60.400000
0.002200  60.400000
0.005200  60.400000
0.006000  60.400000
0.005200  60.400000
0.003700  60.400000
0.003000  60.400000
0.002200  60.400000
0.001500  60.400000
0.003700  60.400000
0.003000  60.400000
0.000700  60.400000
0.000700  60.400000
0.001500  60.400000
-0.001500  60.400000
-0.003000  60.400000
-0.003000  60.400000
-0.005300  60.400000
-0.003000  60.400000
-0.005300  60.400000
-0.006800  60.400000
-0.004600  60.400000
-0.006000  60.400000
-0.004600  60.400000
-0.000800  60.400000
-0.001500  60.400000
-0.000800  60.400000
0.001500  60.400000
0.004500  60.400000
0.003000  60.400000
-0.000800  60.400000
-0.001500  60.400000
-0.003000  60.400000
-0.004600  60.400000
-0.005300  60.400000
-0.006000  60.400000
-0.004600  60.400000
-0.003000  60.400000
-0.000800  60.400000
-0.000800  60.400000
0.000000  60.400000
-0.000800  60.400000
-0.000800  60.400000
0.001500  60.400000
0.001500  60.400000
0.002200  60.400000
0.003700  60.400000
0.004500  60.400000
0.004500  60.400000
0.003000  60.400000
0.000700  60.400000
0.003000  60.400000
0.006000  60.400000
0.006700  60.400000
0.005200  60.400000
0.003000  60.400000
0.003000  60.400000
0.004500  60.400000
0.003000  60.400000
0.001500  60.400000
0.000700  60.400000
-0.000800  60.400000
-0.003800  60.400000
-0.005300  60.400000
-0.005300  60.400000
-0.003800  60.400000
-0.002300  60.400000
-0.000800  60.400000
0.000700  60.400000
0.001500  60.400000
0.001500  60.400000
0.002200  60.400000
0.003700  60.400000
0.000700  60.400000
0.000700  60.400000
0.000700  60.400000
0.000000  60.400000
-0.000800  60.400000
-0.000800  60.400000
-0.000800  60.400000
0.000700  60.400000
0.002200  60.400000
0.000700  60.400000
0.001500  60.400000
0.004500  60.400000
0.005200  60.400000
0.005200  60.400000
0.004500  60.400000
0.004500  60.400000
0.003000  60.400000
0.000700  60.400000
0.000700  60.400000
-0.000800  60.400000
-0.003000  60.400000
-0.003000  60.400000
-0.002300  60.400000
-0.001500  60.400000
-0.001500  60.400000
-0.002300  60.400000
-0.003000  60.400000
-0.003000  60.400000
-0.002300  60.400000
-0.000800  60.400000
0.000700  60.400000
-0.000800  60.400000
0.000700  60.400000
0.001500  60.400000
0.000000  60.400000
-0.000800  60.400000
0.000700  60.400000
0.002200  60.400000
0.003000  60.400000
0.004500  60.400000
0.003000  60.400000
0.001500  60.400000
0.004500  60.400000
0.004500  60.400000
0.005200  60.400000
0.004500  60.400000
0.002200  60.400000
0.000700  60.400000
-0.002300  60.400000
-0.000800  60.400000
-0.002300  60.400000
-0.003000  60.400000
-0.004600  60.400000
-0.003000  60.400000
-0.001500  60.400000
-0.001500  60.400000
-0.000800  60.400000
0.000000  60.400000
-0.000800  60.400000
0.000700  60.400000
0.002200  60.400000
0.002200  60.400000
0.003000  60.400000
0.003000  60.400000
0.003000  60.400000
0.003000  60.400000
0.000000  60.400000
-0.000800  60.400000
-0.002300  60.400000
-0.003000  60.400000
-0.002300  60.400000
-0.003800  60.400000
-0.003800  60.400000
-0.003000  60.400000
-0.003000  60.400000
-0.003000  60.400000
-0.001500  60.400000
-0.003000  60.400000
-0.000800  60.400000
0.001500  60.400000
0.000000  60.400000
0.000700  60.400000
-0.000800  60.400000
-0.001500  60.400000
-0.003000  60.400000
-0.004600  60.400000
-0.002300  60.400000
-0.001500  60.400000
0.000700  60.400000
-0.000800  60.400000
-0.001500  60.400000
-0.002300  60.400000
-0.004600  60.400000
-0.004600  60.400000
-0.002300  60.400000
-0.001500  60.400000
0.000000  60.400000
0.001500  60.400000
0.001500  60.400000
0.002200  60.400000
0.000700  60.400000
-0.000800  60.400000
-0.000800  60.400000
-0.000800  60.400000
0.000000  60.400000
-0.001500  60.400000
-0.002300  60.400000
-0.000800  60.400000
0.000700  60.400000
0.003000  60.400000
0.005200  60.400000
0.005200  60.400000
0.004500  60.400000
0.006000  60.400000
0.005200  60.400000
0.002200  60.400000
0.001500  60.400000
-0.000800  60.400000
0.001500  60.400000
0.001500  60.400000
-0.000800  60.400000
0.000000  60.400000
0.000700  60.400000
0.000700  60.400000
0.000700  60.400000
0.000700  60.400000
0.000700  60.400000
0.000700  60.300000
0.003000  60.300000
0.001500  60.300000
-0.001500  60.300000
-0.002300  60.300000
-0.001500  60.300000
0.000700  60.300000
0.002200  60.300000
0.004500  60.300000
0.004500  60.300000
0.004500  60.400000
0.003000  60.400000
0.003000  60.400000
0.000700  60.400000
-0.001500  60.400000
-0.001500  60.400000
0.001500  60.400000
0.003000  60.400000
0.001500  60.400000
0.001500  60.400000
0.001500  60.400000
0.000700  60.400000
0.000000  60.400000
0.000000  60.400000
0.000700  60.400000
-0.001500  60.400000
-0.002300  60.400000
-0.003000  60.400000
-0.004600  60.400000
-0.001500  60.400000
-0.002300  60.400000
-0.003000  60.400000
-0.004600  60.400000
-0.001500  60.400000
0.000700  60.400000
0.000700  60.400000
0.000700  60.400000
-0.001500  60.400000
-0.002300  60.400000
-0.003800  60.400000
-0.004600  60.400000
-0.000800  60.400000
-0.001500  60.400000
-0.000800  60.400000
0.000700  60.400000
0.001500  60.400000
0.001500  60.400000
0.000700  60.400000
0.003000  60.400000
0.003000  60.400000
0.000700  60.400000
-0.000800  60.400000
-0.000800  60.400000
-0.000800  60.400000
-0.002300  60.400000
-0.001500  60.400000
-0.000800  60.400000
0.000000  60.400000
0.001500  60.400000
0.002200  60.400000
0.000700  60.400000
0.000000  60.400000
0.000700  60.400000
0.000000  60.400000
0.000700  60.400000
0.000700  60.400000
0.000000  60.400000
-0.000800  60.400000
-0.003000  60.400000
-0.004600  60.400000
-0.006800  60.400000
-0.006800  60.400000
-0.006800  60.400000
-0.006800  60.400000
-0.003800  60.400000
-0.001500  60.400000
-0.001500  60.400000
0.000700  60.400000
0.002200  60.400000
0.002200  60.400000
0.002200  60.400000
0.004500  60.400000
0.004500  60.400000
0.004500  60.400000
0.003000  60.400000
0.001500  60.400000
0.004500  60.400000
0.004500  60.400000
0.002200  60.400000
-0.001500  60.400000
-0.004600  60.400000
-0.004600  60.400000
-0.004600  60.400000
-0.001500  60.400000
0.000000  60.400000
-0.001500  60.400000
-0.000800  60.400000
-0.000800  60.400000
0.000000  60.400000
-0.000800  60.400000
0.000000  60.400000
0.000000  60.400000
0.000700  60.400000
0.002200  60.400000
0.001500  60.400000
0.001500  60.400000
0.003000  60.400000
0.003700  60.400000
0.001500  60.400000
0.000700  60.400000
0.001500  60.400000
0.001500  60.400000
0.002200  60.400000
0.000700  60.400000
0.000700  60.400000
0.000000  60.400000
-0.000800  60.400000
0.000700  60.400000
0.000000  60.400000
0.000700  60.400000
0.001500  60.400000
0.000700  60.400000
0.000700  60.400000
0.000000  60.400000
-0.000800  60.400000
0.000000  60.400000
0.000700  60.400000
0.001500  60.400000
0.000700  60.400000
0.000700  60.400000
0.002200  60.500000
0.000700  60.500000
-0.000800  60.500000
0.000700  60.500000
0.000000  60.500000
-0.001500  60.500000
-0.000800  60.500000
-0.003800  60.500000
-0.000800  60.500000
0.001500  60.500000
-0.000800  60.500000
0.000000  60.500000
-0.001500  60.500000
-0.001500  60.500000
-0.001500  60.500000
-0.004600  60.500000
-0.003000  60.500000
-0.003000  60.500000
-0.005300  60.500000
-0.003800  60.500000
-0.003000  60.500000
-0.003800  60.500000
-0.001500  60.500000
-0.000800  60.500000
0.000700  60.500000
0.003700  60.500000
0.008200  60.500000
0.004500  60.500000
0.004500  60.500000
0.001500  60.500000
-0.003000  60.500000
-0.001500  60.500000
-0.000800  60.500000
-0.001500  60.500000
-0.001500  60.500000
0.003000  60.500000
0.003000  60.500000
-0.001500  60.500000
-0.001500  60.500000
0.000000  60.500000
0.001500  60.500000
-0.000800  60.500000
-0.001500  60.500000
-0.000800  60.500000
-0.000800  60.500000
0.000700  60.500000
0.006000  60.500000
0.008200  60.500000
0.004500  60.500000
0.003000  60.500000
0.000700  60.500000
-0.000800  60.500000
-0.000800  60.500000
-0.001500  60.500000
0.000700  60.500000
0.002200  60.500000
0.003000  60.500000
0.003000  60.500000
0.000000  60.500000
-0.001500  60.500000
-0.001500  60.500000
-0.002300  60.500000
-0.003800  60.500000
-0.006000  60.500000
-0.005300  60.500000
-0.006000  60.500000
-0.006000  60.500000
-0.004600  60.500000
-0.003000  60.500000
0.000000  60.500000
0.000700  60.500000
-0.000800  60.500000
-0.000800  60.500000
-0.000800  60.500000
0.000700  60.500000
0.002200  60.500000
0.003000  60.500000
0.003700  60.500000
0.005200  60.500000
0.004500  60.500000
0.004500  60.500000
0.005200  60.500000
0.001500  60.500000
0.000700  60.500000
-0.001500  60.500000
-0.003000  60.500000
-0.000800  60.500000
0.003000  60.500000
0.002200  60.500000
0.001500  60.500000
-0.001500  60.500000
-0.003000  60.500000
-0.002300  60.500000
-0.000800  60.500000
0.000700  60.500000
0.000000  60.500000
-0.000800  60.500000
-0.000800  60.500000
-0.001500  60.500000
-0.000800  60.500000
0.000000  60.500000
-0.000800  60.500000
-0.003000  60.500000
-0.006000  60.500000
-0.003000  60.500000
-0.000800  60.500000
-0.003800  60.500000
-0.004600  60.500000
-0.000800  60.500000
0.001500  60.500000
0.001500  60.500000
0.000700  60.500000
0.004500  60.500000
0.003000  60.500000
0.002200  60.500000
0.001500  60.500000
0.000700  60.500000
0.001500  60.500000
0.003700  60.500000
0.004500  60.500000
0.003000  60.500000
0.001500  60.500000
0.000700  60.500000
0.003000  60.500000
0.001500  60.500000
0.000000  60.500000
0.000700  60.500000
0.000700  60.500000
0.000700  60.500000
-0.000800  60.500000
-0.003000  60.500000
-0.004600  60.500000
-0.003800  60.500000
-0.002300  60.500000
0.000000  60.500000
0.000000  60.500000
-0.003000  60.500000
-0.004600  60.500000
-0.000800  60.500000
0.003000  60.500000
0.003000  60.500000
0.000000  60.500000
0.000000  60.500000
0.000700  60.500000
0.000700  60.500000
0.002200  60.500000
0.001500  60.500000
0.000700  60.500000
-0.000800  60.500000
-0.003000  60.500000
-0.000800  60.500000
0.001500  60.500000
0.003000  60.500000
0.005200  60.500000
0.005200  60.500000
0.004500  60.500000
0.002200  60.500000
0.000000  60.500000
-0.001500  60.500000
-0.002300  60.500000
-0.003800  60.600000
-0.004600  60.600000
-0.003800  60.600000
-0.004600  60.600000
-0.004600  60.600000
-0.001500  60.600000
0.000700  60.600000
0.003700  60.600000
0.004500  60.600000
0.000700  60.600000
0.001500  60.600000
0.000000  60.600000
-0.000800  60.600000
0.000000  60.600000
0.001500  60.600000
0.000700  60.600000
-0.003800  60.600000
-0.003000  60.600000
-0.003000  60.600000
-0.000800  60.600000
-0.003000  60.600000
-0.003000  60.600000
-0.003000  60.600000
-0.001500  60.600000
0.000700  60.600000
-0.000800  60.700000
0.000000  60.700000
0.000700  60.700000
-0.000800  60.700000
-0.000800  60.700000
-0.003000  60.700000
-0.001500  60.700000
-0.000800  60.700000
0.000000  60.700000
0.000700  60.700000
0.001500  60.700000
0.000700  60.700000
-0.001500  60.700000
0.000700  60.700000
0.001500  60.700000
0.003000  60.700000
0.002200  60.700000
0.002200  60.700000
0.002200  60.700000
0.003000  60.700000
0.002200  60.700000
0.000700  60.700000
0.002200  60.700000
0.000000  60.700000
0.000700  60.700000
-0.000800  60.700000
0.000700  60.700000
0.004500  60.700000
0.000700  60.700000
-0.001500  60.700000
-0.001500  60.700000
-0.000800  60.700000
-0.004600  60.700000
-0.002300  60.700000
0.000000  60.700000
-0.000800  60.700000
-0.001500  60.700000
-0.003000  60.700000
-0.001500  60.700000
-0.001500  60.700000
-0.000800  60.700000
0.000700  60.700000
-0.000800  60.700000
-0.001500  60.700000
-0.003000  60.700000
-0.002300  60.700000
0.000000  60.700000
0.000000  60.700000
-0.000800  60.700000
0.000700  60.700000
0.004500  60.700000
0.006700  60.700000
0.004500  60.700000
-0.001500  60.700000
-0.003000  60.700000
-0.001500  60.800000
-0.000800  60.800000
-0.000800  60.800000
0.000700  60.800000
0.000000  60.800000
-0.001500  60.800000
-0.003000  60.800000
-0.000800  60.800000
-0.000800  60.800000
0.001500  60.800000
0.006000  60.800000
0.006700  60.800000
0.006700  60.800000
0.003000  60.800000
0.000700  60.800000
-0.000800  60.800000
-0.001500  60.800000
0.000000  60.800000
0.001500  60.800000
0.000700  60.800000
0.000700  60.800000
-0.001500  60.800000
-0.000800  60.800000
0.001500  60.800000
0.000700  60.800000
-0.000800  60.800000
-0.002300  60.800000
-0.003000  60.800000
-0.004600  60.800000
-0.004600  60.800000
-0.002300  60.800000
0.000700  60.800000
0.003700  60.800000
0.003700  60.800000
0.005200  60.800000
0.006700  60.800000
0.006000  60.800000
0.001500  60.800000
-0.000800  60.800000
0.000000  60.800000
0.000700  60.900000
0.000000  60.900000
-0.004600  60.900000
-0.003000  60.900000
-0.005300  60.900000
-0.005300  60.900000
-0.005300  60.900000
-0.007500  60.900000
-0.004600  60.900000
-0.000800  60.900000
0.001500  60.900000
0.000700  60.900000
0.005200  60.900000
0.004500  60.900000
0.001500  60.900000
0.001500  60.900000
0.001500  60.900000
0.000700  60.900000
-0.003800  60.900000
-0.009800  60.900000
-0.009100  61.000000
-0.008300  61.000000
-0.003800  61.000000
-0.001500  61.000000
0.000000  61.000000
0.007500  61.000000
0.016500  61.000000
0.021000  61.000000
0.011200  61.000000
0.004500  61.000000
-0.003000  61.000000
-0.006800  61.000000
-0.003000  61.000000
-0.005300  61.000000
-0.004600  61.000000
-0.002300  61.100000
0.000700  61.100000
0.006000  61.100000
0.009000  61.100000
0.006700  61.100000
-0.000800  61.100000
-0.009100  61.100000
-0.009100  61.100000
-0.007500  61.100000
-0.004600  61.100000
0.000700  61.100000
-0.003800  61.100000
-0.008300  61.100000
-0.003000  61.100000
0.006700  61.100000
0.006000  61.100000
0.007500  61.100000
0.008200  61.100000
0.006700  61.100000
0.012000  61.100000
0.012700  61.200000
0.009000  61.200000
0.003000  61.200000
0.000000  61.200000
-0.003800  61.200000
-0.006000  61.200000
-0.009100  61.200000
-0.010500  61.200000
-0.009100  61.200000
-0.012000  61.200000
-0.008300  61.200000
-0.003800  61.200000
0.001500  61.200000
0.007500  61.200000
0.008200  61.200000
0.008200  61.200000
0.010500  61.200000
0.008200  61.200000
0.004500  61.200000
0.000700  61.200000
-0.000800  61.200000
0.000000  61.200000
0.000000  61.200000
-0.004600  61.200000
-0.006000  61.200000
-0.006800  61.300000
-0.010500  61.300000
-0.009800  61.300000
-0.009100  61.300000
-0.008300  61.300000
-0.004600  61.300000
-0.004600  61.300000
0.002200  61.300000
0.013500  61.300000
0.016500  61.300000
0.015000  61.300000
0.009000  61.300000
0.000700  61.300000
-0.004600  61.300000
-0.004600  61.300000
-0.009100  61.300000
-0.012000  61.300000
-0.012000  61.300000
-0.012800  61.300000
-0.009100  61.300000
-0.005300  61.400000
-0.002300  61.400000
0.003000  61.400000
0.011200  61.400000
0.015000  61.400000
0.009000  61.400000
0.005200  61.400000
0.002200  61.400000
0.001500  61.400000
0.001500  61.400000
0.000700  61.400000
0.000700  61.400000
0.000700  61.400000
0.009000  61.400000
0.015000  61.400000
0.016500  61.400000
0.012000  61.400000
-0.000800  61.400000
-0.009800  61.400000
-0.012000  61.400000
-0.014300  61.400000
-0.014300  61.400000
-0.016500  61.400000
-0.020300  61.400000
-0.018800  61.400000
-0.016500  61.500000
-0.012800  61.500000
-0.004600  61.500000
0.006700  61.500000
0.008200  61.500000
0.008200  61.500000
0.007500  61.500000
0.006000  61.500000
0.010500  61.500000
0.014200  61.500000
0.015700  61.500000
0.006700  61.500000
0.003700  61.500000
0.006000  61.500000
0.004500  61.500000
0.002200  61.500000
-0.003800  61.500000
-0.008300  61.500000
-0.008300  61.500000
-0.006000  61.500000
-0.005300  61.500000
-0.005300  61.500000
0.000700  61.500000
0.006000  61.500000
0.012000  61.500000
0.018000  61.500000
0.015700  61.500000
0.006000  61.500000
-0.000800  61.500000
-0.009100  61.500000
-0.015000  61.500000
-0.014300  61.500000
-0.011300  61.500000
-0.003800  61.500000
0.003000  61.500000
0.003000  61.500000
0.000000  61.500000
0.000000  61.500000
-0.003000  61.500000
-0.003000  61.500000
0.000700  61.500000
0.001500  61.500000
-0.000800  61.500000
-0.000800  61.500000
0.006000  61.500000
0.004500  61.500000
0.000700  61.500000
0.003000  61.500000
0.007500  61.500000
0.006700  61.500000
0.004500  61.500000
0.003700  61.500000
-0.000800  61.500000
-0.005300  61.500000
-0.006800  61.500000
-0.004600  61.500000
-0.004600  61.500000
-0.006800  61.500000
-0.010500  61.500000
-0.012800  61.500000
-0.009100  61.500000
-0.008300  61.500000
-0.005300  61.500000
-0.000800  61.500000
-0.000800  61.500000
-0.001500  61.500000
0.000000  61.500000
0.005200  61.500000
0.002200  61.500000
-0.002300  61.500000
-0.000800  61.500000
0.009000  61.500000
0.019500  61.500000
0.023200  61.500000
0.014200  61.500000
0.003000  61.400000
-0.003000  61.400000
-0.012000  61.400000
-0.020300  61.400000
-0.015800  61.400000
-0.009100  61.400000
-0.003000  61.400000
0.001500  61.400000
0.006700  61.400000
0.024000  61.400000
0.030700  61.300000
0.012700  61.300000
-0.005300  61.300000
-0.009800  61.300000
-0.012000  61.300000
-0.010500  61.300000
-0.009100  61.200000
-0.004600  61.200000
0.004500  61.200000
0.012700  61.200000
0.015700  61.200000
0.010500  61.200000
0.004500  61.200000
-0.004600  61.100000
-0.005300  61.100000
-0.005300  61.100000
-0.004600  61.100000
-0.000800  61.000000
-0.000800  61.000000
0.001500  61.000000
0.003700  60.900000
0.003700  60.900000
0.000700  60.900000
-0.005300  60.900000
-0.009100  60.800000
-0.009800  60.800000
-0.012000  60.800000
-0.010500  60.700000
-0.008300  60.700000
-0.005300  60.700000
0.003700  60.700000
0.010500  60.700000
0.012700  60.600000
0.012700  60.600000
0.010500  60.600000
0.008200  60.500000
0.009000  60.500000
0.006700  60.500000
0.000000  60.400000
-0.003000  60.400000
-0.001500  60.300000
-0.001500  60.300000
-0.003800  60.300000
-0.005300  60.300000
-0.003000  60.300000
-0.000800  60.200000
0.000000  60.200000
0.001500  60.200000
0.001500  60.100000
-0.003000  60.100000
-0.008300  60.100000
-0.009100  60.000000
-0.006800  60.000000
-0.006800  60.000000
-0.005300  59.900000
-0.003800  59.900000
-0.001500  59.900000
-0.004600  59.800000
-0.008300  59.800000
-0.009100  59.800000
-0.006800  59.700000
-0.003000  59.700000
0.001500  59.700000
0.002200  59.700000
0.005200  59.600000
0.011200  59.600000
0.012000  59.500000
0.012000  59.500000
0.012700  59.500000
0.007500  59.400000
0.004500  59.400000
0.008200  59.400000
0.009700  59.300000
0.003000  59.300000
-0.000800  59.300000
0.000700  59.200000
-0.001500  59.200000
-0.003000  59.100000
-0.003000  59.100000
-0.004600  59.100000
-0.006800  59.000000
-0.012800  59.000000
-0.009100  58.900000
-0.005300  58.900000
-0.002300  58.900000
0.000000  58.900000
0.004500  58.800000
0.012700  58.800000
0.012000  58.800000
0.009000  58.700000
0.010500  58.700000
0.008200  58.600000
0.009000  58.600000
0.009700  58.600000
0.012700  58.500000
0.012700  58.500000
0.001500  58.500000
-0.004600  58.400000
-0.005300  58.400000
-0.008300  58.400000
-0.009100  58.300000
-0.010500  58.300000
-0.009800  58.200000
-0.007500  58.200000
-0.004600  58.200000
-0.003000  58.100000
-0.004600  58.100000
-0.005300  58.000000
-0.006800  58.000000
-0.008300  58.000000
-0.003000  57.900000
0.003000  57.900000
0.004500  57.900000
0.002200  57.800000
-0.001500  57.800000
-0.010500  57.700000
-0.020300  57.700000
-0.016500  57.700000
-0.009100  57.600000
-0.005300  57.600000
0.002200  57.500000
0.017200  57.500000
0.034500  57.500000
0.042000  57.400000
0.027700  57.400000
0.006700  57.300000
0.000000  57.300000
-0.008300  57.200000
-0.009800  57.200000
-0.010500  57.100000
-0.014300  57.100000
-0.012000  57.000000
-0.012000  57.000000
-0.009100  56.900000
-0.006000  56.900000
-0.003000  56.800000
-0.002300  56.800000
-0.001500  56.700000
0.000000  56.700000
0.003000  56.700000
0.006700  56.600000
-0.001500  56.600000
-0.009100  56.500000
-0.012800  56.400000
-0.017300  56.400000
-0.012800  56.300000
-0.004600  56.300000
0.005200  56.200000
0.018000  56.200000
0.030700  56.100000
0.030700  56.100000
0.016500  56.000000
0.000700  56.000000
-0.003000  55.900000
-0.003000  55.800000
-0.006800  55.800000
-0.004600  55.800000
-0.006800  55.700000
-0.006000  55.600000
-0.008300  55.600000
-0.018800  55.500000
-0.016500  55.500000
-0.012000  55.400000
-0.004600  55.300000
0.009000  55.300000
0.015700  55.300000
0.015700  55.200000
0.007500  55.200000
-0.000800  55.100000
0.000700  55.000000
0.003700  55.000000
0.009000  54.900000
0.016500  54.900000
0.016500  54.800000
0.012000  54.800000
0.009000  54.700000
0.005200  54.700000
-0.002300  54.600000
-0.007500  54.500000
-0.008300  54.500000
-0.001500  54.400000
0.008200  54.400000
0.006000  54.300000
-0.003000  54.300000
-0.006000  54.200000
0.000700  54.100000
0.007500  54.100000
0.004500  54.000000
-0.000800  54.000000
0.001500  53.900000
-0.000800  53.800000
-0.005300  53.800000
-0.005300  53.700000
-0.010500  53.600000
-0.016500  53.600000
-0.021800  53.500000
-0.018800  53.500000
-0.011300  53.400000
-0.004600  53.400000
0.006700  53.300000
0.013500  53.200000
0.009000  53.200000
-0.000800  53.100000
-0.012800  53.100000
-0.017300  53.000000
-0.012800  52.900000
-0.004600  52.900000
0.001500  52.800000
0.001500  52.700000
0.008200  52.600000
0.012000  52.600000
0.012000  52.600000
0.007500  52.500000
-0.002300  52.400000
-0.004600  52.300000
-0.003800  52.300000
-0.001500  52.200000
-0.005300  52.200000
-0.004600  52.100000
0.003000  52.000000
0.009000  51.900000
0.008200  51.900000
-0.001500  51.800000
-0.004600  51.800000
-0.006800  51.700000
-0.006800  51.700000
-0.011300  51.600000
-0.021800  51.500000
-0.024000  51.400000
-0.016500  51.400000
-0.003800  51.300000
0.003700  51.300000
0.012700  51.200000
0.033000  51.100000
0.054700  51.100000
0.051000  51.000000
0.016500  50.900000
-0.003800  50.800000
-0.005300  50.800000
-0.005300  50.700000
-0.000800  50.600000
0.003700  50.600000
0.004500  50.500000
0.003700  50.400000
0.003700  50.400000
0.003000  50.300000
0.000000  50.300000
-0.001500  50.200000
-0.004600  50.100000
-0.009800  50.000000
-0.009800  50.000000
-0.008300  49.900000
-0.008300  49.900000
-0.009100  49.800000
-0.006800  49.700000
-0.006000  49.600000
-0.005300  49.600000
-0.002300  49.500000
-0.000800  49.500000
0.000000  49.400000
-0.001500  49.300000
0.001500  49.300000
0.000700  49.200000
-0.003000  49.100000
-0.006800  49.000000
-0.018100  49.000000
-0.018100  49.000000
-0.017300  48.900000
-0.021800  48.800000
-0.015000  48.700000
-0.000800  48.700000
0.022500  48.600000
0.031500  48.600000
0.020200  48.500000
0.027000  48.400000
0.028500  48.400000
0.014200  48.300000
0.003000  48.200000
-0.011300  48.200000
-0.015800  48.100000
-0.015800  48.000000
-0.015000  48.000000
-0.009100  47.900000
0.004500  47.800000
0.020200  47.800000
0.016500  47.700000
0.008200  47.600000
0.003700  47.600000
0.003000  47.500000
0.005200  47.400000
0.001500  47.300000
-0.004600  47.300000
-0.014300  47.200000
-0.022500  47.200000
-0.023300  47.100000
-0.018800  47.000000
-0.011300  46.900000
0.004500  46.900000
0.026200  46.800000
0.035200  46.800000
0.025500  46.600000
0.008200  46.600000
-0.006800  46.500000
-0.009800  46.500000
-0.006800  46.400000
0.000700  46.300000
0.009000  46.300000
0.003000  46.200000
-0.005300  46.200000
-0.006800  46.100000
-0.014300  46.000000
-0.015800  46.000000
-0.012800  45.900000
-0.015000  45.900000
-0.018100  45.800000
-0.018800  45.700000
-0.015000  45.700000
-0.006000  45.600000
0.002200  45.500000
0.006700  45.400000
0.015700  45.400000
0.024700  45.400000
0.025500  45.300000
0.021700  45.200000
0.014200  45.100000
0.002200  45.100000
-0.006800  45.000000
-0.009100  45.000000
-0.010500  44.900000
-0.010500  44.800000
-0.005300  44.700000
-0.003800  44.700000
-0.000800  44.600000
0.003000  44.500000
0.012700  44.500000
0.020200  44.400000
0.021000  44.400000
0.024700  44.300000
0.021700  44.200000
0.000700  44.100000
-0.013500  44.100000
-0.010500  44.100000
-0.012000  44.000000
-0.012800  43.900000
-0.009800  43.800000
-0.004600  43.800000
0.003000  43.700000
0.001500  43.600000
-0.002300  43.600000
0.000000  43.500000
0.000700  43.400000
-0.003000  43.400000
0.003000  43.300000
0.015000  43.200000
0.013500  43.200000
0.005200  43.100000
-0.003000  43.100000
-0.012800  43.000000
-0.015000  42.900000
-0.014300  42.800000
-0.013500  42.700000
-0.012800  42.700000
-0.010500  42.700000
-0.003000  42.600000
0.004500  42.500000
0.011200  42.400000
0.009700  42.400000
0.007500  42.300000
0.024700  42.300000
0.034500  42.200000
0.012000  42.100000
-0.003000  42.000000
0.001500  41.900000
-0.000800  41.900000
0.003000  41.800000
0.007500  41.800000
0.010500  41.700000
0.006700  41.600000
-0.005300  41.500000
-0.008300  41.500000
-0.010500  41.400000
-0.012800  41.400000
-0.015000  41.300000
-0.009100  41.200000
0.001500  41.100000
0.004500  41.100000
0.000000  41.000000
-0.005300  40.900000
-0.005300  40.900000
-0.009100  40.800000
-0.010500  40.800000
-0.014300  40.700000
-0.020300  40.600000
-0.020300  40.600000
-0.014300  40.500000
-0.008300  40.500000
-0.005300  40.400000
0.003000  40.300000
0.012000  40.300000
0.012700  40.200000
-0.002300  40.100000
-0.014300  40.100000
-0.003000  40.000000
0.009000  39.900000
0.015000  39.900000
0.015000  39.800000
0.012000  39.700000
0.009000  39.700000
0.010500  39.600000
0.015700  39.500000
0.018000  39.500000
0.012000  39.400000
0.006700  39.300000
0.009000  39.200000
0.000700  39.200000
-0.008300  39.100000
-0.003800  39.100000
-0.001500  39.000000
-0.000800  38.900000
-0.004600  38.800000
-0.006800  38.700000
-0.006800  38.700000
-0.010500  38.600000
-0.015800  38.600000
-0.012000  38.500000
-0.011300  38.400000
-0.012000  38.300000
-0.004600  38.200000
-0.001500  38.200000
0.007500  38.100000
0.021700  38.000000
0.019500  37.900000
0.003000  37.900000
-0.004600  37.800000
0.008200  37.700000
0.022500  37.600000
0.025500  37.600000
0.026200  37.500000
0.024000  37.400000
0.011200  37.300000
-0.006800  37.200000
-0.017300  37.200000
-0.015800  37.100000
-0.012800  37.000000
-0.012000  37.000000
-0.009800  36.900000
-0.010500  36.800000
-0.010500  36.800000
-0.014300  36.700000
-0.016500  36.600000
-0.014300  36.500000
-0.005300  36.400000
-0.005300  36.400000
-0.015800  36.300000
-0.024000  36.300000
-0.024000  36.200000
-0.012000  36.100000
0.011200  36.000000
0.035200  36.000000
0.049500  35.900000
0.045700  35.800000
0.010500  35.700000
-0.016500  35.700000
-0.015000  35.600000
-0.004600  35.500000
0.014200  35.400000
0.016500  35.400000
0.003000  35.300000
0.005200  35.200000
0.003000  35.100000
-0.010500  35.100000
-0.015800  35.000000
-0.015000  34.900000
-0.015000  34.800000
-0.013500  34.700000
-0.000800  34.600000
0.014200  34.600000
0.021700  34.500000
0.015700  34.400000
0.003700  34.400000
-0.003800  34.200000
-0.009800  34.200000
-0.008300  34.100000
-0.016500  34.100000
-0.018800  34.000000
-0.006800  33.900000
0.008200  33.800000
0.003000  33.700000
-0.006800  33.700000
0.003000  33.600000
0.005200  33.500000
0.005200  33.500000
0.002200  33.400000
0.000000  33.300000
-0.000800  33.300000
0.000700  33.200000
-0.006000  33.100000
-0.014300  33.000000
-0.012800  32.900000
-0.006000  32.900000
0.014200  32.800000
0.024700  32.700000
0.021700  32.700000
0.020200  32.600000
0.014200  32.500000
-0.001500  32.400000
-0.008300  32.400000
-0.009100  32.300000
-0.014300  32.200000
-0.009800  32.100000
-0.005300  32.000000
0.000000  31.900000
0.000700  31.900000
0.000000  31.800000
0.000700  31.700000
-0.006800  31.600000
-0.008300  31.600000
0.000700  31.500000
0.009700  31.400000
0.023200  31.400000
0.017200  31.200000
0.004500  31.200000
0.006000  31.100000
0.002200  31.000000
-0.004600  31.000000
-0.005300  30.900000
-0.000800  30.800000
0.003000  30.700000
0.003000  30.600000
0.001500  30.600000
0.000700  30.500000
0.000000  30.400000
0.009700  30.400000
0.027000  30.300000
0.019500  30.200000
-0.000800  30.100000
-0.015800  30.100000
-0.033000  30.000000
-0.033800  29.900000
-0.028500  29.800000
-0.021800  29.700000
-0.006800  29.700000
0.008200  29.600000
0.024700  29.500000
0.024700  29.400000
0.006700  29.300000
-0.011300  29.300000
-0.016500  29.200000
-0.010500  29.100000
-0.003000  29.100000
-0.003000  29.000000
-0.005300  28.900000
0.001500  28.800000
0.012000  28.800000
0.014200  28.700000
0.010500  28.600000
-0.001500  28.500000
-0.009800  28.400000
-0.016500  28.300000
-0.018100  28.300000
-0.016500  28.200000
-0.013500  28.100000
-0.004600  28.000000
0.003700  27.900000
0.009700  27.900000
0.008200  27.800000
0.005200  27.700000
0.020200  27.600000
0.046500  27.500000
0.051000  27.400000
0.021000  27.400000
-0.012800  27.300000
-0.030000  27.200000
-0.033800  27.100000
-0.040500  27.000000
-0.046500  27.000000
-0.039800  26.900000
-0.030000  26.800000
-0.020300  26.700000
-0.024000  26.600000
-0.031500  26.500000
-0.020300  26.500000
0.001500  26.400000
0.019500  26.300000
0.041200  26.200000
0.054000  26.100000
0.034500  26.100000
0.019500  26.000000
0.018700  25.900000
0.013500  25.900000
0.007500  25.800000
0.004500  25.700000
0.002200  25.600000
0.010500  25.600000
0.024000  25.500000
0.024700  25.400000
0.024000  25.300000
0.021000  25.200000
0.018000  25.200000
-0.000800  25.100000
-0.018100  25.000000
-0.020300  24.900000
-0.029300  24.900000
-0.022500  24.800000
-0.007500  24.700000
0.001500  24.600000
0.010500  24.600000
0.020200  24.500000
0.015700  24.400000
0.009000  24.300000
0.004500  24.300000
-0.012000  24.200000
-0.011300  24.100000
0.000700  24.000000
-0.004600  23.900000
-0.015800  23.800000
0.001500  23.800000
0.017200  23.700000
0.005200  23.600000
-0.010500  23.600000
-0.006000  23.400000
0.012700  23.400000
0.010500  23.400000
0.003000  23.300000
0.000000  23.200000
0.004500  23.100000
0.003000  23.000000
-0.003000  22.900000
-0.009100  22.900000
-0.014300  22.800000
-0.009800  22.700000
-0.015000  22.600000
-0.021800  22.600000
-0.016500  22.500000
-0.005300  22.400000
0.000700  22.300000
0.003700  22.300000
0.012000  22.200000
0.008200  22.100000
0.000700  22.000000
0.000700  21.900000
0.003700  21.900000
0.004500  21.800000
0.000700  21.700000
-0.000800  21.700000
-0.009100  21.600000
-0.012000  21.500000
-0.009100  21.500000
-0.000800  21.400000
0.016500  21.300000
0.021000  21.200000
0.006700  21.100000
-0.010500  21.100000
-0.016500  21.000000
-0.013500  21.000000
-0.015000  20.900000
-0.013500  20.800000
-0.001500  20.700000
0.009700  20.700000
0.010500  20.600000
0.000700  20.500000
-0.003000  20.500000
-0.007500  20.400000
-0.008300  20.300000
0.003700  20.300000
0.009000  20.200000
0.010500  20.200000
0.015700  20.100000
0.018000  20.100000
0.011200  20.000000
0.008200  19.900000
0.005200  19.900000
0.002200  19.800000
-0.003000  19.800000
-0.006800  19.700000
-0.005300  19.600000
-0.008300  19.600000
-0.010500  19.500000
-0.006800  19.500000
0.003700  19.400000
0.008200  19.300000
0.012700  19.300000
0.015000  19.200000
-0.003800  19.200000
-0.017300  19.100000
-0.016500  19.000000
-0.012800  19.000000
-0.010500  18.900000
-0.012000  18.900000
-0.012000  18.800000
-0.001500  18.700000
0.002200  18.700000
0.003700  18.600000
0.023200  18.500000
0.036700  18.400000
0.021700  18.400000
0.005200  18.400000
-0.005300  18.300000
-0.025600  18.200000
-0.021800  18.100000
0.001500  18.000000
0.016500  18.000000
0.020200  18.000000
0.012000  17.900000
0.006700  17.900000
0.006700  17.800000
0.007500  17.800000
0.010500  17.700000
0.021700  17.600000
0.018700  17.600000
-0.012800  17.500000
-0.030000  17.500000
-0.029300  17.500000
-0.024000  17.400000
-0.018100  17.300000
-0.015800  17.300000
-0.009100  17.200000
-0.006800  17.200000
-0.012000  17.100000
-0.000800  17.000000
0.006000  17.000000
-0.002300  17.000000
-0.003000  16.900000
-0.003800  16.900000
-0.006800  16.800000
0.002200  16.800000
0.014200  16.800000
0.018700  16.700000
0.020200  16.700000
0.017200  16.600000
-0.001500  16.600000
-0.010500  16.600000
-0.009100  16.500000
-0.006000  16.500000
0.001500  16.400000
-0.005300  16.400000
-0.011300  16.400000
-0.009100  16.300000
-0.004600  16.300000
-0.006000  16.200000
-0.005300  16.200000
0.003000  16.200000
0.001500  16.100000
0.001500  16.100000
0.000700  16.100000
0.009700  16.000000
0.019500  16.000000
0.014200  15.900000
0.013500  15.900000
0.021700  15.900000
0.033700  15.800000
0.020200  15.800000
0.003000  15.700000
-0.002300  15.700000
-0.009100  15.700000
-0.015800  15.700000
-0.020300  15.600000
-0.006000  15.600000
0.002200  15.600000
-0.004600  15.500000
-0.009100  15.400000
-0.004600  15.400000
0.003000  15.400000
-0.000800  15.400000
-0.006800  15.300000
-0.005300  15.300000
-0.001500  15.300000
-0.001500  15.200000
-0.000800  15.200000
-0.006800  15.200000
-0.009800  15.100000
-0.003000  15.100000
-0.000800  15.000000
-0.000800  15.000000
0.005200  15.000000
0.008200  14.900000
0.009000  14.900000
0.028500  14.800000
0.042700  14.800000
0.019500  14.800000
-0.006800  14.700000
-0.024000  14.700000
-0.033000  14.700000
-0.020300  14.700000
0.000700  14.600000
0.015700  14.600000
0.009000  14.600000
-0.006000  14.500000
-0.017300  14.500000
-0.014300  14.500000
-0.018100  14.400000
-0.020300  14.400000
-0.000800  14.400000
0.005200  14.400000
0.001500  14.300000
-0.005300  14.300000
-0.012000  14.300000
-0.013500  14.200000
-0.014300  14.200000
-0.009100  14.200000
-0.003000  14.100000
0.017200  14.100000
0.023200  14.100000
0.010500  14.000000
0.001500  14.000000
0.008200  14.000000
0.032200  13.900000
0.031500  13.900000
0.014200  13.900000
0.006700  13.900000
-0.006000  13.900000
-0.004600  13.800000
0.006700  13.800000
0.007500  13.800000
-0.006800  13.800000
-0.024000  13.700000
-0.021800  13.700000
-0.012000  13.700000
0.001500  13.600000
0.014200  13.600000
0.014200  13.500000
-0.003000  13.500000
-0.003000  13.500000
0.021700  13.500000
0.029200  13.500000
0.008200  13.500000
-0.015000  13.500000
-0.020300  13.400000
-0.015800  13.400000
-0.012800  13.400000
-0.008300  13.300000
-0.008300  13.300000
-0.014300  13.300000
-0.011300  13.300000
-0.011300  13.200000
-0.012000  13.200000
-0.004600  13.200000
0.001500  13.200000
0.013500  13.100000
0.031500  13.100000
0.025500  13.000000
0.012700  13.000000
-0.001500  13.000000
-0.025600  13.000000
-0.029300  13.000000
-0.006800  13.000000
0.018700  13.000000
0.023200  12.900000
0.024000  12.900000
0.006700  12.900000
-0.021000  12.800000
-0.021800  12.800000
-0.005300  12.800000
0.016500  12.800000
0.016500  12.700000
0.007500  12.700000
0.009000  12.700000
0.009000  12.700000
0.011200  12.600000
0.006700  12.600000
0.000700  12.600000
0.000000  12.600000
-0.012000  12.600000
-0.017300  12.500000
-0.012800  12.500000
-0.015800  12.500000
-0.029300  12.500000
-0.039000  12.400000
-0.035300  12.400000
-0.012800  12.400000
0.027700  12.300000
0.042000  12.300000
0.021700  12.300000
-0.003000  12.300000
-0.002300  12.200000
0.016500  12.200000
0.010500  12.200000
0.000000  12.200000
0.003000  12.100000
-0.007500  12.100000
-0.012000  12.100000
-0.011300  12.100000
-0.017300  12.100000
-0.000800  12.100000
0.012700  12.000000
0.002200  12.000000
-0.001500  12.000000
0.006700  12.000000
0.014200  12.000000
0.014200  11.900000
0.002200  11.900000
-0.014300  11.900000
-0.016500  11.900000
0.000700  11.900000
0.027000  11.800000
0.039700  11.800000
0.039000  11.800000
0.025500  11.800000
0.009700  11.800000
0.003700  11.700000
-0.003000  11.700000
-0.005300  11.700000
-0.013500  11.700000
-0.014300  11.700000
-0.015000  11.700000
-0.013500  11.700000
-0.003800  11.700000
0.001500  11.700000
0.006700  11.700000
-0.000800  11.600000
-0.016500  11.600000
-0.018800  11.600000
-0.024800  11.600000
-0.030000  11.600000
-0.023300  11.600000
-0.014300  11.500000
-0.000800  11.500000
0.012000  11.500000
0.012000  11.500000
0.007500  11.500000
0.004500  11.400000
-0.000800  11.400000
-0.006000  11.400000
-0.012800  11.400000
-0.007500  11.400000
-0.003800  11.400000
0.004500  11.400000
0.021700  11.400000
0.009700  11.300000
-0.014300  11.300000
-0.018100  11.300000
-0.006800  11.300000
0.020200  11.300000
0.042700  11.200000
0.057000  11.200000
0.040500  11.200000
0.014200  11.200000
0.004500  11.200000
0.001500  11.200000
-0.003000  11.200000
-0.009800  11.100000
-0.011300  11.100000
-0.012000  11.100000
-0.017300  11.100000
-0.031500  11.100000
-0.019500  11.100000
0.008200  11.100000
0.001500  11.100000
-0.008300  11.100000
0.009700  11.000000
0.027700  11.000000
0.025500  11.000000
0.006700  11.000000
-0.009100  11.000000
-0.005300  11.000000
-0.004600  10.900000
-0.006800  10.900000
-0.009100  10.900000
-0.013500  10.900000
-0.012000  10.900000
-0.015800  10.800000
-0.026300  10.800000
-0.027800  10.800000
-0.019500  10.800000
-0.010500  10.800000
-0.003800  10.800000
0.003000  10.800000
0.003700  10.800000
-0.006800  10.800000
-0.001500  10.800000
0.026200  10.800000
0.031500  10.800000
0.022500  10.800000
0.013500  10.700000
-0.015800  10.700000
-0.024800  10.700000
-0.012800  10.700000
0.003000  10.700000
0.024000  10.700000
0.026200  10.700000
0.010500  10.700000
-0.004600  10.700000
-0.003000  10.700000
0.000700  10.700000
0.000700  10.700000
0.002200  10.700000
0.003000  10.700000
-0.000800  10.600000
-0.007500  10.600000
0.000700  10.600000
0.006700  10.600000
-0.001500  10.600000
0.002200  10.600000
0.009000  10.600000
-0.002300  10.500000
-0.027000  10.500000
-0.033000  10.500000
-0.017300  10.500000
-0.001500  10.500000
0.007500  10.500000
0.001500  10.400000
0.008200  10.400000
0.012000  10.400000
0.014200  10.400000
0.023200  10.400000
0.025500  10.400000
0.025500  10.400000
0.010500  10.400000
-0.000800  10.400000
0.006000  10.400000
0.018000  10.300000
0.012700  10.300000
-0.000800  10.300000
-0.003000  10.300000
-0.005300  10.300000
-0.006000  10.300000
-0.009100  10.300000
-0.015800  10.300000
-0.005300  10.300000
-0.000800  10.300000
0.000000  10.200000
0.003000  10.200000
0.000700  10.200000
-0.006800  10.200000
-0.009100  10.200000
0.000700  10.200000
-0.000800  10.200000
-0.003000  10.200000
-0.005300  10.200000
-0.002300  10.200000
-0.005300  10.100000
-0.009800  10.100000
-0.006800  10.100000
-0.009100  10.100000
-0.008300  10.100000
-0.012000  10.100000
-0.009100  10.100000
0.001500  10.100000
0.003700  10.000000
-0.001500  10.000000
-0.012000  10.000000
-0.013500  10.000000
-0.006000  10.000000
-0.003000  10.000000
-0.005300  10.000000
-0.014300  10.000000
-0.008300  10.000000
0.006000  10.000000
0.014200  10.000000
0.019500  10.000000
0.018000  9.900000
0.030000  9.900000
0.039000  9.900000
0.021700  9.900000
-0.003000  9.900000
-0.015000  9.900000
-0.018800  9.900000
-0.024000  9.900000
-0.020300  9.900000
-0.012800  9.900000
-0.007500  9.900000
0.001500  9.900000
0.006000  9.900000
-0.001500  9.900000
-0.006800  9.900000
-0.010500  9.900000
-0.001500  9.900000
0.012000  9.900000
0.020200  9.900000
0.018700  9.900000
0.006000  9.900000
0.000000  9.900000
0.000700  9.900000
0.002200  9.900000
-0.000800  9.900000
-0.006800  9.900000
-0.004600  9.900000
0.005200  9.900000
0.006700  9.900000
-0.000800  9.900000
-0.006800  9.900000
-0.009100  9.900000
-0.006800  9.900000
-0.001500  9.900000
-0.000800  9.900000
0.001500  9.900000
0.006700  9.900000
-0.004600  9.900000
-0.016500  9.900000
-0.013500  9.900000
-0.001500  9.900000
0.010500  9.900000
0.020200  9.900000
0.026200  9.900000
0.011200  9.900000
-0.010500  9.900000
-0.001500  9.900000
-0.002300  9.900000
-0.002300  9.900000
0.018000  9.900000
0.016500  9.900000
0.010500  9.900000
0.006700  9.900000
0.012700  9.900000
0.019500  9.900000
0.009700  9.900000
-0.001500  9.900000
-0.006800  9.900000
-0.003000  9.900000
0.005200  9.900000
0.004500  9.900000
-0.009100  9.900000
-0.014300  9.900000
-0.012800  9.900000
-0.012000  9.900000
-0.017300  9.900000
-0.033800  9.900000
-0.044300  9.900000
-0.027800  9.900000
0.009000  9.900000
0.021700  9.900000
-0.000800  9.900000
-0.020300  9.900000
-0.003800  9.900000
0.036000  9.900000
0.048700  9.900000
0.023200  9.900000
-0.000800  9.900000
-0.016500  9.900000
-0.013500  9.900000
0.007500  9.900000
0.030000  9.900000
0.029200  9.900000
-0.012800  9.900000
-0.036800  9.900000
-0.033000  9.900000
-0.031500  9.900000
-0.025600  9.900000
-0.016500  9.900000
-0.008300  9.900000
-0.002300  9.900000
0.004500  9.900000
0.009000  9.900000
0.011200  10.000000
0.010500  10.000000
0.014200  10.000000
0.030700  10.000000
0.045700  10.000000
0.040500  10.000000
0.024700  10.000000
0.012700  10.000000
-0.000800  10.000000
-0.009100  10.000000
-0.017300  10.100000
-0.029300  10.100000
-0.036800  10.100000
-0.031500  10.100000
-0.015000  10.100000
-0.000800  10.100000
0.006700  10.100000
0.011200  10.100000
0.009000  10.100000
-0.006000  10.100000
-0.005300  10.100000
-0.000800  10.100000
0.004500  10.100000
0.005200  10.100000
-0.000800  10.100000
0.000700  10.100000
0.001500  10.100000
0.001500  10.100000
0.004500  10.100000
0.006700  10.100000
0.005200  10.100000
0.005200  10.100000
0.010500  10.100000
0.018000  10.100000
0.021000  10.100000
0.018700  10.100000
0.012700  10.100000
0.004500  10.000000
-0.010500  10.000000
-0.019500  10.000000
-0.013500  10.000000
-0.012000  10.000000
-0.012000  10.100000
-0.014300  10.100000
-0.015800  10.100000
-0.005300  10.100000
0.009000  10.100000
0.004500  10.100000
0.001500  10.100000
0.012700  10.100000
0.002200  10.100000
-0.009100  10.100000
-0.017300  10.100000
-0.020300  10.100000
-0.008300  10.100000
-0.005300  10.100000
-0.010500  10.100000
-0.009100  10.100000
-0.006000  10.100000
0.003000  10.100000
0.015000  10.100000
0.014200  10.100000
0.018700  10.200000
0.025500  10.200000
0.022500  10.200000
0.015000  10.200000
0.003000  10.200000
-0.000800  10.200000
-0.004600  10.200000
-0.006800  10.200000
-0.001500  10.200000
0.014200  10.200000
0.017200  10.200000
0.001500  10.200000
-0.012800  10.200000
-0.029300  10.200000
-0.029300  10.200000
-0.021000  10.200000
-0.012800  10.200000
-0.003000  10.200000
0.000700  10.200000
0.001500  10.200000
-0.003000  10.300000
0.000000  10.300000
0.003000  10.300000
0.010500  10.300000
0.010500  10.300000
0.012000  10.300000
0.016500  10.300000
0.005200  10.300000
0.000700  10.300000
0.005200  10.300000
0.013500  10.300000
0.009700  10.300000
0.004500  10.300000
0.012700  10.300000
0.030700  10.300000
0.042000  10.300000
0.017200  10.300000
-0.021000  10.300000
-0.034600  10.300000
-0.033000  10.300000
-0.023300  10.300000
-0.010500  10.300000
-0.008300  10.400000
-0.013500  10.400000
-0.013500  10.400000
-0.004600  10.400000
0.001500  10.400000
-0.006800  10.400000
-0.019500  10.400000
-0.014300  10.500000
-0.006800  10.500000
-0.003800  10.500000
0.001500  10.500000
0.008200  10.500000
0.012700  10.500000
0.011200  10.500000
0.007500  10.500000
-0.003000  10.500000
-0.006800  10.500000
-0.008300  10.500000
-0.009100  10.600000
-0.000800  10.600000
0.005200  10.600000
0.012000  10.600000
0.021700  10.600000
0.024000  10.600000
0.012000  10.600000
0.003700  10.600000
-0.001500  10.600000
0.003000  10.600000
0.012700  10.600000
-0.000800  10.600000
-0.003800  10.600000
0.010500  10.600000
0.013500  10.600000
0.006700  10.600000
-0.009100  10.600000
-0.018100  10.600000
-0.009100  10.600000
-0.005300  10.700000
-0.004600  10.700000
-0.004600  10.700000
-0.003800  10.700000
0.000000  10.700000
0.000000  10.700000
-0.006000  10.700000
-0.016500  10.700000
-0.015800  10.700000
-0.006800  10.700000
-0.000800  10.700000
-0.000800  10.700000
0.000000  10.700000
0.004500  10.700000
0.001500  10.700000
-0.000800  10.700000
0.006700  10.700000
0.012000  10.700000
0.000000  10.700000
-0.015800  10.700000
-0.008300  10.700000
0.007500  10.700000
0.009000  10.700000
0.000700  10.700000
-0.006800  10.700000
-0.011300  10.700000
-0.010500  10.700000
-0.008300  10.700000
-0.001500  10.700000
0.004500  10.700000
0.000700  10.700000
0.001500  10.700000
0.008200  10.700000
0.009000  10.700000
0.003000  10.700000
0.003700  10.700000
0.004500  10.700000
-0.000800  10.700000
0.000700  10.700000
0.014200  10.700000
0.018000  10.700000
0.018700  10.700000
0.017200  10.700000
0.003700  10.700000
-0.004600  10.700000
-0.006000  10.700000
-0.001500  10.700000
-0.007500  10.700000
-0.015800  10.700000
-0.018800  10.700000
-0.021800  10.700000
-0.018800  10.700000
-0.014300  10.700000
-0.006800  10.700000
-0.001500  10.700000
0.000700  10.700000
0.005200  10.600000
0.012000  10.600000
0.006700  10.600000
-0.005300  10.600000
-0.012800  10.700000
-0.018100  10.700000
-0.017300  10.700000
-0.014300  10.700000
-0.001500  10.700000
0.009000  10.700000
0.009000  10.700000
0.027000  10.700000
0.043500  10.700000
0.039000  10.700000
0.040500  10.700000
0.033000  10.700000
0.015000  10.700000
0.003000  10.700000
-0.003800  10.700000
-0.000800  10.700000
0.004500  10.700000
0.000700  10.700000
-0.009100  10.700000
-0.020300  10.700000
-0.027000  10.700000
-0.025600  10.700000
-0.028500  10.700000
-0.023300  10.700000
-0.005300  10.700000
0.001500  10.700000
-0.008300  10.800000
-0.006000  10.800000
0.001500  10.800000
-0.004600  10.800000
0.009700  10.800000
0.025500  10.800000
0.020200  10.800000
0.009700  10.800000
-0.001500  10.800000
-0.006800  10.800000
0.003000  10.800000
0.022500  10.800000
0.033000  10.800000
0.025500  10.800000
0.008200  10.800000
-0.005300  10.800000
-0.009100  10.800000
-0.004600  10.800000
-0.005300  10.800000
-0.001500  10.800000
-0.003800  10.800000
-0.012000  10.800000
-0.015800  10.800000
-0.022500  10.800000
-0.030800  10.800000
-0.031500  10.800000
-0.020300  10.800000
-0.010500  10.800000
-0.008300  10.800000
-0.009100  10.800000
-0.009800  10.800000
-0.006800  10.800000
0.006700  10.800000
0.019500  10.800000
0.020200  10.800000
0.012000  10.800000
0.007500  10.800000
0.010500  10.800000
0.018700  10.800000
0.015700  10.800000
0.000700  10.800000
-0.003000  10.800000
-0.005300  10.800000
-0.007500  10.800000
-0.004600  10.800000
-0.004600  10.800000
-0.001500  10.800000
0.000000  10.800000
-0.000800  10.800000
-0.004600  10.800000
-0.009100  10.800000
-0.005300  10.800000
-0.000800  10.800000
0.000700  10.800000
0.002200  10.800000
0.000000  10.800000
0.001500  10.800000
0.003000  10.800000
-0.000800  10.800000
-0.001500  10.800000
0.001500  10.800000
0.003000  10.800000
0.004500  10.800000
0.005200  10.800000
0.003000  10.800000
-0.001500  10.800000
0.000700  10.800000
0.019500  10.800000
0.034500  10.800000
0.015700  10.800000
-0.003800  10.800000
0.003000  10.800000
0.005200  10.800000
0.007500  10.800000
-0.000800  10.800000
-0.005300  10.800000
-0.003800  10.800000
-0.006000  10.800000
-0.005300  10.800000
-0.010500  10.800000
-0.012000  10.800000
-0.007500  10.800000
-0.004600  10.800000
-0.003000  10.800000
-0.003800  10.800000
-0.004600  10.800000
-0.003000  10.800000
0.007500  10.800000
0.008200  10.800000
0.000700  10.800000
0.000000  10.800000
-0.001500  10.800000
-0.004600  10.800000
-0.004600  10.800000
-0.006800  10.800000
-0.003800  10.900000
-0.000800  10.900000
-0.005300  10.900000
-0.005300  10.900000
-0.005300  10.900000
-0.006800  10.900000
-0.009800  10.900000
-0.010500  10.900000
-0.005300  10.900000
0.000000  10.900000
0.007500  10.900000
0.010500  10.900000
0.006700  10.900000
0.005200  10.900000
0.012700  10.900000
0.025500  10.900000
0.027700  10.900000
0.019500  10.900000
0.007500  10.900000
0.000700  10.900000
-0.006000  11.000000
-0.009100  11.000000
-0.004600  11.000000
-0.005300  11.000000
-0.007500  11.000000
-0.006000  11.000000
-0.008300  11.000000
-0.010500  11.000000
-0.009800  11.000000
-0.009100  11.000000
-0.005300  11.000000
-0.000800  11.000000
0.004500  11.000000
0.009000  11.000000
0.016500  11.000000
0.024000  11.000000
0.022500  11.000000
0.018700  11.000000
0.006000  11.000000
-0.014300  11.000000
-0.017300  11.000000
-0.005300  11.000000
0.008200  11.000000
0.005200  11.000000
-0.009100  11.000000
-0.016500  11.100000
-0.021800  11.100000
-0.024000  11.100000
-0.018100  11.100000
-0.009800  11.100000
-0.007500  11.100000
-0.003000  11.100000
-0.000800  11.100000
-0.003000  11.100000
-0.002300  11.100000
-0.007500  11.100000
-0.006800  11.100000
0.000000  11.100000
0.004500  11.100000
0.006700  11.100000
0.012000  11.100000
0.014200  11.100000
0.012000  11.100000
0.005200  11.100000
-0.004600  11.100000
-0.006800  11.100000
0.006000  11.100000
0.013500  11.100000
0.001500  11.100000
0.002200  11.100000
0.012000  11.100000
0.009700  11.100000
0.006700  11.100000
-0.000800  11.100000
-0.002300  11.100000
0.004500  11.100000
0.004500  11.100000
0.001500  11.100000
-0.000800  11.100000
-0.002300  11.100000
-0.004600  11.100000
-0.004600  11.100000
-0.001500  11.100000
-0.000800  11.100000
0.000700  11.100000
0.001500  11.100000
0.002200  11.100000
0.004500  11.100000
0.008200  11.100000
0.004500  11.100000
-0.006800  11.100000
-0.012000  11.100000
-0.014300  11.100000
-0.014300  11.100000
-0.014300  11.100000
-0.005300  11.100000
0.006700  11.100000
0.003700  11.100000
-0.006800  11.100000
-0.004600  11.100000
0.008200  11.100000
0.008200  11.100000
0.005200  11.100000
0.004500  11.100000
0.005200  11.100000
0.006700  11.100000
0.006700  11.100000
0.004500  11.100000
0.000700  11.100000
-0.005300  11.100000
-0.011300  11.100000
-0.017300  11.100000
-0.018100  11.100000
-0.009800  11.100000
0.004500  11.100000
0.018000  11.100000
0.016500  11.100000
0.017200  11.100000
0.021700  11.100000
0.014200  11.100000
0.008200  11.200000
0.002200  11.200000
-0.001500  11.200000
-0.007500  11.200000
-0.018100  11.200000
-0.018800  11.200000
-0.014300  11.200000
-0.018100  11.200000
-0.020300  11.200000
-0.018100  11.200000
-0.014300  11.200000
-0.006000  11.200000
-0.001500  11.200000
0.004500  11.200000
0.009700  11.200000
0.016500  11.200000
0.019500  11.200000
0.015700  11.200000
0.009700  11.200000
0.010500  11.200000
0.012700  11.200000
0.009000  11.200000
0.001500  11.200000
-0.006800  11.300000
-0.009100  11.300000
-0.009800  11.300000
-0.008300  11.300000
0.000700  11.300000
0.012700  11.300000
0.012700  11.300000
0.010500  11.300000
0.003000  11.300000
-0.007500  11.300000
-0.009100  11.400000
-0.009800  11.400000
-0.004600  11.400000
-0.003800  11.400000
-0.001500  11.400000
0.005200  11.400000
0.006700  11.400000
0.003000  11.400000
-0.006800  11.400000
-0.006800  11.400000
-0.005300  11.400000
-0.003000  11.400000
-0.006800  11.400000
-0.008300  11.400000
-0.003800  11.400000
-0.005300  11.400000
-0.010500  11.400000
-0.011300  11.500000
-0.001500  11.500000
0.007500  11.500000
0.009700  11.500000
0.004500  11.500000
0.000700  11.500000
0.009700  11.500000
0.009000  11.500000
0.004500  11.500000
0.006000  11.500000
0.005200  11.500000
0.008200  11.500000
0.011200  11.500000
0.009000  11.500000
0.004500  11.500000
0.000700  11.500000
0.000700  11.500000
0.000700  11.500000
0.000700  11.500000
-0.001500  11.500000
-0.003000  11.500000
0.003000  11.500000
0.010500  11.500000
0.004500  11.500000
-0.009100  11.500000
-0.014300  11.500000
-0.011300  11.500000
-0.006800  11.500000
-0.003000  11.500000
0.000000  11.500000
-0.001500  11.600000
-0.006800  11.600000
-0.012800  11.600000
-0.015800  11.600000
-0.012800  11.600000
-0.007500  11.600000
-0.006800  11.600000
-0.003000  11.600000
-0.002300  11.600000
0.000700  11.600000
0.005200  11.600000
0.009000  11.600000
0.010500  11.600000
0.006700  11.600000
0.006000  11.600000
0.005200  11.600000
0.000700  11.600000
-0.000800  11.600000
0.003700  11.600000
0.014200  11.600000
0.014200  11.700000
0.009700  11.700000
0.009000  11.700000
0.000700  11.700000
-0.014300  11.700000
-0.017300  11.700000
-0.006000  11.700000
0.006000  11.700000
0.013500  11.700000
0.008200  11.700000
0.005200  11.700000
0.003000  11.700000
0.003700  11.700000
0.003000  11.700000
-0.000800  11.700000
0.000700  11.700000
-0.000800  11.700000
-0.003000  11.700000
-0.005300  11.700000
-0.005300  11.700000
-0.006800  11.700000
-0.010500  11.800000
-0.009800  11.800000
-0.003000  11.800000
0.004500  11.800000
0.006700  11.800000
0.008200  11.800000
0.005200  11.800000
0.001500  11.800000
0.003000  11.800000
0.007500  11.900000
0.011200  11.900000
0.008200  11.900000
-0.003000  11.900000
-0.014300  11.900000
-0.015800  11.900000
-0.009800  11.900000
-0.003800  11.900000
-0.006800  12.000000
-0.009100  12.000000
-0.009800  12.000000
-0.009100  12.000000
-0.004600  12.000000
0.001500  12.000000
0.003000  12.000000
0.006000  12.000000
0.007500  12.000000
0.008200  12.000000
0.009700  12.100000
0.008200  12.100000
0.006000  12.100000
0.004500  12.100000
0.001500  12.100000
-0.001500  12.100000
-0.004600  12.100000
-0.006800  12.100000
-0.004600  12.100000
-0.004600  12.100000
-0.006000  12.100000
-0.006000  12.100000
-0.005300  12.100000
-0.004600  12.100000
-0.006000  12.100000
-0.006800  12.200000
-0.005300  12.200000
-0.005300  12.200000
0.001500  12.200000
0.003700  12.200000
-0.001500  12.200000
-0.005300  12.200000
-0.005300  12.200000
-0.001500  12.200000
0.000000  12.200000
0.002200  12.300000
0.006700  12.300000
0.009700  12.300000
0.012700  12.300000
0.014200  12.300000
0.012000  12.300000
0.009000  12.400000
0.008200  12.400000
0.006700  12.400000
0.006000  12.400000
0.000700  12.400000
-0.006000  12.500000
-0.008300  12.500000
-0.011300  12.500000
-0.012800  12.500000
-0.014300  12.500000
-0.020300  12.600000
-0.019500  12.600000
-0.009100  12.600000
-0.001500  12.600000
0.004500  12.600000
0.012700  12.600000
0.018000  12.600000
0.012700  12.600000
0.006700  12.700000
0.006700  12.700000
0.005200  12.700000
0.006000  12.700000
0.009700  12.700000
0.009000  12.700000
0.007500  12.800000
0.004500  12.800000
0.008200  12.800000
0.009000  12.800000
-0.002300  12.800000
-0.015000  12.900000
-0.027000  12.900000
-0.024000  12.900000
-0.021800  12.900000
-0.015000  12.900000
-0.004600  12.900000
-0.005300  13.000000
-0.003000  13.000000
-0.004600  13.000000
-0.004600  13.000000
-0.000800  13.000000
0.006700  13.000000
0.015700  13.000000
0.011200  13.100000
0.005200  13.100000
0.002200  13.100000
0.004500  13.100000
0.006700  13.200000
0.009000  13.200000
0.009000  13.200000
0.005200  13.200000
0.003000  13.200000
0.002200  13.300000
0.006000  13.300000
0.006700  13.300000
0.001500  13.300000
0.005200  13.400000
0.006700  13.400000
0.003000  13.400000
-0.000800  13.400000
-0.003800  13.400000
-0.005300  13.400000
-0.009100  13.400000
-0.007500  13.400000
-0.002300  13.400000
0.003700  13.400000
0.004500  13.400000
0.001500  13.400000
0.007500  13.400000
0.009700  13.400000
0.009000  13.400000
0.005200  13.400000
-0.001500  13.300000
-0.001500  13.300000
-0.000800  13.300000
-0.000800  13.300000
0.000000  13.300000
0.001500  13.300000
0.001500  13.300000
0.003700  13.300000
0.003700  13.300000
0.007500  13.400000
0.014200  13.400000
0.016500  13.400000
0.009000  13.400000
0.003000  13.400000
0.002200  13.500000
-0.006800  13.500000
-0.012000  13.500000
-0.020300  13.500000
-0.030800  13.500000
-0.026300  13.500000
-0.017300  13.500000
-0.010500  13.500000
0.000700  13.600000
0.001500  13.600000
-0.001500  13.600000
-0.003000  13.600000
-0.008300  13.700000
-0.008300  13.700000
-0.006800  13.700000
-0.005300  13.700000
-0.006800  13.800000
-0.011300  13.800000
-0.012800  13.800000
-0.012000  13.800000
-0.010500  13.800000
-0.008300  13.900000
0.001500  13.900000
0.012700  13.900000
0.021000  13.900000
0.023200  13.900000
0.019500  14.000000
0.016500  14.000000
0.014200  14.000000
0.010500  14.000000
0.006700  14.000000
0.004500  14.100000
0.001500  14.100000
0.000000  14.100000
-0.003800  14.200000
-0.007500  14.200000
-0.008300  14.200000
-0.008300  14.200000
-0.005300  14.300000
-0.003000  14.300000
-0.005300  14.300000
-0.006800  14.400000
-0.003000  14.400000
-0.000800  14.400000
-0.001500  14.400000
-0.002300  14.400000
-0.005300  14.400000
-0.008300  14.500000
-0.005300  14.500000
0.002200  14.500000
0.009000  14.500000
0.011200  14.600000
0.012700  14.600000
0.007500  14.600000
0.003000  14.700000
-0.000800  14.700000
0.000700  14.700000
0.004500  14.700000
0.004500  14.800000
0.003700  14.800000
0.002200  14.800000
0.001500  14.800000
0.000700  14.800000
0.003000  14.900000
0.008200  14.900000
0.006700  14.900000
0.002200  14.900000
-0.001500  15.000000
-0.008300  15.000000
-0.012800  15.000000
-0.010500  15.000000
-0.005300  15.100000
-0.004600  15.100000
-0.009100  15.100000
-0.013500  15.200000
-0.004600  15.200000
0.008200  15.200000
0.012700  15.200000
0.012000  15.300000
0.015000  15.300000
0.016500  15.300000
0.006700  15.300000
-0.000800  15.300000
-0.004600  15.400000
-0.004600  15.400000
-0.002300  15.400000
-0.003800  15.400000
-0.006000  15.500000
-0.006800  15.500000
-0.006000  15.500000
-0.001500  15.500000
0.005200  15.600000
0.005200  15.600000
0.001500  15.600000
-0.000800  15.600000
-0.003000  15.700000
-0.003800  15.700000
-0.001500  15.700000
0.001500  15.700000
0.002200  15.700000
0.001500  15.700000
0.000700  15.800000
-0.000800  15.800000
-0.001500  15.800000
0.003700  15.800000
0.008200  15.800000
0.000700  15.900000
-0.003000  15.900000
-0.003000  15.900000
-0.001500  15.900000
-0.000800  16.000000
-0.000800  16.000000
0.000700  16.000000
-0.000800  16.000000
-0.004600  16.000000
-0.003000  16.100000
-0.000800  16.100000
0.001500  16.100000
0.007500  16.100000
0.009000  16.200000
0.004500  16.200000
0.000000  16.200000
-0.000800  16.200000
-0.000800  16.200000
0.001500  16.200000
0.003000  16.200000
0.002200  16.300000
0.000700  16.300000
0.002200  16.300000
0.004500  16.300000
0.003700  16.400000
0.003700  16.400000
0.000000  16.400000
-0.005300  16.400000
-0.012800  16.500000
-0.018100  16.500000
-0.015800  16.500000
-0.011300  16.600000
-0.006800  16.600000
-0.000800  16.600000
0.007500  16.600000
0.005200  16.600000
0.003000  16.700000
-0.000800  16.700000
-0.001500  16.700000
0.005200  16.700000
0.009000  16.800000
0.006700  16.800000
0.005200  16.800000
0.003700  16.900000
-0.000800  16.900000
-0.006000  16.900000
-0.009800  17.000000
-0.007500  17.000000
-0.006000  17.000000
-0.003000  17.000000
0.000700  17.000000
0.004500  17.100000
0.009000  17.100000
0.009000  17.100000
0.014200  17.200000
0.013500  17.200000
0.004500  17.200000
0.000700  17.300000
-0.000800  17.300000
-0.004600  17.300000
-0.008300  17.400000
-0.008300  17.400000
-0.005300  17.400000
-0.002300  17.500000
0.006700  17.500000
0.012700  17.500000
0.006700  17.500000
0.000000  17.500000
-0.005300  17.600000
-0.008300  17.600000
-0.006000  17.600000
-0.003000  17.700000
-0.001500  17.700000
-0.000800  17.700000
0.001500  17.700000
0.002200  17.800000
-0.001500  17.800000
-0.004600  17.800000
-0.004600  17.900000
-0.004600  17.900000
-0.003000  17.900000
0.000700  18.000000
0.000000  18.000000
-0.000800  18.000000
-0.000800  18.000000
-0.004600  18.000000
-0.007500  18.000000
-0.008300  18.100000
-0.008300  18.100000
-0.006800  18.100000
-0.003800  18.100000
-0.002300  18.100000
-0.003000  18.100000
-0.000800  18.200000
0.000700  18.200000
-0.000800  18.200000
0.003000  18.200000
0.008200  18.200000
0.006000  18.300000
0.004500  18.300000
0.006000  18.300000
0.007500  18.300000
0.006700  18.300000
0.000000  18.300000
-0.006000  18.400000
-0.009100  18.400000
-0.004600  18.400000
0.004500  18.400000
0.015700  18.500000
0.020200  18.500000
0.017200  18.500000
0.012000  18.600000
0.006000  18.600000
0.012000  18.700000
0.010500  18.700000
-0.000800  18.800000
-0.001500  18.800000
0.001500  18.800000
0.000700  18.900000
-0.009100  18.900000
-0.015000  18.900000
-0.012800  19.000000
-0.012000  19.000000
-0.011300  19.000000
-0.014300  19.100000
-0.012800  19.100000
-0.008300  19.200000
0.000000  19.200000
0.004500  19.300000
0.005200  19.300000
0.006700  19.300000
0.003700  19.400000
-0.000800  19.400000
0.001500  19.500000
0.005200  19.500000
0.005200  19.600000
-0.000800  19.600000
-0.010500  19.600000
-0.020300  19.700000
-0.028500  19.700000
-0.024000  19.800000
-0.012000  19.800000
-0.000800  19.800000
0.015700  19.900000
0.039700  19.900000
0.042700  20.000000
0.023200  20.000000
0.004500  20.100000
-0.009100  20.100000
-0.011300  20.200000
-0.010500  20.200000
-0.008300  20.200000
-0.004600  20.300000
-0.004600  20.300000
-0.008300  20.400000
-0.011300  20.500000
-0.006000  20.500000
-0.005300  20.600000
-0.006000  20.600000
0.003000  20.700000
0.020200  20.700000
0.021700  20.700000
0.006700  20.800000
0.006700  20.800000
0.008200  20.900000
0.006700  20.900000
0.005200  21.000000
-0.002300  21.000000
-0.000800  21.100000
0.000700  21.100000
0.002200  21.100000
0.000700  21.100000
-0.001500  21.200000
-0.001500  21.200000
-0.003000  21.300000
-0.003800  21.300000
-0.004600  21.300000
-0.002300  21.400000
-0.003000  21.400000
-0.015800  21.500000
-0.018100  21.500000
-0.009100  21.500000
-0.006000  21.500000
-0.003800  21.600000
0.015700  21.600000
0.027700  21.700000
0.005200  21.700000
-0.002300  21.800000
-0.001500  21.800000
-0.009800  21.900000
-0.009100  22.000000
-0.009800  22.000000
-0.004600  22.000000
-0.003000  22.100000
0.003700  22.100000
0.009000  22.200000
0.003000  22.300000
0.003000  22.300000
0.000000  22.400000
0.001500  22.400000
0.006700  22.500000
0.009000  22.500000
0.014200  22.600000
0.013500  22.600000
0.014200  22.700000
0.018000  22.700000
0.010500  22.800000
0.000700  22.900000
-0.006800  22.900000
-0.014300  22.900000
-0.015000  23.000000
-0.006800  23.100000
0.005200  23.100000
0.009000  23.200000
0.007500  23.300000
-0.002300  23.400000
-0.010500  23.400000
-0.011300  23.400000
-0.009100  23.500000
-0.006000  23.600000
-0.006800  23.600000
-0.007500  23.700000
-0.006800  23.800000
-0.006800  23.800000
-0.009100  23.900000
-0.008300  23.900000
-0.006800  24.000000
-0.004600  24.100000
-0.001500  24.100000
0.004500  24.200000
0.010500  24.300000
0.011200  24.300000
0.006700  24.300000
0.003700  24.400000
0.003000  24.500000
0.000700  24.600000
0.000700  24.600000
0.003000  24.700000
0.007500  24.700000
0.006700  24.800000
0.009000  24.800000
0.012000  24.900000
0.009700  25.000000
0.008200  25.000000
0.000700  25.100000
-0.006800  25.200000
-0.016500  25.200000
-0.019500  25.300000
-0.021800  25.300000
-0.021800  25.400000
-0.014300  25.500000
0.001500  25.500000
0.015000  25.600000
0.011200  25.600000
0.014200  25.700000
-0.000800  25.800000
-0.021800  25.800000
-0.020300  25.900000
-0.015000  26.000000
-0.008300  26.100000
-0.004600  26.100000
0.020200  26.100000
0.042700  26.200000
0.033700  26.300000
0.019500  26.400000
0.007500  26.400000
-0.006000  26.500000
-0.009100  26.500000
-0.004600  26.600000
-0.006800  26.600000
-0.009100  26.700000
-0.009800  26.700000
-0.009100  26.800000
-0.003000  26.900000
0.003700  26.900000
0.004500  27.000000
0.000700  27.000000
-0.005300  27.000000
-0.006000  27.100000
-0.000800  27.200000
0.002200  27.200000
0.003000  27.300000
-0.003000  27.300000
-0.009100  27.400000
-0.014300  27.400000
-0.012000  27.500000
-0.005300  27.500000
0.002200  27.600000
0.012000  27.700000
0.018000  27.700000
0.022500  27.800000
0.014200  27.900000
0.008200  27.900000
0.007500  28.000000
0.009000  28.000000
0.010500  28.100000
0.006700  28.200000
0.006700  28.200000
0.003000  28.300000
-0.003800  28.300000
-0.008300  28.400000
-0.007500  28.500000
-0.004600  28.500000
-0.003000  28.600000
-0.009100  28.700000
-0.015800  28.700000
-0.021800  28.800000
-0.027800  28.800000
-0.018100  28.900000
-0.003000  29.000000
0.015700  29.000000
0.027700  29.100000
0.027700  29.200000
0.016500  29.200000
0.002200  29.300000
0.000700  29.400000
-0.003000  29.400000
-0.005300  29.500000
-0.003000  29.600000
-0.005300  29.600000
-0.003000  29.700000
0.000700  29.700000
0.003700  29.800000
0.006700  29.900000
0.008200  30.000000
0.003700  30.000000
0.000000  30.100000
-0.000800  30.100000
0.000000  30.200000
-0.005300  30.200000
-0.011300  30.300000
-0.014300  30.300000
-0.015000  30.400000
-0.003000  30.500000
0.004500  30.500000
0.010500  30.600000
0.002200  30.600000
-0.009100  30.600000
-0.009100  30.700000
-0.015800  30.800000
-0.015000  30.800000
-0.014300  30.900000
-0.012000  30.900000
-0.003800  31.000000
0.012000  31.000000
0.021700  31.100000
0.018000  31.100000
0.018700  31.200000
0.015700  31.300000
0.010500  31.300000
0.004500  31.400000
0.003000  31.500000
0.003700  31.500000
-0.000800  31.500000
-0.006800  31.600000
-0.011300  31.700000
-0.016500  31.700000
-0.023300  31.800000
-0.023300  31.800000
-0.019500  31.900000
-0.012000  31.900000
0.000000  32.000000
0.015700  32.000000
0.019500  32.100000
0.006000  32.200000
-0.000800  32.200000
0.000700  32.300000
0.006700  32.300000
0.027000  32.400000
0.027700  32.400000
0.009700  32.500000
0.008200  32.500000
0.008200  32.600000
0.009000  32.600000
-0.003800  32.700000
-0.010500  32.800000
-0.010500  32.800000
-0.014300  32.800000
-0.009100  32.900000
-0.015800  32.900000
-0.017300  33.000000
-0.013500  33.000000
-0.002300  33.100000
0.006000  33.200000
-0.004600  33.200000
-0.006800  33.300000
-0.006800  33.300000
-0.007500  33.400000
0.006000  33.400000
0.014200  33.500000
0.011200  33.600000
0.014200  33.600000
0.010500  33.700000
0.010500  33.700000
0.011200  33.800000
-0.000800  33.800000
-0.005300  33.900000
-0.006000  34.000000
-0.005300  34.000000
-0.000800  34.100000
-0.001500  34.100000
0.000700  34.200000
0.004500  34.200000
0.005200  34.300000
0.004500  34.400000
-0.000800  34.400000
-0.003000  34.500000
-0.003000  34.600000
-0.003000  34.600000
-0.006000  34.600000
-0.005300  34.700000
0.003700  34.800000
0.012000  34.800000
0.017200  34.900000
0.019500  35.000000
0.012700  35.000000
0.005200  35.100000
-0.000800  35.100000
-0.006800  35.200000
-0.009100  35.200000
-0.009100  35.300000
-0.015800  35.400000
-0.030800  35.400000
-0.059300  35.500000
-0.078000  35.500000
-0.067500  35.600000
-0.049500  35.600000
-0.019500  35.700000
0.000000  35.800000
-0.016500  35.800000
-0.024000  35.900000
-0.021000  36.000000
-0.017300  36.000000
-0.010500  36.100000
-0.003000  36.100000
0.020200  36.200000
0.036700  36.300000
0.030700  36.300000
0.020200  36.400000
0.022500  36.400000
0.027000  36.500000
0.029200  36.600000
0.030000  36.600000
0.029200  36.700000
0.036700  36.800000
0.034500  36.800000
0.024000  36.900000
0.023200  36.900000
0.024700  37.000000
0.024000  37.000000
0.025500  37.100000
0.020200  37.200000
0.014200  37.200000
0.009000  37.300000
0.006700  37.300000
0.004500  37.400000
-0.000800  37.400000
-0.003000  37.500000
-0.008300  37.600000
-0.014300  37.600000
-0.018100  37.700000
-0.016500  37.800000
-0.009100  37.800000
-0.000800  37.800000
0.009700  37.900000
0.021000  38.000000
0.029200  38.000000
0.021700  38.100000
0.002200  38.100000
-0.010500  38.200000
-0.012000  38.200000
-0.007500  38.300000
-0.006000  38.300000
-0.005300  38.400000
0.000700  38.400000
0.004500  38.500000
0.006000  38.600000
0.009000  38.600000
0.006700  38.600000
0.003000  38.700000
0.002200  38.700000
0.003000  38.800000
0.001500  38.900000
-0.003800  38.900000
-0.009100  39.000000
-0.013500  39.000000
-0.013500  39.100000
-0.011300  39.100000
-0.005300  39.100000
0.002200  39.200000
0.004500  39.200000
-0.004600  39.300000
-0.008300  39.300000
-0.009100  39.400000
-0.014300  39.400000
-0.015000  39.500000
-0.012000  39.500000
-0.011300  39.600000
-0.003000  39.600000
0.009700  39.600000
0.013500  39.700000
0.013500  39.700000
0.008200  39.800000
0.006700  39.800000
0.003700  39.900000
-0.007500  39.900000
-0.006800  40.000000
-0.001500  40.000000
0.001500  40.000000
0.004500  40.100000
0.004500  40.100000
0.006700  40.100000
0.006700  40.200000
0.006000  40.200000
0.006000  40.300000
0.004500  40.300000
0.004500  40.400000
0.002200  40.400000
-0.000800  40.500000
-0.001500  40.500000
-0.002300  40.500000
-0.003800  40.500000
-0.004600  40.600000
-0.006000  40.600000
-0.007500  40.700000
-0.009100  40.700000
-0.006800  40.800000
-0.004600  40.800000
-0.003800  40.800000
-0.001500  40.900000
0.005200  40.900000
0.006700  40.900000
-0.002300  41.000000
-0.005300  41.000000
-0.006000  41.000000
-0.005300  41.100000
-0.006800  41.100000
-0.006800  41.200000
-0.007500  41.200000
-0.009100  41.200000
-0.006800  41.300000
-0.010500  41.300000
-0.006800  41.400000
-0.006000  41.400000
-0.007500  41.400000
0.000700  41.400000
0.000700  41.500000
-0.003800  41.500000
-0.002300  41.500000
0.009000  41.600000
0.011200  41.600000
0.006700  41.700000
0.012000  41.700000
0.012700  41.700000
0.003000  41.800000
-0.006800  41.800000
-0.003800  41.800000
-0.000800  41.900000
0.001500  41.900000
0.007500  41.900000
0.009000  42.000000
0.010500  42.000000
0.014200  42.100000
0.020200  42.100000
0.017200  42.100000
0.006000  42.200000
-0.000800  42.200000
-0.005300  42.200000
-0.012000  42.300000
-0.014300  42.300000
-0.012800  42.300000
-0.012800  42.400000
-0.009100  42.400000
0.001500  42.400000
0.010500  42.500000
0.009000  42.500000
0.003700  42.500000
0.001500  42.600000
-0.001500  42.600000
-0.004600  42.600000
-0.005300  42.700000
-0.004600  42.700000
-0.003000  42.700000
0.000000  42.800000
0.002200  42.800000
-0.003000  42.800000
-0.005300  42.900000
-0.003000  42.900000
0.001500  42.900000
0.004500  42.900000
0.000700  43.000000
-0.000800  43.000000
0.000700  43.000000
-0.002300  43.100000
-0.003800  43.100000
-0.004600  43.100000
-0.000800  43.100000
-0.000800  43.100000
0.003700  43.200000
0.012700  43.200000
0.012700  43.200000
0.006700  43.300000
0.000700  43.300000
-0.000800  43.300000
0.000700  43.300000
0.003000  43.400000
0.005200  43.400000
0.004500  43.400000
0.003000  43.500000
0.001500  43.500000
0.000000  43.500000
-0.000800  43.600000
-0.003000  43.600000
-0.004600  43.600000
-0.006000  43.600000
-0.008300  43.700000
-0.009800  43.700000
-0.009800  43.700000
-0.008300  43.700000
-0.006000  43.800000
-0.006000  43.800000
-0.005300  43.800000
-0.007500  43.900000
-0.008300  43.900000
-0.005300  43.900000
-0.002300  44.000000
0.003000  44.000000
0.001500  44.000000
0.002200  44.100000
0.001500  44.100000
-0.004600  44.100000
-0.002300  44.100000
-0.000800  44.200000
-0.000800  44.200000
0.001500  44.200000
0.002200  44.300000
0.002200  44.300000
0.000700  44.300000
0.002200  44.300000
0.002200  44.400000
0.000700  44.400000
0.002200  44.400000
0.001500  44.500000
-0.004600  44.500000
-0.012000  44.500000
-0.012000  44.500000
-0.006800  44.600000
0.003700  44.600000
0.011200  44.600000
0.021700  44.600000
0.027700  44.700000
0.018000  44.700000
0.009000  44.700000
-0.001500  44.800000
-0.002300  44.800000
0.008200  44.800000
0.018000  44.900000
0.017200  44.900000
0.015000  44.900000
0.009000  44.900000
-0.003000  45.000000
-0.003800  45.000000
-0.006800  45.000000
-0.007500  45.000000
-0.006800  45.000000
-0.009100  45.100000
-0.008300  45.100000
-0.011300  45.100000
-0.010500  45.200000
-0.010500  45.200000
-0.010500  45.200000
-0.010500  45.300000
-0.010500  45.300000
-0.009100  45.300000
-0.009100  45.300000
-0.006800  45.400000
-0.001500  45.400000
-0.000800  45.400000
0.000700  45.400000
0.001500  45.400000
-0.000800  45.500000
-0.006000  45.500000
-0.010500  45.500000
-0.013500  45.600000
-0.008300  45.600000
-0.005300  45.600000
-0.000800  45.700000
0.010500  45.700000
0.021700  45.800000
0.023200  45.800000
0.009700  45.800000
0.005200  45.900000
0.006700  45.900000
0.008200  45.900000
0.006000  46.000000
0.005200  46.000000
0.008200  46.000000
0.004500  46.100000
0.000700  46.100000
0.000000  46.200000
0.000000  46.200000
-0.002300  46.300000
-0.001500  46.300000
-0.001500  46.300000
-0.000800  46.300000
0.000000  46.400000
-0.003000  46.400000
-0.004600  46.400000
-0.004600  46.500000
-0.004600  46.500000
-0.007500  46.600000
-0.010500  46.600000
-0.007500  46.600000
-0.003800  46.700000
0.001500  46.700000
0.008200  46.700000
0.008200  46.800000
0.002200  46.800000
-0.003000  46.800000
-0.006800  46.800000
-0.009100  46.900000
-0.007500  46.900000
-0.008300  46.900000
-0.008300  47.000000
-0.003800  47.000000
0.003700  47.000000
0.004500  47.100000
-0.000800  47.100000
0.003000  47.100000
0.012000  47.100000
0.018000  47.200000
0.010500  47.200000
0.001500  47.200000
0.000700  47.200000
0.002200  47.200000
0.006700  47.300000
0.003700  47.300000
-0.000800  47.300000
-0.000800  47.300000
-0.003000  47.400000
-0.003800  47.400000
-0.001500  47.400000
0.000700  47.400000
0.000700  47.500000
0.001500  47.500000
-0.000800  47.500000
-0.003000  47.600000
-0.001500  47.600000
-0.000800  47.600000
-0.001500  47.600000
-0.001500  47.600000
-0.002300  47.600000
-0.003800  47.600000
-0.003800  47.700000
-0.003000  47.700000
-0.001500  47.700000
-0.000800  47.800000
-0.000800  47.800000
-0.000800  47.800000
-0.003000  47.800000
-0.006800  47.900000
-0.012000  47.900000
-0.013500  47.900000
-0.011300  47.900000
-0.003800  47.900000
0.009000  48.000000
0.021700  48.000000
0.020200  48.000000
0.018700  48.000000
0.015000  48.100000
0.003700  48.100000
-0.001500  48.100000
-0.005300  48.100000
-0.005300  48.100000
-0.003000  48.100000
-0.000800  48.200000
-0.003000  48.200000
-0.004600  48.200000
0.000700  48.200000
0.004500  48.200000
0.005200  48.300000
0.004500  48.300000
0.006000  48.300000
0.000700  48.300000
-0.002300  48.400000
-0.000800  48.400000
-0.001500  48.400000
-0.002300  48.400000
-0.005300  48.400000
-0.005300  48.500000
-0.005300  48.500000
-0.006000  48.500000
-0.002300  48.500000
-0.003800  48.500000
-0.007500  48.600000
-0.007500  48.600000
-0.006000  48.600000
-0.005300  48.600000
-0.001500  48.600000
0.000700  48.600000
0.003700  48.600000
0.003000  48.600000
-0.000800  48.700000
-0.000800  48.700000
-0.001500  48.700000
0.002200  48.700000
0.006000  48.700000
0.006000  48.800000
0.009700  48.800000
0.008200  48.800000
0.004500  48.800000
0.003000  48.800000
0.003000  48.900000
0.006000  48.900000
0.005200  48.900000
0.003000  48.900000
0.000000  48.900000
-0.004600  49.000000
-0.005300  49.000000
-0.001500  49.000000
0.006700  49.000000
0.010500  49.000000
0.005200  49.000000
0.008200  49.000000
0.012700  49.100000
0.007500  49.100000
0.003700  49.100000
-0.000800  49.100000
-0.004600  49.200000
-0.006000  49.200000
-0.007500  49.200000
-0.009100  49.200000
-0.008300  49.200000
-0.009100  49.300000
-0.008300  49.300000
-0.007500  49.300000
-0.005300  49.400000
-0.003000  49.400000
-0.002300  49.400000
0.000700  49.400000
-0.002300  49.500000
-0.005300  49.500000
-0.004600  49.500000
-0.004600  49.500000
-0.002300  49.500000
0.001500  49.500000
0.007500  49.500000
0.008200  49.600000
0.009000  49.600000
0.009000  49.600000
0.005200  49.600000
0.003000  49.700000
-0.002300  49.700000
-0.004600  49.700000
-0.001500  49.700000
-0.000800  49.800000
-0.003000  49.800000
-0.003800  49.800000
-0.003000  49.800000
-0.004600  49.800000
-0.006800  49.900000
-0.008300  49.900000
-0.006800  49.900000
-0.004600  49.900000
-0.003000  49.900000
0.000700  49.900000
0.005200  50.000000
0.003700  50.000000
-0.000800  50.000000
-0.000800  50.000000
-0.000800  50.100000
0.001500  50.100000
0.005200  50.100000
0.006000  50.100000
0.003700  50.100000
0.001500  50.200000
0.002200  50.200000
0.001500  50.200000
-0.003000  50.300000
-0.002300  50.300000
-0.003800  50.300000
-0.006000  50.300000
-0.004600  50.300000
-0.001500  50.400000
0.006700  50.400000
0.008200  50.400000
-0.000800  50.400000
0.000000  50.400000
0.000700  50.500000
-0.002300  50.500000
-0.003000  50.500000
-0.001500  50.500000
0.005200  50.600000
0.006700  50.600000
0.003700  50.600000
0.003000  50.700000
0.000000  50.700000
0.000700  50.700000
0.002200  50.700000
0.000700  50.800000
-0.000800  50.800000
-0.002300  50.800000
-0.002300  50.800000
-0.002300  50.800000
-0.004600  50.800000
-0.001500  50.900000
-0.003000  50.900000
-0.003800  50.900000
-0.003000  51.000000
-0.003800  51.000000
-0.000800  51.000000
-0.001500  51.000000
-0.001500  51.000000
0.000000  51.100000
0.001500  51.100000
0.003000  51.100000
0.004500  51.200000
0.003000  51.200000
0.000700  51.200000
0.002200  51.200000
0.001500  51.300000
-0.000800  51.300000
-0.000800  51.300000
-0.001500  51.300000
-0.000800  51.300000
-0.000800  51.300000
0.000000  51.400000
0.004500  51.400000
0.001500  51.400000
0.001500  51.400000
0.008200  51.500000
0.006700  51.500000
0.003000  51.500000
0.003000  51.500000
0.006700  51.600000
0.009700  51.600000
0.003000  51.600000
-0.000800  51.700000
0.000000  51.700000
-0.001500  51.700000
0.004500  51.700000
0.004500  51.700000
0.000700  51.700000
0.000000  51.800000
-0.001500  51.800000
0.002200  51.800000
0.003000  51.900000
-0.003000  51.900000
-0.004600  51.900000
-0.008300  51.900000
-0.012000  52.000000
-0.010500  52.000000
-0.011300  52.000000
-0.012800  52.000000
-0.012800  52.100000
-0.009100  52.100000
-0.006800  52.100000
-0.004600  52.200000
-0.000800  52.200000
0.001500  52.200000
0.002200  52.200000
0.001500  52.200000
0.004500  52.200000
0.008200  52.300000
0.006700  52.300000
0.003000  52.300000
0.003000  52.400000
0.003000  52.400000
0.004500  52.400000
0.004500  52.400000
0.001500  52.500000
0.003000  52.500000
0.000700  52.500000
-0.000800  52.600000
-0.003000  52.600000
-0.004600  52.600000
-0.005300  52.600000
-0.005300  52.600000
-0.005300  52.700000
-0.001500  52.700000
0.003700  52.700000
0.004500  52.800000
0.001500  52.800000
-0.002300  52.800000
-0.002300  52.800000
-0.000800  52.900000
0.005200  52.900000
0.006700  52.900000
-0.000800  53.000000
-0.003000  53.000000
0.000000  53.000000
0.010500  53.000000
0.015700  53.000000
0.012700  53.100000
0.018000  53.100000
0.016500  53.100000
0.009000  53.100000
0.001500  53.100000
-0.005300  53.200000
-0.007500  53.200000
-0.011300  53.200000
-0.015000  53.200000
-0.016500  53.200000
-0.014300  53.300000
-0.014300  53.300000
-0.010500  53.300000
-0.003000  53.400000
0.004500  53.400000
0.012000  53.400000
0.010500  53.500000
0.005200  53.500000
-0.003000  53.500000
-0.004600  53.500000
-0.003000  53.500000
0.004500  53.600000
0.006700  53.600000
-0.003000  53.600000
-0.003000  53.700000
-0.004600  53.700000
-0.004600  53.700000
0.000000  53.800000
-0.000800  53.800000
0.000700  53.800000
0.003700  53.900000
0.008200  53.900000
0.018700  53.900000
0.018000  54.000000
0.009000  54.000000
0.004500  54.000000
0.000700  54.000000
-0.001500  54.000000
-0.004600  54.100000
-0.006000  54.100000
-0.006800  54.100000
-0.007500  54.100000
-0.006800  54.200000
-0.009800  54.200000
-0.012800  54.200000
-0.013500  54.300000
-0.012800  54.300000
-0.009100  54.300000
-0.006800  54.400000
-0.005300  54.400000
0.000700  54.400000
0.005200  54.400000
0.010500  54.400000
0.012700  54.500000
0.006700  54.500000
0.001500  54.500000
0.000700  54.600000
0.000700  54.600000
-0.003000  54.600000
-0.001500  54.700000
0.000700  54.700000
0.003700  54.700000
0.004500  54.800000
0.000000  54.800000
-0.000800  54.800000
0.001500  54.800000
0.004500  54.900000
0.003000  54.900000
0.000000  54.900000
-0.000800  54.900000
0.001500  55.000000
0.001500  55.000000
0.000000  55.000000
-0.001500  55.000000
-0.003000  55.100000
-0.002300  55.100000
-0.006800  55.100000
-0.009800  55.100000
-0.009800  55.100000
-0.007500  55.200000
-0.005300  55.200000
-0.004600  55.200000
-0.001500  55.200000
0.005200  55.200000
0.011200  55.300000
0.009000  55.300000
0.006700  55.300000
0.016500  55.300000
0.029200  55.300000
0.015000  55.300000
-0.004600  55.300000
-0.006800  55.400000
-0.006800  55.400000
-0.003000  55.400000
-0.000800  55.400000
-0.000800  55.500000
-0.000800  55.500000
-0.001500  55.500000
-0.003000  55.500000
-0.006800  55.500000
-0.005300  55.600000
-0.006800  55.600000
-0.006800  55.600000
-0.006800  55.700000
-0.008300  55.700000
-0.009100  55.700000
-0.008300  55.700000
-0.006800  55.800000
-0.006000  55.800000
-0.005300  55.800000
-0.003000  55.800000
0.003000  55.800000
0.001500  55.800000
-0.002300  55.800000
-0.005300  55.900000
-0.005300  55.900000
-0.003800  55.900000
-0.003000  55.900000
-0.002300  55.900000
-0.001500  55.900000
0.001500  56.000000
0.005200  56.000000
0.008200  56.000000
0.005200  56.000000
0.004500  56.000000
0.004500  56.100000
0.001500  56.100000
0.003000  56.100000
0.003000  56.100000
0.005200  56.100000
0.012700  56.100000
0.014200  56.200000
0.004500  56.200000
-0.005300  56.200000
-0.005300  56.200000
-0.001500  56.200000
0.007500  56.200000
0.008200  56.200000
0.000700  56.200000
0.000000  56.200000
0.001500  56.300000
0.003700  56.300000
0.000700  56.300000
-0.001500  56.300000
-0.000800  56.300000
-0.000800  56.400000
0.000700  56.400000
-0.000800  56.400000
-0.000800  56.400000
0.006000  56.400000
0.008200  56.400000
0.003000  56.500000
-0.000800  56.500000
-0.002300  56.500000
-0.002300  56.500000
-0.002300  56.500000
-0.000800  56.500000
-0.002300  56.500000
-0.005300  56.500000
-0.004600  56.500000
-0.003000  56.600000
-0.003000  56.600000
-0.002300  56.600000
-0.003800  56.600000
-0.003800  56.600000
-0.003000  56.600000
-0.003800  56.600000
-0.003000  56.600000
-0.002300  56.600000
-0.002300  56.600000
-0.003000  56.700000
-0.006800  56.700000
-0.000800  56.700000
0.006700  56.700000
0.006700  56.700000
0.004500  56.700000
0.003000  56.700000
0.004500  56.700000
0.005200  56.700000
0.000000  56.700000
-0.005300  56.700000
-0.006000  56.700000
0.000000  56.700000
0.008200  56.700000
0.012700  56.700000
0.020200  56.700000
0.024000  56.700000
0.020200  56.700000
0.009700  56.700000
0.000700  56.800000
-0.003000  56.800000
-0.003000  56.800000
-0.003800  56.800000
-0.003000  56.800000
-0.006800  56.800000
-0.008300  56.800000
-0.005300  56.800000
-0.003800  56.800000
-0.004600  56.900000
-0.006800  56.900000
-0.004600  56.900000
-0.002300  56.900000
-0.003000  56.900000
-0.004600  56.900000
-0.003800  56.900000
-0.003000  56.900000
-0.002300  56.900000
-0.001500  57.000000
-0.003800  57.000000
-0.002300  57.000000
-0.003800  57.000000
-0.004600  57.000000
-0.001500  57.000000
-0.001500  57.000000
-0.001500  57.000000
-0.000800  57.000000
0.002200  57.000000
0.003700  57.000000
0.003000  57.000000
0.002200  57.000000
0.004500  57.000000
0.003700  57.000000
0.001500  57.100000
0.000700  57.100000
0.002200  57.100000
0.002200  57.100000
0.000700  57.100000
0.000700  57.100000
0.000700  57.100000
-0.000800  57.100000
0.001500  57.100000
0.004500  57.100000
0.001500  57.100000
0.000000  57.100000
0.000000  57.100000
0.000700  57.100000
0.001500  57.100000
0.000700  57.100000
0.001500  57.100000
0.001500  57.100000
0.000000  57.100000
-0.000800  57.100000
-0.000800  57.100000
0.000000  57.100000
-0.001500  57.100000
-0.002300  57.100000
-0.003000  57.100000
-0.004600  57.100000
-0.003800  57.100000
-0.003000  57.100000
-0.003000  57.100000
-0.005300  57.100000
-0.006000  57.100000
-0.003000  57.100000
-0.000800  57.100000
0.002200  57.100000
0.004500  57.100000
0.005200  57.200000
0.004500  57.200000
0.002200  57.200000
0.003000  57.200000
0.002200  57.200000
0.001500  57.200000
0.000000  57.200000
-0.002300  57.200000
-0.002300  57.200000
-0.003800  57.200000
-0.003000  57.200000
-0.003800  57.200000
-0.003000  57.200000
-0.001500  57.200000
0.001500  57.200000
0.003000  57.200000
0.003700  57.200000
0.001500  57.200000
0.001500  57.200000
0.003000  57.200000
0.004500  57.200000
0.004500  57.200000
0.002200  57.200000
0.000700  57.200000
0.000700  57.200000
0.003000  57.300000
0.001500  57.300000
0.002200  57.300000
0.001500  57.300000
0.000700  57.300000
0.001500  57.300000
0.001500  57.300000
0.001500  57.300000
0.000700  57.300000
0.000700  57.300000
-0.000800  57.300000
-0.001500  57.300000
0.000000  57.300000
-0.003000  57.300000
-0.004600  57.300000
-0.005300  57.300000
-0.005300  57.300000
-0.006800  57.300000
-0.009800  57.300000
-0.010500  57.300000
-0.006800  57.300000
-0.005300  57.300000
-0.005300  57.300000
-0.000800  57.300000
0.006000  57.300000
0.011200  57.400000
0.011200  57.400000
0.006700  57.400000
0.006700  57.400000
0.006700  57.400000
0.003700  57.400000
0.000700  57.400000
0.001500  57.400000
0.001500  57.400000
-0.001500  57.400000
-0.003000  57.400000
-0.004600  57.400000
-0.004600  57.400000
-0.003000  57.400000
-0.001500  57.400000
-0.002300  57.500000
-0.001500  57.500000
-0.002300  57.500000
-0.000800  57.500000
0.000000  57.500000
0.000700  57.500000
-0.000800  57.500000
-0.003000  57.500000
-0.001500  57.500000
-0.001500  57.500000
-0.004600  57.500000
-0.001500  57.500000
-0.000800  57.500000
0.000700  57.600000
0.003000  57.600000
0.003000  57.600000
0.006000  57.600000
0.006700  57.600000
0.004500  57.600000
0.005200  57.600000
0.004500  57.600000
0.003700  57.600000
0.003000  57.600000
0.003700  57.600000
0.001500  57.600000
-0.000800  57.600000
0.001500  57.600000
0.003000  57.600000
0.004500  57.700000
0.004500  57.700000
0.000700  57.700000
-0.000800  57.700000
-0.003000  57.700000
-0.006800  57.700000
-0.004600  57.700000
-0.006000  57.700000
-0.006000  57.800000
-0.002300  57.800000
-0.000800  57.800000
0.000700  57.800000
0.000700  57.800000
0.002200  57.800000
0.003000  57.800000
0.002200  57.800000
-0.000800  57.800000
-0.001500  57.900000
-0.001500  57.900000
-0.003000  57.900000
-0.001500  57.900000
-0.000800  57.900000
0.000700  57.900000
0.001500  57.900000
0.001500  57.900000
0.000000  58.000000
0.000000  58.000000
0.000700  58.000000
0.003000  58.000000
0.004500  58.000000
0.005200  58.000000
0.004500  58.000000
-0.003000  58.000000
-0.005300  58.000000
-0.000800  58.000000
0.002200  58.000000
-0.002300  58.000000
-0.009100  58.000000
-0.008300  58.000000
-0.005300  58.000000
-0.001500  58.100000
0.000700  58.100000
0.001500  58.100000
0.006700  58.100000
0.009000  58.100000
0.009700  58.100000
0.006000  58.100000
0.003000  58.100000
-0.000800  58.200000
-0.003000  58.200000
-0.003000  58.200000
-0.005300  58.200000
-0.004600  58.200000
-0.001500  58.200000
-0.003000  58.200000
-0.001500  58.200000
0.000000  58.200000
-0.000800  58.300000
0.003700  58.300000
0.004500  58.300000
0.002200  58.300000
0.001500  58.300000
0.000700  58.300000
0.000000  58.300000
0.000000  58.300000
0.003000  58.400000
0.002200  58.400000
0.000000  58.400000
0.000000  58.400000
0.001500  58.400000
0.003000  58.400000
0.002200  58.400000
0.000700  58.500000
0.001500  58.500000
0.002200  58.500000
-0.000800  58.500000
-0.003000  58.500000
-0.003000  58.500000
-0.001500  58.500000
-0.004600  58.500000
-0.006800  58.500000
-0.005300  58.500000
-0.002300  58.500000
0.000700  58.500000
0.001500  58.600000
-0.000800  58.600000
-0.001500  58.600000
-0.003000  58.600000
-0.004600  58.600000
-0.003800  58.600000
-0.003000  58.700000
-0.004600  58.700000
-0.006800  58.700000
-0.003800  58.700000
-0.003000  58.700000
-0.004600  58.800000
-0.001500  58.800000
0.001500  58.800000
0.003700  58.800000
0.002200  58.800000
0.001500  58.800000
0.000000  58.900000
0.002200  58.900000
0.003000  58.900000
0.002200  58.900000
0.001500  58.900000
-0.001500  58.900000
-0.000800  58.900000
-0.000800  58.900000
0.002200  58.900000
0.004500  59.000000
0.003000  59.000000
0.000700  59.000000
-0.001500  59.000000
0.000000  59.000000
0.003700  59.100000
0.001500  59.100000
-0.000800  59.100000
0.000700  59.100000
0.004500  59.100000
0.001500  59.100000
-0.000800  59.200000
0.000000  59.200000
0.000000  59.200000
0.000000  59.200000
-0.003000  59.200000
-0.006000  59.200000
-0.006800  59.300000
-0.009100  59.300000
-0.012800  59.300000
-0.008300  59.300000
-0.001500  59.300000
0.000700  59.300000
0.001500  59.300000
0.003000  59.400000
0.009000  59.400000
0.016500  59.400000
0.019500  59.400000
0.006700  59.400000
0.000000  59.400000
0.001500  59.400000
-0.000800  59.400000
-0.003000  59.400000
-0.005300  59.400000
-0.002300  59.500000
0.003000  59.500000
0.001500  59.500000
-0.000800  59.500000
0.000000  59.500000
-0.001500  59.500000
-0.002300  59.500000
-0.000800  59.600000
-0.002300  59.600000
-0.003000  59.600000
-0.003000  59.600000
0.000700  59.600000
0.000700  59.600000
0.000700  59.700000
0.001500  59.700000
0.000700  59.700000
-0.000800  59.700000
-0.003800  59.700000
-0.003000  59.700000
-0.002300  59.700000
0.001500  59.800000
0.003700  59.800000
0.006700  59.800000
0.009000  59.800000
0.006000  59.800000
0.001500  59.800000
-0.003000  59.800000
-0.006800  59.800000
-0.011300  59.800000
-0.013500  59.800000
-0.010500  59.900000
-0.003000  59.900000
0.000700  59.900000
0.000700  59.900000
0.004500  59.900000
0.008200  59.900000
0.014200  59.900000
0.017200  60.000000
0.005200  60.000000
0.000700  60.000000
0.004500  60.000000
0.001500  60.000000
-0.000800  60.000000
-0.000800  60.100000
-0.001500  60.100000
-0.003800  60.100000
-0.004600  60.100000
-0.004600  60.100000
-0.004600  60.100000
-0.005300  60.100000
-0.006800  60.200000
-0.003800  60.200000
-0.001500  60.200000
-0.000800  60.200000
-0.002300  60.200000
0.000700  60.200000
0.003700  60.200000
0.007500  60.300000
0.009700  60.300000
0.003700  60.300000
-0.004600  60.300000
-0.003800  60.300000
-0.002300  60.300000
0.000700  60.300000
0.002200  60.300000
-0.000800  60.300000
-0.000800  60.300000
0.000700  60.400000
0.000700  60.400000
0.003000  60.400000
0.001500  60.400000
0.000000  60.400000
-0.000800  60.400000
-0.002300  60.500000
-0.001500  60.500000
-0.003000  60.500000
-0.003800  60.500000
-0.003000  60.500000
-0.005300  60.500000
-0.004600  60.500000
-0.005300  60.600000
-0.005300  60.600000
-0.004600  60.600000
-0.002300  60.600000
0.000700  60.600000
0.002200  60.600000
0.003000  60.700000
0.001500  60.700000
0.001500  60.700000
-0.000800  60.700000
-0.003000  60.700000
-0.001500  60.700000
-0.002300  60.700000
-0.004600  60.700000
-0.004600  60.800000
0.000000  60.800000
0.000700  60.800000
-0.000800  60.800000
0.000700  60.800000
0.001500  60.800000
0.004500  60.800000
0.005200  60.900000
0.006000  60.900000
0.004500  60.900000
0.001500  60.900000
-0.000800  60.900000
-0.003000  60.900000
-0.001500  60.900000
-0.000800  60.900000
0.000000  60.900000
0.002200  60.900000
0.003000  61.000000
0.003000  61.000000
0.003700  61.000000
0.006700  61.000000
0.010500  61.000000
0.009000  61.000000
0.006000  61.000000
0.000700  61.000000
0.000700  61.000000
-0.000800  61.000000
-0.001500  61.100000
-0.000800  61.100000
-0.001500  61.100000
-0.000800  61.100000
-0.002300  61.100000
-0.002300  61.100000
0.002200  61.100000
0.003700  61.200000
0.003700  61.200000
0.003700  61.200000
0.001500  61.200000
-0.000800  61.200000
-0.001500  61.200000
-0.004600  61.200000
-0.003000  61.200000
0.000000  61.200000
0.002200  61.200000
0.001500  61.200000
-0.000800  61.200000
-0.000800  61.200000
0.002200  61.200000
0.004500  61.300000
0.003700  61.300000
0.003000  61.300000
0.000700  61.300000
-0.001500  61.300000
-0.000800  61.300000
0.000000  61.300000
-0.000800  61.300000
-0.003000  61.300000
-0.006800  61.300000
-0.008300  61.300000
-0.006000  61.300000
-0.004600  61.300000
-0.002300  61.400000
0.004500  61.400000
0.007500  61.400000
0.003700  61.400000
0.003000  61.400000
0.001500  61.400000
0.000000  61.400000
0.000000  61.400000
0.001500  61.400000
0.003000  61.400000
0.002200  61.400000
0.001500  61.500000
0.001500  61.500000
0.000000  61.500000
0.000700  61.500000
0.000000  61.500000
0.002200  61.500000
0.005200  61.500000
0.003700  61.500000
0.002200  61.500000
0.000000  61.500000
-0.000800  61.600000
-0.003000  61.600000
-0.006800  61.600000
-0.006800  61.600000
-0.007500  61.600000
-0.006800  61.600000
-0.004600  61.600000
-0.004600  61.600000
-0.006000  61.600000
-0.006000  61.600000
-0.006800  61.600000
-0.003000  61.600000
-0.003800  61.600000
-0.005300  61.600000
-0.004600  61.600000
-0.006000  61.600000
-0.005300  61.600000
-0.001500  61.600000
-0.000800  61.600000
-0.003000  61.700000
-0.001500  61.700000
-0.000800  61.700000
-0.000800  61.700000
0.001500  61.700000
0.003000  61.700000
0.003000  61.700000
0.003000  61.700000
0.003700  61.700000
0.004500  61.700000
0.002200  61.700000
0.000700  61.700000
-0.001500  61.700000
-0.001500  61.700000
0.000000  61.700000
-0.001500  61.700000
-0.003000  61.700000
-0.004600  61.700000
-0.004600  61.800000
-0.005300  61.800000
-0.005300  61.800000
-0.003800  61.800000
-0.002300  61.800000
0.000700  61.800000
0.000700  61.800000
-0.000800  61.800000
-0.001500  61.800000
-0.001500  61.800000
-0.000800  61.800000
-0.004600  61.800000
-0.002300  61.800000
0.004500  61.800000
0.010500  61.800000
0.010500  61.900000
0.004500  61.900000
0.005200  61.900000
0.005200  61.900000
0.007500  61.900000
0.008200  61.900000
0.005200  61.900000
0.006700  61.900000
0.006700  61.900000
0.005200  61.900000
0.006700  61.900000
0.006000  61.900000
0.003700  61.900000
0.002200  61.900000
0.002200  61.900000
0.002200  61.900000
-0.001500  61.900000
-0.004600  61.900000
0.000000  61.900000
0.001500  61.900000
0.000000  62.000000
0.000700  62.000000
0.001500  62.000000
0.004500  62.000000
0.005200  62.000000
0.003000  62.000000
0.003700  62.000000
0.001500  62.000000
-0.002300  62.000000
-0.003800  62.000000
-0.006000  62.000000
-0.005300  62.000000
-0.006000  62.000000
-0.003800  62.000000
-0.001500  62.000000
-0.000800  62.000000
0.001500  62.000000
0.003700  62.000000
0.003000  62.000000
0.001500  62.000000
0.000700  62.000000
0.000000  62.000000
-0.001500  62.000000
-0.003800  62.000000
-0.003000  62.000000
-0.003000  62.000000
-0.003800  62.000000
-0.003000  62.000000
-0.002300  62.000000
-0.003800  62.000000
-0.005300  62.000000
-0.006000  62.000000
-0.006800  62.000000
-0.006000  62.000000
-0.004600  62.000000
-0.003800  62.000000
-0.001500  62.000000
0.001500  62.000000
0.002200  62.000000
0.000700  62.000000
0.000700  62.000000
0.000700  62.000000
0.001500  62.000000
-0.000800  62.000000
-0.001500  62.000000
0.001500  61.900000
0.001500  61.900000
0.003000  61.900000
0.001500  61.900000
0.000700  61.900000
0.003000  61.900000
0.002200  61.900000
0.001500  61.900000
-0.000800  61.900000
-0.003000  61.900000
-0.003000  61.900000
-0.000800  61.900000
-0.001500  61.900000
-0.004600  61.800000
-0.003000  61.800000
-0.001500  61.800000
-0.002300  61.800000
-0.004600  61.800000
-0.006800  61.800000
-0.007500  61.800000
-0.005300  61.800000
-0.004600  61.800000
-0.004600  61.800000
-0.005300  61.700000
-0.003000  61.700000
-0.000800  61.700000
-0.000800  61.700000
0.001500  61.700000
0.003000  61.700000
0.005200  61.700000
0.005200  61.700000
0.005200  61.700000
0.006000  61.700000
0.008200  61.700000
0.005200  61.700000
0.006700  61.600000
0.009000  61.600000
0.006700  61.600000
0.004500  61.600000
0.003000  61.600000
0.003000  61.600000
0.002200  61.600000
0.002200  61.600000
0.001500  61.600000
0.001500  61.600000
0.005200  61.600000
0.005200  61.600000
0.003000  61.600000
0.004500  61.600000
0.008200  61.600000
0.006700  61.600000
0.003700  61.600000
0.001500  61.600000
-0.000800  61.600000
-0.001500  61.600000
-0.001500  61.500000
-0.003000  61.500000
-0.002300  61.500000
-0.004600  61.500000
-0.005300  61.500000
-0.005300  61.500000
-0.004600  61.500000
-0.003000  61.500000
-0.002300  61.500000
-0.000800  61.500000
-0.000800  61.400000
0.000700  61.400000
0.000000  61.400000
-0.001500  61.400000
-0.000800  61.400000
-0.001500  61.400000
-0.000800  61.400000
0.000000  61.400000
-0.001500  61.400000
-0.005300  61.400000
-0.007500  61.400000
-0.008300  61.400000
-0.009800  61.400000
-0.009100  61.400000
-0.004600  61.400000
-0.000800  61.400000
0.000700  61.400000
0.001500  61.400000
0.004500  61.400000
0.006700  61.400000
0.005200  61.400000
0.003700  61.400000
0.005200  61.400000
0.006700  61.400000
0.005200  61.400000
0.001500  61.500000
-0.003000  61.500000
-0.003000  61.500000
-0.001500  61.500000
0.001500  61.500000
0.003000  61.500000
0.000700  61.500000
-0.000800  61.500000
-0.000800  61.500000
0.003000  61.500000
0.001500  61.500000
0.001500  61.500000
0.000700  61.500000
-0.000800  61.500000
-0.001500  61.500000
-0.003800  61.500000
-0.000800  61.500000
-0.001500  61.500000
-0.001500  61.500000
0.000700  61.500000
0.000000  61.500000
0.000700  61.500000
-0.000800  61.500000
-0.003000  61.500000
-0.009100  61.500000
-0.011300  61.500000
-0.012000  61.500000
-0.010500  61.500000
-0.009100  61.500000
-0.009100  61.500000
-0.005300  61.500000
-0.001500  61.500000
0.001500  61.500000
0.003700  61.500000
0.002200  61.500000
0.002200  61.500000
0.003700  61.500000
0.005200  61.500000
0.006700  61.500000
0.006000  61.500000
0.004500  61.500000
0.003700  61.500000
0.003700  61.500000
0.002200  61.500000
0.000700  61.500000
0.000700  61.500000
-0.000800  61.500000
0.000000  61.500000
-0.000800  61.500000
-0.002300  61.500000
-0.000800  61.500000
0.003700  61.500000
0.006700  61.500000
0.005200  61.500000
0.004500  61.500000
0.005200  61.400000
0.006700  61.400000
0.005200  61.400000
0.003000  61.400000
0.000700  61.400000
-0.001500  61.400000
0.000700  61.400000
0.000700  61.400000
0.001500  61.400000
0.001500  61.400000
0.003700  61.400000
0.003000  61.400000
0.003700  61.400000
0.002200  61.400000
0.000700  61.400000
0.000700  61.400000
-0.003000  61.400000
-0.001500  61.400000
-0.002300  61.400000
-0.003000  61.400000
-0.002300  61.300000
-0.003800  61.300000
-0.002300  61.300000
0.001500  61.300000
0.000700  61.300000
-0.000800  61.300000
0.000000  61.300000
-0.001500  61.300000
-0.003000  61.300000
-0.003000  61.300000
0.000000  61.200000
0.000000  61.200000
0.001500  61.200000
0.001500  61.200000
-0.004600  61.200000
-0.001500  61.200000
-0.000800  61.200000
0.000000  61.200000
0.000700  61.200000
-0.001500  61.200000
-0.000800  61.100000
-0.001500  61.100000
-0.003000  61.100000
-0.002300  61.100000
-0.001500  61.100000
0.000700  61.100000
0.000700  61.100000
0.000700  61.100000
0.002200  61.100000
0.003000  61.100000
0.001500  61.100000
0.000700  61.100000
0.000700  61.100000
-0.001500  61.100000
-0.002300  61.100000
-0.003800  61.100000
-0.004600  61.100000
-0.004600  61.100000
-0.006000  61.100000
-0.004600  61.100000
-0.001500  61.000000
0.002200  61.000000
0.004500  61.000000
0.004500  61.000000
0.005200  61.000000
0.003000  61.000000
0.003000  61.000000
0.001500  61.000000
0.002200  61.000000
0.005200  61.000000
0.005200  61.000000
0.003700  61.000000
0.003000  61.000000
0.003000  60.900000
0.006000  60.900000
0.004500  60.900000
0.003000  60.900000
0.001500  60.900000
0.002200  60.900000
0.003000  60.900000
-0.000800  60.800000
-0.001500  60.800000
-0.003000  60.800000
-0.004600  60.800000
-0.007500  60.800000
-0.009100  60.800000
-0.004600  60.800000
-0.003800  60.800000
-0.003800  60.800000
-0.002300  60.800000
-0.003800  60.800000
-0.003000  60.800000
-0.002300  60.800000
-0.000800  60.800000
0.000000  60.800000
-0.001500  60.800000
-0.004600  60.800000
-0.004600  60.700000
-0.003800  60.700000
-0.003000  60.700000
-0.000800  60.700000
0.001500  60.700000
0.003700  60.700000
0.005200  60.700000
0.006000  60.700000
0.006000  60.700000
0.003700  60.700000
0.001500  60.700000
0.001500  60.700000
0.000700  60.700000
0.003000  60.700000
0.003000  60.700000
-0.000800  60.700000
-0.000800  60.700000
-0.002300  60.700000
-0.003000  60.700000
-0.003800  60.700000
-0.003800  60.600000
-0.001500  60.600000
-0.001500  60.600000
0.001500  60.600000
0.005200  60.600000
0.006000  60.600000
0.005200  60.600000
0.003700  60.600000
0.001500  60.600000
-0.000800  60.600000
-0.003000  60.600000
-0.003000  60.600000
0.000700  60.600000
0.000700  60.600000
0.003000  60.600000
0.000700  60.600000
-0.004600  60.600000
-0.003800  60.600000
-0.003800  60.600000
-0.001500  60.600000
-0.002300  60.600000
-0.003000  60.600000
-0.001500  60.600000
-0.001500  60.500000
-0.003000  60.500000
-0.003800  60.500000
-0.005300  60.500000
-0.003800  60.500000
-0.003800  60.500000
-0.005300  60.500000
-0.005300  60.500000
-0.004600  60.500000
-0.003000  60.500000
-0.001500  60.500000
0.000700  60.500000
0.003000  60.500000
0.003000  60.500000
0.003000  60.500000
0.003000  60.500000
0.007500  60.500000
0.009000  60.400000
0.003000  60.400000
0.001500  60.400000
0.004500  60.400000
0.004500  60.400000
0.005200  60.400000
0.004500  60.400000
0.005200  60.400000
0.004500  60.400000
0.004500  60.400000
0.006000  60.400000
0.003700  60.400000
0.003000  60.400000
0.003000  60.300000
0.000000  60.300000
-0.003000  60.300000
-0.003800  60.300000
-0.004600  60.300000
-0.006800  60.300000
-0.007500  60.300000
-0.006000  60.300000
-0.005300  60.300000
-0.006000  60.300000
-0.006000  60.300000
-0.004600  60.300000
-0.000800  60.300000
0.000000  60.300000
-0.001500  60.300000
-0.000800  60.300000
-0.000800  60.300000
-0.003000  60.300000
-0.001500  60.200000
0.001500  60.200000
0.002200  60.200000
0.000700  60.200000
-0.000800  60.200000
0.001500  60.200000
0.001500  60.200000
-0.000800  60.200000
0.000700  60.200000
0.000700  60.200000
-0.001500  60.100000
-0.000800  60.100000
0.003000  60.100000
0.005200  60.100000
0.005200  60.100000
0.004500  60.100000
0.003000  60.100000
0.002200  60.100000
0.001500  60.100000
0.000700  60.100000
-0.003000  60.100000
-0.005300  60.100000
-0.004600  60.100000
-0.001500  60.100000
0.000700  60.100000
0.001500  60.100000
0.000700  60.100000
0.002200  60.000000
0.001500  60.000000
-0.000800  60.000000
-0.000800  60.000000
-0.005300  60.000000
-0.007500  60.000000
-0.006000  60.000000
-0.003800  60.000000
-0.001500  60.000000
0.000700  60.000000
0.001500  60.000000
0.003000  60.000000
0.000700  60.000000
-0.001500  60.000000
0.000700  60.000000
0.004500  60.000000
0.003700  60.000000
0.000700  60.000000
0.003000  60.000000
0.003000  60.000000
0.000700  60.000000
-0.002300  60.000000
-0.005300  60.000000
-0.003800  60.000000
-0.003000  60.000000
-0.000800  59.900000
0.000700  59.900000
0.000000  59.900000
0.000700  59.900000
0.001500  59.900000
0.003700  59.900000
0.004500  59.900000
0.003700  59.900000
0.000700  59.900000
0.000000  59.900000
0.000700  59.900000
0.003000  59.900000
0.002200  59.900000
0.000700  59.900000
0.001500  59.900000
0.005200  59.900000
0.008200  59.900000
0.005200  59.900000
0.003700  59.900000
0.003700  59.900000
0.005200  59.900000
0.005200  59.900000
0.003000  59.900000
0.000700  59.900000
0.001500  59.900000
0.002200  59.900000
0.000000  59.900000
-0.003000  59.900000
-0.004600  59.900000
-0.005300  59.900000
-0.007500  59.900000
-0.008300  59.900000
-0.008300  59.900000
-0.006800  59.900000
-0.004600  59.900000
0.000700  59.900000
0.005200  59.900000
0.005200  59.900000
0.004500  59.900000
0.000700  59.900000
-0.001500  59.900000
-0.003000  59.900000
-0.002300  59.900000
0.001500  59.900000
0.000700  59.900000
-0.000800  60.000000
0.000700  60.000000
0.004500  60.000000
0.003000  60.000000
0.000700  60.000000
-0.000800  60.000000
-0.003800  60.000000
-0.004600  60.000000
-0.003800  60.000000
-0.003000  60.000000
-0.001500  60.000000
0.001500  60.000000
0.000700  60.000000
-0.003000  60.000000
-0.003000  60.000000
-0.001500  60.000000
0.001500  60.000000
0.003000  60.000000
0.001500  60.000000
0.001500  60.000000
0.001500  60.000000
-0.000800  60.000000
-0.003800  60.000000
-0.006800  60.000000
-0.006800  60.000000
-0.008300  60.000000
-0.008300  60.000000
-0.001500  60.000000
0.000700  60.000000
0.000700  60.000000
0.003000  60.000000
0.005200  60.000000
0.000700  60.000000
-0.001500  60.000000
-0.000800  60.000000
0.000000  60.000000
0.001500  60.000000
0.000700  60.000000
0.004500  60.000000
0.006000  60.000000
0.003000  60.000000
0.002200  60.000000
0.000700  60.000000
0.000700  60.000000
0.003000  60.000000
0.000000  60.100000
-0.001500  60.100000
-0.000800  60.100000
-0.001500  60.100000
-0.001500  60.100000
-0.003000  60.100000
-0.003000  60.100000
-0.001500  60.100000
0.001500  60.100000
0.007500  60.100000
0.008200  60.100000
0.003700  60.100000
0.000000  60.100000
-0.003000  60.100000
-0.006000  60.100000
-0.004600  60.100000
-0.005300  60.100000
-0.004600  60.100000
-0.006800  60.100000
-0.004600  60.100000
-0.003000  60.100000
-0.004600  60.100000
-0.004600  60.100000
-0.005300  60.100000
-0.001500  60.100000
-0.001500  60.000000
0.001500  60.000000
0.004500  60.000000
0.006700  60.000000
0.010500  60.000000
0.009700  60.000000
0.009700  60.000000
0.008200  60.000000
0.004500  60.000000
0.003000  60.000000
0.001500  60.000000
-0.000800  60.000000
-0.002300  60.000000
-0.003000  60.000000
-0.003800  60.000000
-0.000800  60.000000
0.001500  60.000000
0.000700  60.000000
0.000700  60.000000
-0.001500  60.000000
-0.002300  60.100000
-0.003800  60.100000
-0.003800  60.100000
-0.003000  60.100000
-0.006000  60.100000
-0.005300  60.100000
-0.001500  60.100000
-0.003000  60.100000
-0.004600  60.100000
-0.005300  60.100000
-0.002300  60.100000
-0.000800  60.100000
-0.003000  60.100000
-0.000800  60.100000
-0.000800  60.100000
-0.002300  60.100000
0.000000  60.100000
0.004500  60.100000
0.006700  60.100000
0.005200  60.100000
0.007500  60.000000
0.010500  60.000000
0.011200  60.000000
0.012000  60.000000
0.010500  60.000000
0.006700  60.000000
0.003700  60.000000
0.003000  60.000000
0.003700  60.000000
0.005200  60.000000
0.005200  60.000000
0.000700  60.000000
-0.003000  60.000000
-0.003800  60.000000
-0.004600  60.000000
-0.004600  60.000000
-0.006000  60.000000
-0.004600  60.000000
-0.001500  60.000000
-0.002300  60.000000
-0.004600  60.000000
-0.005300  60.000000
-0.006000  60.000000
-0.006000  60.000000
-0.006800  60.000000
-0.004600  60.000000
-0.001500  60.000000
-0.000800  60.000000
0.000000  60.000000
0.000700  60.000000
0.000000  60.000000
0.000000  60.000000
0.000000  60.000000
-0.001500  60.000000
-0.002300  60.000000
-0.000800  60.000000
0.001500  60.000000
0.000700  60.000000
-0.001500  60.000000
-0.002300  60.000000
-0.004600  60.000000
-0.005300  60.000000
-0.006000  60.000000
-0.005300  60.000000
-0.001500  60.000000
-0.003800  60.000000
-0.007500  60.000000
-0.004600  60.000000
-0.003800  60.000000
-0.002300  60.000000
0.003000  60.000000
0.003000  60.000000
0.003000  60.000000
0.006700  60.000000
0.008200  60.000000
0.005200  60.000000
0.005200  60.000000
0.003700  60.000000
0.003000  60.000000
0.002200  60.000000
0.000700  60.000000
-0.003000  60.000000
-0.003000  60.000000
0.001500  60.000000
0.003700  60.000000
0.005200  60.000000
0.003700  60.000000
0.002200  60.000000
0.001500  60.000000
0.002200  60.000000
0.002200  60.000000
0.002200  60.000000
-0.002300  60.000000
-0.005300  60.000000
-0.005300  60.000000
-0.006800  60.000000
-0.006000  60.000000
-0.004600  60.000000
-0.003000  60.000000
-0.000800  60.000000
0.001500  60.000000
0.003000  60.000000
0.001500  60.000000
-0.000800  60.000000
-0.000800  60.000000
-0.003000  60.000000
-0.001500  60.000000
0.001500  60.000000
0.002200  60.000000
0.003000  60.000000
0.003700  60.000000
0.001500  60.000000
-0.000800  60.000000
-0.001500  60.000000
-0.000800  60.000000
-0.000800  60.000000
-0.003000  60.000000
-0.003000  60.000000
-0.004600  60.000000
-0.003000  60.000000
-0.000800  60.000000
0.002200  60.000000
0.004500  60.000000
0.005200  60.000000
0.005200  60.000000
0.003000  60.000000
0.001500  60.000000
0.000700  60.000000
0.000000  60.000000
0.000000  60.000000
0.000000  60.000000
-0.001500  60.000000
-0.001500  60.000000
0.000700  60.000000
0.003000  60.000000
0.006700  60.000000
0.005200  60.000000
0.007500  60.000000
0.009000  60.000000
0.009700  60.000000
0.009000  60.000000
0.004500  60.000000
0.003700  60.000000
0.003000  60.000000
0.004500  60.000000
0.003000  60.000000
0.000700  60.000000
-0.001500  60.000000
-0.001500  60.000000
-0.003000  60.000000
-0.007500  60.000000
-0.008300  60.000000
-0.010500  60.000000
-0.009800  60.000000
-0.006000  60.000000
-0.003800  60.000000
-0.000800  60.000000
0.000000  60.000000
0.002200  60.000000
0.003700  60.000000
0.001500  60.000000
0.000000  60.000000
0.000700  60.000000
-0.000800  60.000000
-0.001500  60.000000
-0.000800  60.000000
0.000000  60.000000
0.000700  60.000000
0.000700  60.000000
0.003000  60.000000
0.004500  60.000000
0.003000  60.000000
0.002200  60.000000
0.001500  60.000000
0.003700  60.000000
0.009000  60.000000
0.007500  60.000000
0.003000  60.000000
0.000700  60.000000
-0.001500  60.000000
-0.003800  60.000000
-0.004600  60.000000
-0.006000  60.000000
-0.006000  60.000000
-0.007500  60.000000
-0.007500  60.000000
-0.005300  60.000000
-0.004600  60.000000
-0.003000  60.000000
-0.006800  60.000000
-0.006800  60.000000
-0.006000  60.000000
-0.003000  60.000000
0.000000  60.000000
0.000000  60.000000
0.003000  60.000000
0.003000  60.000000
0.001500  60.000000
0.000700  60.000000
-0.001500  60.000000
0.000000  60.000000
0.000700  60.000000
-0.000800  60.000000
-0.001500  60.000000
-0.002300  60.000000
0.000700  59.900000
-0.000800  59.900000
-0.000800  59.900000
-0.000800  59.900000
-0.005300  59.900000
-0.005300  59.900000
-0.008300  59.900000
-0.010500  59.900000
-0.009100  59.900000
-0.006000  59.900000
0.000700  60.000000
0.007500  60.000000
0.007500  60.000000
0.005200  60.000000
0.008200  60.000000
0.009000  60.000000
0.009000  60.000000
0.008200  60.000000
0.006000  60.000000
0.005200  60.000000
0.003700  60.000000
0.001500  60.000000
-0.001500  60.000000
-0.003000  60.000000
-0.004600  60.000000
-0.005300  60.000000
-0.003000  60.000000
-0.000800  60.000000
-0.000800  60.000000
-0.000800  60.000000
0.003000  60.000000
0.003700  60.000000
0.003000  60.000000
0.003000  60.000000
0.004500  60.000000
0.001500  60.000000
-0.000800  60.000000
-0.001500  60.000000
-0.001500  60.000000
-0.001500  60.000000
-0.000800  60.000000
-0.001500  60.000000
-0.000800  60.000000
-0.001500  60.000000
-0.001500  60.000000
-0.004600  60.000000
-0.005300  60.000000
-0.003800  60.000000
-0.004600  60.000000
-0.003000  60.000000
-0.004600  60.000000
-0.003800  60.000000
-0.003800  60.000000
0.000700  60.000000
0.003700  60.000000
0.007500  60.000000
0.010500  60.000000
0.009000  60.000000
0.007500  60.000000
0.005200  60.000000
0.003000  60.000000
-0.000800  60.000000
-0.003000  60.000000
-0.003800  60.000000
-0.001500  60.000000
-0.000800  60.000000
-0.000800  60.000000
0.003000  60.000000
0.003700  60.000000
0.001500  60.000000
0.001500  60.000000
0.003000  60.000000
0.000700  60.000000
0.001500  60.000000
0.002200  60.000000
0.000000  60.000000
-0.001500  60.000000
-0.002300  60.000000
-0.000800  60.000000
0.000000  60.000000
-0.003000  60.000000
-0.000800  60.000000
0.000700  60.000000
-0.000800  60.000000
0.001500  60.000000
0.004500  60.000000
0.008200  60.000000
0.009700  60.000000
0.006700  60.000000
0.006000  60.000000
0.005200  60.000000
0.003700  60.000000
0.003000  60.000000
0.001500  60.000000
-0.001500  60.000000
-0.003800  60.000000
-0.004600  60.000000
-0.005300  60.000000
-0.003000  60.000000
-0.002300  60.000000
-0.001500  60.000000
-0.001500  60.000000
-0.003000  60.000000
-0.006000  60.000000
-0.006800  60.000000
-0.005300  60.000000
-0.009100  60.000000
-0.010500  60.000000
-0.007500  60.000000
-0.006000  60.000000
-0.003800  60.000000
0.000000  60.000000
-0.001500  60.000000
-0.003800  60.000000
-0.003800  60.000000
-0.001500  60.000000
0.001500  60.000000
0.003000  60.000000
0.001500  60.000000
0.001500  60.000000
0.001500  60.000000
0.003700  60.000000
0.003000  60.000000
0.002200  60.000000
0.002200  60.000000
0.001500  60.000000
0.002200  60.000000
0.003000  60.000000
0.003000  60.000000
0.004500  60.000000
0.005200  60.000000
0.003700  60.000000
0.001500  60.000000
-0.000800  60.000000
-0.003000  60.000000
-0.004600  60.000000
-0.003800  60.000000
-0.003800  60.000000
-0.003000  60.000000
-0.003000  60.000000
-0.003800  60.000000
-0.000800  60.000000
0.004500  60.000000
0.003700  60.000000
0.001500  60.000000
0.003000  60.000000
0.003000  60.000000
0.003000  60.000000
0.003000  60.000000
0.002200  60.000000
0.003000  60.000000
0.001500  60.000000
0.001500  60.000000
0.000000  60.000000
-0.001500  60.000000
0.000000  60.000000
0.003700  60.000000
0.005200  60.000000
0.005200  60.000000
0.004500  60.000000
0.004500  60.000000
0.004500  60.000000
0.003000  60.000000
0.001500  60.000000
0.000700  60.000000
0.000700  60.000000
0.001500  60.000000
0.003000  60.000000
0.000000  60.000000
-0.003000  60.000000
-0.005300  60.000000
-0.006800  60.000000
-0.006800  60.000000
-0.006800  60.000000
-0.001500  60.000000
0.000700  60.000000
-0.002300  60.000000
-0.003000  60.000000
-0.003000  60.000000
0.000000  60.000000
0.000700  60.000000
-0.001500  60.000000
-0.006000  60.000000
-0.007500  60.000000
-0.005300  60.000000
-0.003000  60.000000
-0.003000  60.000000
-0.003800  60.000000
-0.002300  60.000000
0.000700  60.000000
0.001500  60.000000
0.000700  60.000000
0.000700  60.000000
0.000700  60.000000
-0.001500  60.000000
0.000700  60.000000
0.000700  60.000000
-0.000800  60.000000
-0.000800  60.000000
-0.001500  60.000000
-0.002300  60.000000
-0.000800  60.000000
0.001500  60.000000
0.002200  60.000000
0.002200  60.000000
0.000700  60.000000
0.001500  60.000000
0.001500  60.000000
0.000700  60.000000
-0.000800  60.000000
-0.004600  60.000000
-0.004600  60.000000
-0.003000  60.000000
-0.001500  60.000000
-0.000800  60.000000
0.001500  60.000000
0.003000  60.000000
0.007500  60.000000
0.008200  60.000000
0.006700  60.000000
0.008200  60.000000
0.010500  60.000000
0.010500  60.000000
0.006700  60.000000
0.001500  60.000000
-0.002300  60.000000
-0.006800  60.000000
-0.009100  60.000000
-0.010500  60.000000
-0.009800  60.000000
-0.011300  60.000000
-0.012000  60.000000
-0.010500  60.000000
-0.009100  60.000000
-0.005300  60.000000
-0.002300  60.000000
-0.000800  60.000000
0.000700  60.000000
0.001500  60.000000
0.001500  60.000000
0.001500  60.000000
0.003700  60.000000
0.003700  60.000000
0.003000  60.000000
0.002200  60.000000
0.000000  60.000000
-0.001500  60.000000
-0.002300  60.000000
-0.003800  60.000000
-0.003800  60.000000
-0.003000  60.000000
0.000700  60.000000
0.001500  60.000000
0.000000  60.000000
0.000700  60.000000
0.001500  60.000000
0.000000  60.000000
0.001500  60.000000
0.005200  60.000000
0.004500  60.000000
0.003000  59.900000
0.003000  59.900000
0.004500  59.900000
0.003700  59.900000
0.003000  59.900000
0.003000  59.900000
0.003700  59.900000
0.003700  59.900000
0.005200  59.900000
0.005200  59.900000
0.003000  59.900000
0.003000  59.900000
0.001500  59.900000
0.000700  59.900000
-0.000800  59.900000
-0.001500  59.900000
0.000700  59.900000
-0.000800  59.900000
-0.000800  59.900000
0.002200  59.900000
0.000700  59.900000
-0.000800  59.900000
-0.003800  59.900000
-0.005300  59.900000
-0.005300  59.900000
-0.004600  59.900000
-0.005300  59.900000
-0.001500  59.900000
0.001500  59.900000
0.002200  59.900000
0.001500  59.900000
-0.001500  59.900000
-0.002300  59.900000
-0.004600  59.900000
-0.001500  59.900000
0.003000  59.900000
0.001500  59.900000
0.003000  59.900000
0.005200  59.900000
0.005200  59.900000
0.003000  59.900000
-0.000800  59.900000
-0.003000  59.900000
-0.003000  59.900000
-0.004600  59.900000
-0.003800  59.900000
-0.003000  59.900000
0.000700  59.900000
0.003000  59.900000
0.005200  59.900000
0.006700  59.900000
0.006000  59.900000
0.006000  59.900000
0.006000  59.900000
0.003700  59.900000
0.001500  59.900000
0.000700  59.900000
0.000700  59.900000
0.000700  59.900000
-0.000800  59.900000
-0.004600  59.900000
-0.006800  59.900000
-0.002300  59.900000
-0.001500  59.900000
-0.001500  59.900000
0.001500  59.900000
0.003000  59.900000
0.000700  59.900000
0.000700  59.900000
0.000700  59.900000
-0.001500  59.900000
-0.001500  59.900000
0.000700  59.900000
0.002200  59.900000
0.003000  59.900000
0.003700  59.900000
0.001500  59.900000
-0.001500  59.900000
-0.003800  59.900000
-0.003000  59.900000
-0.003800  59.900000
-0.006800  59.900000
-0.007500  59.900000
-0.006000  59.900000
-0.004600  59.900000
-0.000800  59.900000
0.003000  59.900000
0.006700  59.900000
0.006700  59.900000
0.003700  59.900000
0.005200  59.900000
0.003700  59.900000
0.001500  59.900000
0.001500  59.900000
0.000700  59.900000
-0.001500  59.900000
-0.003000  59.900000
-0.001500  59.900000
-0.003800  59.900000
-0.002300  59.900000
0.001500  59.900000
0.000700  59.900000
-0.005300  59.900000
-0.006800  59.900000
-0.005300  59.900000
-0.004600  59.900000
-0.001500  59.900000
0.001500  59.900000
0.003700  59.900000
0.002200  59.900000
0.003700  59.900000
0.005200  59.900000
0.004500  59.900000
0.004500  59.900000
0.006700  59.900000
0.010500  59.900000
0.007500  59.900000
0.000000  59.900000
-0.005300  59.900000
-0.010500  59.900000
-0.012800  59.900000
-0.006800  59.900000
-0.003800  59.900000
-0.005300  59.900000
-0.001500  59.900000
0.004500  59.900000
0.008200  59.900000
0.010500  59.900000
0.014200  59.900000
0.015700  59.900000
0.009700  59.900000
0.006000  59.900000
0.004500  59.900000
0.001500  59.900000
-0.002300  59.900000
-0.009100  59.900000
-0.010500  59.900000
-0.009800  59.900000
-0.006800  59.900000
-0.004600  59.900000
-0.003800  59.900000
-0.005300  59.900000
-0.008300  59.900000
-0.005300  59.900000
-0.006800  59.900000
-0.005300  59.900000
-0.003000  59.900000
-0.000800  59.900000
0.003000  59.900000
0.003000  59.900000
0.000700  59.900000
-0.005300  59.900000
-0.010500  59.900000
-0.012000  59.900000
-0.009800  59.900000
-0.008300  59.900000
-0.003000  59.900000
0.006000  59.900000
0.016500  59.900000
0.020200  59.900000
0.014200  59.900000
0.010500  59.900000
0.006700  59.900000
-0.000800  59.900000
-0.005300  59.900000
-0.007500  59.900000
-0.007500  59.900000
-0.009100  59.900000
-0.009100  59.900000
-0.010500  59.900000
-0.007500  60.000000
-0.004600  60.000000
-0.003800  60.000000
0.003000  60.000000
0.008200  60.000000
0.010500  60.000000
0.012700  60.000000
0.017200  60.000000
0.019500  60.000000
0.011200  60.000000
0.006000  60.000000
0.003000  60.000000
0.000000  60.000000
0.000000  60.000000
-0.002300  60.000000
-0.005300  60.000000
-0.005300  60.000000
-0.005300  60.000000
-0.006800  60.000000
-0.006800  60.000000
-0.006800  60.000000
-0.014300  60.000000
-0.015800  60.000000
-0.014300  60.000000
-0.009100  60.000000
-0.006000  60.100000
-0.001500  60.100000
0.004500  60.100000
0.007500  60.100000
0.014200  60.100000
0.013500  60.100000
0.010500  60.100000
0.005200  60.100000
0.001500  60.100000
-0.000800  60.100000
-0.002300  60.100000
0.000700  60.100000
0.003700  60.100000
0.001500  60.100000
-0.003000  60.100000
-0.005300  60.100000
-0.005300  60.100000
-0.006000  60.100000
-0.004600  60.100000
-0.004600  60.100000
-0.006000  60.100000
-0.014300  60.100000
-0.023300  60.100000
-0.018100  60.100000
-0.009800  60.100000
-0.004600  60.100000
0.001500  60.100000
0.012700  60.100000
0.024700  60.100000
0.033000  60.200000
0.030000  60.200000
0.021000  60.200000
0.013500  60.200000
0.001500  60.200000
0.000000  60.200000
0.000700  60.200000
0.003700  60.200000
0.008200  60.200000
0.000000  60.200000
-0.010500  60.200000
-0.012800  60.200000
-0.009100  60.200000
-0.009800  60.300000
-0.009100  60.300000
-0.003800  60.300000
0.001500  60.300000
0.001500  60.300000
-0.003000  60.300000
-0.003000  60.300000
0.000000  60.300000
0.003700  60.300000
0.001500  60.300000
0.003000  60.300000
0.005200  60.300000
0.006700  60.300000
0.010500  60.300000
0.010500  60.300000
0.007500  60.300000
0.006000  60.300000
-0.001500  60.300000
-0.006800  60.300000
-0.006800  60.300000
-0.009100  60.300000
-0.008300  60.300000
-0.004600  60.300000
-0.002300  60.300000
0.000700  60.300000
0.006700  60.300000
0.011200  60.300000
0.009000  60.300000
0.001500  60.300000
-0.007500  60.300000
-0.006800  60.300000
-0.006000  60.300000
-0.006800  60.300000
-0.006000  60.300000
-0.005300  60.300000
-0.003000  60.300000
0.003000  60.300000
0.010500  60.300000
0.011200  60.300000
0.009700  60.300000
0.004500  60.400000
-0.006000  60.400000
-0.007500  60.400000
-0.013500  60.400000
-0.018100  60.400000
-0.012000  60.400000
-0.007500  60.400000
-0.001500  60.400000
0.000700  60.400000
0.000700  60.400000
0.000000  60.400000
0.005200  60.400000
0.015700  60.400000
0.011200  60.500000
0.005200  60.500000
0.006700  60.500000
0.002200  60.500000
0.000700  60.500000
0.005200  60.500000
0.003700  60.500000
0.002200  60.500000
0.006000  60.500000
0.004500  60.500000
-0.001500  60.500000
-0.004600  60.500000
-0.005300  60.500000
-0.005300  60.500000
-0.003800  60.500000
-0.004600  60.600000
-0.004600  60.600000
-0.009800  60.600000
-0.009100  60.600000
-0.005300  60.600000
-0.006800  60.600000
-0.004600  60.600000
-0.000800  60.600000
0.005200  60.600000
0.009700  60.600000
0.008200  60.600000
0.002200  60.600000
0.001500  60.600000
0.003000  60.600000
0.000700  60.600000
-0.000800  60.600000
-0.002300  60.600000
-0.000800  60.600000
0.001500  60.600000
0.005200  60.600000
0.001500  60.700000
-0.009100  60.700000
-0.010500  60.700000
-0.006800  60.700000
-0.006800  60.700000
-0.006800  60.700000
-0.004600  60.700000
-0.000800  60.700000
0.004500  60.700000
0.008200  60.700000
0.009000  60.700000
0.003000  60.700000
-0.005300  60.700000
-0.009100  60.700000
-0.005300  60.700000
-0.003000  60.700000
-0.006800  60.700000
-0.009100  60.700000
-0.006800  60.700000
0.000700  60.700000
0.006700  60.700000
0.009000  60.700000
0.012700  60.700000
0.012000  60.700000
0.015700  60.700000
0.010500  60.700000
-0.003800  60.700000
-0.011300  60.700000
-0.012800  60.700000
-0.010500  60.700000
-0.005300  60.700000
-0.004600  60.700000
-0.003800  60.700000
-0.004600  60.700000
-0.004600  60.700000
-0.000800  60.700000
0.002200  60.700000
-0.001500  60.700000
-0.004600  60.700000
-0.000800  60.700000
-0.001500  60.700000
-0.005300  60.700000
-0.003000  60.700000
0.003000  60.700000
0.014200  60.700000
0.021000  60.700000
0.012000  60.700000
0.006700  60.700000
0.004500  60.700000
0.008200  60.700000
0.009700  60.700000
0.004500  60.700000
0.003000  60.700000
0.000700  60.700000
-0.001500  60.700000
0.000700  60.700000
-0.000800  60.700000
-0.003800  60.700000
-0.005300  60.700000
-0.005300  60.700000
-0.006800  60.700000
-0.007500  60.700000
-0.003000  60.700000
-0.001500  60.700000
-0.004600  60.700000
-0.004600  60.600000
-0.004600  60.600000
-0.003000  60.600000
0.006000  60.600000
0.008200  60.600000
0.000700  60.600000
-0.003800  60.600000
-0.001500  60.600000
0.001500  60.600000
0.007500  60.600000
0.010500  60.500000
0.016500  60.500000
0.021700  60.500000
0.014200  60.500000
0.001500  60.500000
-0.003000  60.500000
-0.006800  60.500000
-0.009800  60.500000
-0.009100  60.500000
-0.008300  60.500000
-0.008300  60.500000
-0.008300  60.500000
-0.006800  60.500000
-0.006800  60.500000
-0.005300  60.500000
-0.003000  60.500000
-0.003000  60.500000
-0.006000  60.400000
-0.012000  60.400000
-0.012000  60.400000
-0.006800  60.400000
-0.004600  60.400000
-0.002300  60.400000
0.001500  60.400000
0.000700  60.400000
0.002200  60.400000
0.006700  60.300000
0.009000  60.300000
0.006000  60.300000
0.004500  60.300000
0.006700  60.300000
0.012000  60.300000
0.024700  60.300000
0.024700  60.300000
0.005200  60.300000
-0.006800  60.300000
-0.010500  60.300000
-0.010500  60.300000
-0.008300  60.300000
-0.010500  60.200000
-0.006800  60.200000
0.004500  60.200000
0.010500  60.200000
0.008200  60.200000
0.001500  60.200000
-0.003800  60.200000
-0.008300  60.100000
-0.009100  60.100000
-0.009100  60.100000
-0.006800  60.100000
-0.005300  60.100000
0.000000  60.100000
0.006700  60.100000
0.012000  60.100000
0.011200  60.100000
0.000000  60.000000
-0.003000  60.000000
0.000700  60.000000
0.003000  60.000000
0.005200  60.000000
0.004500  59.900000
-0.006800  59.900000
-0.013500  59.900000
-0.012800  59.900000
-0.015800  59.900000
-0.015800  59.900000
-0.010500  59.900000
-0.004600  59.900000
0.005200  59.900000
0.008200  59.900000
0.004500  59.900000
0.005200  59.900000
0.006700  59.900000
0.004500  59.800000
-0.000800  59.800000
-0.003000  59.800000
-0.002300  59.800000
-0.000800  59.800000
-0.002300  59.800000
-0.002300  59.800000
-0.003000  59.800000
0.000700  59.800000
0.004500  59.800000
0.005200  59.800000
0.008200  59.800000
0.009000  59.800000
0.012700  59.800000
0.014200  59.800000
0.009000  59.700000
0.000700  59.700000
-0.004600  59.700000
-0.003000  59.700000
0.001500  59.700000
0.002200  59.700000
0.004500  59.700000
0.006700  59.700000
0.012000  59.700000
0.016500  59.700000
0.006700  59.600000
-0.004600  59.600000
-0.004600  59.600000
-0.010500  59.600000
-0.019500  59.600000
-0.018100  59.600000
-0.014300  59.600000
-0.006000  59.600000
-0.000800  59.600000
-0.001500  59.600000
-0.003800  59.500000
0.005200  59.500000
0.014200  59.500000
0.005200  59.500000
-0.001500  59.500000
-0.006000  59.500000
-0.004600  59.500000
0.003000  59.500000
0.012000  59.500000
0.010500  59.500000
-0.003000  59.400000
-0.004600  59.400000
-0.003800  59.400000
0.000700  59.400000
0.002200  59.400000
-0.000800  59.400000
0.003000  59.400000
0.009000  59.400000
0.008200  59.400000
0.003700  59.400000
0.006700  59.400000
0.013500  59.400000
0.023200  59.300000
0.024000  59.300000
0.012000  59.300000
-0.000800  59.300000
-0.006000  59.300000
-0.012000  59.300000
-0.016500  59.300000
-0.018100  59.300000
-0.022500  59.300000
-0.027000  59.200000
-0.027000  59.200000
-0.018100  59.200000
-0.004600  59.200000
0.003700  59.200000
0.003700  59.200000
0.002200  59.100000
0.003000  59.100000
0.009000  59.100000
0.010500  59.100000
0.003700  59.100000
-0.006800  59.000000
-0.012000  59.000000
-0.002300  59.000000
0.006700  59.000000
0.006700  59.000000
0.004500  59.000000
0.009700  58.900000
0.023200  58.900000
0.018000  58.900000
-0.000800  58.900000
-0.006800  58.900000
-0.009100  58.900000
-0.010500  58.900000
-0.010500  58.900000
-0.017300  58.800000
-0.016500  58.800000
-0.015000  58.800000
-0.012000  58.800000
-0.010500  58.800000
-0.006000  58.700000
0.003000  58.700000
0.012700  58.700000
0.017200  58.700000
0.012000  58.700000
0.012700  58.600000
0.013500  58.600000
0.015700  58.600000
0.013500  58.600000
0.010500  58.600000
0.009000  58.500000
0.004500  58.500000
-0.000800  58.500000
-0.001500  58.500000
-0.001500  58.500000
-0.002300  58.500000
0.004500  58.400000
0.006700  58.400000
0.003000  58.400000
-0.003800  58.400000
-0.003800  58.400000
-0.006800  58.300000
-0.012000  58.300000
-0.013500  58.300000
-0.014300  58.300000
-0.009100  58.200000
-0.003800  58.200000
-0.003800  58.200000
-0.001500  58.100000
0.001500  58.100000
-0.004600  58.100000
-0.004600  58.000000
-0.000800  58.000000
-0.001500  58.000000
0.001500  58.000000
0.004500  58.000000
0.009000  58.000000
0.012000  58.000000
0.012000  57.900000
0.003700  57.900000
-0.003000  57.900000
-0.002300  57.900000
-0.000800  57.800000
-0.000800  57.800000
-0.004600  57.800000
-0.003800  57.800000
-0.002300  57.700000
-0.001500  57.700000
0.000000  57.700000
-0.003000  57.700000
-0.005300  57.700000
0.000700  57.600000
0.015700  57.600000
0.020200  57.600000
0.010500  57.600000
0.003000  57.600000
0.006700  57.500000
0.007500  57.500000
-0.002300  57.500000
-0.009800  57.400000
-0.008300  57.400000
-0.005300  57.400000
0.003000  57.300000
0.001500  57.300000
-0.007500  57.300000
-0.003000  57.300000
-0.002300  57.200000
-0.007500  57.200000
-0.005300  57.200000
-0.003800  57.100000
0.001500  57.100000
0.005200  57.100000
0.002200  57.100000
0.006700  57.100000
0.015700  57.000000
0.016500  57.000000
0.016500  57.000000
0.008200  56.900000
-0.005300  56.900000
-0.006000  56.900000
-0.007500  56.800000
-0.008300  56.800000
-0.004600  56.800000
-0.006800  56.700000
-0.006800  56.700000
-0.008300  56.700000
-0.012800  56.700000
-0.018100  56.700000
-0.020300  56.600000
-0.018100  56.600000
-0.013500  56.600000
-0.006800  56.500000
0.000000  56.500000
0.011200  56.400000
0.025500  56.400000
0.032200  56.400000
0.027700  56.300000
0.014200  56.300000
-0.003800  56.200000
-0.012000  56.200000
-0.008300  56.200000
-0.009800  56.200000
-0.009100  56.100000
-0.008300  56.100000
-0.005300  56.100000
0.002200  56.000000
0.007500  56.000000
0.006700  55.900000
-0.003000  55.900000
-0.003800  55.900000
-0.004600  55.800000
-0.003800  55.800000
-0.003000  55.800000
-0.005300  55.700000
-0.008300  55.700000
-0.009800  55.700000
-0.007500  55.600000
-0.003000  55.600000
-0.000800  55.500000
-0.003000  55.500000
0.000000  55.400000
0.007500  55.400000
0.006000  55.400000
0.004500  55.300000
0.005200  55.300000
0.003000  55.300000
0.012000  55.200000
0.024700  55.200000
0.024000  55.200000
0.010500  55.100000
0.000000  55.100000
-0.001500  55.000000
0.002200  55.000000
0.000700  54.900000
-0.006800  54.900000
-0.006800  54.900000
-0.011300  54.800000
-0.013500  54.800000
-0.012000  54.700000
-0.012000  54.700000
-0.010500  54.600000
-0.010500  54.600000
-0.009100  54.600000
-0.002300  54.500000
0.003000  54.500000
-0.001500  54.400000
-0.002300  54.400000
0.000700  54.400000
0.009000  54.300000
0.021700  54.300000
0.025500  54.200000
0.027000  54.100000
0.015000  54.100000
-0.004600  54.100000
-0.007500  54.000000
0.001500  54.000000
0.004500  54.000000
0.004500  53.900000
0.008200  53.900000
0.014200  53.800000
0.012000  53.800000
0.009000  53.700000
0.008200  53.700000
0.005200  53.600000
0.003000  53.600000
0.000700  53.500000
0.004500  53.500000
-0.003000  53.500000
-0.017300  53.400000
-0.018800  53.400000
-0.018800  53.300000
-0.015000  53.200000
-0.017300  53.200000
-0.012800  53.200000
-0.003800  53.100000
0.000700  53.100000
0.003700  53.100000
0.003000  53.000000
0.003000  53.000000
0.003700  52.900000
0.003000  52.900000
-0.001500  52.800000
-0.004600  52.800000
-0.006800  52.700000
-0.008300  52.700000
-0.009800  52.600000
-0.012000  52.600000
-0.012000  52.600000
-0.009800  52.500000
-0.000800  52.500000
0.006700  52.400000
0.009700  52.300000
0.012000  52.300000
0.012700  52.300000
0.009700  52.200000
0.005200  52.200000
0.005200  52.200000
0.003700  52.200000
0.007500  52.100000
-0.003000  52.100000
-0.012800  52.000000
-0.008300  52.000000
-0.004600  51.900000
0.002200  51.900000
-0.003000  51.800000
-0.009800  51.800000
-0.002300  51.700000
0.003000  51.700000
0.002200  51.700000
-0.000800  51.700000
-0.000800  51.600000
0.005200  51.500000
0.010500  51.500000
0.012000  51.500000
0.005200  51.400000
0.004500  51.400000
0.009700  51.300000
0.013500  51.300000
0.009000  51.300000
0.003000  51.300000
-0.003000  51.200000
-0.008300  51.200000
-0.009100  51.100000
-0.008300  51.100000
-0.009100  51.000000
-0.011300  51.000000
-0.013500  50.900000
-0.008300  50.900000
0.000000  50.900000
-0.002300  50.800000
-0.012800  50.800000
-0.012800  50.700000
-0.002300  50.700000
0.009000  50.700000
0.005200  50.600000
-0.003000  50.600000
0.000000  50.500000
0.007500  50.500000
0.007500  50.500000
0.001500  50.400000
-0.000800  50.400000
-0.003000  50.400000
-0.004600  50.300000
-0.003000  50.300000
-0.000800  50.200000
0.001500  50.200000
0.001500  50.100000
0.002200  50.100000
0.000000  50.100000
-0.006000  50.000000
-0.012000  50.000000
-0.008300  49.900000
0.000700  49.900000
0.005200  49.900000
0.016500  49.900000
0.027000  49.800000
0.031500  49.800000
0.026200  49.700000
0.010500  49.700000
-0.004600  49.700000
-0.018800  49.600000
-0.023300  49.600000
-0.025600  49.600000
-0.023300  49.500000
-0.017300  49.500000
-0.007500  49.500000
0.006700  49.500000
0.011200  49.400000
0.010500  49.400000
0.013500  49.400000
0.011200  49.300000
0.012000  49.200000
0.009000  49.200000
0.007500  49.200000
0.016500  49.100000
0.012700  49.100000
0.009000  49.100000
0.001500  49.000000
-0.012800  49.000000
-0.010500  49.000000
-0.006000  48.900000
-0.005300  48.900000
-0.005300  48.900000
-0.007500  48.800000
-0.000800  48.800000
0.006700  48.700000
0.012700  48.700000
0.012000  48.600000
0.001500  48.600000
-0.006800  48.600000
-0.018100  48.600000
-0.020300  48.500000
-0.019500  48.500000
-0.019500  48.400000
-0.014300  48.400000
-0.006000  48.400000
0.003000  48.300000
0.005200  48.300000
0.007500  48.300000
0.010500  48.200000
0.001500  48.200000
-0.005300  48.100000
-0.006800  48.100000
-0.008300  48.100000
-0.004600  48.100000
-0.003000  48.100000
-0.001500  48.000000
0.000000  48.000000
-0.000800  47.900000
0.003000  47.900000
0.006700  47.900000
0.004500  47.800000
0.005200  47.800000
0.009000  47.700000
0.006000  47.700000
-0.002300  47.700000
-0.006800  47.600000
-0.005300  47.600000
-0.009100  47.600000
-0.004600  47.600000
0.001500  47.500000
0.010500  47.500000
0.015700  47.500000
0.009000  47.400000
0.006000  47.400000
0.011200  47.400000
0.009000  47.300000
0.003000  47.300000
0.008200  47.200000
0.003000  47.200000
-0.000800  47.200000
-0.009100  47.100000
-0.021000  47.100000
-0.016500  47.100000
-0.008300  47.100000
0.000700  47.000000
0.010500  47.000000
0.022500  46.900000
0.035200  46.900000
0.035200  46.900000
0.020200  46.800000
0.018000  46.800000
0.017200  46.800000
-0.003800  46.700000
-0.010500  46.700000
-0.014300  46.700000
-0.014300  46.600000
-0.009800  46.600000
-0.009100  46.500000
-0.006000  46.500000
-0.008300  46.500000
-0.012800  46.400000
-0.015800  46.400000
-0.012000  46.300000
-0.009100  46.300000
-0.006000  46.300000
-0.004600  46.300000
-0.000800  46.200000
-0.001500  46.200000
-0.007500  46.200000
-0.006800  46.100000
-0.000800  46.100000
0.006000  46.000000
-0.003000  46.000000
-0.008300  46.000000
0.001500  45.900000
0.001500  45.900000
0.001500  45.900000
-0.000800  45.800000
0.001500  45.800000
0.005200  45.800000
0.005200  45.700000
0.009700  45.700000
0.012700  45.600000
0.018000  45.600000
0.006000  45.600000
-0.005300  45.500000
0.001500  45.500000
0.011200  45.400000
0.012000  45.400000
-0.001500  45.400000
-0.006000  45.400000
-0.010500  45.300000
-0.020300  45.300000
-0.027000  45.300000
-0.027000  45.200000
-0.019500  45.200000
-0.008300  45.100000
0.002200  45.100000
0.011200  45.100000
0.027700  45.000000
0.033000  45.000000
0.019500  45.000000
0.005200  44.900000
-0.006800  44.900000
-0.006800  44.900000
-0.001500  44.800000
0.001500  44.800000
-0.008300  44.700000
-0.010500  44.700000
-0.004600  44.700000
-0.005300  44.600000
0.005200  44.600000
0.006000  44.500000
-0.000800  44.500000
-0.006800  44.500000
-0.003000  44.500000
0.003700  44.400000
-0.000800  44.400000
-0.000800  44.400000
0.001500  44.300000
-0.001500  44.200000
-0.001500  44.200000
0.000700  44.200000
-0.002300  44.200000
-0.003000  44.100000
-0.003000  44.100000
-0.006000  44.100000
-0.007500  44.000000
-0.007500  44.000000
-0.005300  44.000000
-0.003000  43.900000
-0.000800  43.900000
-0.004600  43.800000
-0.012800  43.800000
-0.012000  43.800000
-0.009100  43.700000
-0.014300  43.700000
-0.012000  43.600000
-0.002300  43.600000
0.014200  43.600000
0.019500  43.500000
0.018000  43.500000
0.033000  43.500000
0.029200  43.500000
0.012000  43.400000
0.012000  43.400000
0.006700  43.300000
0.000000  43.300000
0.001500  43.300000
0.000700  43.200000
0.003000  43.200000
0.001500  43.200000
-0.002300  43.100000
-0.006800  43.100000
-0.012800  43.100000
-0.018800  43.100000
-0.024000  43.000000
-0.021800  43.000000
-0.011300  43.000000
-0.008300  42.900000
-0.004600  42.800000
0.006700  42.800000
0.009700  42.800000
0.004500  42.700000
0.003000  42.700000
0.008200  42.700000
0.006000  42.700000
0.021000  42.600000
0.027700  42.600000
0.005200  42.500000
0.003000  42.500000
0.003700  42.500000
-0.008300  42.400000
-0.012800  42.400000
-0.009100  42.300000
-0.008300  42.300000
-0.006800  42.300000
-0.000800  42.300000
0.003700  42.200000
0.012000  42.200000
0.010500  42.100000
-0.000800  42.100000
-0.012800  42.000000
-0.016500  42.000000
-0.012800  42.000000
-0.012800  41.900000
-0.003000  41.900000
0.022500  41.800000
0.042700  41.800000
0.039000  41.800000
0.017200  41.700000
0.008200  41.700000
-0.003800  41.700000
-0.008300  41.600000
-0.006000  41.600000
-0.001500  41.500000
0.004500  41.500000
0.006000  41.500000
0.007500  41.400000
-0.001500  41.400000
-0.004600  41.300000
-0.006000  41.300000
-0.012000  41.300000
-0.016500  41.200000
-0.016500  41.200000
-0.015000  41.100000
-0.012000  41.100000
-0.001500  41.100000
0.006000  41.000000
0.006700  41.000000
-0.003000  40.900000
-0.004600  40.900000
-0.005300  40.900000
-0.006800  40.800000
-0.005300  40.800000
-0.007500  40.700000
0.003700  40.700000
0.009700  40.700000
0.006700  40.600000
0.005200  40.600000
0.001500  40.500000
-0.002300  40.500000
-0.006800  40.500000
-0.011300  40.400000
-0.011300  40.400000
-0.006800  40.300000
0.002200  40.300000
0.007500  40.300000
-0.006800  40.200000
-0.013500  40.200000
-0.003000  40.100000
0.005200  40.100000
0.014200  40.000000
0.012700  40.000000
0.003000  40.000000
-0.000800  39.900000
-0.009100  39.900000
-0.012000  39.900000
-0.012000  39.800000
-0.009800  39.800000
-0.004600  39.700000
0.001500  39.700000
0.008200  39.600000
0.009000  39.600000
-0.001500  39.600000
-0.011300  39.500000
0.001500  39.500000
0.015700  39.500000
0.027000  39.400000
0.033000  39.400000
0.026200  39.300000
0.009000  39.300000
-0.003800  39.200000
-0.009100  39.200000
-0.012000  39.100000
-0.008300  39.100000
-0.002300  39.100000
0.006700  39.100000
0.014200  39.000000
0.014200  39.000000
0.005200  38.900000
-0.006000  38.900000
-0.014300  38.800000
-0.012000  38.800000
-0.006800  38.700000
-0.000800  38.700000
0.000700  38.600000
-0.009800  38.600000
-0.016500  38.600000
-0.013500  38.500000
0.002200  38.500000
0.009000  38.500000
0.008200  38.400000
0.016500  38.400000
0.016500  38.300000
0.009000  38.300000
0.009700  38.200000
0.012700  38.200000
0.008200  38.200000
0.004500  38.100000
-0.002300  38.000000
-0.005300  38.000000
-0.006800  38.000000
-0.014300  37.900000
-0.018100  37.900000
-0.019500  37.800000
-0.018800  37.800000
-0.007500  37.800000
0.012000  37.700000
0.013500  37.700000
0.005200  37.600000
-0.003000  37.600000
-0.015000  37.500000
-0.027000  37.500000
-0.030800  37.400000
-0.027800  37.400000
-0.016500  37.300000
0.003000  37.300000
0.028500  37.300000
0.033700  37.200000
0.023200  37.100000
0.010500  37.100000
-0.010500  37.100000
-0.011300  37.000000
-0.003000  37.000000
0.005200  36.900000
0.006000  36.900000
0.000700  36.900000
0.018000  36.800000
0.028500  36.800000
0.017200  36.700000
-0.002300  36.700000
0.000700  36.700000
0.007500  36.600000
0.003000  36.600000
-0.006800  36.500000
-0.016500  36.500000
-0.016500  36.400000
-0.021000  36.400000
-0.018100  36.400000
-0.014300  36.300000
-0.006800  36.300000
0.000700  36.200000
0.004500  36.200000
0.017200  36.100000
0.027700  36.100000
0.021000  36.100000
0.010500  36.000000
0.000000  36.000000
-0.012800  36.000000
-0.012800  35.900000
-0.015800  35.900000
-0.018100  35.800000
-0.018100  35.800000
-0.008300  35.700000
0.006700  35.700000
0.013500  35.700000
0.012000  35.600000
0.003000  35.600000
-0.000800  35.500000
-0.000800  35.500000
-0.004600  35.500000
-0.015000  35.400000
-0.024000  35.400000
-0.021000  35.300000
-0.009100  35.300000
0.012700  35.200000
0.030700  35.200000
0.030700  35.100000
0.023200  35.100000
0.007500  35.000000
-0.012000  35.000000
-0.008300  34.900000
0.003700  34.900000
0.020200  34.800000
0.023200  34.800000
0.012700  34.700000
0.006700  34.700000
-0.004600  34.600000
-0.003000  34.600000
0.000700  34.500000
0.003700  34.500000
0.013500  34.500000
0.023200  34.400000
0.012700  34.400000
-0.005300  34.300000
-0.006800  34.300000
-0.010500  34.300000
-0.015800  34.200000
-0.019500  34.200000
-0.020300  34.100000
-0.019500  34.100000
-0.020300  34.100000
-0.021000  34.000000
-0.020300  34.000000
-0.018100  33.900000
-0.016500  33.900000
-0.010500  33.900000
0.012000  33.800000
0.030700  33.800000
0.045700  33.700000
0.037500  33.700000
0.005200  33.700000
-0.007500  33.600000
-0.013500  33.600000
-0.012800  33.500000
-0.005300  33.500000
0.003700  33.400000
0.010500  33.400000
-0.001500  33.300000
-0.011300  33.300000
-0.010500  33.300000
-0.004600  33.200000
0.000700  33.200000
-0.000800  33.100000
-0.004600  33.100000
-0.002300  33.000000
0.003000  33.000000
0.006000  32.900000
0.004500  32.900000
-0.002300  32.800000
-0.006800  32.800000
-0.003000  32.800000
0.004500  32.700000
0.003000  32.700000
0.016500  32.600000
0.031500  32.500000
0.016500  32.500000
0.001500  32.400000
-0.000800  32.400000
0.003000  32.400000
0.006000  32.300000
0.015000  32.300000
0.021700  32.200000
0.018000  32.200000
0.006700  32.100000
-0.014300  32.000000
-0.020300  32.000000
-0.018100  31.900000
-0.016500  31.900000
-0.004600  31.800000
-0.000800  31.800000
-0.003800  31.800000
-0.015800  31.700000
-0.027800  31.600000
-0.029300  31.600000
-0.031500  31.500000
-0.021000  31.500000
-0.001500  31.500000
0.006000  31.400000
0.016500  31.300000
0.029200  31.300000
0.022500  31.200000
0.011200  31.200000
0.006700  31.100000
0.005200  31.100000
-0.006800  31.000000
-0.012800  31.000000
-0.004600  30.900000
0.004500  30.900000
0.015700  30.800000
0.012000  30.800000
0.001500  30.700000
-0.001500  30.600000
0.003000  30.600000
0.009700  30.500000
0.016500  30.500000
0.030000  30.400000
0.021700  30.400000
0.000700  30.300000
-0.008300  30.200000
-0.015800  30.200000
-0.014300  30.100000
-0.012800  30.100000
-0.017300  30.000000
-0.025600  29.900000
-0.027000  29.900000
-0.020300  29.800000
-0.015800  29.800000
-0.003800  29.700000
0.012000  29.600000
0.018000  29.600000
0.014200  29.600000
0.005200  29.500000
-0.004600  29.500000
-0.010500  29.400000
-0.008300  29.300000
-0.006800  29.300000
0.004500  29.200000
0.018700  29.200000
0.025500  29.200000
0.009000  29.100000
-0.009100  29.100000
-0.004600  29.000000
0.000700  29.000000
0.011200  28.900000
0.009000  28.800000
0.003700  28.800000
0.011200  28.800000
0.014200  28.700000
0.008200  28.600000
-0.003000  28.600000
-0.012800  28.600000
-0.024000  28.500000
-0.022500  28.500000
-0.018100  28.400000
-0.013500  28.400000
0.006700  28.300000
0.021700  28.300000
0.018700  28.300000
0.000700  28.200000
-0.003000  28.100000
-0.000800  28.100000
0.000700  28.000000
-0.000800  28.000000
-0.003800  27.900000
0.000700  27.900000
-0.002300  27.900000
-0.006800  27.800000
-0.008300  27.800000
-0.005300  27.700000
-0.001500  27.700000
0.006700  27.600000
0.016500  27.600000
0.019500  27.500000
0.014200  27.400000
-0.001500  27.400000
-0.002300  27.400000
-0.000800  27.300000
-0.014300  27.300000
0.000700  27.200000
0.003000  27.100000
-0.016500  27.100000
-0.006800  27.000000
0.012700  27.000000
0.023200  27.000000
0.015700  26.900000
0.008200  26.800000
0.000000  26.800000
-0.008300  26.700000
-0.010500  26.600000
-0.018100  26.600000
-0.019500  26.600000
-0.018800  26.500000
-0.019500  26.500000
-0.023300  26.400000
-0.015800  26.400000
0.000700  26.300000
0.012700  26.300000
0.016500  26.200000
0.010500  26.200000
-0.001500  26.100000
-0.011300  26.100000
-0.009100  26.100000
-0.008300  26.000000
-0.004600  25.900000
0.002200  25.900000
0.009000  25.800000
0.012700  25.800000
0.012000  25.700000
0.006700  25.600000
-0.003000  25.600000
-0.002300  25.600000
0.000700  25.600000
-0.002300  25.500000
0.006700  25.500000
0.018700  25.400000
0.015000  25.400000
0.010500  25.300000
0.020200  25.300000
0.012000  25.200000
-0.007500  25.200000
-0.012800  25.200000
-0.007500  25.200000
0.008200  25.100000
0.019500  25.100000
0.021700  25.000000
0.004500  25.000000
-0.012800  24.900000
-0.010500  24.900000
-0.007500  24.800000
-0.000800  24.800000
0.006000  24.700000
0.008200  24.700000
0.000700  24.700000
-0.015000  24.600000
-0.024000  24.600000
-0.021800  24.600000
-0.015000  24.500000
-0.004600  24.500000
0.008200  24.400000
-0.000800  24.400000
-0.019500  24.300000
-0.010500  24.300000
0.008200  24.300000
0.024700  24.200000
0.025500  24.200000
0.012700  24.200000
0.013500  24.100000
0.008200  24.100000
0.001500  24.000000
0.007500  24.000000
0.008200  23.900000
0.000000  23.900000
-0.009100  23.900000
-0.010500  23.800000
-0.009800  23.800000
-0.009100  23.800000
-0.006000  23.700000
-0.006800  23.700000
-0.004600  23.600000
-0.003000  23.600000
0.006000  23.600000
0.012700  23.500000
0.006000  23.500000
-0.004600  23.400000
-0.010500  23.400000
-0.015800  23.400000
-0.016500  23.400000
-0.005300  23.300000
0.012000  23.200000
0.018000  23.200000
0.005200  23.200000
0.006000  23.100000
0.011200  23.100000
0.009700  23.100000
-0.005300  23.000000
-0.015800  23.000000
-0.006800  22.900000
-0.009800  22.900000
-0.011300  22.900000
-0.025600  22.900000
-0.040500  22.800000
-0.034600  22.800000
-0.021800  22.700000
0.003000  22.700000
0.033000  22.600000
0.023200  22.600000
-0.008300  22.600000
0.003700  22.500000
0.018000  22.500000
0.024000  22.500000
0.029200  22.400000
0.017200  22.400000
0.008200  22.400000
0.000700  22.300000
-0.001500  22.300000
-0.001500  22.300000
-0.001500  22.200000
-0.000800  22.200000
-0.002300  22.100000
-0.004600  22.100000
0.001500  22.100000
0.015700  22.000000
0.027000  22.000000
0.027700  22.000000
0.012700  22.000000
-0.000800  21.900000
-0.018100  21.900000
-0.031500  21.900000
-0.021000  21.800000
-0.009100  21.800000
0.000700  21.800000
-0.008300  21.700000
-0.027800  21.700000
-0.040500  21.600000
-0.027800  21.600000
0.000700  21.600000
0.010500  21.500000
0.024000  21.500000
0.042700  21.500000
0.029200  21.500000
0.005200  21.500000
0.000000  21.400000
0.009000  21.400000
0.023200  21.300000
0.016500  21.300000
-0.006800  21.300000
-0.022500  21.200000
-0.019500  21.200000
-0.008300  21.100000
0.010500  21.100000
0.024700  21.100000
0.005200  21.100000
-0.012800  21.100000
-0.006800  21.000000
0.009000  21.000000
0.014200  21.000000
0.000000  20.900000
-0.012000  20.900000
-0.012800  20.800000
0.010500  20.800000
0.027700  20.800000
0.024700  20.700000
0.021700  20.700000
0.012700  20.700000
0.003000  20.700000
-0.009100  20.600000
-0.012000  20.600000
-0.013500  20.600000
-0.018800  20.500000
-0.026300  20.500000
-0.024000  20.500000
-0.016500  20.400000
-0.012000  20.400000
0.001500  20.300000
0.005200  20.300000
0.001500  20.300000
0.002200  20.200000
0.002200  20.200000
0.003000  20.200000
0.003700  20.200000
0.000000  20.200000
-0.000800  20.100000
-0.001500  20.100000
-0.003000  20.000000
0.000700  20.000000
-0.002300  20.000000
0.000000  19.900000
0.009700  19.900000
0.008200  19.800000
0.000000  19.800000
0.000000  19.800000
0.004500  19.800000
-0.003000  19.800000
-0.014300  19.700000
-0.019500  19.700000
-0.013500  19.700000
-0.008300  19.600000
-0.018100  19.600000
-0.021000  19.500000
-0.007500  19.500000
0.008200  19.500000
0.011200  19.400000
0.005200  19.400000
-0.003000  19.400000
-0.009100  19.300000
-0.010500  19.300000
-0.014300  19.300000
-0.012800  19.300000
-0.019500  19.200000
-0.020300  19.200000
0.012700  19.200000
0.053200  19.100000
0.060000  19.100000
0.031500  19.100000
0.019500  19.100000
0.012000  19.000000
-0.001500  19.000000
0.002200  19.000000
0.000700  18.900000
-0.012000  18.900000
-0.012000  18.900000
-0.003000  18.900000
0.006000  18.900000
0.009000  18.900000
0.008200  18.800000
0.006700  18.800000
0.006700  18.800000
0.012000  18.800000
0.000700  18.700000
-0.008300  18.700000
-0.010500  18.700000
-0.019500  18.600000
-0.014300  18.600000
-0.008300  18.600000
-0.002300  18.500000
0.005200  18.500000
0.008200  18.500000
0.009000  18.400000
0.003700  18.400000
0.002200  18.400000
0.005200  18.400000
0.006000  18.400000
0.004500  18.300000
0.000000  18.300000
-0.002300  18.300000
-0.001500  18.200000
-0.004600  18.200000
-0.003000  18.200000
-0.003800  18.100000
-0.012000  18.100000
-0.016500  18.100000
-0.012800  18.000000
-0.001500  18.000000
0.003000  18.000000
-0.014300  18.000000
-0.024800  17.900000
-0.020300  17.900000
-0.008300  17.900000
0.010500  17.800000
0.012700  17.800000
0.005200  17.800000
0.005200  17.800000
0.000000  17.700000
-0.004600  17.700000
0.003000  17.700000
0.007500  17.600000
0.010500  17.600000
0.003000  17.600000
-0.001500  17.500000
0.000000  17.500000
-0.006800  17.500000
-0.010500  17.500000
-0.011300  17.400000
-0.015000  17.400000
-0.014300  17.400000
-0.010500  17.300000
-0.009100  17.300000
-0.000800  17.300000
0.011200  17.200000
0.010500  17.200000
0.001500  17.200000
0.012000  17.200000
0.034500  17.100000
0.029200  17.100000
0.019500  17.100000
0.030700  17.000000
0.027000  17.000000
0.018000  17.000000
0.008200  16.900000
-0.003800  16.900000
-0.003800  16.900000
0.003000  16.900000
0.007500  16.900000
-0.000800  16.900000
0.000700  16.900000
-0.001500  16.800000
-0.018100  16.800000
-0.029300  16.800000
-0.027800  16.800000
-0.015000  16.800000
-0.008300  16.700000
-0.003000  16.700000
-0.003800  16.700000
-0.006800  16.700000
-0.002300  16.700000
-0.001500  16.600000
-0.003800  16.600000
-0.014300  16.600000
-0.021800  16.600000
-0.023300  16.600000
-0.027000  16.600000
-0.029300  16.600000
-0.027800  16.500000
-0.014300  16.500000
0.008200  16.500000
0.027700  16.500000
0.045000  16.400000
0.064500  16.400000
0.053200  16.400000
0.012700  16.400000
0.009000  16.400000
0.005200  16.300000
-0.006800  16.300000
-0.008300  16.300000
-0.014300  16.300000
-0.015000  16.200000
-0.018100  16.200000
-0.010500  16.200000
-0.009100  16.200000
-0.008300  16.200000
-0.001500  16.200000
0.012000  16.200000
0.030000  16.100000
0.019500  16.100000
0.005200  16.100000
-0.000800  16.100000
-0.012000  16.000000
-0.010500  16.000000
-0.014300  16.000000
-0.019500  16.000000
-0.024000  16.000000
-0.025600  15.900000
-0.010500  15.900000
0.003000  15.900000
0.010500  15.900000
0.018000  15.800000
0.030000  15.800000
0.036700  15.800000
0.027000  15.700000
0.017200  15.700000
0.008200  15.700000
0.004500  15.700000
0.008200  15.700000
0.004500  15.700000
0.007500  15.700000
0.012700  15.700000
0.009700  15.700000
-0.000800  15.700000
-0.012000  15.600000
-0.024000  15.600000
-0.033000  15.600000
-0.024000  15.600000
-0.014300  15.600000
-0.012800  15.600000
-0.016500  15.500000
-0.015000  15.500000
-0.009800  15.500000
-0.001500  15.500000
0.000700  15.400000
-0.010500  15.400000
-0.020300  15.400000
-0.016500  15.400000
-0.008300  15.400000
0.004500  15.400000
0.014200  15.400000
0.030000  15.400000
0.042700  15.400000
0.014200  15.300000
-0.003000  15.300000
-0.004600  15.300000
-0.004600  15.300000
0.017200  15.300000
0.027000  15.300000
0.012000  15.300000
-0.007500  15.300000
-0.001500  15.300000
0.012000  15.300000
0.015000  15.200000
0.007500  15.200000
-0.004600  15.200000
-0.009100  15.200000
-0.010500  15.200000
-0.012000  15.200000
-0.005300  15.200000
0.000700  15.200000
0.000000  15.200000
0.003000  15.100000
0.004500  15.100000
-0.002300  15.100000
-0.010500  15.100000
-0.012800  15.100000
-0.015000  15.100000
-0.012800  15.100000
0.003000  15.100000
0.005200  15.100000
-0.009100  15.100000
-0.003800  15.000000
0.002200  15.000000
0.005200  15.000000
0.017200  15.000000
0.009000  15.000000
0.001500  15.000000
-0.010500  15.000000
-0.012800  14.900000
0.003000  14.900000
0.012700  14.900000
0.039000  14.900000
0.042000  14.900000
0.016500  14.800000
-0.005300  14.800000
-0.012800  14.800000
-0.006000  14.800000
-0.000800  14.800000
0.003700  14.800000
-0.002300  14.800000
-0.003000  14.800000
0.003700  14.800000
0.004500  14.700000
0.004500  14.700000
0.000000  14.700000
-0.004600  14.700000
-0.008300  14.700000
-0.015800  14.700000
-0.024000  14.600000
-0.021000  14.600000
-0.001500  14.600000
0.001500  14.600000
0.010500  14.600000
0.019500  14.600000
0.003000  14.600000
-0.009100  14.500000
-0.005300  14.500000
0.018000  14.500000
0.019500  14.500000
0.010500  14.500000
0.010500  14.500000
0.009000  14.500000
0.013500  14.400000
0.008200  14.400000
-0.002300  14.400000
-0.012000  14.400000
-0.015800  14.400000
-0.016500  14.400000
-0.018800  14.400000
-0.020300  14.400000
-0.018100  14.400000
-0.014300  14.400000
-0.014300  14.300000
-0.019500  14.300000
-0.019500  14.300000
-0.007500  14.300000
-0.002300  14.300000
-0.003800  14.300000
-0.004600  14.200000
-0.004600  14.200000
0.010500  14.200000
0.022500  14.200000
0.016500  14.200000
0.009000  14.100000
0.007500  14.100000
-0.003000  14.100000
-0.009100  14.100000
0.004500  14.100000
0.009000  14.100000
0.004500  14.100000
0.006700  14.100000
0.000700  14.100000
-0.008300  14.100000
0.000700  14.000000
0.012700  14.000000
0.018000  14.000000
0.019500  14.000000
0.012700  14.000000
-0.005300  14.000000
-0.025600  14.000000
-0.024000  14.000000
-0.017300  14.000000
-0.004600  13.900000
0.029200  13.900000
0.042000  13.900000
0.028500  13.900000
0.009700  13.900000
-0.016500  13.900000
-0.020300  13.900000
-0.016500  13.900000
-0.008300  13.900000
0.006700  13.900000
-0.003000  13.900000
-0.006000  13.800000
-0.006000  13.800000
-0.012800  13.800000
-0.012000  13.800000
0.003700  13.800000
0.021700  13.800000
0.028500  13.800000
0.021700  13.800000
0.000700  13.800000
-0.002300  13.700000
-0.002300  13.700000
-0.005300  13.700000
-0.009100  13.700000
-0.008300  13.700000
-0.000800  13.700000
0.000700  13.600000
0.000700  13.600000
0.000700  13.600000
-0.000800  13.600000
-0.008300  13.600000
-0.012800  13.600000
-0.014300  13.600000
-0.017300  13.500000
-0.012800  13.500000
-0.006800  13.500000
-0.006000  13.500000
-0.003000  13.500000
-0.004600  13.500000
-0.008300  13.500000
-0.007500  13.500000
-0.003800  13.400000
0.001500  13.400000
-0.001500  13.400000
0.009000  13.400000
0.026200  13.400000
0.021000  13.400000
0.016500  13.400000
0.021000  13.400000
0.030000  13.400000
0.024700  13.300000
0.004500  13.300000
0.004500  13.300000
0.009000  13.300000
0.005200  13.300000
0.002200  13.300000
-0.012800  13.200000
-0.025600  13.200000
-0.024800  13.200000
-0.014300  13.200000
-0.002300  13.200000
0.000700  13.100000
-0.006800  13.100000
-0.010500  13.100000
-0.009100  13.100000
-0.006800  13.100000
-0.012800  13.100000
-0.026300  13.100000
-0.021000  13.100000
0.005200  13.100000
0.021700  13.000000
0.019500  13.000000
0.008200  13.000000
0.001500  13.000000
0.006700  13.000000
0.008200  13.000000
0.003700  13.000000
0.002200  13.000000
0.009000  13.000000
0.003000  13.000000
-0.009800  12.900000
-0.007500  12.900000
-0.003800  12.900000
0.003000  12.900000
0.009000  12.900000
0.015000  12.900000
0.010500  12.900000
0.001500  12.900000
0.005200  12.900000
-0.001500  12.800000
-0.014300  12.800000
-0.009100  12.800000
0.001500  12.800000
0.003000  12.800000
-0.001500  12.800000
0.000700  12.800000
-0.003800  12.800000
-0.019500  12.800000
-0.021800  12.800000
-0.009100  12.700000
0.006700  12.700000
0.018700  12.700000
0.021000  12.700000
0.010500  12.700000
0.011200  12.700000
0.018000  12.700000
0.003000  12.700000
-0.000800  12.600000
0.000700  12.600000
0.006000  12.600000
0.013500  12.600000
-0.001500  12.600000
-0.016500  12.600000
-0.016500  12.600000
-0.020300  12.600000
-0.031500  12.600000
-0.034600  12.600000
-0.034600  12.600000
-0.030800  12.600000
-0.012000  12.600000
0.009000  12.500000
0.014200  12.500000
0.018000  12.500000
0.014200  12.500000
0.020200  12.500000
0.040500  12.500000
0.046500  12.500000
0.032200  12.500000
0.018000  12.500000
0.005200  12.400000
-0.006000  12.400000
-0.007500  12.400000
-0.012000  12.400000
-0.008300  12.400000
-0.009100  12.400000
-0.010500  12.400000
-0.008300  12.400000
-0.008300  12.400000
0.001500  12.400000
0.004500  12.300000
-0.018100  12.300000
-0.034600  12.300000
-0.030800  12.300000
-0.021000  12.300000
-0.003000  12.300000
0.009000  12.300000
0.012700  12.300000
0.010500  12.300000
0.006700  12.300000
0.010500  12.300000
0.012700  12.300000
0.015700  12.200000
0.008200  12.200000
-0.006000  12.200000
-0.006000  12.200000
-0.003000  12.200000
-0.015000  12.200000
-0.017300  12.200000
-0.004600  12.200000
0.007500  12.200000
0.015700  12.200000
0.021700  12.100000
0.015000  12.100000
0.000700  12.100000
0.010500  12.100000
0.012700  12.100000
0.012700  12.100000
0.019500  12.100000
0.001500  12.100000
-0.017300  12.100000
-0.018100  12.100000
-0.009100  12.100000
0.002200  12.100000
0.008200  12.100000
0.004500  12.100000
0.009000  12.100000
0.012000  12.100000
0.001500  12.100000
0.003700  12.100000
0.014200  12.100000
0.002200  12.100000
-0.016500  12.000000
-0.027000  12.000000
-0.033800  12.000000
-0.023300  12.000000
-0.005300  12.000000
0.001500  12.000000
-0.001500  12.000000
-0.007500  12.000000
-0.006000  12.000000
-0.003000  12.000000
-0.006800  12.000000
-0.009800  12.000000
-0.008300  12.000000
-0.006800  12.000000
-0.003000  12.000000
0.001500  12.000000
0.001500  12.000000
0.003700  12.000000
0.006700  12.000000
0.010500  12.000000
0.014200  12.000000
0.018000  12.000000
0.014200  12.000000
0.008200  12.000000
0.004500  12.000000
-0.007500  12.000000
-0.006000  12.000000
0.014200  12.000000
0.021000  12.000000
0.020200  12.000000
0.015000  12.000000
-0.005300  12.000000
-0.016500  12.000000
-0.015800  12.000000
-0.016500  12.000000
-0.015000  12.000000
-0.011300  12.000000
0.003700  12.000000
0.015700  12.000000
0.012000  12.000000
0.012000  11.900000
0.008200  11.900000
-0.009100  11.900000
-0.010500  11.900000
-0.001500  11.900000
0.004500  11.900000
0.018000  11.900000
0.012000  11.900000
0.000700  11.900000
0.006000  11.900000
0.012000  11.900000
-0.000800  11.900000
-0.010500  11.900000
-0.004600  11.900000
-0.005300  11.900000
-0.009100  11.900000
-0.012000  11.900000
-0.009800  11.800000
-0.008300  11.800000
-0.006800  11.800000
-0.006800  11.800000
-0.003800  11.800000
0.000700  11.800000
-0.000800  11.800000
0.003000  11.800000
0.003000  11.800000
-0.001500  11.800000
-0.002300  11.800000
-0.001500  11.800000
-0.001500  11.800000
0.004500  11.800000
-0.002300  11.800000
-0.015800  11.800000
-0.016500  11.800000
-0.006800  11.800000
0.014200  11.800000
0.019500  11.800000
0.020200  11.800000
0.015700  11.800000
0.008200  11.800000
0.014200  11.800000
0.015000  11.800000
0.006000  11.800000
-0.006000  11.800000
-0.010500  11.800000
-0.010500  11.900000
-0.001500  11.900000
0.020200  11.900000
0.022500  11.900000
0.014200  11.900000
0.009700  11.900000
-0.012800  11.900000
-0.033000  11.900000
-0.037500  11.900000
-0.017300  11.900000
0.010500  11.900000
0.004500  11.900000
0.000700  11.900000
-0.001500  11.900000
-0.015800  11.900000
-0.029300  11.900000
-0.038300  11.900000
-0.019500  11.900000
0.002200  11.900000
0.009000  11.900000
0.010500  11.900000
0.020200  11.900000
0.023200  11.900000
0.006000  11.900000
-0.007500  11.900000
-0.006000  11.900000
-0.003000  11.900000
-0.001500  11.900000
-0.001500  11.900000
-0.008300  11.900000
-0.013500  11.900000
-0.009100  11.900000
0.001500  11.900000
0.010500  11.900000
0.019500  11.900000
0.020200  11.900000
0.021700  11.900000
0.019500  11.900000
0.015000  11.900000
0.012700  11.900000
0.007500  11.900000
0.004500  11.900000
-0.000800  11.900000
-0.003000  11.900000
-0.012800  11.900000
-0.016500  11.900000
-0.003000  11.900000
0.009700  11.900000
0.014200  11.800000
0.003700  11.800000
-0.008300  11.800000
-0.018100  11.800000
-0.021800  11.800000
-0.021800  11.800000
-0.021800  11.800000
-0.012000  11.700000
0.003000  11.700000
0.019500  11.700000
0.021700  11.700000
0.007500  11.700000
-0.004600  11.700000
0.006000  11.700000
0.019500  11.700000
0.019500  11.700000
0.008200  11.700000
-0.000800  11.700000
0.009700  11.700000
0.016500  11.700000
0.021700  11.700000
0.006700  11.700000
-0.012800  11.700000
-0.018100  11.700000
-0.019500  11.700000
-0.013500  11.700000
-0.012000  11.700000
-0.016500  11.700000
-0.025600  11.700000
-0.030800  11.700000
-0.020300  11.800000
-0.005300  11.800000
0.015000  11.800000
0.028500  11.800000
0.021700  11.800000
0.016500  11.800000
0.005200  11.800000
-0.010500  11.800000
-0.001500  11.800000
0.008200  11.800000
0.003000  11.900000
-0.007500  11.900000
-0.015000  11.900000
-0.025600  11.900000
-0.025600  11.900000
-0.006800  11.900000
0.008200  11.900000
0.021700  11.900000
0.027000  11.900000
0.021700  11.900000
0.012700  11.900000
0.003000  11.900000
0.004500  11.900000
0.006000  11.900000
0.003000  11.900000
-0.004600  11.900000
-0.015800  11.900000
-0.006800  11.900000
0.012700  11.900000
0.013500  11.900000
0.007500  11.900000
0.007500  11.900000
0.006700  11.900000
0.002200  11.900000
-0.008300  11.900000
-0.004600  11.900000
0.003000  11.900000
-0.009100  11.900000
-0.015800  11.900000
-0.008300  11.900000
-0.001500  11.900000
0.001500  11.900000
0.002200  11.900000
-0.003000  11.900000
-0.006800  11.900000
-0.011300  11.900000
-0.013500  11.900000
-0.014300  11.800000
-0.008300  11.800000
0.000700  11.800000
0.007500  11.800000
0.013500  11.800000
0.004500  11.800000
0.000700  11.800000
0.014200  11.800000
0.012000  11.800000
0.004500  11.800000
-0.000800  11.700000
-0.005300  11.700000
0.002200  11.700000
0.004500  11.700000
0.001500  11.700000
0.000700  11.700000
0.000000  11.700000
-0.000800  11.700000
0.000700  11.700000
-0.003000  11.700000
-0.012000  11.800000
-0.006800  11.800000
0.001500  11.800000
-0.008300  11.800000
-0.018100  11.800000
-0.021000  11.800000
-0.016500  11.800000
-0.001500  11.800000
0.006000  11.800000
0.009700  11.800000
0.017200  11.800000
0.016500  11.800000
0.006700  11.800000
0.001500  11.800000
0.000700  11.800000
0.001500  11.800000
-0.003000  11.800000
-0.005300  11.800000
-0.000800  11.800000
0.008200  11.800000
0.015000  11.800000
0.014200  11.800000
0.015700  11.800000
0.015000  11.800000
0.008200  11.800000
0.006700  11.800000
0.006700  11.800000
0.001500  11.800000
0.000700  11.800000
-0.005300  11.800000
-0.012800  11.800000
-0.003800  11.800000
0.008200  11.800000
0.006700  11.800000
-0.008300  11.800000
-0.016500  11.800000
-0.018100  11.800000
-0.017300  11.800000
-0.021800  11.800000
-0.028500  11.800000
-0.020300  11.900000
-0.012800  11.900000
-0.009100  11.900000
-0.000800  11.900000
0.000700  11.900000
-0.014300  11.900000
-0.019500  11.900000
-0.015800  11.900000
-0.001500  11.900000
0.025500  11.900000
0.027000  11.900000
0.005200  11.900000
0.006700  11.900000
0.021700  11.900000
0.026200  11.900000
0.039000  11.900000
0.035200  11.900000
0.008200  11.900000
-0.012000  11.900000
-0.006000  11.900000
0.009000  11.900000
0.012000  11.900000
0.013500  11.900000
0.019500  11.900000
0.015700  11.900000
-0.003800  11.900000
-0.014300  11.900000
-0.021800  11.900000
-0.025600  11.900000
-0.018800  11.900000
-0.004600  11.800000
0.012000  11.800000
0.004500  11.800000
0.000700  11.800000
-0.004600  11.800000
-0.007500  11.800000
-0.004600  11.800000
-0.003000  11.800000
-0.001500  11.800000
0.009000  11.800000
0.015700  11.800000
0.008200  11.800000
0.006700  11.800000
0.000700  11.800000
-0.004600  11.800000
-0.012000  11.800000
-0.019500  11.800000
-0.015800  11.800000
-0.008300  11.800000
-0.005300  11.800000
-0.003800  11.700000
-0.004600  11.700000
-0.009100  11.700000
0.004500  11.700000
0.008200  11.700000
0.009000  11.700000
0.009700  11.700000
0.004500  11.700000
0.002200  11.700000
0.000700  11.700000
0.000700  11.800000
-0.004600  11.800000
-0.012800  11.800000
-0.015800  11.800000
-0.004600  11.800000
0.003000  11.800000
0.005200  11.800000
0.000700  11.800000
-0.012800  11.800000
-0.011300  11.800000
-0.012800  11.800000
-0.013500  11.800000
-0.003800  11.800000
0.006700  11.800000
0.012000  11.800000
0.006700  11.800000
-0.001500  11.800000
-0.000800  11.800000
0.008200  11.800000
0.015700  11.800000
0.018000  11.800000
0.015000  11.800000
0.006000  11.800000
0.007500  11.800000
0.016500  11.800000
0.016500  11.800000
0.007500  11.800000
-0.003000  11.800000
-0.012000  11.800000
-0.020300  11.800000
-0.016500  11.700000
-0.012000  11.700000
-0.012000  11.700000
-0.006800  11.700000
-0.004600  11.700000
-0.002300  11.700000
0.001500  11.700000
0.008200  11.700000
0.012700  11.700000
0.011200  11.700000
0.006700  11.700000
0.000000  11.700000
-0.004600  11.700000
-0.007500  11.700000
-0.012800  11.700000
-0.018100  11.700000
-0.012800  11.700000
0.004500  11.700000
0.021700  11.700000
0.016500  11.700000
0.004500  11.700000
0.004500  11.700000
0.001500  11.700000
-0.003800  11.700000
-0.008300  11.700000
-0.000800  11.800000
0.003000  11.800000
0.000700  11.800000
0.009700  11.800000
0.010500  11.800000
0.007500  11.800000
0.008200  11.800000
0.000700  11.800000
-0.011300  11.800000
-0.020300  11.800000
-0.024000  11.800000
-0.011300  11.800000
0.000700  11.800000
0.005200  11.800000
0.007500  11.800000
0.009000  11.800000
0.014200  11.800000
0.009000  11.800000
-0.002300  11.800000
-0.009100  11.800000
-0.005300  11.800000
0.007500  11.800000
0.010500  11.800000
-0.006800  11.800000
-0.012800  11.800000
-0.010500  11.800000
-0.001500  11.800000
0.022500  11.800000
0.031500  11.800000
0.027700  11.800000
0.012000  11.800000
-0.003800  11.800000
-0.004600  11.800000
-0.003000  11.800000
-0.005300  11.800000
-0.009800  11.800000
-0.001500  11.800000
-0.000800  11.800000
-0.003800  11.800000
-0.001500  11.800000
-0.004600  11.800000
-0.003000  11.800000
-0.008300  11.800000
-0.021800  11.800000
-0.021000  11.800000
-0.009100  11.800000
-0.000800  11.800000
0.004500  11.800000
-0.002300  11.800000
-0.006800  11.800000
-0.009100  11.800000
-0.007500  11.800000
0.004500  11.800000
0.028500  11.800000
0.048000  11.800000
0.044200  11.800000
0.018000  11.800000
-0.002300  11.800000
-0.005300  11.800000
-0.018100  11.800000
-0.020300  11.800000
-0.020300  11.800000
-0.024800  11.800000
-0.018100  11.800000
-0.012000  11.800000
-0.008300  11.800000
-0.009100  11.800000
-0.006800  11.800000
-0.003000  11.800000
-0.001500  11.800000
0.003700  11.800000
0.003000  11.800000
-0.004600  11.800000
-0.010500  11.800000
-0.004600  11.800000
0.006700  11.800000
0.009700  11.800000
0.009700  11.800000
0.006700  11.800000
0.005200  11.800000
0.009000  11.800000
0.009000  11.800000
0.005200  11.800000
0.000000  11.800000
-0.003800  11.800000
0.004500  11.900000
0.008200  11.900000
0.000700  11.900000
-0.000800  11.900000
0.004500  11.900000
0.006700  11.900000
0.012700  11.900000
0.010500  11.900000
0.003700  11.900000
0.009000  11.900000
0.012000  11.900000
0.008200  11.900000
-0.002300  11.900000
-0.005300  11.900000
-0.006800  11.900000
-0.024000  11.900000
-0.033000  11.900000
-0.024000  11.900000
-0.011300  11.900000
0.008200  11.900000
0.019500  11.900000
0.015000  11.900000
0.001500  11.900000
-0.002300  11.900000
0.001500  11.900000
-0.002300  12.000000
0.003700  12.000000
0.010500  12.000000
0.008200  12.000000
-0.004600  12.000000
-0.009800  12.000000
-0.006800  12.000000
-0.000800  12.000000
0.009000  12.000000
0.012000  12.000000
-0.000800  12.000000
-0.010500  12.000000
-0.012800  12.000000
-0.014300  12.000000
-0.009800  12.000000
-0.005300  12.000000
-0.000800  12.000000
0.006000  12.000000
0.009700  12.000000
0.006700  12.000000
0.008200  12.000000
0.010500  12.000000
-0.000800  12.000000
-0.012000  12.000000
-0.009800  12.000000
-0.006800  12.000000
-0.004600  12.000000
0.000700  12.000000
0.007500  12.000000
-0.000800  12.000000
-0.003000  12.000000
0.010500  12.000000
0.008200  12.000000
0.015000  12.000000
0.012700  12.000000
0.004500  12.000000
0.008200  12.000000
0.003000  12.000000
0.001500  12.000000
-0.009100  12.000000
-0.007500  12.000000
0.009000  12.000000
0.012700  12.000000
0.006700  12.000000
0.001500  12.000000
-0.004600  12.000000
-0.009800  12.000000
-0.009100  12.000000
-0.005300  12.000000
0.003700  12.000000
0.015000  12.000000
0.009000  12.000000
-0.001500  12.000000
-0.007500  12.000000
-0.018800  12.000000
-0.015800  12.100000
-0.007500  12.100000
-0.006800  12.100000
0.000000  12.100000
0.010500  12.100000
0.012000  12.100000
0.003700  12.100000
-0.000800  12.100000
-0.003800  12.100000
0.000700  12.100000
0.006700  12.100000
0.001500  12.100000
-0.011300  12.100000
-0.009800  12.100000
0.000000  12.100000
-0.001500  12.100000
0.004500  12.100000
-0.003000  12.100000
-0.012000  12.100000
-0.012800  12.100000
-0.015800  12.100000
-0.014300  12.100000
-0.015800  12.100000
-0.012000  12.100000
-0.009800  12.100000
-0.006800  12.100000
-0.005300  12.100000
-0.008300  12.100000
-0.006000  12.100000
0.000700  12.100000
0.003000  12.100000
0.000700  12.100000
0.008200  12.100000
0.011200  12.100000
0.000000  12.100000
-0.006800  12.100000
-0.007500  12.100000
-0.000800  12.100000
0.012700  12.100000
0.030700  12.100000
0.024000  12.200000
0.006700  12.200000
0.012700  12.200000
0.009000  12.200000
0.002200  12.200000
-0.001500  12.200000
-0.004600  12.200000
-0.002300  12.200000
-0.007500  12.200000
-0.005300  12.200000
-0.003000  12.200000
0.001500  12.200000
0.012700  12.200000
0.018000  12.200000
0.015700  12.200000
0.009700  12.200000
0.007500  12.200000
0.005200  12.200000
0.003000  12.200000
0.004500  12.200000
-0.003000  12.200000
-0.013500  12.200000
-0.018100  12.200000
-0.018100  12.200000
-0.010500  12.200000
-0.006800  12.200000
0.001500  12.200000
0.008200  12.200000
0.001500  12.200000
-0.000800  12.200000
-0.007500  12.200000
-0.011300  12.200000
-0.006800  12.200000
-0.001500  12.200000
0.003000  12.200000
0.003700  12.200000
0.002200  12.200000
0.000000  12.200000
0.000000  12.200000
0.000700  12.200000
-0.001500  12.200000
-0.001500  12.200000
0.003700  12.200000
0.006000  12.200000
0.004500  12.200000
0.004500  12.200000
0.003000  12.200000
0.004500  12.200000
0.000000  12.200000
-0.003800  12.200000
-0.003000  12.200000
-0.001500  12.200000
-0.001500  12.300000
0.001500  12.300000
0.010500  12.300000
0.012700  12.300000
0.007500  12.300000
0.001500  12.300000
0.002200  12.300000
0.002200  12.300000
-0.003000  12.400000
0.000000  12.400000
0.009000  12.400000
0.009000  12.400000
0.004500  12.400000
0.008200  12.400000
0.006700  12.400000
0.000000  12.400000
-0.005300  12.400000
-0.010500  12.500000
-0.008300  12.500000
-0.003000  12.500000
0.000000  12.500000
0.000700  12.500000
0.000700  12.500000
-0.001500  12.500000
-0.006000  12.500000
-0.009100  12.500000
-0.011300  12.500000
-0.012000  12.500000
-0.012000  12.600000
-0.006800  12.600000
-0.000800  12.600000
-0.002300  12.600000
-0.005300  12.600000
-0.006800  12.600000
-0.006800  12.600000
-0.001500  12.600000
0.000700  12.600000
0.005200  12.600000
0.012000  12.600000
0.010500  12.600000
0.008200  12.600000
0.006000  12.600000
0.004500  12.600000
0.004500  12.700000
0.001500  12.700000
-0.003800  12.700000
-0.003800  12.700000
-0.006800  12.700000
-0.008300  12.700000
-0.010500  12.700000
-0.010500  12.800000
-0.006800  12.800000
-0.004600  12.800000
0.000000  12.800000
0.004500  12.800000
0.006700  12.800000
0.006700  12.800000
0.009000  12.900000
0.014200  12.900000
0.012700  12.900000
0.012700  12.900000
0.013500  12.900000
0.008200  12.900000
0.001500  12.900000
-0.003000  13.000000
-0.008300  13.000000
-0.011300  13.000000
-0.011300  13.000000
-0.014300  13.000000
-0.015800  13.000000
-0.013500  13.000000
-0.015800  13.000000
-0.009800  13.000000
0.005200  13.000000
0.013500  13.000000
0.014200  13.000000
0.008200  13.000000
0.003700  13.100000
0.008200  13.100000
0.007500  13.100000
0.003000  13.100000
-0.004600  13.100000
-0.007500  13.100000
-0.006800  13.200000
-0.003000  13.200000
0.008200  13.200000
0.007500  13.200000
-0.000800  13.200000
-0.003800  13.300000
-0.006800  13.300000
-0.004600  13.300000
-0.001500  13.300000
0.001500  13.300000
0.001500  13.300000
0.000700  13.400000
-0.005300  13.400000
-0.007500  13.400000
-0.004600  13.400000
-0.001500  13.400000
0.002200  13.400000
0.005200  13.500000
0.009000  13.500000
0.012000  13.500000
0.010500  13.500000
0.009000  13.500000
0.006700  13.500000
0.000700  13.500000
-0.003000  13.500000
-0.005300  13.500000
-0.008300  13.500000
-0.008300  13.600000
-0.009800  13.600000
-0.006800  13.600000
0.000000  13.600000
-0.003000  13.600000
-0.007500  13.600000
0.000700  13.600000
0.006000  13.700000
-0.000800  13.700000
0.010500  13.700000
0.027000  13.700000
0.021000  13.700000
0.012000  13.800000
0.006000  13.800000
0.001500  13.800000
0.004500  13.900000
-0.003000  13.900000
-0.014300  13.900000
-0.012800  13.900000
-0.002300  13.900000
0.011200  13.900000
0.010500  13.900000
0.001500  14.000000
-0.001500  14.000000
-0.001500  14.000000
-0.004600  14.100000
-0.006800  14.100000
-0.005300  14.100000
-0.006800  14.100000
-0.006800  14.200000
-0.002300  14.200000
0.002200  14.200000
0.001500  14.300000
-0.004600  14.300000
-0.010500  14.400000
-0.015800  14.400000
-0.015000  14.400000
-0.009100  14.400000
-0.002300  14.500000
0.005200  14.500000
0.018700  14.500000
0.024700  14.600000
0.012700  14.600000
0.003700  14.600000
-0.000800  14.700000
0.007500  14.700000
0.009700  14.700000
0.004500  14.800000
0.000700  14.800000
-0.008300  14.800000
-0.012000  14.800000
-0.016500  14.900000
-0.021000  14.900000
-0.018100  14.900000
-0.016500  15.000000
-0.012000  15.000000
-0.001500  15.000000
-0.000800  15.100000
-0.010500  15.100000
-0.007500  15.100000
0.010500  15.200000
0.027700  15.200000
0.024000  15.200000
0.003000  15.300000
0.002200  15.300000
0.002200  15.300000
-0.001500  15.300000
0.009000  15.300000
0.017200  15.400000
0.024000  15.400000
0.020200  15.400000
0.009000  15.400000
-0.001500  15.500000
-0.009800  15.500000
-0.014300  15.500000
-0.021000  15.600000
-0.020300  15.600000
-0.016500  15.600000
-0.014300  15.600000
-0.011300  15.700000
-0.008300  15.700000
-0.003000  15.700000
0.004500  15.700000
0.006000  15.700000
0.006700  15.700000
0.009000  15.800000
0.008200  15.800000
0.009700  15.800000
0.009000  15.800000
0.011200  15.900000
0.006000  15.900000
-0.000800  15.900000
-0.003800  15.900000
-0.006800  16.000000
-0.003000  16.000000
-0.002300  16.000000
-0.001500  16.100000
-0.000800  16.100000
0.000700  16.100000
-0.000800  16.200000
0.001500  16.200000
0.001500  16.200000
0.000700  16.200000
0.004500  16.200000
0.001500  16.300000
0.000700  16.300000
-0.000800  16.300000
-0.004600  16.300000
-0.007500  16.400000
-0.010500  16.400000
-0.012000  16.400000
-0.015000  16.500000
-0.014300  16.500000
-0.008300  16.500000
0.001500  16.600000
0.006700  16.600000
0.010500  16.600000
0.014200  16.600000
0.012000  16.600000
0.001500  16.700000
-0.003800  16.700000
-0.001500  16.700000
0.003000  16.700000
0.007500  16.800000
0.003700  16.800000
-0.001500  16.800000
0.000000  16.900000
0.006700  16.900000
0.007500  16.900000
0.003000  17.000000
0.000700  17.000000
-0.003000  17.000000
-0.006800  17.000000
-0.004600  17.000000
0.003000  17.000000
0.000700  17.100000
-0.000800  17.100000
0.013500  17.100000
0.004500  17.100000
-0.012000  17.200000
0.001500  17.200000
0.009000  17.200000
0.012700  17.200000
0.017200  17.300000
0.008200  17.300000
0.008200  17.300000
0.004500  17.300000
0.000000  17.300000
0.000700  17.400000
-0.003000  17.400000
-0.009100  17.400000
-0.017300  17.500000
-0.021800  17.500000
-0.014300  17.500000
-0.009100  17.500000
-0.013500  17.600000
-0.004600  17.600000
0.005200  17.600000
0.003000  17.700000
0.005200  17.700000
0.016500  17.700000
0.008200  17.700000
0.000700  17.800000
0.008200  17.800000
0.005200  17.800000
0.005200  17.900000
0.002200  17.900000
0.000700  17.900000
-0.003000  18.000000
-0.004600  18.000000
-0.003000  18.000000
-0.006800  18.000000
-0.009800  18.000000
-0.012800  18.100000
-0.012000  18.100000
-0.006000  18.100000
0.003700  18.100000
0.006700  18.200000
0.006700  18.200000
0.003000  18.200000
-0.001500  18.300000
-0.008300  18.300000
-0.017300  18.300000
-0.020300  18.300000
-0.014300  18.400000
-0.001500  18.400000
0.010500  18.400000
0.016500  18.400000
0.008200  18.400000
0.000700  18.500000
0.012000  18.500000
0.027000  18.500000
0.018700  18.500000
0.012700  18.600000
0.006700  18.600000
-0.012800  18.600000
-0.016500  18.700000
-0.022500  18.700000
-0.015000  18.700000
-0.004600  18.800000
0.001500  18.800000
0.021000  18.800000
0.021700  18.800000
0.012700  18.900000
0.007500  18.900000
-0.000800  18.900000
-0.008300  18.900000
-0.011300  18.900000
-0.010500  19.000000
-0.004600  19.000000
0.004500  19.000000
0.009000  19.100000
0.012700  19.100000
0.011200  19.100000
0.014200  19.200000
0.018000  19.200000
0.009000  19.200000
-0.001500  19.300000
-0.005300  19.300000
-0.004600  19.300000
-0.003800  19.300000
-0.007500  19.300000
-0.018100  19.400000
-0.019500  19.400000
-0.009100  19.400000
-0.004600  19.500000
-0.004600  19.500000
-0.001500  19.500000
0.000700  19.600000
0.000700  19.600000
-0.005300  19.600000
-0.014300  19.700000
-0.014300  19.700000
-0.014300  19.800000
-0.010500  19.800000
-0.006800  19.800000
-0.002300  19.800000
0.015700  19.800000
0.027700  19.900000
0.019500  19.900000
0.007500  19.900000
0.012700  20.000000
0.017200  20.000000
0.005200  20.100000
-0.000800  20.100000
-0.000800  20.100000
0.010500  20.200000
0.009000  20.200000
-0.019500  20.200000
-0.023300  20.200000
-0.015800  20.300000
-0.012800  20.300000
0.001500  20.300000
0.012000  20.400000
0.008200  20.400000
-0.020300  20.500000
-0.021000  20.500000
0.000000  20.500000
0.023200  20.600000
0.036000  20.600000
0.021700  20.700000
0.015700  20.700000
-0.003800  20.700000
-0.011300  20.700000
-0.021800  20.800000
-0.023300  20.800000
-0.008300  20.800000
-0.006800  20.900000
0.003000  20.900000
0.006000  21.000000
0.012700  21.000000
0.012700  21.100000
0.014200  21.100000
0.008200  21.100000
-0.009800  21.100000
-0.020300  21.200000
-0.030800  21.200000
-0.027800  21.300000
-0.025600  21.300000
-0.014300  21.300000
0.007500  21.400000
0.027700  21.400000
0.041200  21.500000
0.047200  21.500000
0.030000  21.500000
-0.006000  21.500000
-0.010500  21.600000
-0.015000  21.600000
-0.018800  21.700000
-0.012800  21.700000
-0.009800  21.800000
0.008200  21.800000
0.012700  21.800000
0.007500  21.900000
0.003700  21.900000
-0.013500  21.900000
-0.033800  22.000000
-0.027000  22.000000
-0.020300  22.000000
-0.005300  22.000000
0.021700  22.100000
0.018700  22.100000
0.016500  22.100000
0.025500  22.200000
0.015000  22.200000
0.007500  22.300000
0.016500  22.300000
0.025500  22.300000
0.015700  22.400000
-0.000800  22.400000
-0.007500  22.500000
-0.012000  22.500000
-0.016500  22.600000
-0.029300  22.600000
-0.035300  22.700000
-0.022500  22.700000
-0.005300  22.800000
0.016500  22.900000
0.020200  22.900000
0.024700  22.900000
0.018000  23.000000
-0.009800  23.100000
-0.006000  23.100000
-0.003000  23.200000
-0.001500  23.200000
0.005200  23.300000
0.008200  23.400000
-0.008300  23.400000
-0.016500  23.400000
-0.009800  23.500000
-0.016500  23.600000
-0.012000  23.700000
-0.003000  23.800000
0.007500  23.800000
0.010500  23.900000
0.008200  24.000000
0.006700  24.000000
0.006000  24.100000
-0.000800  24.200000
0.009000  24.300000
0.022500  24.300000
-0.001500  24.400000
-0.027000  24.500000
-0.039000  24.600000
-0.033000  24.600000
-0.015000  24.700000
0.016500  24.800000
0.041200  24.800000
0.026200  24.900000
0.004500  25.000000
0.002200  25.100000
0.000700  25.100000
0.003000  25.200000
0.012700  25.200000
0.003000  25.300000
-0.018100  25.300000
-0.029300  25.400000
-0.027000  25.500000
-0.013500  25.600000
0.005200  25.600000
0.018000  25.600000
0.004500  25.700000
-0.011300  25.800000
-0.012000  25.800000
-0.008300  25.900000
-0.001500  26.000000
-0.003800  26.000000
-0.008300  26.100000
-0.003800  26.100000
0.001500  26.200000
0.017200  26.200000
0.048000  26.300000
0.048000  26.400000
0.020200  26.400000
0.010500  26.500000
0.000000  26.500000
-0.009100  26.600000
-0.005300  26.600000
-0.004600  26.700000
-0.008300  26.700000
-0.018800  26.800000
-0.024000  26.900000
-0.026300  26.900000
-0.027800  27.000000
-0.023300  27.000000
-0.016500  27.000000
-0.005300  27.100000
-0.006800  27.200000
-0.012800  27.200000
-0.006800  27.300000
0.015000  27.300000
0.035200  27.400000
0.033000  27.400000
0.020200  27.500000
0.008200  27.500000
0.001500  27.600000
-0.006800  27.600000
-0.009100  27.700000
0.006700  27.700000
0.023200  27.800000
0.018700  27.800000
-0.004600  27.900000
-0.019500  27.900000
-0.026300  28.000000
-0.015800  28.000000
0.005200  28.100000
0.014200  28.100000
0.009000  28.200000
-0.009800  28.200000
-0.009100  28.300000
0.000700  28.300000
0.005200  28.300000
0.021700  28.400000
0.048000  28.400000
0.042000  28.500000
0.009700  28.500000
0.004500  28.600000
0.010500  28.600000
0.004500  28.700000
-0.008300  28.800000
-0.012000  28.800000
-0.015800  28.800000
-0.018800  28.900000
-0.018100  28.900000
-0.019500  29.000000
-0.016500  29.000000
-0.018800  29.100000
-0.014300  29.100000
-0.010500  29.200000
-0.015800  29.200000
-0.016500  29.200000
-0.008300  29.300000
0.009700  29.300000
0.032200  29.300000
0.036700  29.400000
0.027700  29.400000
0.023200  29.500000
0.012700  29.500000
0.001500  29.600000
-0.019500  29.600000
-0.022500  29.600000
-0.022500  29.700000
-0.019500  29.700000
-0.003000  29.700000
-0.000800  29.800000
-0.000800  29.800000
-0.012000  29.800000
-0.030800  29.900000
-0.049500  29.900000
-0.046500  30.000000
-0.018100  30.000000
0.011200  30.000000
0.039700  30.000000
0.066700  30.100000
0.075000  30.100000
0.057000  30.100000
0.033000  30.100000
0.018700  30.100000
-0.000800  30.200000
-0.020300  30.200000
-0.027800  30.200000
-0.023300  30.300000
-0.023300  30.300000
-0.009800  30.300000
0.019500  30.400000
0.034500  30.400000
0.024700  30.400000
0.005200  30.400000
0.000000  30.500000
0.000000  30.500000
-0.005300  30.500000
-0.019500  30.500000
-0.020300  30.600000
-0.014300  30.600000
-0.009100  30.600000
0.009700  30.600000
0.021700  30.600000
0.014200  30.600000
-0.006000  30.600000
-0.018100  30.600000
-0.035300  30.700000
-0.047300  30.700000
-0.041300  30.700000
-0.021800  30.700000
-0.002300  30.700000
0.009000  30.800000
0.031500  30.800000
0.041200  30.800000
0.041200  30.800000
0.028500  30.900000
0.001500  30.900000
0.000700  30.900000
0.005200  30.900000
0.008200  31.000000
0.012700  31.000000
0.012700  31.000000
0.008200  31.000000
-0.005300  31.000000
-0.003000  31.100000
-0.003800  31.100000
-0.006800  31.100000
-0.008300  31.100000
-0.014300  31.200000
-0.019500  31.200000
-0.022500  31.200000
-0.022500  31.200000
-0.021800  31.300000
-0.014300  31.300000
-0.008300  31.300000
-0.010500  31.300000
-0.010500  31.400000
-0.009800  31.400000
-0.015800  31.400000
-0.005300  31.400000
0.011200  31.400000
0.011200  31.400000
0.031500  31.500000
0.053200  31.500000
0.039000  31.500000
0.014200  31.500000
0.002200  31.500000
-0.001500  31.500000
-0.009800  31.500000
-0.007500  31.500000
-0.009800  31.600000
-0.010500  31.600000
-0.006800  31.600000
-0.003800  31.600000
-0.009800  31.600000
-0.028500  31.600000
-0.039800  31.700000
-0.043600  31.700000
-0.025600  31.700000
0.008200  31.700000
0.039000  31.700000
0.055500  31.700000
0.045000  31.800000
0.027700  31.800000
0.003000  31.800000
-0.013500  31.800000
0.004500  31.800000
0.023200  31.900000
0.019500  31.900000
0.005200  31.900000
0.005200  31.900000
0.006000  31.900000
0.000000  31.900000
0.001500  31.900000
-0.003000  31.900000
-0.008300  31.900000
-0.012000  32.000000
-0.015800  32.000000
-0.017300  32.000000
-0.016500  32.000000
-0.010500  32.000000
-0.012800  32.100000
-0.012000  32.100000
-0.003000  32.100000
-0.003000  32.100000
-0.012000  32.100000
-0.012800  32.200000
-0.004600  32.200000
0.007500  32.200000
0.015700  32.200000
0.016500  32.200000
0.007500  32.300000
0.000700  32.300000
0.000000  32.300000
-0.006000  32.300000
-0.008300  32.300000
-0.004600  32.400000
0.002200  32.400000
-0.001500  32.400000
-0.004600  32.400000
-0.003800  32.400000
-0.004600  32.400000
0.002200  32.400000
0.006000  32.400000
0.001500  32.500000
-0.002300  32.500000
-0.002300  32.500000
-0.005300  32.500000
-0.003800  32.500000
0.003700  32.500000
0.005200  32.600000
-0.004600  32.600000
-0.010500  32.600000
-0.002300  32.600000
-0.010500  32.600000
-0.010500  32.600000
0.009700  32.700000
0.021700  32.700000
0.021000  32.700000
0.006700  32.700000
0.000000  32.700000
-0.002300  32.700000
-0.001500  32.700000
0.003000  32.800000
0.000700  32.800000
0.004500  32.800000
0.009000  32.800000
0.010500  32.800000
0.006700  32.800000
-0.009100  32.800000
-0.021000  32.800000
-0.019500  32.800000
-0.016500  32.800000
-0.010500  32.900000
0.006000  32.900000
0.027000  32.900000
0.032200  32.900000
0.027000  32.900000
0.021700  32.900000
-0.003000  32.900000
-0.019500  33.000000
-0.016500  33.000000
-0.010500  33.000000
0.002200  33.000000
0.015000  33.000000
0.021700  33.000000
0.003000  33.000000
-0.012800  33.000000
-0.009100  33.000000
-0.016500  33.100000
-0.015800  33.100000
-0.009800  33.100000
-0.001500  33.100000
0.009000  33.100000
0.012700  33.100000
0.006700  33.100000
0.003000  33.200000
0.005200  33.200000
0.003000  33.200000
-0.000800  33.200000
-0.009800  33.200000
-0.009100  33.200000
-0.010500  33.300000
-0.012800  33.300000
-0.009100  33.300000
-0.004600  33.300000
-0.001500  33.300000
-0.006800  33.300000
-0.011300  33.300000
-0.018800  33.300000
-0.024000  33.400000
-0.027000  33.400000
-0.020300  33.400000
0.009000  33.400000
0.048700  33.400000
0.046500  33.500000
0.033700  33.500000
0.045700  33.500000
0.036000  33.500000
0.021700  33.600000
0.006700  33.600000
0.001500  33.600000
-0.002300  33.600000
-0.009800  33.600000
-0.006800  33.700000
-0.010500  33.700000
-0.009100  33.700000
-0.014300  33.700000
-0.019500  33.700000
-0.027800  33.800000
-0.029300  33.800000
-0.023300  33.800000
-0.017300  33.800000
-0.004600  33.800000
0.012000  33.900000
0.024000  33.900000
0.021000  33.900000
0.019500  33.900000
0.009700  34.000000
0.006000  34.000000
0.003000  34.000000
-0.006800  34.000000
-0.003000  34.100000
-0.003000  34.100000
-0.001500  34.100000
0.000700  34.100000
0.000000  34.100000
0.001500  34.100000
-0.001500  34.100000
-0.007500  34.200000
-0.016500  34.200000
-0.019500  34.200000
-0.020300  34.200000
-0.018100  34.300000
-0.005300  34.300000
0.012000  34.300000
0.012000  34.300000
0.000000  34.400000
0.008200  34.400000
0.014200  34.400000
0.015000  34.400000
0.025500  34.500000
0.020200  34.500000
0.004500  34.500000
-0.003800  34.600000
-0.009100  34.600000
-0.010500  34.600000
-0.008300  34.600000
-0.006000  34.600000
-0.005300  34.600000
-0.008300  34.700000
-0.010500  34.700000
-0.008300  34.700000
-0.006800  34.700000
-0.006800  34.800000
-0.006800  34.800000
-0.008300  34.800000
-0.008300  34.800000
-0.007500  34.800000
-0.009100  34.900000
-0.003000  34.900000
0.009000  34.900000
0.019500  34.900000
0.027700  34.900000
0.024000  35.000000
0.015700  35.000000
0.006700  35.000000
0.001500  35.000000
0.009000  35.000000
0.015700  35.000000
0.007500  35.100000
-0.013500  35.100000
-0.027000  35.100000
-0.033800  35.100000
-0.026300  35.100000
-0.009100  35.100000
0.014200  35.100000
0.034500  35.100000
0.033000  35.200000
0.025500  35.200000
0.014200  35.200000
0.019500  35.200000
0.019500  35.200000
0.009000  35.300000
0.005200  35.300000
-0.005300  35.300000
-0.012000  35.300000
-0.015800  35.300000
-0.014300  35.400000
-0.016500  35.400000
-0.022500  35.400000
-0.024000  35.400000
-0.022500  35.400000
-0.021000  35.500000
-0.016500  35.500000
0.000700  35.500000
0.018000  35.500000
0.015700  35.500000
0.010500  35.500000
0.009700  35.500000
-0.003000  35.600000
-0.012800  35.600000
-0.013500  35.600000
-0.015000  35.600000
-0.009800  35.700000
0.001500  35.700000
0.011200  35.700000
0.002200  35.700000
-0.003000  35.700000
0.009000  35.800000
0.003700  35.800000
0.003000  35.800000
0.014200  35.800000
0.015700  35.900000
0.006700  35.900000
0.005200  35.900000
0.008200  35.900000
-0.003000  35.900000
-0.001500  36.000000
-0.000800  36.000000
0.003000  36.000000
0.006000  36.000000
0.002200  36.000000
0.007500  36.000000
0.004500  36.100000
-0.003000  36.100000
-0.004600  36.100000
-0.004600  36.100000
-0.008300  36.100000
-0.009100  36.200000
-0.008300  36.200000
-0.008300  36.200000
-0.006800  36.200000
-0.008300  36.300000
-0.004600  36.300000
-0.003800  36.300000
-0.011300  36.300000
-0.006000  36.300000
0.001500  36.300000
0.007500  36.400000
0.005200  36.400000
0.003000  36.400000
0.005200  36.400000
-0.003800  36.400000
0.000000  36.400000
0.013500  36.400000
0.012700  36.400000
0.004500  36.500000
0.000000  36.500000
0.001500  36.500000
0.006000  36.500000
0.004500  36.500000
-0.006000  36.500000
-0.009800  36.600000
-0.015800  36.600000
-0.021800  36.600000
-0.013500  36.600000
-0.006000  36.600000
0.009000  36.700000
0.039000  36.700000
0.066700  36.700000
0.056200  36.700000
0.011200  36.700000
-0.012800  36.800000
-0.021800  36.800000
-0.013500  36.800000
-0.003000  36.800000
-0.011300  36.800000
-0.016500  36.900000
-0.020300  36.900000
-0.026300  36.900000
-0.021800  36.900000
-0.000800  36.900000
0.011200  36.900000
0.019500  36.900000
0.027700  36.900000
0.008200  37.000000
-0.014300  37.000000
-0.013500  37.000000
-0.016500  37.000000
-0.015800  37.100000
-0.015800  37.100000
-0.006000  37.100000
0.013500  37.100000
0.009700  37.200000
0.006000  37.200000
0.010500  37.200000
0.013500  37.200000
0.012000  37.200000
0.000700  37.300000
-0.003800  37.300000
-0.003000  37.300000
-0.003000  37.300000
-0.002300  37.300000
-0.002300  37.300000
-0.003000  37.300000
-0.001500  37.400000
-0.002300  37.400000
-0.003000  37.400000
-0.004600  37.400000
-0.004600  37.500000
-0.001500  37.500000
-0.003000  37.500000
-0.001500  37.500000
-0.003800  37.600000
-0.006800  37.600000
-0.009100  37.600000
-0.009100  37.600000
-0.008300  37.600000
-0.010500  37.700000
-0.011300  37.700000
-0.001500  37.700000
0.009000  37.700000
0.014200  37.800000
0.012000  37.800000
0.009000  37.800000
0.010500  37.800000
0.004500  37.800000
-0.003800  37.800000
-0.012000  37.900000
-0.015800  37.900000
-0.014300  37.900000
-0.000800  37.900000
0.020200  38.000000
0.030700  38.000000
0.025500  38.000000
0.009700  38.100000
0.009700  38.100000
0.003700  38.100000
-0.003800  38.100000
-0.003000  38.200000
-0.003800  38.200000
0.001500  38.200000
0.004500  38.200000
0.003000  38.200000
-0.003000  38.300000
-0.002300  38.300000
0.000700  38.300000
0.001500  38.300000
0.004500  38.400000
-0.000800  38.400000
-0.005300  38.400000
-0.003000  38.400000
-0.003800  38.400000
-0.003800  38.500000
-0.002300  38.500000
-0.007500  38.500000
-0.016500  38.500000
-0.016500  38.600000
-0.010500  38.600000
-0.009800  38.600000
-0.008300  38.600000
-0.001500  38.600000
-0.003000  38.600000
-0.001500  38.700000
0.003000  38.700000
0.012000  38.700000
0.021700  38.800000
0.024700  38.800000
0.016500  38.800000
-0.001500  38.800000
-0.004600  38.900000
-0.000800  38.900000
0.003000  38.900000
0.007500  39.000000
0.003000  39.000000
0.000700  39.000000
-0.004600  39.000000
-0.004600  39.100000
-0.005300  39.100000
-0.009800  39.100000
-0.012800  39.100000
-0.015800  39.100000
-0.011300  39.100000
-0.006000  39.200000
0.000700  39.200000
0.001500  39.200000
-0.010500  39.300000
-0.024000  39.300000
-0.030800  39.400000
-0.032300  39.400000
-0.025600  39.400000
-0.009100  39.500000
0.013500  39.500000
0.045700  39.500000
0.066000  39.600000
0.048000  39.600000
0.033000  39.600000
0.044200  39.600000
0.029200  39.700000
0.006700  39.700000
-0.004600  39.700000
-0.013500  39.800000
-0.007500  39.800000
0.000000  39.800000
0.000000  39.900000
-0.005300  39.900000
-0.006800  40.000000
-0.012000  40.000000
-0.014300  40.000000
-0.015800  40.000000
-0.018100  40.100000
-0.016500  40.100000
-0.014300  40.200000
-0.012000  40.200000
-0.009100  40.300000
-0.003800  40.300000
0.003700  40.400000
0.010500  40.400000
0.005200  40.500000
0.000700  40.500000
0.000000  40.500000
0.000000  40.500000
0.001500  40.600000
0.000700  40.600000
-0.000800  40.700000
-0.003000  40.700000
-0.000800  40.700000
0.000700  40.800000
0.000700  40.800000
0.003000  40.800000
0.001500  40.900000
0.000000  40.900000
-0.002300  40.900000
-0.009100  40.900000
-0.008300  40.900000
-0.004600  41.000000
-0.005300  41.000000
-0.008300  41.000000
-0.005300  41.100000
0.002200  41.100000
0.007500  41.100000
0.004500  41.200000
0.001500  41.200000
0.008200  41.200000
0.018000  41.300000
0.018000  41.300000
0.010500  41.300000
0.005200  41.400000
0.000000  41.400000
-0.006000  41.400000
-0.010500  41.400000
-0.006000  41.500000
0.000700  41.500000
0.004500  41.600000
0.010500  41.600000
0.016500  41.600000
0.018000  41.700000
0.004500  41.700000
-0.003000  41.700000
-0.003800  41.800000
-0.003000  41.800000
-0.003000  41.800000
-0.010500  41.800000
-0.023300  41.900000
-0.028500  41.900000
-0.021800  41.900000
-0.018100  42.000000
-0.008300  42.000000
0.019500  42.000000
0.048000  42.100000
0.045700  42.100000
0.021000  42.100000
0.009000  42.200000
0.002200  42.200000
-0.003000  42.200000
-0.008300  42.300000
-0.009100  42.300000
-0.006000  42.300000
-0.008300  42.300000
-0.007500  42.300000
-0.008300  42.400000
-0.009100  42.400000
-0.007500  42.400000
-0.006800  42.500000
-0.009100  42.500000
-0.012000  42.500000
-0.015800  42.600000
-0.012800  42.600000
-0.006800  42.600000
-0.009100  42.700000
-0.006800  42.700000
0.004500  42.700000
0.016500  42.700000
0.018000  42.800000
0.019500  42.800000
0.020200  42.800000
0.010500  42.800000
0.004500  42.900000
0.006000  42.900000
0.003700  42.900000
0.002200  43.000000
-0.001500  43.000000
-0.003000  43.000000
-0.005300  43.100000
-0.006800  43.100000
-0.005300  43.100000
-0.006000  43.100000
-0.005300  43.200000
-0.005300  43.200000
-0.010500  43.200000
-0.014300  43.300000
-0.012000  43.300000
-0.009100  43.300000
-0.009800  43.400000
-0.005300  43.400000
0.006700  43.400000
0.001500  43.500000
-0.003800  43.500000
0.005200  43.600000
0.012700  43.600000
0.024700  43.600000
0.023200  43.600000
0.010500  43.600000
0.002200  43.700000
0.007500  43.700000
0.018000  43.800000
0.012000  43.800000
0.006700  43.800000
0.003700  43.900000
-0.007500  43.900000
-0.012000  43.900000
-0.012800  44.000000
-0.010500  44.000000
-0.004600  44.100000
-0.004600  44.100000
-0.005300  44.100000
-0.006000  44.100000
-0.006800  44.100000
-0.009100  44.200000
-0.005300  44.200000
0.001500  44.300000
0.008200  44.300000
0.003000  44.300000
-0.004600  44.400000
-0.008300  44.400000
-0.012800  44.500000
-0.009800  44.500000
-0.009100  44.500000
-0.003800  44.600000
0.009700  44.600000
0.021700  44.700000
0.034500  44.700000
0.033000  44.800000
0.016500  44.900000
0.006700  44.900000
-0.002300  45.000000
-0.005300  45.000000
-0.006000  45.000000
-0.008300  45.100000
-0.005300  45.100000
-0.000800  45.200000
0.008200  45.200000
0.008200  45.300000
0.004500  45.300000
-0.003000  45.400000
-0.007500  45.400000
-0.008300  45.400000
-0.010500  45.500000
-0.010500  45.500000
-0.012000  45.600000
-0.008300  45.600000
-0.007500  45.700000
-0.008300  45.700000
-0.006800  45.800000
-0.003000  45.900000
0.005200  45.900000
0.009000  45.900000
0.003700  46.000000
-0.005300  46.000000
-0.006800  46.100000
-0.005300  46.100000
-0.003000  46.200000
0.004500  46.200000
0.005200  46.300000
0.006700  46.300000
0.004500  46.300000
0.003000  46.300000
0.000700  46.400000
-0.001500  46.400000
-0.001500  46.500000
0.000000  46.500000
0.002200  46.500000
0.003000  46.600000
0.001500  46.600000
-0.005300  46.600000
-0.010500  46.700000
-0.006800  46.700000
-0.006000  46.700000
-0.006000  46.800000
-0.001500  46.800000
0.006700  46.800000
0.010500  46.800000
0.002200  46.900000
-0.001500  46.900000
0.009000  47.000000
0.006700  47.000000
-0.003000  47.000000
-0.004600  47.100000
-0.003000  47.100000
0.003700  47.200000
0.010500  47.200000
0.014200  47.200000
0.024700  47.200000
0.023200  47.300000
0.007500  47.300000
-0.003000  47.300000
-0.008300  47.400000
-0.010500  47.400000
-0.003800  47.400000
0.000700  47.500000
0.005200  47.500000
0.004500  47.500000
0.007500  47.600000
0.012000  47.600000
0.004500  47.600000
-0.003000  47.700000
-0.004600  47.700000
-0.002300  47.700000
-0.001500  47.800000
-0.004600  47.800000
-0.007500  47.900000
-0.005300  47.900000
0.000700  47.900000
0.005200  48.000000
0.000700  48.000000
-0.004600  48.100000
-0.006800  48.100000
-0.006800  48.100000
-0.007500  48.100000
-0.009100  48.200000
-0.008300  48.200000
-0.011300  48.200000
-0.009800  48.300000
-0.006800  48.300000
-0.006000  48.400000
-0.010500  48.400000
-0.011300  48.400000
0.002200  48.500000
0.016500  48.500000
0.015700  48.500000
0.008200  48.600000
0.008200  48.600000
0.014200  48.600000
0.012000  48.600000
-0.002300  48.600000
-0.007500  48.700000
-0.012800  48.700000
-0.015000  48.700000
-0.012000  48.800000
-0.008300  48.800000
-0.003000  48.800000
0.006000  48.900000
0.017200  48.900000
0.017200  48.900000
0.012000  49.000000
0.007500  49.000000
0.000700  49.000000
-0.001500  49.000000
-0.001500  49.000000
0.003700  49.100000
0.003000  49.100000
-0.004600  49.100000
-0.006800  49.200000
-0.006800  49.200000
-0.004600  49.200000
-0.000800  49.300000
0.000700  49.300000
0.000000  49.300000
0.000700  49.400000
-0.000800  49.400000
-0.003800  49.400000
-0.006800  49.500000
-0.006800  49.500000
-0.004600  49.500000
-0.002300  49.500000
-0.004600  49.500000
-0.009100  49.500000
-0.004600  49.600000
-0.002300  49.600000
-0.002300  49.600000
0.003000  49.600000
0.007500  49.700000
0.012700  49.700000
0.012700  49.700000
0.012000  49.700000
0.015700  49.700000
0.010500  49.800000
0.001500  49.800000
-0.001500  49.800000
-0.003000  49.800000
-0.000800  49.900000
0.000700  49.900000
0.000700  49.900000
0.000700  49.900000
-0.003000  49.900000
-0.005300  49.900000
-0.005300  50.000000
-0.004600  50.000000
-0.005300  50.000000
-0.005300  50.000000
-0.003800  50.100000
0.000000  50.100000
0.000700  50.100000
-0.003000  50.200000
0.000000  50.200000
-0.000800  50.200000
-0.003000  50.200000
-0.004600  50.300000
-0.007500  50.300000
-0.008300  50.300000
-0.006800  50.300000
-0.004600  50.400000
-0.004600  50.400000
-0.003800  50.400000
0.002200  50.400000
0.012700  50.400000
0.016500  50.400000
0.004500  50.500000
-0.000800  50.500000
0.003000  50.500000
0.003000  50.500000
0.003700  50.500000
0.006000  50.600000
0.005200  50.600000
0.000700  50.600000
-0.001500  50.600000
-0.000800  50.600000
-0.003000  50.700000
-0.002300  50.700000
-0.004600  50.700000
-0.006800  50.700000
-0.004600  50.700000
-0.003000  50.800000
-0.002300  50.800000
-0.001500  50.800000
0.000000  50.800000
0.001500  50.800000
0.001500  50.800000
-0.000800  50.900000
0.000000  50.900000
0.003700  50.900000
0.006700  50.900000
0.009000  50.900000
0.010500  51.000000
0.010500  51.000000
0.007500  51.000000
0.006700  51.000000
0.004500  51.100000
0.000000  51.100000
-0.002300  51.100000
-0.004600  51.200000
-0.006000  51.200000
-0.006800  51.200000
-0.005300  51.200000
-0.000800  51.200000
0.002200  51.300000
0.000000  51.300000
-0.003000  51.300000
-0.000800  51.300000
0.003000  51.300000
0.008200  51.300000
0.007500  51.300000
0.005200  51.400000
0.006700  51.400000
0.006000  51.400000
-0.000800  51.400000
-0.004600  51.400000
-0.004600  51.500000
-0.006000  51.500000
-0.002300  51.500000
0.000700  51.500000
-0.000800  51.500000
-0.003800  51.600000
-0.005300  51.600000
-0.003000  51.600000
-0.002300  51.600000
-0.004600  51.600000
-0.001500  51.700000
0.000700  51.700000
0.001500  51.700000
0.005200  51.700000
0.000000  51.700000
-0.003000  51.700000
-0.001500  51.800000
-0.000800  51.800000
0.001500  51.800000
-0.000800  51.800000
-0.001500  51.900000
-0.003000  51.900000
-0.008300  51.900000
-0.009100  52.000000
-0.010500  52.000000
-0.009100  52.000000
-0.006800  52.000000
-0.003800  52.000000
0.000700  52.100000
0.003700  52.100000
0.015700  52.100000
0.022500  52.100000
0.012000  52.200000
-0.006800  52.200000
-0.012800  52.200000
-0.011300  52.200000
-0.006000  52.200000
-0.003000  52.200000
-0.006000  52.200000
-0.001500  52.300000
0.009000  52.300000
0.014200  52.300000
0.009000  52.300000
0.003700  52.400000
0.005200  52.400000
0.006700  52.400000
-0.004600  52.400000
-0.010500  52.500000
-0.008300  52.500000
-0.005300  52.500000
-0.003800  52.600000
-0.005300  52.600000
-0.001500  52.600000
0.000700  52.600000
0.001500  52.600000
0.000000  52.700000
-0.000800  52.700000
0.003000  52.700000
0.002200  52.800000
-0.003800  52.800000
-0.004600  52.800000
0.000000  52.900000
-0.000800  52.900000
-0.000800  52.900000
-0.001500  53.000000
-0.003000  53.000000
-0.003800  53.000000
-0.003000  53.100000
0.002200  53.100000
0.005200  53.100000
0.003700  53.100000
0.006700  53.100000
0.006700  53.200000
0.001500  53.200000
0.000700  53.200000
0.004500  53.200000
0.006000  53.300000
0.005200  53.300000
0.004500  53.300000
0.004500  53.400000
0.003000  53.400000
0.000700  53.400000
-0.000800  53.500000
-0.001500  53.500000
-0.000800  53.500000
-0.001500  53.500000
-0.003800  53.500000
-0.001500  53.600000
0.000700  53.600000
0.000700  53.600000
0.000700  53.600000
-0.001500  53.700000
-0.006000  53.700000
-0.008300  53.700000
-0.006800  53.800000
-0.005300  53.800000
-0.003800  53.800000
0.001500  53.900000
0.006000  53.900000
0.003000  53.900000
0.003000  53.900000
0.003000  54.000000
0.003700  54.000000
0.005200  54.000000
0.006700  54.000000
0.006000  54.000000
0.003000  54.100000
0.000700  54.100000
-0.002300  54.100000
-0.003800  54.100000
-0.000800  54.200000
0.003000  54.200000
0.000700  54.200000
0.002200  54.300000
0.006700  54.300000
0.004500  54.300000
0.004500  54.300000
0.005200  54.300000
0.003700  54.400000
0.003000  54.400000
0.003700  54.400000
-0.000800  54.400000
-0.000800  54.400000
0.000700  54.500000
-0.000800  54.500000
-0.001500  54.500000
-0.001500  54.500000
-0.000800  54.500000
-0.003800  54.600000
-0.003000  54.600000
-0.003800  54.600000
-0.004600  54.600000
-0.005300  54.700000
-0.004600  54.700000
-0.003000  54.700000
0.000000  54.700000
0.004500  54.800000
0.002200  54.800000
0.000700  54.800000
0.000700  54.800000
-0.002300  54.800000
-0.006000  54.900000
-0.004600  54.900000
-0.003000  54.900000
-0.001500  54.900000
0.005200  54.900000
0.009700  54.900000
0.012000  54.900000
0.016500  55.000000
0.010500  55.000000
0.000000  55.000000
-0.003000  55.000000
-0.004600  55.000000
-0.004600  55.100000
-0.005300  55.100000
-0.002300  55.100000
-0.001500  55.100000
-0.000800  55.100000
-0.001500  55.200000
-0.003000  55.200000
-0.004600  55.200000
-0.006800  55.200000
-0.004600  55.200000
-0.004600  55.300000
-0.001500  55.300000
0.004500  55.300000
0.003000  55.300000
-0.000800  55.300000
-0.002300  55.300000
-0.000800  55.300000
-0.003800  55.300000
-0.007500  55.400000
-0.008300  55.400000
-0.006800  55.400000
-0.000800  55.400000
0.002200  55.400000
0.003000  55.500000
-0.001500  55.500000
-0.001500  55.500000
0.002200  55.500000
0.006000  55.500000
0.005200  55.500000
0.000700  55.600000
-0.001500  55.600000
-0.003000  55.600000
-0.000800  55.600000
-0.001500  55.600000
-0.001500  55.600000
0.000700  55.700000
0.002200  55.700000
0.003700  55.700000
0.004500  55.800000
0.004500  55.800000
0.005200  55.800000
0.004500  55.800000
0.000700  55.800000
-0.001500  55.800000
-0.000800  55.800000
-0.000800  55.900000
-0.003000  55.900000
-0.005300  55.900000
-0.003000  56.000000
-0.000800  56.000000
0.000000  56.000000
0.001500  56.000000
0.005200  56.100000
0.008200  56.100000
0.004500  56.100000
-0.001500  56.100000
0.000700  56.100000
-0.000800  56.200000
-0.002300  56.200000
-0.001500  56.200000
-0.004600  56.200000
-0.005300  56.200000
-0.005300  56.200000
-0.001500  56.200000
-0.000800  56.200000
-0.001500  56.300000
-0.001500  56.300000
-0.000800  56.300000
0.000700  56.300000
0.003000  56.300000
0.004500  56.400000
0.002200  56.400000
0.001500  56.400000
-0.003000  56.400000
-0.005300  56.400000
-0.002300  56.500000
-0.000800  56.500000
0.003000  56.500000
0.004500  56.500000
0.003000  56.500000
0.003000  56.600000
0.004500  56.600000
0.004500  56.600000
0.001500  56.600000
0.000000  56.600000
-0.003800  56.700000
-0.005300  56.700000
-0.006800  56.700000
-0.006800  56.700000
-0.005300  56.700000
-0.002300  56.700000
0.000000  56.700000
0.001500  56.800000
0.000700  56.800000
0.000000  56.800000
-0.000800  56.800000
0.000700  56.800000
0.003000  56.900000
0.003700  56.900000
0.001500  56.900000
-0.002300  56.900000
-0.000800  56.900000
0.000700  57.000000
0.000700  57.000000
0.000700  57.000000
0.001500  57.000000
0.001500  57.000000
0.000700  57.100000
0.001500  57.100000
-0.001500  57.100000
-0.004600  57.100000
-0.005300  57.100000
-0.003000  57.100000
0.000700  57.100000
0.001500  57.100000
0.003000  57.200000
0.004500  57.200000
0.005200  57.200000
0.003000  57.200000
0.003000  57.200000
0.001500  57.300000
0.001500  57.300000
-0.000800  57.300000
-0.003000  57.300000
-0.002300  57.300000
-0.004600  57.400000
-0.003800  57.400000
-0.001500  57.400000
0.000000  57.400000
0.004500  57.400000
0.008200  57.500000
0.004500  57.500000
0.000700  57.500000
-0.001500  57.500000
-0.001500  57.500000
0.000000  57.600000
0.000700  57.600000
0.002200  57.600000
0.005200  57.600000
0.009000  57.600000
0.012000  57.600000
0.008200  57.700000
0.002200  57.700000
0.001500  57.700000
0.001500  57.700000
-0.003000  57.700000
-0.009800  57.800000
-0.012800  57.800000
-0.010500  57.800000
-0.008300  57.800000
-0.006000  57.900000
-0.001500  57.900000
0.003000  57.900000
0.009000  57.900000
0.017200  57.900000
0.015700  58.000000
0.007500  58.000000
0.001500  58.000000
-0.003000  58.000000
0.000700  58.000000
0.004500  58.000000
0.000700  58.000000
-0.004600  58.000000
-0.006800  58.100000
-0.006000  58.100000
-0.006000  58.100000
-0.006800  58.100000
-0.006800  58.100000
-0.003800  58.100000
-0.000800  58.200000
-0.002300  58.200000
-0.000800  58.200000
0.000700  58.200000
-0.001500  58.200000
-0.003800  58.200000
-0.003000  58.300000
-0.000800  58.300000
0.000700  58.300000
0.001500  58.300000
0.002200  58.300000
0.003700  58.300000
0.003000  58.400000
0.003000  58.400000
0.003000  58.400000
0.002200  58.400000
0.001500  58.400000
-0.000800  58.500000
-0.000800  58.500000
-0.004600  58.500000
-0.001500  58.500000
-0.000800  58.500000
-0.003000  58.500000
-0.001500  58.500000
-0.005300  58.500000
-0.005300  58.500000
-0.005300  58.600000
-0.003800  58.600000
-0.003000  58.600000
-0.001500  58.600000
-0.000800  58.600000
-0.000800  58.700000
0.000700  58.700000
0.003700  58.700000
0.001500  58.700000
-0.000800  58.700000
-0.000800  58.800000
-0.003000  58.800000
-0.000800  58.800000
-0.000800  58.800000
-0.004600  58.800000
-0.003000  58.900000
-0.001500  58.900000
-0.000800  58.900000
0.000700  58.900000
0.000700  58.900000
0.002200  58.900000
0.006700  58.900000
0.007500  58.900000
0.008200  59.000000
0.008200  59.000000
0.010500  59.000000
0.012000  59.000000
0.009700  59.000000
0.006700  59.000000
0.001500  59.000000
-0.003000  59.100000
-0.004600  59.100000
-0.002300  59.100000
-0.000800  59.100000
0.000700  59.100000
0.002200  59.100000
0.003000  59.100000
0.002200  59.200000
0.000000  59.200000
-0.004600  59.200000
-0.004600  59.200000
-0.001500  59.200000
0.001500  59.200000
0.004500  59.200000
0.004500  59.200000
0.005200  59.200000
0.003700  59.300000
0.001500  59.300000
0.000700  59.300000
-0.000800  59.300000
-0.003000  59.300000
-0.004600  59.300000
-0.003800  59.300000
-0.003000  59.300000
-0.003000  59.300000
-0.000800  59.300000
-0.000800  59.400000
-0.003000  59.400000
-0.003800  59.400000
-0.003000  59.400000
-0.003000  59.400000
-0.004600  59.400000
-0.006800  59.400000
-0.006000  59.400000
-0.003800  59.400000
-0.005300  59.400000
-0.004600  59.500000
-0.003000  59.500000
-0.002300  59.500000
-0.000800  59.500000
0.000000  59.500000
0.000000  59.600000
0.000000  59.600000
0.000000  59.600000
-0.000800  59.600000
0.000700  59.600000
0.000000  59.600000
-0.000800  59.700000
0.000700  59.700000
-0.001500  59.700000
0.000700  59.700000
-0.000800  59.700000
-0.001500  59.700000
0.001500  59.700000
0.003000  59.700000
0.006000  59.700000
0.006700  59.800000
0.004500  59.800000
0.000000  59.800000
0.000700  59.800000
0.000700  59.800000
0.000700  59.800000
0.000700  59.800000
0.001500  59.800000
0.003000  59.800000
0.004500  59.800000
0.008200  59.800000
0.008200  59.800000
0.006700  59.800000
0.003000  59.800000
-0.001500  59.800000
-0.003800  59.900000
-0.003800  59.900000
-0.005300  59.900000
-0.006000  59.900000
-0.006800  59.900000
-0.007500  59.900000
-0.005300  59.900000
-0.004600  59.900000
0.000000  59.900000
0.003000  59.900000
0.004500  60.000000
0.008200  60.000000
0.006700  60.000000
0.003000  60.000000
0.004500  60.000000
0.002200  60.000000
-0.000800  60.000000
-0.000800  60.000000
-0.000800  60.000000
-0.001500  60.100000
-0.005300  60.100000
-0.006000  60.100000
-0.004600  60.100000
-0.001500  60.100000
0.000700  60.100000
0.001500  60.100000
-0.000800  60.100000
-0.004600  60.200000
-0.003000  60.200000
-0.001500  60.200000
0.000700  60.200000
0.002200  60.200000
0.001500  60.200000
0.001500  60.200000
0.003700  60.200000
0.001500  60.200000
-0.002300  60.300000
-0.002300  60.300000
-0.002300  60.300000
-0.002300  60.300000
-0.001500  60.300000
0.002200  60.300000
0.008200  60.300000
0.006700  60.300000
0.003000  60.300000
0.001500  60.300000
0.000700  60.300000
-0.000800  60.400000
-0.003000  60.400000
-0.003000  60.400000
-0.004600  60.400000
-0.006000  60.400000
-0.005300  60.400000
-0.000800  60.400000
0.003000  60.400000
0.003000  60.400000
0.003000  60.500000
0.003000  60.500000
-0.000800  60.500000
-0.002300  60.500000
-0.000800  60.500000
-0.002300  60.500000
-0.005300  60.500000
-0.005300  60.500000
-0.004600  60.500000
-0.003000  60.600000
0.000700  60.600000
0.000700  60.600000
-0.001500  60.600000
-0.003800  60.600000
-0.004600  60.600000
-0.001500  60.600000
0.003000  60.600000
0.003000  60.600000
0.004500  60.600000
0.009700  60.700000
0.012000  60.700000
0.004500  60.700000
-0.000800  60.700000
0.000700  60.700000
-0.003000  60.700000
-0.005300  60.700000
-0.005300  60.700000
-0.005300  60.700000
-0.004600  60.700000
-0.001500  60.700000
0.003000  60.700000
0.002200  60.700000
-0.001500  60.700000
-0.002300  60.700000
-0.001500  60.800000
0.001500  60.800000
0.006700  60.800000
0.006000  60.800000
0.009700  60.800000
0.013500  60.800000
0.012700  60.800000
0.012700  60.800000
0.010500  60.800000
0.006700  60.800000
-0.000800  60.900000
-0.003800  60.900000
-0.006000  60.900000
-0.009100  60.900000
-0.010500  60.900000
-0.012000  60.900000
-0.010500  60.900000
-0.007500  60.900000
-0.000800  60.900000
0.000700  60.900000
-0.003000  61.000000
-0.005300  61.000000
-0.006000  61.000000
-0.004600  61.000000
-0.004600  61.000000
-0.003000  61.000000
-0.000800  61.000000
0.001500  61.000000
0.002200  61.000000
-0.000800  61.000000
-0.000800  61.000000
0.002200  61.100000
0.004500  61.100000
0.004500  61.100000
0.005200  61.100000
0.008200  61.100000
0.006700  61.100000
0.003700  61.100000
0.001500  61.100000
0.003000  61.100000
0.003000  61.100000
0.001500  61.100000
0.000700  61.100000
0.000000  61.100000
0.000700  61.200000
0.003000  61.200000
0.001500  61.200000
0.000000  61.200000
-0.000800  61.200000
-0.001500  61.200000
-0.003000  61.200000
-0.003800  61.200000
-0.001500  61.200000
-0.003800  61.200000
-0.005300  61.200000
-0.003000  61.200000
-0.001500  61.200000
-0.000800  61.200000
0.000700  61.200000
0.003000  61.200000
0.004500  61.200000
0.003000  61.200000
0.003000  61.200000
0.006700  61.200000
0.008200  61.200000
0.008200  61.200000
0.003700  61.200000
0.000000  61.200000
-0.003800  61.200000
-0.003800  61.200000
0.000000  61.200000
-0.003800  61.200000
-0.003000  61.200000
-0.004600  61.200000
-0.004600  61.200000
-0.000800  61.200000
-0.000800  61.200000
0.003000  61.200000
0.001500  61.200000
0.002200  61.200000
0.003700  61.200000
0.003000  61.200000
-0.000800  61.200000
-0.000800  61.200000
-0.000800  61.200000
-0.000800  61.200000
-0.000800  61.200000
0.000000  61.200000
0.000700  61.200000
0.000000  61.200000
-0.001500  61.200000
-0.003000  61.200000
-0.001500  61.200000
-0.003800  61.200000
-0.003000  61.200000
-0.000800  61.200000
-0.002300  61.200000
-0.003000  61.300000
-0.005300  61.300000
-0.003800  61.300000
-0.002300  61.300000
-0.002300  61.300000
-0.000800  61.300000
0.000700  61.300000
0.001500  61.300000
-0.000800  61.300000
0.000700  61.300000
0.001500  61.300000
0.001500  61.300000
0.003000  61.300000
-0.001500  61.300000
-0.002300  61.300000
-0.003000  61.300000
-0.001500  61.300000
0.000700  61.300000
-0.001500  61.300000
-0.001500  61.300000
-0.001500  61.300000
-0.000800  61.300000
-0.000800  61.300000
-0.000800  61.300000
0.000000  61.300000
0.001500  61.300000
0.000700  61.300000
-0.000800  61.300000
0.001500  61.300000
0.003700  61.300000
0.006000  61.300000
0.006700  61.300000
0.005200  61.300000
0.003000  61.300000
0.003000  61.300000
0.001500  61.300000
-0.000800  61.300000
-0.003000  61.300000
-0.003000  61.300000
0.000000  61.300000
0.001500  61.300000
0.000700  61.300000
0.003700  61.300000
0.003000  61.300000
0.000700  61.300000
0.000000  61.200000
-0.002300  61.200000
-0.003000  61.200000
-0.002300  61.200000
0.000000  61.200000
-0.000800  61.200000
-0.002300  61.200000
0.000700  61.200000
0.001500  61.200000
0.001500  61.200000
0.002200  61.200000
-0.000800  61.200000
-0.000800  61.200000
-0.003000  61.200000
-0.005300  61.200000
-0.006800  61.200000
-0.006800  61.200000
-0.004600  61.200000
-0.004600  61.200000
0.000700  61.200000
0.006000  61.200000
0.005200  61.200000
0.006000  61.200000
0.006000  61.200000
0.005200  61.200000
0.002200  61.200000
0.003000  61.200000
0.002200  61.200000
0.000000  61.200000
0.000700  61.200000
-0.000800  61.200000
-0.003000  61.200000
-0.006000  61.200000
-0.006800  61.200000
-0.005300  61.200000
-0.004600  61.200000
-0.005300  61.200000
-0.005300  61.200000
-0.003800  61.200000
-0.004600  61.200000
-0.000800  61.200000
0.003000  61.200000
0.003000  61.200000
0.002200  61.200000
0.002200  61.200000
0.003700  61.200000
0.003700  61.200000
0.003000  61.200000
0.004500  61.200000
0.004500  61.200000
0.002200  61.200000
0.000700  61.200000
-0.000800  61.200000
0.000000  61.200000
0.004500  61.200000
0.006700  61.200000
0.002200  61.200000
-0.003000  61.200000
-0.002300  61.200000
0.000000  61.200000
-0.001500  61.200000
-0.003800  61.200000
-0.004600  61.200000
-0.004600  61.200000
-0.002300  61.200000
-0.001500  61.100000
-0.001500  61.100000
0.000700  61.100000
0.001500  61.100000
0.003000  61.100000
0.003000  61.100000
0.003000  61.100000
0.005200  61.100000
0.005200  61.100000
0.003000  61.100000
0.000000  61.100000
-0.000800  61.100000
-0.002300  61.100000
-0.003000  61.100000
-0.003000  61.100000
-0.004600  61.100000
-0.003000  61.100000
0.000700  61.100000
0.003000  61.100000
0.001500  61.100000
0.003000  61.000000
0.003000  61.000000
0.000700  61.000000
0.000700  61.000000
0.000000  61.000000
-0.001500  61.000000
-0.002300  61.000000
-0.000800  61.000000
0.000000  61.000000
-0.000800  61.000000
0.000000  61.000000
0.001500  61.000000
0.000700  61.000000
0.000700  61.000000
0.001500  61.000000
0.000000  61.000000
0.003000  61.000000
0.003700  60.900000
0.001500  60.900000
0.000000  60.900000
0.000700  60.900000
-0.001500  60.900000
-0.003800  60.900000
-0.000800  60.900000
0.000000  60.900000
0.000000  60.900000
-0.003000  60.900000
-0.003000  60.900000
-0.001500  60.900000
-0.000800  60.900000
-0.001500  60.900000
-0.000800  60.900000
0.000000  60.900000
-0.000800  60.900000
-0.001500  60.900000
-0.002300  60.900000
-0.003000  60.900000
-0.005300  60.900000
-0.006000  60.900000
-0.007500  60.900000
-0.006000  60.800000
-0.000800  60.800000
0.000700  60.800000
-0.001500  60.800000
-0.002300  60.800000
-0.003800  60.800000
-0.002300  60.800000
-0.003000  60.800000
-0.003800  60.800000
-0.003000  60.800000
-0.001500  60.800000
0.000700  60.800000
0.000000  60.800000
0.001500  60.800000
0.003700  60.800000
0.006700  60.800000
0.003000  60.800000
-0.001500  60.800000
-0.003000  60.800000
-0.005300  60.800000
-0.006800  60.800000
-0.006800  60.800000
-0.006000  60.800000
-0.004600  60.800000
-0.001500  60.800000
0.001500  60.800000
0.005200  60.800000
0.010500  60.800000
0.014200  60.800000
0.012000  60.800000
0.008200  60.800000
0.008200  60.800000
0.008200  60.800000
0.009000  60.800000
0.006700  60.800000
0.002200  60.800000
-0.000800  60.800000
-0.003800  60.800000
-0.001500  60.800000
-0.003000  60.800000
-0.004600  60.800000
-0.003000  60.800000
-0.004600  60.800000
-0.005300  60.800000
-0.003000  60.800000
-0.000800  60.800000
-0.001500  60.800000
-0.003000  60.800000
-0.000800  60.800000
0.000700  60.800000
-0.000800  60.900000
-0.000800  60.900000
-0.000800  60.900000
0.000000  60.900000
-0.001500  60.900000
-0.002300  60.900000
-0.000800  60.900000
0.000700  60.900000
0.003000  60.900000
0.004500  60.900000
0.003700  60.900000
0.003000  60.900000
0.005200  60.900000
0.003000  60.900000
0.000000  60.900000
0.000000  60.900000
-0.001500  60.900000
-0.003000  60.900000
-0.006000  60.900000
-0.007500  60.900000
-0.004600  60.900000
-0.001500  60.900000
0.001500  60.900000
0.006700  60.900000
0.010500  60.900000
0.010500  60.900000
0.012000  60.900000
0.015700  60.900000
0.011200  60.900000
0.005200  60.900000
0.003700  60.800000
0.001500  60.800000
0.000700  60.800000
0.000700  60.800000
0.001500  60.800000
0.000000  60.800000
-0.001500  60.800000
-0.005300  60.800000
-0.005300  60.800000
-0.004600  60.800000
-0.006000  60.800000
-0.001500  60.800000
-0.002300  60.800000
-0.000800  60.800000
0.000700  60.800000
0.000700  60.800000
0.000000  60.800000
-0.002300  60.800000
-0.002300  60.800000
-0.003800  60.800000
-0.003800  60.700000
-0.001500  60.700000
0.000700  60.700000
0.001500  60.700000
0.001500  60.700000
0.001500  60.700000
0.001500  60.700000
0.000700  60.700000
0.000700  60.700000
-0.001500  60.700000
-0.001500  60.700000
0.000000  60.700000
0.000000  60.700000
0.000700  60.700000
-0.001500  60.700000
-0.003000  60.700000
-0.001500  60.700000
0.000700  60.700000
0.001500  60.700000
0.000700  60.700000
0.001500  60.600000
0.000700  60.600000
0.000700  60.600000
0.000700  60.600000
0.001500  60.600000
0.002200  60.600000
-0.001500  60.600000
-0.001500  60.600000
-0.000800  60.600000
-0.001500  60.600000
-0.002300  60.600000
-0.001500  60.600000
-0.004600  60.600000
-0.005300  60.600000
-0.005300  60.600000
-0.003800  60.600000
-0.000800  60.600000
0.001500  60.600000
0.007500  60.600000
0.012000  60.600000
0.011200  60.500000
0.006700  60.500000
0.004500  60.500000
0.001500  60.500000
0.000700  60.500000
0.001500  60.500000
0.001500  60.500000
-0.001500  60.500000
-0.002300  60.500000
-0.003000  60.500000
-0.003000  60.500000
-0.001500  60.500000
-0.001500  60.500000
-0.001500  60.500000
-0.001500  60.500000
-0.001500  60.500000
-0.006000  60.500000
-0.004600  60.500000
-0.003000  60.500000
-0.003000  60.500000
0.000000  60.400000
0.002200  60.400000
0.000000  60.400000
0.000700  60.400000
0.004500  60.400000
0.002200  60.400000
0.000700  60.400000
0.001500  60.400000
-0.001500  60.400000
-0.001500  60.400000
-0.000800  60.400000
0.000000  60.400000
0.001500  60.400000
0.004500  60.400000
0.006000  60.400000
0.006000  60.400000
0.005200  60.400000
0.001500  60.400000
-0.001500  60.400000
-0.005300  60.400000
-0.007500  60.400000
-0.006800  60.400000
-0.004600  60.400000
-0.003000  60.400000
-0.003000  60.400000
-0.000800  60.400000
0.000700  60.400000
0.003000  60.400000
0.000700  60.400000
-0.000800  60.400000
-0.000800  60.400000
-0.005300  60.400000
-0.006800  60.400000
-0.005300  60.400000
-0.004600  60.400000
-0.001500  60.400000
0.001500  60.400000
0.003000  60.400000
0.000700  60.400000
-0.001500  60.400000
-0.000800  60.300000
0.002200  60.300000
0.000700  60.300000
-0.000800  60.300000
-0.003000  60.300000
-0.002300  60.300000
-0.001500  60.300000
-0.001500  60.300000
-0.000800  60.300000
0.002200  60.300000
0.003700  60.300000
0.004500  60.300000
0.005200  60.300000
0.004500  60.300000
0.004500  60.300000
0.004500  60.300000
0.003000  60.300000
0.001500  60.300000
-0.000800  60.300000
-0.003000  60.300000
-0.001500  60.300000
-0.001500  60.300000
-0.003800  60.300000
-0.003800  60.300000
-0.003000  60.300000
-0.002300  60.300000
-0.000800  60.300000
0.000700  60.300000
0.003000  60.300000
0.002200  60.300000
0.004500  60.300000
0.005200  60.300000
0.004500  60.300000
0.005200  60.300000
0.004500  60.300000
0.002200  60.300000
0.000700  60.300000
-0.000800  60.300000
0.000700  60.300000
0.001500  60.300000
-0.001500  60.300000
-0.001500  60.300000
-0.000800  60.300000
0.000700  60.300000
0.000000  60.300000
-0.003000  60.300000
-0.001500  60.300000
0.000700  60.300000
-0.000800  60.300000
-0.003800  60.300000
-0.002300  60.300000
-0.001500  60.300000
0.000000  60.300000
0.000700  60.300000
0.001500  60.300000
0.002200  60.300000
0.000000  60.300000
-0.000800  60.300000
0.001500  60.300000
0.002200  60.300000
0.001500  60.300000
0.003000  60.300000
0.006700  60.300000
0.008200  60.300000
0.005200  60.300000
0.003000  60.300000
0.006700  60.300000
0.007500  60.300000
0.006700  60.300000
0.006700  60.300000
0.004500  60.300000
0.001500  60.300000
-0.001500  60.300000
-0.004600  60.300000
-0.006800  60.300000
-0.006800  60.300000
-0.008300  60.300000
-0.008300  60.300000
-0.009100  60.300000
-0.009100  60.300000
-0.007500  60.300000
-0.008300  60.300000
-0.006800  60.300000
-0.007500  60.300000
-0.005300  60.300000
-0.003000  60.300000
-0.000800  60.300000
0.000700  60.300000
0.002200  60.300000
0.003700  60.300000
0.004500  60.300000
0.005200  60.300000
0.006700  60.300000
0.006700  60.300000
0.005200  60.300000
0.004500  60.300000
0.002200  60.300000
0.001500  60.300000
0.004500  60.300000
0.003000  60.300000
0.003000  60.300000
0.001500  60.300000
0.000700  60.300000
0.001500  60.300000
0.000700  60.300000
0.000700  60.300000
0.002200  60.300000
0.001500  60.300000
-0.000800  60.300000
-0.002300  60.300000
-0.004600  60.300000
-0.003800  60.300000
-0.003000  60.300000
-0.004600  60.300000
-0.003000  60.300000
-0.003000  60.300000
0.000000  60.300000
0.001500  60.300000
0.000700  60.300000
0.000700  60.300000
0.001500  60.300000
0.001500  60.300000
-0.000800  60.300000
-0.001500  60.300000
-0.003000  60.300000
-0.001500  60.300000
0.000700  60.300000
-0.001500  60.300000
-0.004600  60.300000
-0.007500  60.300000
-0.003800  60.300000
-0.001500  60.300000
-0.001500  60.300000
0.005200  60.300000
0.007500  60.300000
0.005200  60.200000
0.004500  60.200000
0.003000  60.200000
0.001500  60.200000
-0.000800  60.200000
-0.005300  60.200000
-0.006000  60.200000
-0.004600  60.200000
-0.007500  60.200000
-0.006800  60.200000
-0.006800  60.200000
-0.004600  60.200000
-0.003800  60.200000
-0.005300  60.200000
-0.000800  60.200000
0.002200  60.200000
0.003000  60.200000
0.004500  60.200000
0.004500  60.200000
0.006000  60.200000
0.007500  60.200000
0.005200  60.200000
0.002200  60.200000
0.001500  60.200000
0.006000  60.200000
0.007500  60.200000
0.005200  60.200000
0.006700  60.200000
0.006700  60.200000
0.003700  60.200000
0.000700  60.200000
-0.000800  60.200000
-0.000800  60.200000
-0.000800  60.200000
-0.000800  60.200000
0.000700  60.200000
0.000700  60.200000
0.000700  60.200000
-0.001500  60.200000
-0.003000  60.200000
-0.001500  60.200000
-0.003800  60.200000
-0.004600  60.200000
-0.004600  60.200000
-0.001500  60.200000
-0.000800  60.200000
0.000700  60.200000
0.000700  60.200000
0.001500  60.200000
0.003000  60.200000
0.003000  60.200000
0.000700  60.200000
-0.001500  60.200000
-0.001500  60.200000
-0.003800  60.200000
-0.002300  60.200000
-0.000800  60.200000
-0.000800  60.200000
-0.000800  60.200000
-0.003000  60.200000
-0.006000  60.200000
-0.008300  60.200000
-0.007500  60.200000
-0.006000  60.200000
-0.003000  60.200000
0.000000  60.200000
0.000700  60.200000
0.000700  60.200000
0.000000  60.200000
0.001500  60.200000
-0.000800  60.200000
-0.003000  60.200000
-0.003000  60.200000
-0.004600  60.200000
-0.003000  60.200000
-0.003000  60.200000
-0.001500  60.200000
-0.000800  60.200000
0.000000  60.200000
0.001500  60.200000
0.000700  60.200000
0.002200  60.200000
0.000700  60.200000
0.000700  60.200000
0.001500  60.200000
0.003000  60.200000
0.002200  60.200000
0.002200  60.200000
0.004500  60.200000
0.003000  60.200000
0.003000  60.200000
0.003000  60.200000
0.004500  60.200000
0.005200  60.200000
0.003700  60.200000
0.002200  60.200000
0.000700  60.200000
0.000700  60.200000
0.000700  60.200000
0.000700  60.200000
0.000000  60.200000
-0.000800  60.200000
0.000700  60.200000
0.003000  60.200000
0.003700  60.200000
0.004500  60.200000
0.002200  60.200000
0.000000  60.200000
0.001500  60.200000
0.002200  60.200000
0.000700  60.200000
-0.001500  60.200000
-0.002300  60.200000
-0.001500  60.200000
-0.002300  60.200000
-0.003000  60.200000
-0.004600  60.200000
-0.006000  60.200000
-0.006000  60.200000
-0.006000  60.200000
-0.008300  60.200000
-0.008300  60.200000
-0.003800  60.200000
0.000000  60.200000
0.000000  60.200000
-0.001500  60.200000
-0.000800  60.200000
0.003000  60.200000
0.004500  60.200000
0.003000  60.200000
-0.000800  60.200000
-0.000800  60.200000
-0.001500  60.200000
-0.003800  60.200000
0.000700  60.200000
0.000700  60.200000
0.000700  60.200000
0.002200  60.200000
0.004500  60.200000
0.005200  60.200000
0.003700  60.200000
0.004500  60.200000
0.001500  60.200000
0.001500  60.200000
0.002200  60.200000
0.004500  60.200000
0.002200  60.200000
-0.003000  60.200000
-0.003800  60.200000
-0.004600  60.200000
-0.003000  60.200000
-0.003000  60.200000
-0.001500  60.200000
-0.000800  60.200000
0.000700  60.200000
0.001500  60.200000
0.003000  60.200000
0.003700  60.200000
0.001500  60.200000
0.001500  60.200000
0.003000  60.200000
0.001500  60.200000
0.002200  60.200000
0.003700  60.200000
0.001500  60.200000
0.003000  60.100000
0.003700  60.100000
0.001500  60.100000
-0.000800  60.100000
-0.002300  60.100000
-0.001500  60.100000
-0.001500  60.100000
0.000000  60.100000
0.000700  60.100000
0.001500  60.100000
0.003700  60.200000
0.002200  60.200000
0.000700  60.200000
0.003000  60.200000
0.000700  60.200000
0.000000  60.200000
0.000700  60.200000
0.001500  60.200000
0.000700  60.200000
-0.002300  60.200000
-0.005300  60.200000
-0.008300  60.200000
-0.008300  60.200000
-0.006800  60.200000
-0.005300  60.200000
-0.003000  60.200000
-0.001500  60.200000
0.003000  60.200000
0.003000  60.200000
0.000000  60.200000
-0.001500  60.200000
-0.001500  60.200000
0.000000  60.200000
-0.000800  60.200000
-0.000800  60.200000
0.000700  60.200000
0.000700  60.200000
0.001500  60.200000
-0.001500  60.200000
-0.001500  60.200000
0.000700  60.100000
0.001500  60.100000
0.003000  60.100000
0.004500  60.100000
0.005200  60.100000
0.008200  60.100000
0.007500  60.100000
0.006700  60.100000
0.006700  60.100000
0.003700  60.100000
0.003700  60.100000
0.001500  60.100000
0.001500  60.100000
0.000000  60.100000
-0.003000  60.100000
-0.002300  60.100000
-0.000800  60.100000
0.003000  60.100000
0.003000  60.100000
-0.000800  60.100000
-0.003000  60.100000
-0.001500  60.100000
-0.003800  60.100000
-0.006800  60.100000
-0.007500  60.100000
-0.009100  60.100000
-0.007500  60.100000
-0.005300  60.100000
-0.005300  60.100000
-0.004600  60.100000
-0.004600  60.100000
-0.002300  60.100000
-0.003000  60.100000
-0.001500  60.100000
0.000700  60.100000
0.001500  60.100000
0.003700  60.100000
0.004500  60.100000
0.003000  60.100000
0.000700  60.100000
0.001500  60.000000
0.003000  60.000000
0.003000  60.000000
0.004500  60.000000
0.006700  60.000000
0.006700  60.000000
0.004500  60.000000
0.004500  60.000000
0.003000  60.000000
0.000700  60.000000
-0.000800  60.000000
-0.002300  60.000000
-0.001500  60.000000
-0.002300  60.000000
-0.003800  60.000000
-0.003000  60.000000
-0.001500  60.000000
-0.001500  60.000000
-0.005300  60.000000
-0.006000  60.000000
-0.003000  59.900000
0.000700  59.900000
0.004500  59.900000
0.000700  59.900000
0.001500  59.900000
0.001500  59.900000
-0.003000  59.900000
-0.001500  59.900000
-0.000800  59.900000
0.002200  59.900000
0.003700  59.900000
0.002200  59.900000
0.002200  59.900000
0.000700  59.900000
-0.000800  59.900000
-0.001500  59.900000
-0.000800  59.900000
-0.002300  59.900000
-0.002300  59.900000
-0.001500  59.900000
-0.002300  59.900000
-0.000800  59.900000
-0.001500  59.900000
-0.001500  59.900000
-0.000800  59.900000
-0.003000  59.900000
-0.003000  59.900000
-0.003800  59.900000
-0.003800  59.900000
-0.000800  59.900000
0.000700  59.900000
0.000700  59.900000
0.000700  59.900000
0.002200  59.900000
0.003000  59.900000
0.001500  59.900000
0.001500  59.900000
0.003700  59.900000
0.002200  59.900000
0.000000  59.900000
0.000700  59.800000
0.000700  59.800000
-0.001500  59.800000
0.001500  59.800000
0.001500  59.800000
0.000000  59.800000
-0.000800  59.800000
-0.000800  59.800000
-0.000800  59.800000
0.000000  59.800000
-0.001500  59.800000
-0.003000  59.800000
-0.003800  59.800000
-0.000800  59.800000
0.002200  59.800000
0.006700  59.800000
0.008200  59.800000
0.005200  59.800000
0.003700  59.800000
0.001500  59.800000
0.003000  59.700000
0.001500  59.700000
0.000700  59.700000
0.000000  59.700000
-0.002300  59.700000
-0.003000  59.700000
-0.003000  59.700000
-0.000800  59.700000
0.002200  59.700000
0.000700  59.700000
-0.000800  59.700000
0.001500  59.700000
0.001500  59.700000
0.003000  59.700000
0.003000  59.700000
0.000700  59.700000
0.000700  59.700000
0.000700  59.700000
0.000700  59.700000
-0.000800  59.700000
-0.000800  59.700000
0.000000  59.700000
-0.000800  59.700000
0.000700  59.700000
-0.001500  59.700000
-0.002300  59.700000
-0.001500  59.700000
-0.003000  59.700000
-0.003800  59.700000
-0.004600  59.700000
-0.008300  59.700000
-0.012000  59.700000
-0.010500  59.700000
-0.006800  59.700000
-0.005300  59.700000
-0.000800  59.700000
0.001500  59.700000
0.003000  59.700000
0.003000  59.700000
0.000000  59.700000
-0.001500  59.700000
0.000000  59.700000
0.001500  59.700000
0.001500  59.700000
0.003700  59.700000
0.004500  59.700000
0.002200  59.700000
0.004500  59.700000
0.004500  59.700000
0.002200  59.700000
0.000000  59.700000
0.000700  59.700000
0.002200  59.700000
0.000700  59.700000
0.000700  59.700000
0.001500  59.600000
0.001500  59.600000
0.003000  59.600000
0.000700  59.600000
-0.003000  59.600000
-0.001500  59.600000
-0.000800  59.600000
-0.001500  59.600000
0.001500  59.600000
0.000700  59.600000
0.000000  59.600000
-0.000800  59.600000
-0.000800  59.600000
0.000700  59.600000
0.000700  59.600000
0.001500  59.600000
0.004500  59.600000
0.001500  59.600000
-0.001500  59.600000
-0.002300  59.600000
-0.006800  59.500000
-0.007500  59.500000
-0.006800  59.500000
-0.005300  59.500000
-0.001500  59.500000
-0.001500  59.500000
-0.000800  59.500000
0.001500  59.500000
0.005200  59.500000
0.004500  59.500000
0.007500  59.500000
0.009000  59.500000
0.006000  59.500000
0.005200  59.500000
0.004500  59.500000
0.004500  59.500000
0.000700  59.500000
-0.003800  59.500000
-0.003000  59.500000
-0.002300  59.500000
0.000700  59.400000
0.001500  59.400000
0.000700  59.400000
0.001500  59.400000
0.003000  59.400000
0.000700  59.400000
0.000700  59.400000
-0.000800  59.400000
-0.000800  59.400000
0.000000  59.400000
-0.002300  59.400000
-0.001500  59.400000
-0.004600  59.400000
-0.006000  59.400000
-0.004600  59.400000
-0.000800  59.400000
0.000700  59.400000
0.000000  59.400000
0.000000  59.400000
-0.000800  59.400000
-0.002300  59.400000
-0.001500  59.400000
-0.003800  59.400000
-0.003800  59.400000
-0.002300  59.400000
-0.003000  59.400000
-0.000800  59.400000
0.000000  59.400000
0.001500  59.400000
0.001500  59.400000
0.000700  59.400000
0.000700  59.400000
-0.001500  59.400000
-0.000800  59.400000
-0.003000  59.400000
-0.003000  59.400000
-0.001500  59.400000
0.000700  59.400000
0.003700  59.400000
0.001500  59.400000
0.004500  59.400000
0.006000  59.400000
0.006000  59.400000
0.005200  59.400000
0.000700  59.400000
-0.000800  59.300000
-0.003000  59.300000
-0.005300  59.300000
-0.004600  59.300000
-0.002300  59.300000
-0.005300  59.300000
-0.005300  59.300000
-0.003800  59.300000
-0.000800  59.300000
0.001500  59.300000
0.001500  59.300000
0.005200  59.300000
0.010500  59.300000
0.009700  59.300000
0.007500  59.300000
0.008200  59.300000
0.005200  59.300000
0.001500  59.300000
0.000000  59.300000
0.000700  59.300000
0.001500  59.300000
0.003000  59.300000
0.003000  59.300000
0.003000  59.300000
0.003700  59.300000
0.003000  59.300000
0.003000  59.300000
0.000700  59.300000
-0.002300  59.300000
-0.001500  59.300000
-0.003000  59.300000
-0.004600  59.300000
-0.004600  59.300000
-0.003800  59.300000
-0.003800  59.300000
-0.002300  59.200000
-0.003000  59.200000
-0.003000  59.200000
-0.003800  59.200000
-0.006000  59.200000
-0.004600  59.200000
-0.006000  59.200000
-0.004600  59.200000
-0.003000  59.200000
-0.002300  59.200000
-0.000800  59.200000
-0.000800  59.200000
-0.000800  59.200000
-0.000800  59.200000
-0.001500  59.200000
-0.003000  59.200000
-0.003000  59.200000
-0.003800  59.200000
-0.001500  59.200000
-0.000800  59.200000
0.001500  59.100000
0.003700  59.100000
0.003700  59.100000
0.004500  59.100000
0.003700  59.100000
0.003000  59.100000
0.002200  59.100000
0.000700  59.100000
-0.000800  59.100000
0.001500  59.100000
0.003000  59.100000
0.003700  59.100000
0.003000  59.100000
0.003700  59.100000
0.004500  59.100000
0.004500  59.100000
0.005200  59.100000
0.004500  59.100000
0.003700  59.100000
0.003000  59.100000
0.003000  59.100000
0.003000  59.100000
0.000000  59.100000
-0.001500  59.100000
-0.003000  59.100000
-0.005300  59.100000
-0.005300  59.100000
-0.003800  59.100000
0.000700  59.100000
0.001500  59.100000
0.003000  59.100000
0.003700  59.100000
0.003000  59.100000
0.000700  59.100000
-0.001500  59.100000
-0.002300  59.100000
-0.002300  59.100000
-0.004600  59.100000
-0.005300  59.100000
-0.003000  59.100000
-0.001500  59.100000
0.000000  59.100000
0.001500  59.100000
0.000000  59.100000
0.000000  59.100000
0.000000  59.100000
0.000700  59.100000
0.001500  59.100000
0.003000  59.100000
0.003000  59.100000
0.003000  59.100000
0.003000  59.100000
0.001500  59.100000
0.001500  59.100000
0.000700  59.100000
-0.001500  59.100000
-0.003000  59.100000
-0.005300  59.100000
-0.008300  59.100000
-0.006800  59.100000
-0.004600  59.100000
-0.003000  59.100000
-0.000800  59.100000
-0.000800  59.100000
-0.000800  59.100000
-0.000800  59.100000
0.001500  59.100000
0.001500  59.100000
0.000000  59.100000
0.000000  59.100000
-0.000800  59.100000
0.003000  59.100000
0.002200  59.100000
0.000700  59.100000
-0.000800  59.100000
-0.000800  59.100000
-0.001500  59.100000
-0.003000  59.100000
-0.003000  59.100000
-0.001500  59.100000
-0.001500  59.100000
-0.003000  59.100000
-0.002300  59.100000
-0.003800  59.100000
-0.002300  59.100000
-0.001500  59.000000
0.000000  59.000000
0.000700  59.000000
0.000700  59.000000
0.001500  59.000000
0.000700  59.000000
0.000700  59.000000
-0.000800  59.000000
0.000700  59.000000
0.003000  59.000000
0.001500  59.000000
0.000700  59.000000
0.000700  59.000000
-0.000800  59.000000
-0.001500  59.000000
0.001500  59.000000
0.001500  59.000000
0.003700  59.000000
0.006000  59.000000
0.005200  59.000000
0.008200  59.000000
0.009700  59.000000
0.006700  59.000000
0.003700  59.000000
0.001500  59.000000
0.000700  59.000000
0.000700  59.000000
-0.003000  59.000000
-0.004600  59.000000
-0.003000  59.000000
-0.004600  59.000000
-0.005300  59.000000
-0.007500  59.000000
-0.006800  59.000000
-0.005300  59.000000
-0.003800  59.000000
-0.003000  59.000000
-0.003000  59.000000
-0.003000  59.000000
-0.003000  59.000000
-0.003000  58.900000
-0.001500  58.900000
-0.003000  58.900000
-0.001500  58.900000
0.000000  58.900000
0.000000  58.900000
0.000700  58.900000
0.004500  58.900000
0.005200  58.900000
0.005200  58.900000
0.006700  58.900000
0.004500  58.900000
0.004500  58.900000
0.003000  58.900000
0.003000  58.900000
0.001500  58.900000
0.001500  58.900000
0.003000  58.900000
0.001500  58.900000
0.000700  58.900000
0.000700  58.900000
0.001500  58.900000
0.000700  58.900000
0.000000  58.900000
-0.001500  58.900000
-0.001500  58.900000
-0.000800  58.900000
0.000000  58.900000
-0.004600  58.900000
-0.004600  58.900000
-0.003000  58.900000
-0.003000  58.900000
0.000700  58.900000
-0.000800  58.900000
-0.004600  58.900000
-0.005300  58.900000
-0.005300  58.900000
-0.003000  58.900000
-0.000800  58.900000
0.000000  58.900000
-0.000800  58.900000
-0.001500  58.900000
-0.003000  58.900000
-0.000800  58.900000
0.001500  58.900000
0.000000  58.900000
0.000700  58.900000
0.000000  58.900000
-0.000800  58.900000
0.000000  58.900000
0.000700  58.900000
0.004500  58.900000
0.004500  58.900000
0.003000  58.900000
0.001500  58.900000
-0.001500  58.900000
-0.003000  58.900000
-0.001500  58.900000
0.000700  58.900000
-0.000800  58.900000
-0.002300  58.900000
-0.003000  58.900000
-0.002300  58.900000
-0.001500  58.900000
-0.000800  58.900000
-0.000800  58.900000
-0.000800  58.900000
0.000700  58.900000
0.002200  58.900000
0.003000  58.900000
0.002200  58.900000
0.000700  58.900000
0.003000  58.900000
0.003700  58.900000
0.003000  58.900000
0.006700  58.900000
0.004500  58.900000
0.000000  58.900000
-0.001500  58.900000
-0.003000  58.900000
-0.002300  58.900000
-0.001500  58.900000
-0.001500  58.900000
0.001500  58.900000
0.002200  58.900000
0.003000  58.900000
0.005200  58.900000
0.005200  58.900000
0.005200  58.900000
0.004500  58.900000
0.003000  58.900000
0.004500  58.900000
0.001500  58.900000
0.000700  58.900000
0.003000  58.900000
0.003000  58.900000
0.001500  58.900000
-0.000800  58.900000
-0.000800  58.900000
-0.001500  58.900000
-0.003000  58.800000
-0.001500  58.800000
-0.001500  58.800000
0.000700  58.800000
0.003000  58.800000
0.002200  58.800000
0.000700  58.800000
0.000000  58.800000
-0.001500  58.800000
-0.003000  58.800000
0.000700  58.800000
-0.003000  58.800000
-0.005300  58.800000
-0.004600  58.800000
-0.003800  58.800000
-0.002300  58.800000
-0.003000  58.800000
-0.003800  58.800000
-0.001500  58.800000
0.003000  58.800000
0.005200  58.800000
0.005200  58.800000
0.003700  58.800000
0.003000  58.800000
0.001500  58.800000
0.003000  58.800000
0.000700  58.800000
-0.000800  58.800000
-0.002300  58.800000
-0.005300  58.800000
-0.004600  58.800000
-0.007500  58.800000
-0.008300  58.800000
-0.009100  58.800000
-0.006800  58.800000
-0.005300  58.800000
-0.005300  58.800000
-0.003000  58.800000
-0.000800  58.800000
0.000000  58.800000
0.000700  58.800000
0.000000  58.800000
0.000700  58.800000
0.004500  58.800000
0.004500  58.800000
0.003700  58.800000
0.009000  58.800000
0.010500  58.800000
0.007500  58.800000
0.009700  58.800000
0.009700  58.800000
0.007500  58.800000
0.006700  58.800000
0.003700  58.800000
0.003000  58.800000
0.003000  58.800000
-0.001500  58.800000
-0.006800  58.800000
-0.008300  58.800000
-0.007500  58.800000
-0.009100  58.800000
-0.009100  58.800000
-0.004600  58.800000
-0.003800  58.800000
-0.004600  58.800000
-0.003000  58.800000
-0.003800  58.800000
-0.001500  58.800000
0.001500  58.800000
0.002200  58.800000
0.001500  58.800000
0.000000  58.800000
0.001500  58.800000
0.001500  58.800000
0.003000  58.800000
0.005200  58.800000
0.005200  58.800000
0.005200  58.800000
0.005200  58.800000
0.008200  58.800000
0.008200  58.800000
0.004500  58.800000
0.000700  58.800000
-0.000800  58.800000
-0.001500  58.800000
-0.003000  58.800000
-0.003000  58.800000
-0.003800  58.800000
-0.005300  58.800000
-0.004600  58.800000
-0.004600  58.800000
-0.002300  58.800000
-0.001500  58.800000
-0.003000  58.800000
-0.002300  58.800000
-0.000800  58.800000
0.002200  58.800000
0.001500  58.800000
0.003700  58.800000
0.004500  58.800000
0.004500  58.800000
0.006000  58.800000
0.007500  58.800000
0.002200  58.800000
-0.000800  58.800000
-0.000800  58.800000
-0.001500  58.800000
-0.003000  58.800000
-0.004600  58.800000
-0.004600  58.800000
-0.004600  58.800000
-0.003800  58.800000
-0.003000  58.800000
-0.003000  58.800000
-0.004600  58.800000
-0.005300  58.800000
-0.001500  58.800000
0.000700  58.800000
0.000700  58.800000
0.000000  58.800000
0.001500  58.800000
0.001500  58.800000
0.000700  58.800000
0.000700  58.800000
0.002200  58.800000
0.004500  58.800000
0.003700  58.800000
0.000700  58.800000
0.000000  58.800000
0.001500  58.800000
0.000000  58.800000
-0.000800  58.800000
-0.000800  58.800000
0.000700  58.800000
0.001500  58.800000
0.002200  58.800000
0.005200  58.800000
0.005200  58.800000
0.004500  58.800000
0.001500  58.800000
-0.000800  58.800000
-0.001500  58.800000
-0.003000  58.800000
-0.003000  58.800000
-0.003800  58.800000
-0.004600  58.800000
-0.005300  58.800000
-0.002300  58.800000
-0.001500  58.800000
0.000700  58.800000
-0.000800  58.900000
-0.002300  58.900000
-0.000800  58.900000
-0.001500  58.900000
0.001500  58.900000
0.003700  58.900000
0.005200  58.900000
0.003700  58.900000
-0.001500  58.900000
-0.003800  58.900000
-0.003800  58.900000
-0.004600  58.900000
-0.003800  58.900000
-0.001500  58.900000
0.002200  58.900000
0.003000  58.900000
0.001500  58.900000
0.000700  58.900000
-0.000800  58.900000
0.000700  58.900000
0.001500  58.900000
-0.000800  58.900000
-0.000800  58.900000
0.002200  58.900000
0.001500  58.900000
-0.004600  58.900000
-0.004600  58.900000
-0.003800  58.900000
-0.005300  58.900000
-0.002300  58.900000
-0.003000  58.900000
-0.004600  58.900000
-0.000800  58.900000
0.000700  58.900000
0.004500  58.900000
0.002200  58.900000
0.000700  58.900000
-0.000800  58.900000
-0.003000  58.900000
-0.004600  58.900000
-0.003800  58.900000
-0.001500  58.900000
0.000700  58.900000
0.002200  58.900000
0.003700  58.900000
0.003000  58.900000
0.001500  58.900000
0.000000  58.900000
0.000000  58.900000
0.000000  58.900000
-0.001500  58.900000
-0.003000  58.900000
-0.001500  58.900000
-0.000800  58.900000
-0.000800  58.900000
0.000700  58.900000
0.000700  58.900000
0.001500  58.900000
0.000000  58.900000
0.001500  58.900000
0.006000  58.900000
0.006700  58.900000
0.004500  58.900000
0.001500  58.900000
0.001500  58.900000
0.002200  58.900000
0.003000  58.900000
0.000700  58.900000
-0.000800  58.900000
-0.000800  58.900000
-0.003000  58.900000
-0.001500  58.900000
-0.001500  58.900000
-0.001500  58.900000
-0.003000  58.900000
-0.003800  58.900000
-0.001500  58.900000
-0.000800  58.900000
0.000000  58.900000
0.001500  58.900000
0.003000  58.900000
0.003000  58.900000
0.002200  58.900000
0.003000  58.900000
0.004500  58.900000
0.005200  58.900000
0.006700  58.900000
0.002200  58.900000
0.001500  58.900000
0.004500  58.900000
0.001500  58.900000
0.000700  58.900000
-0.000800  58.900000
-0.001500  58.900000
-0.005300  58.900000
-0.009100  58.900000
-0.008300  58.900000
-0.008300  58.900000
-0.007500  58.900000
-0.007500  58.900000
-0.006000  58.900000
-0.003000  58.900000
-0.003800  58.900000
-0.004600  58.900000
0.000000  58.900000
0.006000  58.900000
0.006700  58.900000
0.004500  58.900000
0.006000  58.900000
0.005200  58.900000
0.004500  58.900000
0.002200  58.900000
-0.001500  58.900000
-0.001500  58.900000
-0.001500  58.900000
0.001500  58.900000
0.004500  58.900000
0.001500  58.900000
0.004500  58.900000
0.005200  58.900000
0.003000  59.000000
0.004500  59.000000
0.000700  59.000000
-0.000800  59.000000
0.001500  59.000000
0.002200  59.000000
0.004500  59.000000
0.005200  59.000000
0.003000  59.000000
0.000700  59.000000
-0.001500  59.000000
-0.002300  59.000000
-0.003000  59.000000
-0.001500  59.000000
-0.001500  59.000000
-0.004600  59.000000
-0.005300  59.000000
-0.007500  59.000000
-0.006800  59.000000
-0.005300  59.000000
-0.005300  59.000000
-0.001500  59.000000
0.000000  59.000000
0.000000  59.000000
-0.000800  59.000000
0.000000  59.000000
0.000000  59.000000
0.002200  59.000000
0.005200  59.000000
0.004500  59.000000
0.005200  59.000000
0.004500  59.000000
0.002200  59.000000
0.000700  59.000000
0.000700  59.000000
0.001500  59.100000
0.001500  59.100000
0.001500  59.100000
0.000000  59.100000
-0.000800  59.100000
-0.000800  59.100000
0.000000  59.100000
0.000700  59.100000
-0.001500  59.100000
-0.003000  59.100000
-0.003000  59.100000
-0.004600  59.100000
-0.002300  59.100000
-0.000800  59.100000
-0.003000  59.100000
-0.001500  59.100000
-0.000800  59.100000
-0.002300  59.100000
-0.001500  59.100000
0.000000  59.200000
0.000700  59.200000
0.001500  59.200000
0.001500  59.200000
0.003000  59.200000
0.003000  59.200000
0.002200  59.200000
0.004500  59.200000
0.004500  59.200000
0.004500  59.200000
0.000700  59.200000
-0.003000  59.200000
-0.003800  59.200000
-0.001500  59.300000
0.000000  59.300000
0.000700  59.300000
-0.003000  59.300000
-0.005300  59.300000
-0.003000  59.300000
-0.001500  59.300000
-0.001500  59.300000
-0.005300  59.300000
-0.001500  59.300000
0.000700  59.300000
0.000700  59.300000
0.002200  59.300000
0.003000  59.400000
0.000700  59.400000
-0.001500  59.400000
0.000700  59.400000
0.001500  59.400000
0.000700  59.400000
0.001500  59.400000
0.003000  59.400000
0.003000  59.400000
-0.000800  59.400000
0.000000  59.400000
-0.001500  59.400000
-0.003000  59.400000
-0.004600  59.400000
-0.009100  59.400000
-0.009800  59.400000
-0.008300  59.400000
-0.006000  59.500000
-0.003000  59.500000
-0.000800  59.500000
0.004500  59.500000
0.007500  59.500000
0.009000  59.500000
0.015700  59.500000
0.018000  59.600000
0.014200  59.600000
0.005200  59.600000
0.000700  59.600000
0.001500  59.600000
-0.000800  59.600000
-0.003800  59.600000
-0.003800  59.600000
-0.003000  59.600000
-0.005300  59.700000
-0.003000  59.700000
-0.004600  59.700000
-0.004600  59.700000
-0.003000  59.700000
-0.003000  59.700000
-0.003000  59.700000
-0.003000  59.700000
0.000700  59.700000
-0.000800  59.700000
-0.001500  59.800000
-0.002300  59.800000
0.000700  59.800000
0.001500  59.800000
-0.001500  59.800000
-0.001500  59.800000
-0.003000  59.800000
-0.003000  59.800000
-0.002300  59.800000
-0.003000  59.800000
-0.006800  59.800000
-0.008300  59.800000
-0.003000  59.800000
0.000000  59.800000
0.003000  59.800000
0.004500  59.800000
0.006000  59.800000
0.006700  59.900000
0.004500  59.900000
0.001500  59.900000
0.003000  59.900000
0.005200  59.900000
-0.001500  59.900000
-0.006800  59.900000
-0.006800  59.900000
-0.004600  59.900000
0.002200  59.900000
0.009700  59.900000
0.014200  59.900000
0.019500  59.900000
0.026200  59.900000
0.022500  60.000000
0.014200  60.000000
0.011200  60.000000
0.002200  60.000000
0.000700  60.000000
0.001500  60.000000
0.000700  60.000000
-0.003000  60.000000
-0.006000  60.000000
-0.006800  60.000000
-0.006800  60.000000
-0.005300  60.000000
-0.009800  60.000000
-0.012000  60.100000
-0.010500  60.100000
-0.008300  60.100000
-0.006800  60.100000
-0.006000  60.100000
-0.003800  60.100000
-0.006800  60.100000
-0.014300  60.100000
-0.016500  60.100000
-0.012800  60.100000
-0.011300  60.100000
-0.010500  60.100000
-0.012000  60.100000
-0.015800  60.200000
-0.014300  60.200000
-0.003000  60.200000
0.009700  60.200000
0.010500  60.200000
0.006700  60.200000
0.003000  60.200000
0.015000  60.200000
0.029200  60.200000
0.029200  60.200000
0.030700  60.200000
0.029200  60.200000
0.016500  60.200000
0.004500  60.200000
0.003000  60.200000
0.005200  60.300000
0.007500  60.300000
0.003000  60.300000
-0.002300  60.300000
-0.006800  60.300000
-0.009800  60.300000
-0.010500  60.300000
-0.012000  60.300000
-0.012000  60.300000
-0.012800  60.300000
-0.015000  60.300000
-0.018100  60.300000
-0.016500  60.300000
-0.015000  60.300000
-0.014300  60.300000
-0.009800  60.300000
-0.003000  60.300000
0.004500  60.300000
0.012000  60.300000
0.014200  60.300000
0.015700  60.300000
0.012700  60.300000
0.004500  60.300000
0.001500  60.400000
-0.001500  60.400000
-0.002300  60.400000
0.001500  60.400000
0.001500  60.400000
-0.001500  60.400000
-0.001500  60.400000
0.001500  60.400000
0.000700  60.400000
-0.004600  60.400000
-0.007500  60.500000
-0.005300  60.500000
-0.002300  60.500000
-0.002300  60.500000
-0.001500  60.500000
0.000700  60.500000
0.001500  60.500000
0.000700  60.500000
0.003000  60.500000
0.006700  60.500000
0.006700  60.500000
0.007500  60.500000
0.006700  60.500000
0.006700  60.500000
0.006000  60.500000
0.005200  60.500000
0.006000  60.500000
0.005200  60.500000
0.001500  60.500000
-0.001500  60.500000
-0.005300  60.500000
-0.003000  60.500000
-0.003000  60.400000
-0.006800  60.400000
-0.012000  60.400000
-0.011300  60.400000
-0.010500  60.400000
-0.011300  60.400000
-0.008300  60.400000
-0.006800  60.400000
-0.002300  60.400000
0.005200  60.400000
0.008200  60.400000
0.006700  60.400000
0.009700  60.400000
0.012000  60.300000
0.011200  60.300000
0.013500  60.300000
0.013500  60.300000
0.014200  60.300000
0.009700  60.300000
0.004500  60.300000
0.003000  60.300000
-0.000800  60.300000
-0.006000  60.300000
-0.009800  60.300000
-0.006800  60.300000
-0.002300  60.200000
-0.003000  60.200000
-0.000800  60.200000
0.006700  60.200000
0.006000  60.200000
0.004500  60.100000
0.001500  60.100000
-0.002300  60.100000
-0.010500  60.100000
-0.019500  60.100000
-0.020300  60.100000
-0.015800  60.000000
-0.012800  60.000000
-0.009800  60.000000
-0.004600  60.000000
-0.003800  59.900000
0.001500  59.900000
0.013500  59.900000
0.016500  59.900000
0.009000  59.900000
-0.000800  59.900000
-0.002300  59.900000
0.000700  59.800000
0.006700  59.800000
0.010500  59.800000
0.003700  59.800000
0.000700  59.800000
-0.002300  59.800000
-0.004600  59.800000
-0.005300  59.700000
-0.001500  59.700000
0.000700  59.700000
0.000700  59.700000
0.003700  59.700000
0.007500  59.600000
0.012000  59.600000
0.015700  59.600000
0.008200  59.600000
-0.004600  59.600000
-0.002300  59.500000
-0.001500  59.500000
-0.006000  59.500000
-0.008300  59.500000
-0.010500  59.400000
-0.008300  59.400000
-0.004600  59.400000
-0.002300  59.400000
0.000000  59.400000
0.000700  59.400000
-0.000800  59.400000
-0.003800  59.300000
-0.006800  59.300000
-0.003000  59.300000
-0.003000  59.300000
-0.006800  59.200000
-0.005300  59.200000
0.000000  59.200000
0.007500  59.200000
0.010500  59.200000
0.010500  59.100000
0.011200  59.100000
0.011200  59.100000
0.009700  59.100000
0.004500  59.000000
-0.000800  59.000000
-0.006800  59.000000
-0.009100  59.000000
-0.011300  59.000000
-0.013500  58.900000
-0.012000  58.900000
-0.007500  58.900000
-0.004600  58.900000
0.004500  58.900000
0.012700  58.900000
0.008200  58.800000
0.005200  58.800000
0.000700  58.800000
-0.005300  58.800000
0.001500  58.700000
0.000700  58.700000
-0.000800  58.700000
0.006700  58.700000
0.003000  58.600000
0.000000  58.600000
0.016500  58.600000
0.027700  58.500000
0.018700  58.500000
0.003000  58.500000
-0.002300  58.500000
-0.007500  58.500000
-0.005300  58.500000
0.000700  58.400000
-0.003000  58.400000
-0.011300  58.400000
-0.014300  58.400000
-0.005300  58.300000
-0.006800  58.300000
-0.008300  58.300000
-0.008300  58.200000
-0.008300  58.200000
0.002200  58.100000
0.008200  58.100000
0.005200  58.100000
0.001500  58.000000
0.006000  58.000000
0.012000  58.000000
0.013500  58.000000
0.008200  58.000000
0.002200  57.900000
-0.000800  57.900000
-0.003800  57.800000
-0.004600  57.800000
-0.005300  57.800000
-0.004600  57.700000
-0.003800  57.700000
-0.004600  57.600000
-0.004600  57.600000
-0.002300  57.600000
0.000700  57.600000
0.000700  57.500000
0.000000  57.500000
-0.000800  57.400000
0.000700  57.400000
0.002200  57.300000
0.000700  57.300000
-0.000800  57.200000
0.006000  57.200000
0.009700  57.200000
0.006700  57.100000
0.006000  57.100000
0.003000  57.100000
0.001500  57.000000
0.002200  57.000000
0.004500  56.900000
0.006700  56.900000
0.004500  56.800000
-0.008300  56.800000
-0.015800  56.700000
-0.020300  56.700000
-0.018800  56.700000
-0.012800  56.600000
-0.010500  56.500000
-0.003000  56.500000
0.007500  56.400000
0.011200  56.400000
0.009000  56.300000
0.005200  56.300000
0.003700  56.200000
0.009000  56.200000
0.009000  56.200000
0.008200  56.100000
0.005200  56.000000
-0.005300  56.000000
-0.015000  55.900000
-0.022500  55.900000
-0.018800  55.800000
-0.012800  55.800000
-0.001500  55.800000
0.009700  55.700000
0.012000  55.700000
0.010500  55.600000
0.000700  55.500000
-0.010500  55.500000
-0.015800  55.400000
-0.012000  55.400000
-0.003000  55.300000
0.007500  55.300000
0.003700  55.300000
0.005200  55.200000
0.017200  55.200000
0.015700  55.100000
0.003000  55.000000
-0.004600  55.000000
-0.003800  54.900000
-0.002300  54.900000
0.001500  54.800000
0.002200  54.800000
0.006000  54.700000
0.009700  54.700000
0.001500  54.600000
-0.001500  54.600000
-0.001500  54.500000
-0.000800  54.400000
0.010500  54.400000
0.015000  54.400000
0.005200  54.300000
-0.000800  54.200000
-0.005300  54.200000
-0.012000  54.100000
-0.015800  54.000000
-0.014300  54.000000
-0.006800  54.000000
0.001500  53.900000
0.008200  53.900000
0.009000  53.800000
0.010500  53.700000
0.015000  53.700000
0.009000  53.600000
0.003700  53.500000
0.006700  53.500000
-0.003000  53.400000
-0.007500  53.400000
-0.005300  53.300000
-0.006800  53.300000
-0.005300  53.200000
-0.005300  53.100000
-0.003000  53.100000
-0.003000  53.000000
-0.002300  53.000000
0.000700  52.900000
-0.001500  52.800000
-0.006800  52.800000
-0.007500  52.700000
-0.009800  52.700000
-0.012800  52.600000
-0.012000  52.500000
-0.010500  52.500000
-0.009100  52.500000
-0.007500  52.400000
0.000700  52.300000
0.003000  52.300000
-0.000800  52.200000
-0.009800  52.200000
-0.013500  52.100000
-0.000800  52.100000
0.014200  52.000000
0.018000  52.000000
0.007500  51.900000
0.005200  51.800000
0.014200  51.800000
0.008200  51.700000
-0.003000  51.700000
-0.009100  51.700000
-0.006800  51.600000
0.004500  51.500000
0.013500  51.400000
0.012000  51.400000
0.009700  51.300000
0.003700  51.300000
-0.012800  51.300000
-0.015000  51.200000
-0.012000  51.100000
-0.015800  51.100000
-0.012800  51.000000
-0.006000  50.900000
0.010500  50.900000
0.028500  50.800000
0.030700  50.800000
0.017200  50.700000
0.001500  50.700000
0.000700  50.600000
0.004500  50.500000
0.001500  50.500000
-0.004600  50.400000
-0.005300  50.400000
0.003000  50.300000
0.008200  50.300000
-0.001500  50.200000
-0.004600  50.100000
-0.000800  50.100000
0.006700  50.000000
0.015000  50.000000
0.004500  49.900000
-0.006800  49.900000
-0.009800  49.800000
-0.005300  49.700000
-0.001500  49.700000
-0.003800  49.600000
-0.002300  49.600000
0.002200  49.500000
0.004500  49.500000
0.001500  49.400000
0.001500  49.400000
0.000700  49.300000
-0.000800  49.200000
-0.003000  49.100000
-0.004600  49.100000
-0.011300  49.000000
-0.016500  49.000000
-0.017300  49.000000
-0.014300  48.900000
-0.006000  48.800000
0.000700  48.800000
0.005200  48.700000
0.004500  48.600000
0.007500  48.600000
0.014200  48.500000
0.006700  48.500000
-0.003000  48.400000
-0.004600  48.300000
0.001500  48.300000
0.009700  48.200000
0.005200  48.100000
-0.001500  48.100000
-0.005300  48.000000
-0.009100  47.900000
-0.012000  47.900000
-0.015800  47.800000
-0.015000  47.800000
-0.012000  47.700000
-0.004600  47.700000
0.008200  47.600000
0.023200  47.600000
0.033000  47.500000
0.027000  47.500000
0.009000  47.400000
0.000000  47.300000
-0.003800  47.300000
-0.006800  47.200000
-0.008300  47.200000
-0.010500  47.100000
-0.008300  47.100000
0.004500  47.000000
0.014200  47.000000
0.010500  46.900000
0.005200  46.800000
0.012000  46.800000
0.020200  46.800000
0.009700  46.700000
-0.003800  46.600000
-0.004600  46.600000
-0.005300  46.500000
-0.006800  46.500000
-0.018100  46.400000
-0.019500  46.400000
-0.013500  46.300000
-0.012000  46.300000
-0.014300  46.200000
-0.015800  46.200000
-0.010500  46.100000
-0.006800  46.100000
0.000000  46.000000
0.005200  45.900000
0.008200  45.900000
0.001500  45.900000
-0.005300  45.800000
-0.008300  45.800000
-0.012800  45.700000
-0.009100  45.600000
0.000000  45.600000
0.009700  45.500000
0.019500  45.500000
0.019500  45.400000
0.009700  45.400000
0.000700  45.300000
-0.003800  45.200000
-0.005300  45.200000
0.004500  45.100000
0.020200  45.100000
0.039000  45.000000
0.042000  45.000000
0.019500  44.900000
0.003000  44.900000
-0.006800  44.800000
-0.018100  44.700000
-0.017300  44.600000
-0.013500  44.600000
-0.010500  44.600000
-0.012000  44.500000
-0.016500  44.500000
-0.015800  44.400000
-0.014300  44.400000
-0.016500  44.300000
-0.012800  44.300000
-0.011300  44.200000
-0.011300  44.200000
-0.003800  44.100000
0.000000  44.100000
0.000000  44.100000
-0.003800  44.000000
0.004500  43.900000
0.023200  43.900000
0.029200  43.800000
0.027000  43.800000
0.023200  43.700000
0.021000  43.600000
0.020200  43.600000
0.012000  43.600000
0.003000  43.500000
-0.003000  43.500000
-0.010500  43.400000
-0.012000  43.400000
-0.009800  43.300000
-0.011300  43.200000
-0.013500  43.200000
-0.009800  43.100000
-0.005300  43.100000
-0.005300  43.100000
-0.004600  43.000000
-0.005300  42.900000
-0.007500  42.900000
-0.003000  42.800000
0.004500  42.800000
0.009700  42.700000
-0.008300  42.700000
-0.018800  42.600000
-0.003800  42.600000
0.012000  42.500000
0.025500  42.500000
0.022500  42.400000
0.014200  42.300000
0.002200  42.300000
-0.006800  42.300000
0.000000  42.200000
0.006000  42.200000
0.011200  42.100000
0.005200  42.000000
-0.001500  42.000000
-0.001500  41.900000
-0.006800  41.900000
-0.011300  41.800000
-0.012000  41.800000
-0.010500  41.700000
-0.002300  41.700000
0.006000  41.600000
0.004500  41.500000
0.002200  41.500000
-0.005300  41.400000
-0.011300  41.400000
-0.016500  41.400000
-0.022500  41.300000
-0.021800  41.300000
-0.016500  41.200000
-0.004600  41.100000
0.010500  41.100000
0.021700  41.000000
0.023200  40.900000
0.017200  40.900000
0.009000  40.900000
0.001500  40.800000
0.002200  40.700000
-0.001500  40.700000
-0.008300  40.600000
-0.009100  40.600000
-0.003800  40.500000
-0.003000  40.400000
-0.004600  40.400000
0.000700  40.400000
0.000700  40.300000
0.000700  40.200000
0.014200  40.200000
0.023200  40.100000
0.025500  40.100000
0.016500  40.000000
-0.000800  40.000000
-0.003000  39.900000
-0.003000  39.900000
-0.014300  39.800000
-0.018100  39.700000
-0.015800  39.700000
-0.011300  39.600000
-0.003000  39.600000
0.006000  39.600000
0.009000  39.500000
0.008200  39.400000
0.006700  39.300000
0.000000  39.300000
-0.003000  39.300000
0.003000  39.200000
-0.003800  39.100000
-0.024000  39.100000
-0.030000  39.100000
-0.033800  39.000000
-0.027800  38.900000
-0.008300  38.900000
0.005200  38.800000
0.016500  38.800000
0.040500  38.700000
0.058500  38.600000
0.048700  38.600000
0.028500  38.600000
0.002200  38.500000
-0.009800  38.500000
-0.012800  38.400000
-0.009800  38.300000
-0.003800  38.200000
-0.009100  38.200000
-0.004600  38.200000
0.009000  38.200000
0.018000  38.100000
0.012000  38.000000
0.002200  38.000000
-0.004600  37.900000
-0.003000  37.900000
-0.003000  37.800000
0.000000  37.800000
0.007500  37.700000
0.004500  37.700000
-0.003000  37.600000
-0.003000  37.600000
0.000700  37.500000
0.000700  37.500000
-0.001500  37.400000
-0.005300  37.300000
-0.006000  37.300000
-0.009100  37.200000
-0.012800  37.200000
-0.016500  37.100000
-0.016500  37.100000
-0.011300  37.000000
0.000700  36.900000
0.009000  36.900000
0.001500  36.900000
-0.009100  36.800000
-0.009100  36.700000
-0.012000  36.600000
-0.008300  36.600000
0.001500  36.500000
0.003000  36.400000
0.007500  36.400000
0.016500  36.400000
0.019500  36.300000
0.012000  36.200000
0.007500  36.200000
-0.009800  36.100000
-0.029300  36.000000
-0.023300  36.000000
-0.009100  35.900000
0.012000  35.900000
0.026200  35.800000
0.034500  35.700000
0.033000  35.700000
0.024000  35.600000
0.013500  35.500000
0.000700  35.500000
-0.009800  35.400000
-0.022500  35.400000
-0.027000  35.300000
-0.031500  35.200000
-0.033800  35.200000
-0.026300  35.100000
-0.025600  35.100000
-0.012000  35.000000
0.009000  35.000000
0.021700  34.900000
0.045000  34.800000
0.049500  34.800000
0.021700  34.700000
0.005200  34.600000
0.004500  34.600000
0.004500  34.500000
-0.004600  34.500000
-0.012800  34.400000
-0.008300  34.400000
-0.005300  34.300000
-0.006000  34.200000
-0.003000  34.200000
0.003000  34.100000
-0.000800  34.100000
-0.006000  34.000000
-0.009100  33.900000
-0.012800  33.900000
-0.014300  33.800000
-0.016500  33.800000
-0.011300  33.700000
-0.005300  33.600000
0.001500  33.600000
0.012000  33.600000
0.025500  33.500000
0.032200  33.400000
0.020200  33.400000
-0.000800  33.300000
-0.016500  33.300000
-0.020300  33.200000
-0.016500  33.200000
-0.004600  33.100000
0.008200  33.100000
0.020200  33.000000
0.021700  32.900000
0.023200  32.900000
0.006700  32.800000
-0.018800  32.800000
-0.023300  32.800000
-0.030800  32.700000
-0.031500  32.600000
-0.026300  32.500000
-0.012000  32.500000
0.005200  32.400000
0.013500  32.400000
0.022500  32.400000
0.019500  32.300000
0.010500  32.300000
0.007500  32.200000
0.012700  32.100000
0.019500  32.100000
0.012000  32.000000
0.008200  31.900000
-0.000800  31.900000
-0.005300  31.900000
-0.001500  31.800000
0.003000  31.700000
-0.001500  31.700000
-0.011300  31.600000
-0.014300  31.600000
-0.012800  31.500000
-0.013500  31.400000
-0.019500  31.400000
-0.023300  31.300000
-0.019500  31.300000
-0.012000  31.200000
-0.003000  31.100000
0.004500  31.100000
0.006700  31.000000
0.010500  31.000000
0.008200  30.900000
0.012700  30.800000
0.015700  30.800000
-0.000800  30.700000
0.000000  30.600000
-0.004600  30.600000
-0.021800  30.500000
-0.021800  30.500000
-0.016500  30.400000
-0.012000  30.300000
-0.004600  30.200000
0.018000  30.100000
0.045000  30.100000
0.051700  30.100000
0.025500  30.000000
0.012700  29.900000
0.011200  29.800000
0.000700  29.800000
0.014200  29.700000
0.015700  29.700000
0.010500  29.600000
-0.002300  29.500000
-0.018800  29.400000
-0.022500  29.300000
-0.019500  29.300000
-0.005300  29.200000
0.000000  29.200000
0.000000  29.100000
-0.003800  29.000000
-0.009100  28.900000
-0.010500  28.900000
-0.003000  28.800000
0.015700  28.800000
0.018000  28.700000
-0.001500  28.600000
-0.012000  28.500000
-0.012000  28.400000
-0.012000  28.400000
-0.001500  28.300000
-0.005300  28.300000
-0.010500  28.200000
-0.003800  28.100000
0.001500  28.100000
-0.006800  28.000000
-0.019500  27.900000
-0.006000  27.900000
0.009000  27.800000
0.003700  27.700000
-0.001500  27.600000
-0.008300  27.600000
-0.012000  27.500000
0.001500  27.400000
0.010500  27.400000
0.014200  27.300000
0.018000  27.300000
0.014200  27.200000
0.005200  27.200000
0.002200  27.100000
-0.002300  27.000000
-0.015800  27.000000
-0.009100  27.000000
0.000700  26.900000
-0.000800  26.800000
-0.014300  26.800000
-0.021800  26.700000
-0.019500  26.600000
-0.014300  26.600000
-0.000800  26.500000
0.003000  26.500000
0.005200  26.500000
0.019500  26.400000
0.014200  26.300000
0.009000  26.300000
0.025500  26.200000
0.037500  26.100000
0.036700  26.100000
0.011200  26.100000
-0.005300  26.000000
-0.012000  26.000000
-0.023300  25.900000
-0.019500  25.800000
-0.010500  25.800000
0.000000  25.700000
0.014200  25.700000
0.027000  25.600000
0.021700  25.600000
0.006700  25.500000
-0.009100  25.500000
-0.024800  25.400000
-0.021800  25.300000
-0.016500  25.300000
-0.021000  25.200000
-0.015800  25.200000
0.001500  25.200000
0.008200  25.100000
0.019500  25.000000
0.035200  25.000000
0.020200  24.900000
-0.003000  24.900000
-0.003800  24.800000
0.006700  24.700000
0.015700  24.700000
0.009000  24.700000
-0.001500  24.600000
-0.003000  24.500000
-0.011300  24.500000
-0.009100  24.400000
0.001500  24.400000
0.008200  24.300000
0.009000  24.300000
0.003000  24.200000
-0.001500  24.100000
-0.009100  24.100000
-0.018100  24.100000
-0.029300  24.000000
-0.029300  23.900000
-0.015800  23.900000
-0.001500  23.800000
0.013500  23.800000
0.010500  23.700000
-0.008300  23.700000
-0.014300  23.600000
-0.013500  23.600000
-0.007500  23.500000
0.008200  23.400000
0.015700  23.400000
0.012700  23.400000
0.004500  23.300000
-0.008300  23.300000
-0.009100  23.200000
0.001500  23.100000
0.008200  23.000000
0.000700  23.000000
-0.007500  23.000000
-0.009100  22.900000
-0.004600  22.900000
0.012000  22.800000
0.014200  22.800000
0.001500  22.700000
-0.008300  22.700000
-0.015800  22.600000
-0.016500  22.600000
-0.024000  22.500000
-0.019500  22.500000
-0.004600  22.500000
0.006700  22.400000
0.022500  22.300000
0.015700  22.300000
0.021000  22.200000
0.042000  22.200000
0.039000  22.100000
0.012000  22.000000
-0.008300  22.000000
0.001500  22.000000
0.008200  22.000000
0.013500  21.900000
0.008200  21.800000
-0.008300  21.800000
-0.006800  21.700000
0.001500  21.700000
0.007500  21.600000
0.003000  21.600000
0.004500  21.500000
0.002200  21.500000
-0.002300  21.500000
-0.012000  21.400000
-0.024000  21.300000
-0.024000  21.300000
-0.006800  21.200000
0.020200  21.200000
0.025500  21.100000
0.013500  21.100000
0.009000  21.100000
0.000700  21.000000
-0.013500  21.000000
-0.013500  20.900000
-0.007500  20.900000
-0.003000  20.900000
0.000000  20.800000
0.005200  20.800000
0.005200  20.700000
-0.006800  20.700000
-0.022500  20.700000
-0.023300  20.600000
-0.014300  20.600000
-0.005300  20.500000
-0.003000  20.500000
-0.003000  20.500000
0.005200  20.400000
0.004500  20.400000
0.004500  20.300000
0.006700  20.200000
0.004500  20.200000
0.002200  20.200000
-0.000800  20.200000
-0.001500  20.200000
0.005200  20.100000
0.012000  20.100000
0.008200  20.000000
-0.001500  20.000000
-0.001500  19.900000
0.006700  19.900000
0.006000  19.900000
-0.003000  19.800000
-0.009100  19.800000
-0.012000  19.800000
-0.006000  19.700000
-0.006800  19.700000
-0.017300  19.700000
-0.021800  19.600000
-0.023300  19.600000
-0.021800  19.500000
-0.010500  19.500000
0.009000  19.400000
0.014200  19.400000
0.024000  19.300000
0.029200  19.300000
0.010500  19.300000
0.000700  19.200000
0.000000  19.200000
0.004500  19.100000
0.003000  19.100000
-0.009100  19.100000
-0.012000  19.000000
0.003000  19.000000
0.019500  18.900000
0.017200  18.900000
0.007500  18.900000
-0.001500  18.800000
-0.005300  18.800000
-0.008300  18.700000
-0.012800  18.600000
-0.013500  18.600000
-0.009100  18.600000
-0.001500  18.500000
0.014200  18.500000
0.021700  18.500000
0.010500  18.400000
0.010500  18.400000
0.002200  18.400000
-0.009100  18.300000
-0.003800  18.300000
0.000000  18.300000
0.000700  18.200000
-0.008300  18.200000
-0.010500  18.100000
-0.004600  18.100000
-0.001500  18.000000
0.000700  18.000000
0.003700  18.000000
0.007500  18.000000
0.005200  17.900000
0.005200  17.900000
-0.001500  17.800000
-0.015000  17.800000
-0.012800  17.800000
0.005200  17.700000
0.001500  17.700000
-0.003000  17.600000
0.014200  17.600000
0.012000  17.600000
0.005200  17.500000
0.012000  17.500000
0.018700  17.500000
0.010500  17.500000
-0.012800  17.400000
-0.022500  17.400000
-0.015000  17.300000
-0.001500  17.300000
0.012700  17.300000
0.004500  17.200000
-0.012000  17.100000
-0.021000  17.100000
-0.018100  17.100000
-0.001500  17.100000
0.016500  17.000000
0.046500  17.000000
0.041200  17.000000
0.000700  17.000000
-0.015800  17.000000
-0.025600  16.900000
-0.023300  16.900000
-0.009100  16.900000
-0.003000  16.800000
0.003700  16.800000
0.006000  16.800000
0.006000  16.700000
0.003700  16.700000
0.001500  16.700000
0.005200  16.600000
0.005200  16.600000
0.015700  16.600000
0.021700  16.600000
0.007500  16.600000
-0.006000  16.500000
-0.006000  16.500000
-0.004600  16.500000
-0.010500  16.400000
-0.013500  16.400000
-0.013500  16.400000
-0.009100  16.400000
-0.003000  16.300000
0.001500  16.300000
0.009000  16.300000
0.015700  16.200000
0.006000  16.200000
-0.008300  16.200000
-0.016500  16.200000
-0.019500  16.200000
-0.015000  16.100000
0.002200  16.100000
0.015700  16.000000
0.003000  16.000000
-0.006800  16.000000
-0.009100  16.000000
-0.000800  15.900000
0.009000  15.900000
0.009000  15.900000
0.004500  15.800000
-0.003800  15.800000
0.000000  15.800000
0.003000  15.700000
-0.001500  15.700000
-0.009800  15.700000
-0.025600  15.700000
-0.030000  15.700000
-0.027000  15.600000
-0.019500  15.600000
0.001500  15.600000
0.015700  15.500000
0.020200  15.500000
0.020200  15.400000
0.024000  15.400000
0.030000  15.400000
0.018700  15.400000
0.005200  15.400000
0.001500  15.300000
-0.004600  15.300000
-0.006000  15.300000
-0.003000  15.300000
-0.009800  15.300000
-0.018100  15.200000
-0.015800  15.200000
-0.021000  15.200000
-0.018100  15.200000
0.003000  15.100000
0.018000  15.100000
0.030700  15.100000
0.019500  15.100000
0.006700  15.000000
0.018000  15.000000
0.031500  14.900000
0.031500  14.900000
0.006700  14.900000
-0.016500  14.900000
-0.024800  14.900000
-0.026300  14.900000
-0.018100  14.800000
-0.009100  14.800000
0.005200  14.800000
0.024000  14.800000
0.024000  14.800000
0.009000  14.800000
-0.004600  14.800000
-0.012800  14.700000
-0.021800  14.700000
-0.023300  14.700000
-0.020300  14.700000
-0.021800  14.600000
-0.017300  14.600000
-0.016500  14.600000
-0.003000  14.500000
0.009000  14.500000
0.028500  14.500000
0.036700  14.500000
0.014200  14.500000
-0.005300  14.500000
-0.012800  14.400000
-0.000800  14.400000
0.005200  14.400000
-0.003800  14.400000
0.001500  14.400000
0.015700  14.400000
0.018000  14.400000
0.010500  14.300000
0.005200  14.300000
0.000000  14.300000
0.005200  14.300000
0.003000  14.200000
-0.003000  14.200000
-0.003000  14.200000
-0.000800  14.100000
0.000700  14.100000
0.000000  14.100000
-0.001500  14.100000
-0.010500  14.100000
-0.009800  14.000000
-0.008300  14.000000
-0.004600  14.000000
-0.002300  14.000000
-0.002300  13.900000
-0.001500  13.900000
-0.005300  13.900000
-0.011300  13.900000
-0.021000  13.900000
-0.019500  13.800000
-0.014300  13.800000
-0.006800  13.800000
0.003000  13.800000
0.005200  13.700000
0.006000  13.700000
-0.007500  13.600000
-0.008300  13.600000
0.012700  13.600000
0.024700  13.600000
0.030700  13.500000
0.024000  13.500000
0.005200  13.500000
-0.012800  13.500000
-0.004600  13.500000
0.010500  13.400000
0.005200  13.400000
0.004500  13.400000
-0.000800  13.300000
-0.003000  13.300000
0.000700  13.300000
-0.004600  13.200000
-0.013500  13.200000
-0.022500  13.200000
-0.022500  13.100000
-0.021800  13.100000
-0.024000  13.000000
-0.020300  13.000000
-0.009800  13.000000
-0.006000  13.000000
-0.010500  13.000000
-0.015000  13.000000
-0.004600  13.000000
0.026200  12.900000
0.055500  12.900000
0.062200  12.900000
0.033000  12.800000
0.004500  12.800000
-0.004600  12.800000
-0.004600  12.800000
0.008200  12.700000
0.018700  12.700000
0.024000  12.700000
0.027000  12.700000
0.021000  12.600000
0.003000  12.600000
-0.003000  12.600000
-0.001500  12.600000
-0.005300  12.600000
-0.015000  12.600000
-0.031500  12.600000
-0.038300  12.600000
-0.027800  12.600000
-0.006000  12.500000
0.003700  12.500000
0.004500  12.500000
0.012700  12.500000
0.009700  12.500000
-0.003000  12.500000
0.001500  12.500000
0.025500  12.400000
0.033000  12.400000
0.009700  12.400000
-0.016500  12.400000
-0.023300  12.400000
-0.018100  12.400000
-0.013500  12.300000
-0.009100  12.300000
-0.016500  12.300000
-0.021000  12.300000
-0.018800  12.300000
-0.015000  12.300000
-0.011300  12.300000
-0.009800  12.300000
0.000700  12.300000
0.019500  12.300000
0.013500  12.200000
-0.006800  12.200000
-0.013500  12.200000
-0.007500  12.200000
-0.003800  12.200000
-0.000800  12.200000
-0.003800  12.200000
-0.011300  12.200000
0.000700  12.200000
0.023200  12.100000
0.042700  12.100000
0.053200  12.100000
0.048000  12.100000
0.018000  12.100000
0.000700  12.100000
0.007500  12.100000
-0.004600  12.100000
0.000000  12.100000
0.009700  12.100000
-0.002300  12.100000
-0.009100  12.100000
-0.008300  12.100000
-0.012000  12.100000
-0.019500  12.000000
-0.022500  12.000000
-0.024800  12.000000
-0.015800  12.000000
-0.008300  12.000000
-0.000800  12.000000
0.023200  12.000000
0.019500  11.900000
-0.006800  11.900000
0.000000  11.900000
0.019500  11.900000
0.018700  11.800000
0.002200  11.800000
-0.015800  11.800000
-0.017300  11.700000
-0.003000  11.700000
0.006000  11.700000
0.008200  11.700000
0.018000  11.600000
0.005200  11.600000
-0.011300  11.600000
-0.018100  11.500000
-0.012000  11.500000
-0.002300  11.500000
0.003700  11.400000
0.008200  11.400000
0.000700  11.400000
-0.008300  11.300000
-0.021800  11.300000
-0.018800  11.300000
0.003000  11.200000
0.016500  11.200000
0.011200  11.200000
0.000700  11.200000
-0.004600  11.200000
-0.012800  11.100000
-0.010500  11.100000
0.001500  11.100000
0.005200  11.000000
-0.001500  11.000000
0.000700  11.000000
-0.001500  11.000000
-0.010500  10.900000
-0.009800  10.900000
0.003000  10.900000
0.023200  10.800000
0.018000  10.800000
0.007500  10.700000
0.003000  10.700000
0.003700  10.700000
0.006700  10.700000
0.009000  10.700000
0.031500  10.700000
0.031500  10.700000
0.001500  10.700000
-0.009100  10.700000
-0.003800  10.700000
0.006000  10.700000
0.018000  10.700000
-0.001500  10.700000
-0.018100  10.700000
-0.012800  10.600000
-0.021000  10.600000
-0.026300  10.600000
-0.021000  10.600000
-0.003000  10.600000
0.008200  10.600000
-0.005300  10.500000
-0.036800  10.500000
-0.035300  10.500000
-0.006800  10.500000
0.023200  10.500000
0.041200  10.500000
0.005200  10.500000
-0.024800  10.500000
-0.020300  10.500000
0.012700  10.500000
0.056200  10.500000
0.059200  10.500000
0.048700  10.500000
0.024700  10.500000
-0.005300  10.500000
-0.023300  10.500000
-0.038300  10.500000
-0.036100  10.400000
-0.041300  10.400000
-0.044300  10.400000
-0.040500  10.400000
-0.040500  10.400000
-0.043600  10.400000
-0.027800  10.400000
-0.007500  10.400000
0.005200  10.400000
0.024700  10.400000
0.025500  10.300000
0.020200  10.300000
0.018700  10.300000
0.012000  10.300000
0.021000  10.300000
0.033000  10.300000
0.019500  10.300000
0.019500  10.300000
0.018000  10.300000
-0.003800  10.300000
-0.003000  10.300000
-0.012800  10.300000
-0.016500  10.200000
-0.015800  10.200000
-0.009100  10.200000
0.000700  10.200000
-0.007500  10.100000
0.003000  10.100000
0.023200  10.000000
0.023200  10.000000
0.011200  10.000000
0.012000  9.900000
0.006000  9.900000
-0.003000  9.900000
-0.002300  9.900000
0.009000  9.900000
0.023200  9.800000
0.017200  9.800000
0.012000  9.700000
0.010500  9.700000
0.010500  9.700000
0.003700  9.600000
-0.000800  9.600000
-0.006000  9.500000
-0.024000  9.500000
-0.009100  9.500000
0.012000  9.500000
0.010500  9.500000
0.001500  9.400000
-0.018100  9.400000
-0.020300  9.400000
-0.014300  9.400000
-0.012800  9.400000
-0.009100  9.300000
-0.003800  9.300000
-0.006800  9.300000
-0.015000  9.300000
-0.009800  9.200000
0.001500  9.200000
0.006700  9.200000
0.002200  9.200000
-0.005300  9.100000
-0.017300  9.100000
-0.009800  9.000000
0.006700  9.000000
0.022500  9.000000
0.033000  9.000000
0.030700  9.000000
0.016500  9.000000
-0.009800  9.000000
-0.018100  9.000000
-0.019500  9.000000
-0.017300  9.000000
-0.012800  9.000000
-0.010500  9.000000
-0.008300  8.900000
-0.010500  8.900000
-0.012800  8.900000
-0.019500  8.900000
-0.001500  8.900000
0.030700  8.900000
0.038200  8.900000
0.023200  8.800000
-0.007500  8.800000
-0.014300  8.800000
0.005200  8.800000
0.012000  8.800000
0.016500  8.800000
0.011200  8.800000
-0.007500  8.800000
-0.014300  8.800000
-0.020300  8.800000
-0.030000  8.800000
-0.031500  8.700000
-0.005300  8.700000
0.023200  8.700000
0.015700  8.700000
0.003000  8.700000
0.003000  8.700000
0.012700  8.700000
0.012700  8.700000
0.004500  8.700000
-0.001500  8.700000
-0.001500  8.600000
0.018700  8.600000
0.050200  8.600000
0.045700  8.600000
0.017200  8.600000
0.010500  8.600000
-0.019500  8.600000
-0.051100  8.600000
-0.035300  8.600000
-0.015000  8.500000
0.000000  8.500000
0.008200  8.500000
0.003700  8.500000
-0.013500  8.500000
-0.030800  8.500000
-0.030800  8.500000
-0.021800  8.500000
-0.002300  8.500000
0.000700  8.500000
-0.002300  8.400000
0.009000  8.400000
0.023200  8.400000
0.024000  8.400000
0.003000  8.400000
-0.010500  8.300000
-0.027000  8.300000
-0.038300  8.300000
-0.021800  8.300000
0.001500  8.300000
0.015700  8.200000
0.038200  8.200000
0.063000  8.200000
0.045700  8.200000
0.010500  8.200000
-0.011300  8.100000
-0.009100  8.100000
-0.012000  8.100000
-0.012800  8.100000
-0.010500  8.100000
-0.005300  8.100000
0.004500  8.000000
0.004500  8.000000
0.000700  8.000000
0.000000  8.000000
0.014200  8.000000
0.012000  8.000000
0.000000  7.900000
-0.009100  7.900000
-0.013500  7.900000
-0.008300  7.900000
-0.018100  7.800000
-0.020300  7.800000
-0.013500  7.800000
-0.001500  7.800000
0.004500  7.800000
0.004500  7.700000
0.020200  7.700000
0.022500  7.700000
0.008200  7.700000
0.006700  7.600000
0.009000  7.600000
0.017200  7.600000
0.012700  7.600000
0.008200  7.600000
0.006700  7.600000
-0.001500  7.500000
-0.003800  7.500000
-0.012800  7.500000
-0.006800  7.500000
-0.003000  7.400000
0.000000  7.400000
-0.001500  7.400000
-0.006800  7.400000
-0.000800  7.400000
-0.006800  7.300000
-0.008300  7.300000
-0.009100  7.300000
-0.012800  7.200000
-0.013500  7.200000
-0.021000  7.200000
-0.027000  7.200000
-0.015000  7.200000
0.004500  7.200000
0.006000  7.200000
0.021700  7.200000
0.048000  7.100000
0.039000  7.100000
0.000000  7.100000
-0.004600  7.100000
0.018000  7.100000
0.015700  7.100000
0.009700  7.100000
0.013500  7.000000
0.007500  7.000000
-0.010500  7.000000
-0.004600  7.000000
0.000000  7.000000
-0.012000  7.000000
-0.021800  7.000000
-0.020300  6.900000
-0.005300  6.900000
-0.005300  6.900000
-0.000800  6.900000
0.006700  6.900000
0.003700  6.900000
-0.002300  6.900000
-0.020300  6.900000
-0.030800  6.800000
-0.026300  6.800000
-0.012800  6.800000
-0.002300  6.800000
0.003700  6.800000
0.001500  6.800000
0.003700  6.800000
0.011200  6.700000
0.009000  6.700000
0.009000  6.700000
0.008200  6.700000
0.000000  6.700000
0.000700  6.700000
0.006000  6.700000
0.007500  6.700000
0.012000  6.700000
0.014200  6.700000
0.008200  6.700000
-0.011300  6.700000
-0.008300  6.700000
0.035200  6.700000
0.049500  6.700000
0.032200  6.700000
0.021700  6.700000
-0.003000  6.700000
-0.033000  6.700000
-0.028500  6.700000
-0.009100  6.700000
-0.008300  6.700000
-0.012000  6.700000
-0.019500  6.700000
-0.035300  6.700000
-0.030800  6.700000
-0.011300  6.600000
0.015700  6.600000
0.024000  6.600000
0.009700  6.600000
0.002200  6.600000
-0.006000  6.600000
-0.009800  6.600000
-0.003000  6.600000
-0.000800  6.600000
-0.009100  6.600000
0.000700  6.600000
0.023200  6.600000
0.018700  6.600000
-0.015000  6.600000
-0.025600  6.600000
-0.006800  6.600000
0.010500  6.600000
0.021700  6.600000
0.010500  6.600000
0.000700  6.600000
-0.009100  6.500000
-0.015000  6.500000
0.001500  6.500000
0.013500  6.500000
0.019500  6.500000
0.014200  6.500000
-0.009100  6.500000
-0.023300  6.500000
-0.021000  6.500000
-0.018800  6.500000
-0.008300  6.500000
0.003700  6.500000
0.005200  6.500000
0.002200  6.500000
0.000000  6.500000
-0.004600  6.500000
-0.000800  6.500000
0.014200  6.500000
0.025500  6.500000
0.020200  6.500000
0.001500  6.500000
-0.016500  6.500000
-0.020300  6.500000
-0.010500  6.500000
0.008200  6.500000
0.005200  6.500000
-0.014300  6.500000
-0.017300  6.500000
-0.018100  6.500000
-0.009100  6.500000
0.007500  6.500000
0.013500  6.500000
0.014200  6.500000
0.014200  6.500000
0.009700  6.500000
0.003700  6.500000
0.003000  6.500000
-0.003000  6.500000
-0.004600  6.500000
-0.007500  6.500000
-0.009100  6.500000
-0.010500  6.500000
-0.012000  6.500000
0.004500  6.500000
0.027000  6.500000
0.030700  6.500000
0.010500  6.500000
-0.004600  6.500000
-0.008300  6.500000
-0.002300  6.500000
0.003000  6.500000
-0.003000  6.500000
-0.006800  6.500000
0.003000  6.500000
0.012000  6.500000
0.017200  6.500000
0.018000  6.500000
0.005200  6.500000
-0.008300  6.500000
-0.018100  6.500000
-0.023300  6.500000
-0.021800  6.500000
-0.020300  6.500000
-0.021800  6.500000
-0.026300  6.500000
-0.009800  6.500000
0.016500  6.500000
0.021700  6.500000
0.020200  6.500000
0.021000  6.500000
0.013500  6.500000
0.021000  6.500000
0.017200  6.500000
0.000700  6.500000
0.011200  6.500000
0.025500  6.500000
0.025500  6.500000
0.008200  6.500000
-0.009100  6.500000
-0.012000  6.500000
-0.009100  6.500000
-0.006800  6.500000
-0.006000  6.600000
-0.014300  6.600000
-0.022500  6.600000
-0.014300  6.600000
-0.005300  6.600000
-0.006800  6.600000
-0.006800  6.600000
-0.001500  6.600000
-0.001500  6.700000
-0.002300  6.700000
-0.001500  6.700000
-0.000800  6.700000
-0.004600  6.700000
-0.007500  6.700000
0.000000  6.700000
0.008200  6.700000
0.008200  6.700000
0.000700  6.700000
-0.005300  6.700000
-0.004600  6.700000
-0.008300  6.800000
-0.015800  6.800000
-0.006800  6.800000
0.008200  6.800000
0.005200  6.800000
-0.004600  6.800000
-0.012000  6.800000
-0.009100  6.800000
0.002200  6.900000
0.005200  6.900000
0.009000  6.900000
0.014200  6.900000
0.015000  6.900000
0.012000  6.900000
0.002200  6.900000
-0.014300  6.900000
-0.027000  6.900000
-0.021000  7.000000
-0.001500  7.000000
0.006700  7.000000
0.009000  7.000000
0.015000  7.000000
0.009700  7.000000
0.001500  7.000000
-0.001500  7.000000
0.000700  7.000000
0.003000  7.000000
0.008200  7.000000
0.012700  7.000000
0.007500  7.000000
0.001500  7.000000
-0.009100  7.000000
-0.009100  7.000000
-0.000800  7.000000
0.006700  7.000000
0.009000  7.000000
0.005200  7.000000
0.005200  7.000000
0.006700  7.000000
0.009700  7.000000
0.006700  7.000000
-0.003000  7.000000
-0.009800  7.000000
-0.012000  7.100000
-0.012000  7.100000
-0.009100  7.100000
-0.006000  7.100000
-0.004600  7.100000
-0.011300  7.100000
-0.020300  7.100000
-0.005300  7.100000
0.004500  7.100000
0.003000  7.100000
0.003000  7.100000
0.009000  7.100000
0.009700  7.100000
0.011200  7.100000
0.015700  7.100000
0.006000  7.100000
-0.003800  7.100000
-0.005300  7.200000
-0.001500  7.200000
0.004500  7.200000
0.009000  7.200000
0.005200  7.200000
0.001500  7.200000
0.000700  7.200000
-0.007500  7.200000
-0.005300  7.200000
0.000700  7.200000
-0.001500  7.200000
-0.005300  7.200000
-0.009800  7.300000
-0.006000  7.300000
-0.003000  7.300000
-0.005300  7.300000
-0.006800  7.300000
-0.001500  7.300000
0.003700  7.300000
0.005200  7.300000
0.010500  7.400000
0.007500  7.400000
-0.006000  7.400000
-0.010500  7.400000
-0.012800  7.400000
-0.015000  7.400000
-0.006800  7.400000
-0.006800  7.400000
-0.008300  7.500000
0.003000  7.500000
0.021000  7.500000
0.034500  7.500000
0.018000  7.500000
0.005200  7.500000
0.004500  7.500000
0.008200  7.500000
0.009700  7.500000
0.004500  7.600000
0.002200  7.600000
-0.006800  7.600000
-0.003800  7.600000
-0.004600  7.600000
-0.005300  7.600000
-0.004600  7.600000
-0.006800  7.600000
-0.006800  7.600000
-0.006000  7.600000
0.005200  7.700000
0.010500  7.700000
0.008200  7.700000
0.009000  7.700000
0.010500  7.700000
0.015000  7.700000
0.015000  7.800000
0.017200  7.800000
0.015000  7.800000
0.003000  7.800000
-0.008300  7.800000
-0.020300  7.800000
-0.029300  7.800000
-0.021000  7.800000
0.003000  7.800000
0.021700  7.900000
0.012700  7.900000
-0.007500  7.900000
-0.027000  7.900000
-0.024800  7.900000
-0.003800  7.900000
-0.000800  7.900000
-0.001500  7.900000
0.001500  7.900000
-0.001500  7.900000
-0.007500  7.900000
-0.008300  7.900000
-0.009100  7.900000
-0.012000  8.000000
-0.004600  8.000000
0.005200  8.000000
0.025500  8.000000
0.030000  8.000000
0.012700  8.000000
0.009000  8.000000
0.001500  8.000000
-0.011300  8.000000
-0.008300  8.000000
0.003700  8.100000
0.003000  8.100000
-0.005300  8.100000
-0.016500  8.100000
-0.018100  8.100000
-0.007500  8.100000
-0.004600  8.100000
-0.009100  8.100000
-0.009100  8.100000
-0.007500  8.100000
-0.009100  8.100000
-0.008300  8.100000
-0.003800  8.200000
0.001500  8.200000
0.004500  8.200000
0.005200  8.200000
0.006700  8.200000
0.003700  8.300000
0.003000  8.300000
-0.000800  8.300000
-0.004600  8.300000
-0.003000  8.300000
0.001500  8.400000
0.009000  8.400000
0.016500  8.400000
0.014200  8.400000
0.006700  8.400000
0.012700  8.500000
0.021700  8.500000
0.033000  8.500000
0.033000  8.500000
0.010500  8.500000
-0.007500  8.500000
-0.014300  8.500000
-0.007500  8.600000
0.004500  8.600000
-0.002300  8.600000
-0.013500  8.600000
-0.020300  8.700000
-0.021800  8.700000
-0.021800  8.700000
-0.020300  8.800000
-0.009100  8.800000
-0.004600  8.800000
0.003000  8.900000
0.002200  8.900000
0.000700  8.900000
0.007500  8.900000
0.012000  9.000000
0.009700  9.000000
0.004500  9.000000
-0.003000  9.000000
-0.011300  9.000000
-0.008300  9.100000
0.003000  9.100000
0.007500  9.100000
0.003000  9.200000
0.000700  9.200000
0.003000  9.200000
0.003000  9.300000
0.003700  9.300000
0.003700  9.300000
0.006700  9.300000
0.008200  9.400000
0.007500  9.400000
0.004500  9.400000
0.000700  9.400000
0.003000  9.400000
0.006700  9.500000
0.008200  9.500000
0.004500  9.500000
0.004500  9.600000
0.009700  9.600000
0.014200  9.600000
0.008200  9.600000
0.001500  9.700000
-0.002300  9.700000
-0.010500  9.700000
-0.019500  9.700000
-0.021800  9.800000
-0.027000  9.800000
-0.026300  9.800000
-0.018100  9.800000
-0.009100  9.900000
-0.000800  9.900000
-0.002300  9.900000
-0.008300  9.900000
-0.009100  9.900000
-0.009100  9.900000
-0.010500  9.900000
-0.009100  10.000000
0.002200  10.000000
0.012000  10.000000
0.009000  10.000000
0.002200  10.100000
0.009700  10.100000
0.019500  10.100000
0.025500  10.100000
0.024000  10.200000
0.023200  10.200000
0.031500  10.200000
0.027700  10.300000
0.015700  10.300000
0.004500  10.300000
-0.004600  10.300000
-0.009100  10.300000
-0.006800  10.400000
-0.005300  10.400000
-0.008300  10.400000
-0.005300  10.500000
-0.005300  10.500000
-0.009100  10.500000
-0.010500  10.500000
-0.014300  10.600000
-0.014300  10.600000
-0.015800  10.700000
-0.019500  10.700000
-0.014300  10.700000
-0.006000  10.700000
-0.003800  10.700000
-0.003000  10.800000
0.001500  10.800000
0.006700  10.900000
0.005200  10.900000
0.003000  10.900000
-0.001500  11.000000
-0.005300  11.000000
-0.005300  11.100000
-0.004600  11.100000
-0.003000  11.100000
-0.006000  11.200000
-0.009100  11.200000
-0.012000  11.200000
-0.015000  11.200000
-0.008300  11.200000
0.012700  11.300000
0.024700  11.300000
0.009000  11.300000
-0.009100  11.300000
-0.018100  11.400000
-0.012000  11.400000
0.001500  11.400000
0.011200  11.400000
0.018000  11.500000
0.014200  11.500000
0.005200  11.500000
-0.003000  11.500000
-0.001500  11.500000
0.003700  11.600000
0.012000  11.600000
0.013500  11.600000
0.010500  11.600000
0.008200  11.700000
0.003700  11.700000
0.004500  11.700000
0.003000  11.700000
-0.003000  11.700000
-0.004600  11.700000
0.000700  11.700000
0.004500  11.800000
0.008200  11.800000
0.012000  11.800000
0.014200  11.800000
0.016500  11.900000
0.009700  11.900000
0.006000  11.900000
0.006000  11.900000
0.006700  11.900000
-0.000800  12.000000
-0.009100  12.000000
-0.014300  12.000000
-0.021800  12.000000
-0.020300  12.100000
-0.012800  12.100000
0.000700  12.100000
0.007500  12.100000
0.008200  12.100000
0.005200  12.100000
-0.000800  12.100000
-0.003000  12.100000
-0.002300  12.200000
0.000700  12.200000
-0.000800  12.200000
-0.007500  12.200000
-0.012800  12.200000
-0.014300  12.300000
-0.006000  12.300000
0.008200  12.300000
0.019500  12.300000
0.017200  12.300000
0.006000  12.400000
0.001500  12.400000
0.005200  12.400000
0.012000  12.400000
0.012700  12.400000
0.010500  12.500000
0.017200  12.500000
0.023200  12.500000
0.012000  12.500000
-0.001500  12.600000
-0.019500  12.600000
-0.031500  12.600000
-0.025600  12.600000
-0.014300  12.600000
-0.006000  12.600000
-0.008300  12.600000
-0.014300  12.700000
-0.014300  12.700000
-0.012800  12.700000
-0.008300  12.700000
-0.004600  12.800000
-0.003000  12.800000
0.002200  12.800000
0.006000  12.800000
0.005200  12.900000
0.004500  12.900000
0.004500  12.900000
0.000700  13.000000
-0.006800  13.000000
-0.009100  13.000000
-0.004600  13.100000
0.009700  13.100000
0.015000  13.100000
0.015700  13.200000
0.016500  13.200000
0.003000  13.300000
-0.008300  13.300000
-0.001500  13.300000
0.000000  13.400000
-0.000800  13.400000
-0.000800  13.500000
-0.002300  13.500000
-0.002300  13.500000
0.000700  13.500000
0.004500  13.600000
-0.003000  13.600000
-0.006000  13.600000
-0.005300  13.700000
-0.003800  13.700000
-0.002300  13.700000
0.000700  13.800000
0.006000  13.800000
0.003000  13.800000
0.001500  13.900000
-0.003000  13.900000
-0.007500  13.900000
-0.005300  13.900000
0.001500  14.000000
0.002200  14.000000
-0.006800  14.000000
-0.013500  14.100000
-0.009100  14.100000
0.004500  14.100000
0.012000  14.200000
0.008200  14.200000
0.000700  14.200000
-0.003000  14.300000
-0.012000  14.300000
-0.018100  14.300000
-0.018100  14.400000
-0.013500  14.400000
-0.008300  14.400000
0.000700  14.400000
0.009000  14.400000
0.012000  14.500000
0.007500  14.500000
0.006000  14.500000
0.012000  14.500000
0.014200  14.600000
0.008200  14.600000
0.004500  14.600000
-0.000800  14.700000
-0.004600  14.700000
-0.003800  14.700000
-0.006000  14.700000
-0.003800  14.800000
-0.003800  14.800000
-0.004600  14.800000
0.005200  14.800000
0.014200  14.800000
0.018000  14.900000
0.010500  14.900000
0.002200  14.900000
-0.002300  14.900000
-0.000800  14.900000
0.004500  15.000000
0.006700  15.000000
0.003700  15.000000
0.001500  15.100000
0.002200  15.100000
0.000700  15.100000
0.000700  15.100000
-0.003800  15.200000
-0.006000  15.200000
-0.005300  15.200000
-0.006800  15.200000
-0.003000  15.200000
0.006700  15.300000
0.012700  15.300000
0.009700  15.300000
0.002200  15.300000
-0.004600  15.300000
-0.002300  15.400000
-0.003000  15.400000
-0.005300  15.400000
0.000700  15.400000
0.001500  15.400000
0.000000  15.500000
-0.003000  15.500000
-0.002300  15.500000
-0.002300  15.600000
-0.003800  15.600000
-0.003000  15.600000
-0.001500  15.600000
-0.000800  15.700000
-0.002300  15.700000
-0.001500  15.700000
-0.001500  15.700000
-0.005300  15.700000
-0.009800  15.700000
-0.012800  15.800000
-0.008300  15.800000
0.001500  15.800000
0.009700  15.900000
0.012700  15.900000
0.018700  15.900000
0.018000  15.900000
0.000700  16.000000
-0.002300  16.000000
-0.001500  16.000000
-0.008300  16.000000
-0.006000  16.100000
-0.012000  16.100000
-0.012000  16.100000
-0.005300  16.200000
-0.001500  16.200000
0.004500  16.200000
0.003700  16.300000
-0.000800  16.300000
-0.002300  16.300000
0.000000  16.400000
-0.001500  16.400000
-0.005300  16.500000
-0.007500  16.500000
0.000700  16.600000
0.012000  16.600000
0.011200  16.600000
0.004500  16.700000
-0.001500  16.700000
0.000000  16.700000
0.015000  16.800000
0.020200  16.800000
0.006700  16.900000
-0.001500  16.900000
-0.005300  17.000000
-0.003800  17.000000
-0.004600  17.000000
-0.007500  17.100000
0.001500  17.100000
0.012700  17.100000
0.016500  17.200000
0.015700  17.200000
0.014200  17.300000
0.006700  17.300000
0.003000  17.400000
0.000700  17.400000
-0.006800  17.500000
-0.009100  17.500000
-0.012800  17.500000
-0.014300  17.500000
-0.017300  17.600000
-0.017300  17.600000
-0.014300  17.700000
-0.009100  17.700000
-0.004600  17.800000
-0.004600  17.800000
-0.005300  17.900000
-0.006800  17.900000
-0.001500  18.000000
-0.001500  18.000000
-0.005300  18.000000
-0.004600  18.100000
-0.000800  18.100000
0.003000  18.200000
0.006700  18.200000
0.012000  18.200000
0.014200  18.300000
0.010500  18.300000
0.007500  18.400000
0.006700  18.400000
0.006000  18.400000
-0.003000  18.500000
-0.009100  18.500000
-0.010500  18.600000
-0.009800  18.600000
-0.009100  18.600000
-0.010500  18.700000
-0.009100  18.700000
-0.009100  18.700000
-0.006800  18.800000
-0.005300  18.800000
-0.006800  18.800000
-0.003000  18.800000
0.003000  18.900000
0.006700  18.900000
0.006000  18.900000
0.006700  18.900000
0.004500  18.900000
0.000700  19.000000
-0.006800  19.000000
-0.009800  19.000000
-0.003000  19.100000
-0.004600  19.100000
-0.003800  19.100000
0.005200  19.100000
0.009000  19.200000
0.004500  19.200000
0.008200  19.200000
0.006700  19.200000
0.001500  19.200000
0.003700  19.200000
-0.000800  19.200000
-0.001500  19.300000
0.000700  19.300000
0.004500  19.300000
0.007500  19.300000
0.019500  19.300000
0.023200  19.300000
0.007500  19.300000
0.004500  19.300000
0.004500  19.300000
0.000000  19.300000
0.000000  19.400000
0.000000  19.400000
0.000000  19.400000
-0.003800  19.400000
-0.003000  19.400000
0.000700  19.500000
0.000700  19.500000
0.003000  19.500000
0.003000  19.500000
0.001500  19.500000
0.000700  19.600000
0.001500  19.600000
0.001500  19.600000
0.000000  19.600000
-0.000800  19.600000
-0.000800  19.700000
-0.003800  19.700000
-0.005300  19.700000
-0.004600  19.700000
-0.004600  19.700000
-0.006000  19.800000
-0.003800  19.800000
-0.001500  19.800000
-0.003000  19.800000
-0.007500  19.900000
-0.006800  19.900000
-0.004600  19.900000
0.000700  20.000000
0.007500  20.000000
0.011200  20.100000
0.015700  20.100000
0.022500  20.200000
0.023200  20.200000
0.010500  20.200000
-0.005300  20.200000
-0.014300  20.300000
-0.017300  20.300000
-0.017300  20.400000
-0.018100  20.400000
-0.012000  20.400000
-0.005300  20.500000
0.000700  20.500000
-0.001500  20.600000
-0.018800  20.600000
-0.011300  20.700000
0.012000  20.700000
0.020200  20.800000
0.025500  20.800000
0.018000  20.900000
0.006700  20.900000
0.003000  21.000000
0.000700  21.000000
0.005200  21.100000
0.008200  21.100000
0.006700  21.100000
-0.008300  21.200000
-0.023300  21.300000
-0.023300  21.300000
-0.021000  21.400000
-0.018100  21.400000
-0.012800  21.500000
-0.011300  21.500000
-0.003800  21.500000
0.004500  21.600000
0.001500  21.600000
-0.004600  21.700000
-0.009100  21.700000
-0.006800  21.800000
0.009000  21.800000
0.022500  21.900000
0.030000  21.900000
0.032200  22.000000
0.021000  22.000000
-0.000800  22.100000
-0.003000  22.100000
-0.000800  22.200000
0.003000  22.200000
0.018000  22.300000
0.014200  22.300000
0.008200  22.400000
0.001500  22.400000
-0.004600  22.500000
-0.008300  22.500000
-0.010500  22.500000
-0.014300  22.500000
-0.016500  22.600000
-0.014300  22.600000
-0.012000  22.600000
-0.004600  22.700000
0.008200  22.700000
0.014200  22.800000
0.000700  22.800000
-0.010500  22.800000
-0.012800  22.900000
-0.015000  22.900000
-0.009800  22.900000
-0.006000  22.900000
-0.002300  23.000000
-0.003000  23.000000
-0.004600  23.000000
-0.003000  23.100000
-0.008300  23.100000
-0.003800  23.200000
0.005200  23.200000
0.004500  23.300000
0.001500  23.300000
0.006700  23.300000
0.016500  23.400000
0.014200  23.400000
0.002200  23.400000
-0.003800  23.500000
0.000700  23.500000
0.001500  23.500000
-0.003800  23.600000
-0.002300  23.600000
-0.000800  23.700000
-0.002300  23.700000
-0.008300  23.800000
-0.018100  23.800000
-0.015000  23.800000
-0.012000  23.800000
-0.004600  23.900000
0.008200  23.900000
0.027700  24.000000
0.026200  24.100000
0.005200  24.100000
0.003700  24.200000
0.004500  24.200000
0.000700  24.300000
-0.000800  24.300000
0.000700  24.400000
0.004500  24.500000
0.003000  24.500000
0.000700  24.600000
-0.004600  24.600000
-0.006800  24.700000
-0.002300  24.700000
0.003700  24.800000
0.007500  24.800000
0.003000  24.900000
-0.005300  25.000000
-0.015800  25.000000
-0.016500  25.100000
-0.010500  25.200000
-0.008300  25.200000
-0.001500  25.300000
0.010500  25.400000
0.020200  25.400000
0.008200  25.500000
-0.010500  25.600000
-0.005300  25.600000
0.004500  25.700000
0.009700  25.800000
0.007500  25.900000
0.001500  25.900000
0.004500  26.000000
0.015700  26.100000
0.016500  26.100000
0.001500  26.200000
-0.006800  26.300000
-0.003800  26.300000
0.006700  26.400000
0.009700  26.500000
0.006000  26.500000
0.004500  26.600000
-0.000800  26.700000
-0.003000  26.800000
-0.004600  26.900000
-0.006800  26.900000
-0.010500  27.000000
-0.012800  27.000000
-0.012800  27.100000
-0.012000  27.200000
-0.006800  27.300000
0.003000  27.400000
0.015700  27.400000
0.012700  27.500000
-0.004600  27.600000
-0.023300  27.600000
-0.031500  27.700000
-0.010500  27.800000
0.003000  27.900000
0.003000  27.900000
0.021700  28.000000
0.045700  28.000000
0.039000  28.100000
0.013500  28.200000
0.007500  28.300000
0.004500  28.300000
-0.001500  28.400000
0.000000  28.500000
-0.003000  28.500000
-0.001500  28.600000
-0.003800  28.700000
-0.006800  28.700000
-0.006000  28.800000
-0.009100  28.900000
-0.008300  28.900000
-0.009100  29.000000
-0.009100  29.100000
-0.011300  29.200000
-0.012800  29.200000
-0.012000  29.200000
-0.012800  29.300000
-0.015800  29.400000
-0.020300  29.400000
-0.021800  29.500000
-0.012000  29.500000
0.005200  29.600000
0.010500  29.700000
0.020200  29.700000
0.037500  29.700000
0.039700  29.800000
0.012700  29.800000
-0.009800  29.900000
-0.009800  30.000000
-0.004600  30.000000
0.006000  30.100000
0.009700  30.100000
0.009700  30.200000
0.009700  30.200000
0.001500  30.300000
-0.003800  30.300000
-0.005300  30.400000
-0.006800  30.400000
-0.006800  30.500000
-0.009100  30.600000
-0.009800  30.600000
-0.012800  30.600000
-0.014300  30.700000
-0.012800  30.700000
-0.009800  30.800000
-0.006800  30.900000
0.003700  30.900000
0.017200  31.000000
0.012700  31.000000
0.005200  31.000000
0.003000  31.100000
-0.001500  31.200000
-0.004600  31.200000
-0.006000  31.300000
-0.005300  31.300000
-0.003000  31.400000
-0.000800  31.500000
0.000700  31.500000
0.000700  31.500000
0.002200  31.600000
0.003700  31.700000
0.004500  31.700000
0.000700  31.800000
-0.006000  31.900000
-0.011300  31.900000
-0.015800  31.900000
-0.008300  32.000000
0.005200  32.100000
0.012000  32.100000
0.013500  32.200000
0.025500  32.300000
0.034500  32.300000
0.024700  32.400000
0.003000  32.400000
-0.007500  32.500000
-0.007500  32.500000
-0.008300  32.600000
-0.008300  32.600000
-0.006800  32.700000
-0.002300  32.700000
0.000700  32.800000
0.008200  32.800000
0.009000  32.800000
0.004500  32.900000
0.003000  32.900000
-0.003000  33.000000
-0.004600  33.000000
-0.001500  33.100000
-0.003000  33.100000
-0.004600  33.200000
-0.004600  33.200000
-0.005300  33.300000
-0.007500  33.300000
-0.009100  33.300000
-0.007500  33.400000
-0.000800  33.400000
0.005200  33.500000
0.003700  33.500000
0.001500  33.600000
0.001500  33.700000
0.003000  33.700000
0.001500  33.700000
-0.003000  33.800000
-0.001500  33.800000
-0.000800  33.900000
-0.003000  33.900000
-0.007500  34.000000
-0.015800  34.000000
-0.027000  34.100000
-0.031500  34.100000
-0.030800  34.200000
-0.030800  34.200000
-0.020300  34.300000
0.006700  34.300000
0.040500  34.400000
0.045000  34.400000
0.030700  34.500000
0.038200  34.500000
0.048700  34.600000
0.050200  34.600000
0.038200  34.600000
0.016500  34.600000
-0.000800  34.700000
-0.010500  34.700000
-0.014300  34.800000
-0.015000  34.800000
-0.012000  34.900000
-0.012800  34.900000
-0.016500  35.000000
-0.021800  35.000000
-0.022500  35.000000
-0.021800  35.100000
-0.024800  35.100000
-0.015800  35.100000
0.002200  35.200000
0.016500  35.200000
0.015700  35.300000
0.008200  35.300000
0.007500  35.400000
0.005200  35.400000
0.003000  35.400000
-0.001500  35.500000
-0.006000  35.500000
-0.008300  35.500000
-0.007500  35.600000
-0.005300  35.600000
0.000000  35.700000
-0.001500  35.700000
-0.003000  35.800000
-0.003800  35.800000
-0.006800  35.800000
0.000000  35.900000
0.004500  35.900000
0.006700  36.000000
0.006000  36.000000
0.003000  36.000000
0.001500  36.100000
0.004500  36.100000
0.006700  36.200000
0.008200  36.200000
0.009000  36.300000
0.005200  36.300000
0.005200  36.400000
0.004500  36.400000
0.000000  36.400000
-0.004600  36.400000
-0.008300  36.500000
-0.006800  36.500000
-0.006800  36.600000
-0.002300  36.600000
0.005200  36.700000
0.012700  36.700000
0.009000  36.800000
-0.004600  36.800000
-0.012000  36.900000
-0.015800  36.900000
-0.016500  36.900000
-0.014300  36.900000
-0.014300  37.000000
-0.009100  37.000000
-0.008300  37.000000
-0.001500  37.100000
0.000000  37.100000
-0.009800  37.200000
-0.014300  37.200000
-0.005300  37.200000
0.015700  37.300000
0.023200  37.300000
0.029200  37.300000
0.034500  37.300000
0.015000  37.400000
-0.003000  37.400000
-0.005300  37.400000
-0.000800  37.500000
0.000700  37.500000
-0.002300  37.600000
0.006000  37.600000
0.013500  37.600000
0.012000  37.700000
0.007500  37.700000
0.010500  37.800000
0.007500  37.800000
0.003000  37.800000
0.000000  37.800000
-0.002300  37.900000
-0.004600  37.900000
-0.006000  38.000000
-0.006000  38.000000
-0.006800  38.000000
0.000000  38.100000
0.002200  38.100000
-0.000800  38.200000
-0.000800  38.200000
-0.003800  38.200000
-0.012000  38.200000
-0.019500  38.300000
-0.024800  38.300000
-0.022500  38.300000
-0.016500  38.400000
-0.006800  38.400000
0.008200  38.400000
0.024700  38.500000
0.030700  38.500000
0.017200  38.600000
0.000000  38.600000
-0.006000  38.600000
-0.007500  38.600000
-0.008300  38.700000
-0.002300  38.700000
0.000000  38.700000
0.003000  38.800000
0.006700  38.800000
0.000700  38.800000
-0.003000  38.900000
-0.009800  38.900000
-0.010500  39.000000
-0.008300  39.000000
-0.006000  39.000000
-0.003000  39.100000
-0.003800  39.100000
-0.003000  39.100000
-0.005300  39.100000
-0.006800  39.200000
-0.005300  39.200000
-0.003000  39.300000
-0.002300  39.300000
0.000700  39.300000
0.003000  39.400000
-0.001500  39.400000
-0.008300  39.400000
-0.006800  39.500000
0.001500  39.500000
0.016500  39.500000
0.031500  39.600000
0.026200  39.600000
0.012700  39.600000
0.007500  39.600000
0.007500  39.700000
0.006700  39.700000
0.001500  39.700000
-0.000800  39.800000
0.002200  39.800000
0.007500  39.800000
0.004500  39.900000
0.000700  39.900000
-0.002300  39.900000
-0.002300  40.000000
-0.001500  40.000000
-0.005300  40.000000
-0.006800  40.000000
-0.002300  40.000000
0.000700  40.100000
0.000000  40.100000
-0.004600  40.100000
-0.009800  40.200000
-0.018800  40.200000
-0.028500  40.200000
-0.030800  40.300000
-0.023300  40.300000
-0.016500  40.300000
-0.010500  40.400000
0.008200  40.400000
0.036700  40.400000
0.039000  40.500000
0.020200  40.500000
0.012000  40.500000
0.006700  40.500000
0.009000  40.500000
0.015000  40.600000
0.018000  40.600000
0.015000  40.600000
0.012000  40.700000
0.004500  40.700000
-0.002300  40.700000
0.000700  40.800000
0.000000  40.800000
-0.006000  40.800000
-0.005300  40.900000
-0.003000  40.900000
-0.003800  40.900000
-0.005300  40.900000
-0.005300  41.000000
-0.003000  41.000000
-0.008300  41.000000
-0.012000  41.100000
-0.012800  41.100000
-0.018100  41.100000
-0.014300  41.100000
-0.004600  41.200000
0.015700  41.200000
0.024000  41.200000
0.012700  41.300000
0.016500  41.300000
0.010500  41.300000
-0.000800  41.400000
-0.002300  41.400000
-0.003800  41.400000
-0.003000  41.400000
-0.003800  41.500000
-0.006000  41.500000
-0.008300  41.500000
-0.009100  41.600000
-0.006000  41.600000
-0.001500  41.600000
0.000700  41.700000
-0.003000  41.700000
-0.005300  41.700000
-0.004600  41.800000
-0.003000  41.800000
-0.003000  41.800000
0.000000  41.800000
0.000700  41.900000
0.001500  41.900000
0.001500  41.900000
-0.000800  42.000000
-0.001500  42.000000
-0.005300  42.000000
-0.003800  42.100000
-0.001500  42.100000
0.000000  42.100000
0.003000  42.100000
0.003700  42.200000
0.000700  42.200000
-0.000800  42.200000
-0.001500  42.300000
-0.000800  42.300000
0.000700  42.300000
-0.000800  42.300000
0.000000  42.300000
0.000700  42.300000
0.001500  42.400000
-0.000800  42.400000
-0.006800  42.400000
-0.009100  42.400000
-0.005300  42.500000
-0.000800  42.500000
0.003000  42.500000
0.007500  42.500000
0.017200  42.600000
0.025500  42.600000
0.019500  42.600000
0.004500  42.600000
-0.003000  42.700000
-0.004600  42.700000
-0.008300  42.700000
-0.008300  42.700000
-0.006000  42.700000
-0.006800  42.700000
-0.005300  42.700000
-0.004600  42.800000
-0.003000  42.800000
-0.005300  42.800000
-0.005300  42.800000
-0.004600  42.900000
-0.003800  42.900000
0.003000  42.900000
0.003000  42.900000
-0.000800  42.900000
0.000700  43.000000
0.003000  43.000000
0.000700  43.000000
-0.002300  43.100000
0.000700  43.100000
0.003000  43.100000
0.004500  43.100000
0.003700  43.100000
-0.001500  43.100000
0.000000  43.100000
0.004500  43.200000
0.007500  43.200000
0.005200  43.200000
0.007500  43.300000
0.006700  43.300000
0.002200  43.300000
0.000000  43.300000
-0.004600  43.300000
-0.003000  43.400000
-0.002300  43.400000
-0.001500  43.400000
0.003000  43.500000
0.009000  43.500000
0.012700  43.500000
0.009700  43.500000
0.006000  43.600000
0.004500  43.600000
0.003700  43.600000
0.000700  43.600000
-0.001500  43.600000
-0.004600  43.600000
-0.006000  43.700000
-0.004600  43.700000
-0.005300  43.700000
-0.005300  43.700000
-0.005300  43.800000
-0.006800  43.800000
-0.006000  43.800000
-0.006800  43.800000
-0.006000  43.800000
-0.002300  43.900000
-0.000800  43.900000
0.000700  43.900000
0.000700  43.900000
0.002200  44.000000
0.008200  44.000000
0.003000  44.000000
-0.005300  44.000000
-0.006800  44.000000
-0.008300  44.100000
-0.006800  44.100000
-0.006800  44.100000
-0.005300  44.100000
-0.003000  44.100000
-0.004600  44.100000
-0.000800  44.200000
0.002200  44.200000
-0.002300  44.200000
0.003000  44.200000
0.021700  44.200000
0.025500  44.300000
0.018000  44.300000
0.012000  44.300000
0.001500  44.400000
-0.004600  44.400000
-0.003000  44.400000
-0.005300  44.400000
-0.008300  44.400000
-0.007500  44.500000
-0.005300  44.500000
-0.004600  44.500000
-0.007500  44.500000
-0.006000  44.500000
0.004500  44.600000
0.006700  44.600000
-0.001500  44.600000
-0.003000  44.600000
-0.000800  44.700000
0.001500  44.700000
0.000700  44.700000
-0.006800  44.700000
-0.004600  44.800000
0.001500  44.800000
0.003000  44.800000
-0.004600  44.800000
-0.012800  44.900000
-0.005300  44.900000
-0.001500  44.900000
0.002200  45.000000
0.005200  45.000000
0.008200  45.000000
0.018000  45.000000
0.014200  45.000000
0.003000  45.000000
-0.003800  45.100000
-0.005300  45.100000
-0.005300  45.100000
0.000700  45.100000
0.004500  45.200000
0.000000  45.200000
-0.005300  45.200000
-0.007500  45.200000
-0.006000  45.300000
-0.000800  45.300000
0.008200  45.300000
0.009000  45.300000
0.004500  45.400000
0.002200  45.400000
0.001500  45.400000
-0.003000  45.400000
-0.004600  45.400000
0.000700  45.400000
0.004500  45.400000
0.006000  45.500000
-0.000800  45.500000
-0.006000  45.500000
-0.004600  45.500000
-0.003000  45.600000
-0.001500  45.600000
-0.001500  45.600000
-0.003000  45.600000
-0.003800  45.700000
-0.003000  45.700000
-0.000800  45.700000
0.000700  45.700000
0.001500  45.800000
0.003000  45.800000
0.000700  45.800000
0.000700  45.900000
0.002200  45.900000
-0.001500  45.900000
-0.008300  45.900000
-0.010500  45.900000
-0.004600  45.900000
0.005200  46.000000
0.008200  46.000000
0.005200  46.000000
0.009000  46.000000
0.015700  46.100000
0.015700  46.100000
0.009000  46.100000
0.004500  46.200000
-0.000800  46.200000
-0.005300  46.200000
-0.006000  46.200000
-0.008300  46.300000
-0.007500  46.300000
-0.003800  46.300000
0.000000  46.300000
0.003700  46.300000
0.008200  46.300000
0.006700  46.400000
0.000700  46.400000
-0.001500  46.400000
-0.003800  46.400000
-0.004600  46.500000
-0.007500  46.500000
-0.011300  46.500000
-0.009100  46.600000
-0.003800  46.600000
0.000000  46.600000
0.005200  46.700000
0.007500  46.700000
0.006700  46.700000
0.008200  46.800000
0.003700  46.800000
0.001500  46.800000
0.000000  46.800000
-0.002300  46.900000
-0.003000  46.900000
-0.009800  47.000000
-0.009100  47.000000
-0.004600  47.000000
-0.002300  47.100000
0.000700  47.100000
0.001500  47.100000
0.005200  47.200000
0.015000  47.200000
0.012000  47.200000
0.005200  47.200000
0.006000  47.200000
0.004500  47.300000
0.001500  47.300000
-0.004600  47.300000
-0.006000  47.400000
-0.007500  47.400000
-0.006800  47.400000
-0.004600  47.500000
-0.005300  47.500000
-0.005300  47.500000
-0.006000  47.500000
-0.000800  47.600000
-0.002300  47.600000
-0.001500  47.600000
-0.001500  47.600000
-0.003000  47.600000
-0.001500  47.700000
-0.001500  47.700000
-0.000800  47.700000
-0.001500  47.700000
-0.000800  47.800000
-0.003000  47.800000
-0.004600  47.800000
-0.006800  47.800000
-0.006000  47.900000
-0.003800  47.900000
-0.002300  47.900000
0.000700  47.900000
0.000000  47.900000
0.000700  48.000000
0.000700  48.000000
0.000700  48.000000
0.002200  48.000000
0.000700  48.100000
0.000700  48.100000
0.001500  48.100000
0.001500  48.100000
0.002200  48.100000
0.003000  48.100000
0.003000  48.200000
0.001500  48.200000
0.003000  48.200000
0.004500  48.300000
0.002200  48.300000
0.002200  48.300000
-0.002300  48.400000
-0.003800  48.400000
-0.004600  48.400000
-0.004600  48.500000
-0.000800  48.500000
-0.000800  48.500000
0.004500  48.600000
0.009000  48.600000
0.006700  48.600000
0.001500  48.600000
0.000700  48.600000
-0.001500  48.700000
-0.002300  48.700000
-0.001500  48.700000
-0.005300  48.800000
-0.006800  48.800000
-0.008300  48.800000
-0.006000  48.800000
-0.002300  48.900000
-0.000800  48.900000
0.001500  48.900000
-0.000800  49.000000
0.000700  49.000000
0.001500  49.000000
0.000000  49.000000
0.000700  49.000000
0.003000  49.000000
0.003000  49.100000
0.000000  49.100000
-0.003000  49.100000
-0.000800  49.100000
0.006000  49.200000
0.008200  49.200000
0.004500  49.200000
0.004500  49.300000
0.003700  49.300000
0.000700  49.300000
0.002200  49.300000
0.003000  49.400000
0.002200  49.400000
0.001500  49.400000
-0.001500  49.500000
-0.000800  49.500000
-0.000800  49.500000
-0.002300  49.500000
0.000000  49.500000
0.004500  49.500000
0.005200  49.600000
0.006700  49.600000
0.009000  49.600000
0.006700  49.600000
0.006000  49.700000
0.008200  49.700000
0.005200  49.700000
0.003000  49.800000
0.001500  49.800000
0.003700  49.800000
0.004500  49.900000
0.001500  49.900000
-0.000800  49.900000
-0.005300  49.900000
-0.007500  49.900000
-0.007500  50.000000
-0.010500  50.000000
-0.010500  50.000000
-0.010500  50.000000
-0.012800  50.100000
-0.014300  50.100000
-0.014300  50.100000
-0.014300  50.200000
-0.009800  50.200000
-0.002300  50.200000
0.005200  50.300000
0.006000  50.300000
0.008200  50.300000
0.012000  50.400000
0.010500  50.400000
0.003000  50.400000
0.000700  50.400000
0.006700  50.400000
0.010500  50.500000
0.005200  50.500000
-0.003800  50.500000
-0.005300  50.600000
0.000000  50.600000
0.006000  50.600000
0.003000  50.700000
-0.001500  50.700000
-0.000800  50.700000
-0.002300  50.800000
0.001500  50.800000
0.000700  50.800000
0.003000  50.800000
0.003000  50.900000
0.003000  50.900000
0.003000  50.900000
-0.002300  51.000000
-0.001500  51.000000
-0.002300  51.100000
-0.003000  51.100000
-0.004600  51.100000
-0.003800  51.200000
-0.003800  51.200000
-0.004600  51.300000
-0.007500  51.300000
-0.004600  51.300000
0.003700  51.300000
0.003000  51.400000
-0.003000  51.400000
-0.006800  51.400000
-0.006800  51.500000
-0.009100  51.500000
-0.006800  51.600000
-0.004600  51.600000
-0.003000  51.700000
-0.001500  51.700000
0.000700  51.700000
0.003700  51.700000
0.003700  51.800000
0.003000  51.800000
0.000700  51.900000
0.000700  51.900000
0.000700  52.000000
0.001500  52.000000
0.000700  52.100000
-0.000800  52.100000
0.000700  52.200000
-0.000800  52.200000
-0.000800  52.200000
0.001500  52.200000
0.000700  52.300000
0.000000  52.300000
0.001500  52.400000
0.003000  52.400000
0.004500  52.500000
0.002200  52.500000
-0.000800  52.500000
-0.001500  52.600000
-0.005300  52.600000
-0.001500  52.600000
0.003000  52.700000
0.005200  52.700000
0.003000  52.700000
0.000700  52.800000
0.003700  52.800000
0.008200  52.900000
0.009000  52.900000
0.002200  53.000000
-0.001500  53.000000
-0.003000  53.000000
-0.003000  53.100000
-0.003800  53.100000
-0.003800  53.100000
-0.000800  53.200000
0.007500  53.200000
0.012700  53.200000
0.004500  53.300000
0.001500  53.300000
0.001500  53.400000
-0.000800  53.400000
-0.002300  53.500000
-0.004600  53.500000
-0.003000  53.500000
-0.001500  53.500000
0.000700  53.600000
-0.001500  53.600000
-0.006000  53.700000
-0.006000  53.700000
-0.001500  53.700000
-0.001500  53.800000
-0.003000  53.800000
-0.002300  53.900000
0.001500  53.900000
0.005200  53.900000
0.003000  54.000000
-0.000800  54.000000
-0.003800  54.000000
-0.003800  54.000000
-0.004600  54.100000
-0.002300  54.100000
0.002200  54.100000
0.005200  54.200000
0.006700  54.200000
0.005200  54.200000
0.006700  54.200000
0.009000  54.300000
0.004500  54.300000
-0.001500  54.300000
-0.003800  54.400000
-0.003000  54.400000
0.000000  54.400000
0.003000  54.400000
0.004500  54.500000
0.008200  54.500000
0.012000  54.500000
0.010500  54.600000
0.005200  54.600000
0.001500  54.600000
-0.000800  54.700000
-0.003800  54.700000
-0.006800  54.700000
-0.006000  54.800000
-0.006000  54.800000
-0.006800  54.800000
-0.004600  54.800000
-0.004600  54.900000
-0.004600  54.900000
-0.006000  54.900000
-0.006000  54.900000
-0.003800  55.000000
-0.004600  55.000000
0.000000  55.000000
0.000000  55.100000
-0.003800  55.100000
-0.004600  55.100000
-0.002300  55.100000
0.000000  55.200000
0.001500  55.200000
0.005200  55.200000
0.008200  55.200000
0.005200  55.300000
0.001500  55.300000
-0.000800  55.300000
-0.003000  55.300000
-0.003000  55.300000
0.000000  55.400000
0.001500  55.400000
0.001500  55.400000
0.002200  55.400000
0.004500  55.500000
0.005200  55.500000
0.001500  55.500000
0.000000  55.500000
-0.000800  55.600000
-0.001500  55.600000
-0.003000  55.600000
-0.003800  55.600000
-0.001500  55.600000
0.000000  55.700000
-0.000800  55.700000
-0.003000  55.700000
0.000700  55.700000
0.000700  55.700000
0.000700  55.800000
0.000000  55.800000
-0.001500  55.800000
0.002200  55.800000
0.000700  55.800000
0.000000  55.800000
0.000700  55.800000
0.002200  55.900000
0.003700  55.900000
0.002200  55.900000
0.003000  55.900000
0.005200  55.900000
0.002200  55.900000
-0.001500  56.000000
-0.000800  56.000000
-0.002300  56.000000
-0.003000  56.000000
-0.003000  56.000000
-0.000800  56.100000
0.000000  56.100000
0.000700  56.100000
0.000700  56.100000
0.000700  56.100000
0.000000  56.100000
-0.001500  56.200000
0.000700  56.200000
-0.000800  56.200000
-0.000800  56.200000
0.000000  56.200000
0.000700  56.200000
0.001500  56.200000
-0.002300  56.200000
-0.001500  56.200000
0.001500  56.200000
0.003700  56.200000
0.003700  56.200000
-0.003000  56.300000
-0.003000  56.300000
0.001500  56.300000
0.004500  56.300000
0.001500  56.300000
-0.002300  56.300000
-0.001500  56.300000
-0.003800  56.300000
-0.002300  56.300000
-0.001500  56.300000
-0.003000  56.400000
-0.002300  56.400000
-0.004600  56.400000
-0.003000  56.400000
0.000000  56.400000
-0.000800  56.400000
0.000000  56.400000
0.001500  56.400000
0.003000  56.400000
0.001500  56.400000
0.001500  56.400000
0.000700  56.400000
0.001500  56.500000
0.001500  56.500000
0.000700  56.500000
0.000000  56.500000
-0.001500  56.500000
-0.001500  56.500000
-0.000800  56.500000
-0.002300  56.500000
-0.003000  56.500000
-0.004600  56.500000
-0.005300  56.500000
-0.003000  56.500000
0.001500  56.600000
0.000700  56.600000
0.001500  56.600000
0.004500  56.600000
0.005200  56.600000
0.005200  56.600000
0.004500  56.600000
0.004500  56.700000
0.006700  56.700000
0.008200  56.700000
0.006700  56.700000
0.003700  56.700000
0.000700  56.700000
-0.000800  56.700000
0.000000  56.700000
-0.002300  56.700000
-0.004600  56.700000
-0.003800  56.800000
-0.000800  56.800000
0.001500  56.800000
0.001500  56.800000
0.003000  56.800000
0.005200  56.800000
0.003000  56.800000
0.000700  56.800000
0.000700  56.800000
0.001500  56.800000
0.000000  56.800000
-0.001500  56.800000
-0.000800  56.800000
-0.000800  56.800000
-0.000800  56.800000
0.000000  56.800000
-0.000800  56.900000
0.000000  56.900000
-0.001500  56.900000
-0.005300  56.900000
-0.003000  56.900000
-0.002300  56.900000
-0.003000  56.900000
-0.004600  56.900000
-0.003800  56.900000
-0.000800  56.900000
-0.001500  56.900000
-0.002300  56.900000
-0.003000  56.900000
-0.003800  56.900000
-0.000800  56.900000
-0.000800  57.000000
0.000700  57.000000
0.000700  57.000000
0.000000  57.000000
-0.000800  57.000000
-0.001500  57.000000
-0.002300  57.000000
-0.003000  57.000000
-0.003000  57.000000
-0.000800  57.000000
-0.000800  57.000000
-0.001500  57.000000
-0.002300  57.000000
-0.001500  57.000000
0.000700  57.000000
0.001500  57.000000
0.000700  57.000000
-0.001500  57.000000
0.000000  57.000000
0.001500  57.000000
0.001500  57.100000
0.003000  57.100000
0.002200  57.100000
0.002200  57.100000
0.003000  57.100000
0.003000  57.100000
0.000700  57.100000
0.003000  57.100000
0.003000  57.100000
0.001500  57.100000
0.003000  57.100000
0.000700  57.100000
-0.000800  57.100000
-0.001500  57.100000
-0.002300  57.100000
-0.000800  57.100000
0.001500  57.100000
0.001500  57.100000
0.000700  57.100000
0.003000  57.100000
0.001500  57.100000
-0.000800  57.100000
0.000000  57.100000
0.001500  57.100000
0.003700  57.100000
0.005200  57.100000
0.006700  57.100000
0.004500  57.100000
0.004500  57.100000
0.004500  57.100000
0.003000  57.100000
0.001500  57.100000
0.000000  57.100000
-0.001500  57.100000
-0.004600  57.100000
-0.005300  57.100000
-0.004600  57.100000
-0.002300  57.100000
-0.003000  57.100000
-0.003000  57.100000
-0.001500  57.100000
-0.003800  57.100000
-0.003800  57.100000
-0.004600  57.100000
-0.004600  57.100000
-0.003800  57.100000
-0.003000  57.100000
0.001500  57.100000
0.003000  57.100000
0.002200  57.100000
0.003000  57.100000
0.001500  57.100000
-0.000800  57.100000
-0.001500  57.100000
-0.001500  57.100000
0.000700  57.100000
0.001500  57.100000
0.000000  57.100000
-0.002300  57.100000
-0.003000  57.100000
-0.003000  57.100000
-0.003000  57.100000
-0.001500  57.100000
-0.001500  57.100000
-0.000800  57.100000
0.000700  57.100000
0.002200  57.100000
0.001500  57.100000
0.000700  57.100000
0.000700  57.100000
0.000700  57.100000
0.000700  57.100000
-0.000800  57.100000
-0.001500  57.100000
-0.000800  57.100000
0.000000  57.100000
-0.001500  57.100000
-0.003000  57.100000
-0.003000  57.100000
-0.003800  57.100000
0.000000  57.200000
0.000000  57.200000
0.000700  57.200000
0.000700  57.200000
-0.000800  57.200000
0.004500  57.200000
0.006000  57.200000
0.004500  57.200000
0.003000  57.200000
0.001500  57.200000
-0.002300  57.200000
-0.003800  57.200000
-0.003000  57.200000
-0.000800  57.200000
0.000700  57.200000
-0.000800  57.200000
-0.002300  57.200000
-0.003000  57.200000
-0.004600  57.200000
-0.004600  57.200000
-0.000800  57.200000
0.003000  57.200000
0.002200  57.200000
0.001500  57.200000
0.003000  57.200000
0.007500  57.200000
0.006700  57.200000
0.005200  57.200000
0.004500  57.200000
0.001500  57.200000
0.003000  57.200000
0.001500  57.200000
-0.000800  57.200000
-0.000800  57.200000
0.001500  57.200000
0.003700  57.200000
0.001500  57.200000
0.000700  57.200000
-0.002300  57.200000
-0.006000  57.200000
-0.005300  57.200000
-0.005300  57.200000
-0.002300  57.200000
-0.001500  57.200000
-0.002300  57.200000
0.000000  57.200000
-0.000800  57.200000
0.000000  57.200000
0.000000  57.200000
-0.000800  57.200000
-0.000800  57.200000
0.000700  57.200000
0.001500  57.200000
0.001500  57.200000
0.000000  57.200000
-0.002300  57.200000
-0.001500  57.200000
0.000000  57.200000
0.000700  57.200000
0.000700  57.200000
0.003000  57.200000
0.003000  57.200000
0.001500  57.200000
0.003000  57.200000
0.003000  57.200000
0.000000  57.200000
-0.000800  57.200000
-0.001500  57.200000
-0.002300  57.200000
-0.001500  57.200000
-0.004600  57.200000
-0.004600  57.200000
-0.003800  57.200000
-0.003000  57.200000
-0.001500  57.200000
0.000700  57.200000
0.000700  57.200000
0.003000  57.200000
0.000700  57.200000
0.000700  57.200000
0.000700  57.200000
0.000000  57.200000
-0.000800  57.200000
-0.004600  57.200000
-0.005300  57.200000
-0.006800  57.200000
-0.003800  57.200000
-0.001500  57.200000
0.000700  57.200000
0.004500  57.200000
0.003000  57.200000
0.005200  57.200000
0.006700  57.200000
0.004500  57.200000
0.003700  57.200000
0.003000  57.200000
0.001500  57.200000
0.003000  57.200000
0.002200  57.200000
0.001500  57.200000
0.003000  57.200000
-0.000800  57.200000
-0.000800  57.200000
-0.003000  57.200000
-0.003800  57.200000
-0.002300  57.100000
-0.000800  57.100000
0.001500  57.100000
-0.000800  57.100000
-0.000800  57.100000
-0.001500  57.100000
-0.003800  57.100000
-0.004600  57.100000
-0.004600  57.100000
-0.001500  57.100000
-0.002300  57.100000
-0.004600  57.100000
-0.003800  57.100000
-0.001500  57.100000
-0.000800  57.100000
0.002200  57.100000
0.004500  57.100000
0.003000  57.100000
0.002200  57.100000
0.003000  57.100000
0.004500  57.100000
0.000700  57.100000
-0.001500  57.100000
-0.003000  57.100000
-0.004600  57.100000
-0.004600  57.100000
-0.003800  57.100000
-0.002300  57.100000
-0.001500  57.100000
0.000700  57.100000
0.000700  57.100000
0.000700  57.100000
0.000700  57.100000
0.003000  57.100000
0.005200  57.100000
0.004500  57.000000
0.005200  57.000000
0.003000  57.000000
0.001500  57.000000
0.002200  57.000000
0.000700  57.000000
0.000700  57.000000
-0.001500  57.000000
-0.003000  57.000000
-0.003000  57.000000
-0.003000  56.900000
-0.003800  56.900000
-0.008300  56.900000
-0.008300  56.900000
-0.005300  56.900000
-0.004600  56.900000
-0.000800  56.900000
0.000700  56.900000
0.000000  56.900000
0.002200  56.900000
0.005200  56.900000
0.005200  56.900000
0.005200  56.900000
0.003700  56.900000
0.001500  56.900000
0.000000  56.900000
-0.001500  56.900000
-0.000800  56.800000
-0.001500  56.800000
-0.003000  56.800000
-0.002300  56.800000
-0.001500  56.800000
-0.001500  56.800000
-0.001500  56.800000
-0.000800  56.800000
-0.000800  56.800000
0.000700  56.800000
0.000700  56.800000
-0.000800  56.800000
0.000700  56.800000
0.001500  56.800000
-0.000800  56.800000
0.000700  56.800000
0.000000  56.800000
0.002200  56.800000
0.003000  56.800000
0.001500  56.800000
0.003000  56.800000
0.003700  56.800000
0.005200  56.800000
0.004500  56.700000
0.003700  56.700000
0.006700  56.700000
0.003700  56.700000
0.003000  56.700000
-0.000800  56.700000
-0.003800  56.700000
-0.001500  56.700000
-0.003000  56.700000
-0.004600  56.700000
-0.003000  56.700000
-0.000800  56.700000
-0.003000  56.700000
-0.006000  56.700000
-0.006000  56.700000
-0.006000  56.700000
-0.002300  56.700000
0.000700  56.700000
-0.000800  56.700000
-0.000800  56.700000
0.003000  56.700000
0.005200  56.700000
0.006000  56.700000
0.007500  56.700000
0.006700  56.700000
0.004500  56.700000
0.004500  56.700000
0.003700  56.700000
0.001500  56.700000
0.001500  56.700000
0.000000  56.700000
0.000000  56.700000
0.000700  56.700000
0.003000  56.700000
0.004500  56.700000
0.003000  56.700000
0.001500  56.700000
0.000000  56.700000
-0.001500  56.700000
-0.000800  56.700000
-0.000800  56.700000
-0.002300  56.700000
-0.002300  56.700000
-0.002300  56.700000
-0.003800  56.700000
-0.006000  56.700000
-0.006000  56.700000
-0.006000  56.700000
-0.003000  56.700000
-0.000800  56.700000
-0.000800  56.700000
0.001500  56.700000
0.003700  56.700000
0.001500  56.700000
-0.000800  56.700000
0.001500  56.700000
0.004500  56.700000
0.004500  56.700000
0.004500  56.700000
0.006700  56.700000
0.006700  56.700000
0.003700  56.700000
0.003000  56.700000
0.001500  56.700000
0.002200  56.700000
0.000000  56.700000
-0.001500  56.700000
-0.001500  56.700000
-0.004600  56.700000
-0.006000  56.700000
-0.008300  56.700000
-0.006800  56.700000
-0.005300  56.700000
-0.003000  56.700000
0.000000  56.700000
0.000000  56.700000
0.001500  56.700000
0.001500  56.700000
0.004500  56.700000
0.003000  56.700000
0.001500  56.600000
0.002200  56.600000
0.003000  56.600000
0.002200  56.600000
0.001500  56.600000
0.003000  56.600000
-0.000800  56.600000
-0.003800  56.600000
-0.004600  56.600000
-0.003800  56.600000
-0.004600  56.600000
-0.004600  56.600000
-0.002300  56.600000
-0.000800  56.600000
0.002200  56.600000
0.003000  56.600000
0.006000  56.600000
0.009000  56.600000
0.006000  56.600000
0.000700  56.600000
-0.001500  56.500000
-0.003000  56.500000
-0.003000  56.500000
-0.004600  56.500000
-0.004600  56.500000
-0.001500  56.500000
-0.001500  56.500000
-0.003000  56.500000
0.000000  56.500000
0.005200  56.500000
0.006000  56.500000
0.003700  56.500000
0.000000  56.500000
0.000700  56.500000
-0.000800  56.500000
-0.000800  56.500000
-0.001500  56.500000
-0.003000  56.500000
-0.001500  56.500000
0.003000  56.500000
0.003000  56.400000
-0.001500  56.400000
-0.004600  56.400000
-0.007500  56.400000
-0.006800  56.400000
-0.006800  56.400000
-0.005300  56.400000
-0.004600  56.400000
-0.004600  56.400000
-0.001500  56.400000
-0.003000  56.400000
-0.003800  56.400000
-0.004600  56.400000
-0.005300  56.400000
-0.005300  56.400000
-0.004600  56.400000
-0.000800  56.400000
0.000000  56.400000
0.003000  56.400000
0.006700  56.400000
0.006700  56.300000
0.001500  56.300000
-0.000800  56.300000
-0.003000  56.300000
-0.003800  56.300000
-0.003000  56.300000
-0.003800  56.300000
-0.002300  56.300000
-0.002300  56.300000
0.000700  56.300000
0.001500  56.300000
0.006000  56.300000
0.008200  56.300000
0.005200  56.300000
0.006000  56.300000
0.004500  56.300000
0.003000  56.300000
0.001500  56.300000
0.002200  56.300000
0.004500  56.300000
0.002200  56.300000
0.000000  56.300000
0.000700  56.300000
0.000700  56.300000
0.003000  56.300000
0.005200  56.300000
0.006700  56.300000
0.004500  56.300000
0.001500  56.300000
0.000700  56.300000
-0.000800  56.300000
0.000700  56.300000
0.004500  56.300000
0.002200  56.300000
0.000700  56.300000
0.003000  56.300000
0.001500  56.300000
-0.003000  56.300000
-0.003000  56.300000
-0.003000  56.300000
-0.002300  56.200000
0.000700  56.200000
0.003000  56.200000
0.000700  56.200000
-0.001500  56.200000
-0.004600  56.200000
-0.006800  56.200000
-0.005300  56.200000
-0.003000  56.200000
-0.003000  56.200000
-0.003000  56.300000
-0.003800  56.300000
-0.006800  56.300000
-0.008300  56.300000
-0.006800  56.300000
-0.003000  56.300000
-0.002300  56.300000
-0.000800  56.300000
0.000000  56.300000
0.000700  56.300000
0.000700  56.300000
-0.000800  56.300000
-0.000800  56.300000
0.000000  56.300000
0.002200  56.300000
0.000700  56.300000
-0.000800  56.300000
-0.000800  56.300000
0.000700  56.300000
0.003000  56.300000
0.001500  56.300000
0.000000  56.300000
-0.003000  56.300000
-0.002300  56.300000
-0.003000  56.300000
-0.000800  56.300000
-0.001500  56.300000
0.000000  56.300000
0.003000  56.300000
0.006000  56.300000
0.002200  56.300000
0.000700  56.300000
0.003700  56.300000
0.004500  56.300000
0.003700  56.300000
0.004500  56.300000
0.004500  56.300000
0.004500  56.300000
0.006000  56.300000
0.006700  56.300000
0.006700  56.300000
0.006700  56.300000
0.006000  56.300000
0.006000  56.300000
0.004500  56.300000
0.003000  56.300000
0.004500  56.300000
0.003700  56.300000
0.000700  56.300000
-0.003000  56.300000
-0.006800  56.300000
-0.006000  56.300000
-0.001500  56.300000
0.000000  56.300000
-0.001500  56.300000
-0.003000  56.300000
-0.001500  56.300000
-0.000800  56.300000
0.001500  56.300000
0.003000  56.300000
0.001500  56.300000
0.000700  56.300000
-0.001500  56.300000
-0.005300  56.300000
-0.003000  56.300000
0.000700  56.300000
0.001500  56.300000
0.000000  56.300000
-0.000800  56.300000
-0.000800  56.300000
-0.001500  56.200000
-0.000800  56.200000
0.000000  56.200000
0.000000  56.200000
-0.003000  56.200000
-0.001500  56.200000
-0.003800  56.200000
-0.006000  56.200000
-0.005300  56.200000
-0.006000  56.200000
-0.004600  56.300000
-0.004600  56.300000
-0.000800  56.300000
0.001500  56.300000
0.000700  56.300000
0.000700  56.300000
0.000000  56.300000
0.000700  56.300000
0.001500  56.300000
0.001500  56.300000
0.000700  56.300000
-0.001500  56.300000
-0.003800  56.300000
-0.006000  56.300000
-0.007500  56.300000
-0.004600  56.300000
-0.001500  56.300000
-0.003000  56.300000
-0.003800  56.300000
-0.004600  56.300000
-0.001500  56.300000
-0.001500  56.300000
0.001500  56.300000
0.002200  56.300000
0.004500  56.300000
0.007500  56.300000
0.010500  56.300000
0.012000  56.300000
0.010500  56.300000
0.008200  56.300000
0.003000  56.200000
0.002200  56.200000
0.001500  56.200000
0.001500  56.200000
0.004500  56.200000
0.003700  56.200000
0.005200  56.200000
0.004500  56.200000
0.004500  56.200000
0.002200  56.200000
0.001500  56.200000
0.003700  56.200000
0.003000  56.200000
0.002200  56.200000
0.000700  56.200000
0.001500  56.200000
0.001500  56.200000
-0.000800  56.200000
-0.003000  56.200000
-0.005300  56.200000
-0.006800  56.200000
-0.008300  56.200000
-0.009100  56.200000
-0.009100  56.200000
-0.010500  56.200000
-0.010500  56.200000
-0.012000  56.200000
-0.012000  56.200000
-0.012800  56.200000
-0.011300  56.200000
-0.006000  56.200000
-0.003000  56.200000
-0.001500  56.200000
0.000000  56.200000
0.003000  56.200000
0.002200  56.200000
0.002200  56.200000
0.004500  56.200000
0.004500  56.200000
0.004500  56.200000
0.001500  56.200000
0.000000  56.200000
-0.000800  56.200000
0.000700  56.200000
0.003000  56.200000
0.002200  56.200000
0.005200  56.200000
0.006700  56.200000
0.008200  56.200000
0.006700  56.200000
0.005200  56.200000
0.004500  56.200000
0.002200  56.200000
0.002200  56.200000
-0.000800  56.200000
0.001500  56.200000
0.004500  56.200000
0.003000  56.200000
0.008200  56.200000
0.007500  56.200000
0.004500  56.200000
0.001500  56.200000
0.000700  56.200000
0.002200  56.200000
0.000000  56.200000
-0.003800  56.200000
-0.005300  56.200000
-0.007500  56.200000
-0.008300  56.200000
-0.007500  56.200000
-0.004600  56.200000
-0.003000  56.200000
-0.001500  56.200000
-0.003000  56.200000
-0.004600  56.200000
-0.005300  56.200000
-0.006800  56.200000
-0.004600  56.200000
-0.003000  56.200000
-0.003000  56.200000
-0.000800  56.200000
-0.002300  56.200000
-0.003000  56.200000
-0.003800  56.200000
-0.005300  56.200000
-0.008300  56.200000
-0.007500  56.200000
-0.004600  56.200000
-0.002300  56.200000
-0.002300  56.200000
-0.003000  56.200000
0.003000  56.200000
0.004500  56.200000
0.003000  56.200000
0.003700  56.200000
0.000700  56.200000
0.002200  56.200000
0.005200  56.200000
0.004500  56.200000
0.006700  56.200000
0.009000  56.200000
0.008200  56.200000
0.009000  56.200000
0.009700  56.200000
0.009700  56.200000
0.009700  56.200000
0.007500  56.200000
0.004500  56.200000
0.003700  56.200000
0.000700  56.200000
0.000700  56.200000
0.000700  56.200000
-0.002300  56.200000
-0.004600  56.200000
-0.003800  56.200000
-0.003800  56.200000
-0.003000  56.200000
-0.000800  56.200000
-0.001500  56.200000
-0.001500  56.200000
0.001500  56.200000
0.002200  56.200000
0.001500  56.200000
0.000700  56.200000
-0.001500  56.200000
-0.003800  56.200000
-0.005300  56.200000
-0.005300  56.200000
-0.003000  56.200000
-0.000800  56.200000
0.000000  56.200000
0.000700  56.200000
-0.000800  56.200000
-0.001500  56.200000
-0.003000  56.200000
-0.006000  56.200000
-0.006000  56.200000
-0.006000  56.200000
-0.006800  56.200000
-0.006000  56.200000
-0.003000  56.200000
0.000000  56.200000
-0.001500  56.200000
0.000700  56.200000
0.003000  56.200000
0.000000  56.200000
-0.000800  56.200000
0.003000  56.200000
0.003000  56.200000
0.005200  56.200000
0.005200  56.300000
0.004500  56.300000
0.004500  56.300000
0.004500  56.300000
0.008200  56.300000
0.008200  56.300000
0.006000  56.300000
0.005200  56.300000
0.005200  56.300000
0.008200  56.300000
0.005200  56.300000
0.000000  56.300000
-0.003800  56.300000
-0.003000  56.300000
-0.003800  56.300000
-0.003800  56.300000
-0.002300  56.300000
-0.004600  56.300000
-0.005300  56.300000
-0.006800  56.300000
-0.007500  56.300000
-0.008300  56.300000
-0.008300  56.300000
-0.006800  56.300000
-0.005300  56.300000
-0.005300  56.300000
-0.004600  56.300000
-0.001500  56.300000
0.000700  56.300000
0.005200  56.300000
0.005200  56.200000
0.001500  56.200000
0.001500  56.200000
0.003000  56.200000
0.003000  56.200000
0.005200  56.200000
0.006700  56.200000
0.003700  56.200000
0.003700  56.200000
0.004500  56.200000
-0.003000  56.200000
-0.007500  56.200000
-0.007500  56.200000
-0.009100  56.200000
-0.007500  56.200000
-0.004600  56.200000
-0.002300  56.200000
-0.000800  56.200000
-0.001500  56.200000
-0.003000  56.200000
0.000700  56.200000
0.003700  56.200000
0.006700  56.200000
0.006000  56.200000
0.005200  56.200000
0.006700  56.200000
0.006000  56.200000
0.005200  56.200000
0.003700  56.200000
0.005200  56.200000
0.004500  56.200000
0.003000  56.200000
0.002200  56.200000
0.000700  56.200000
0.003000  56.200000
0.001500  56.200000
-0.000800  56.200000
-0.003000  56.200000
-0.001500  56.200000
-0.000800  56.200000
-0.001500  56.200000
-0.005300  56.200000
-0.006000  56.200000
-0.001500  56.200000
0.000700  56.200000
0.002200  56.200000
0.000000  56.200000
-0.000800  56.200000
0.003000  56.200000
0.003000  56.200000
0.001500  56.200000
0.001500  56.200000
0.000700  56.200000
0.000000  56.200000
-0.001500  56.200000
-0.003000  56.200000
-0.003000  56.200000
-0.000800  56.200000
0.002200  56.200000
0.003000  56.200000
0.000700  56.200000
0.003000  56.200000
0.010500  56.200000
0.007500  56.200000
-0.001500  56.200000
-0.003000  56.200000
-0.000800  56.200000
-0.000800  56.200000
0.000700  56.200000
0.001500  56.200000
0.000700  56.200000
0.000000  56.200000
0.001500  56.200000
0.002200  56.200000
0.003000  56.200000
0.001500  56.200000
-0.002300  56.200000
-0.003000  56.200000
-0.002300  56.200000
-0.003000  56.200000
-0.000800  56.200000
0.000700  56.200000
0.000000  56.200000
-0.001500  56.200000
-0.003800  56.200000
-0.001500  56.200000
-0.001500  56.200000
0.000000  56.200000
0.000700  56.200000
-0.001500  56.200000
-0.000800  56.200000
-0.000800  56.200000
0.000700  56.200000
0.000700  56.200000
-0.003000  56.200000
-0.003800  56.200000
-0.002300  56.200000
-0.002300  56.200000
-0.003800  56.200000
-0.004600  56.200000
-0.005300  56.200000
-0.005300  56.200000
-0.004600  56.200000
-0.003000  56.200000
-0.003000  56.200000
-0.003000  56.200000
-0.004600  56.200000
-0.004600  56.200000
-0.003800  56.200000
-0.003800  56.200000
-0.004600  56.200000
-0.006800  56.200000
-0.003800  56.200000
-0.000800  56.200000
0.000700  56.200000
0.004500  56.200000
0.009000  56.200000
0.007500  56.200000
0.004500  56.200000
0.004500  56.200000
0.000700  56.200000
0.001500  56.200000
0.002200  56.200000
0.003000  56.200000
0.005200  56.200000
0.006000  56.200000
0.007500  56.200000
0.005200  56.200000
0.005200  56.200000
0.008200  56.200000
0.006000  56.200000
0.004500  56.200000
0.000700  56.200000
0.000000  56.200000
-0.000800  56.200000
0.000700  56.200000
0.004500  56.200000
0.005200  56.200000
0.004500  56.200000
0.002200  56.200000
0.002200  56.200000
0.001500  56.200000
0.001500  56.200000
0.003700  56.200000
0.003000  56.200000
0.003000  56.200000
0.003000  56.200000
0.005200  56.200000
0.006700  56.200000
0.005200  56.200000
0.006000  56.200000
0.005200  56.200000
0.001500  56.200000
-0.003800  56.200000
-0.004600  56.200000
-0.006800  56.200000
-0.008300  56.200000
-0.009100  56.200000
-0.012000  56.200000
-0.012000  56.200000
-0.012000  56.200000
-0.009800  56.200000
-0.009800  56.200000
-0.011300  56.200000
-0.007500  56.200000
-0.006800  56.200000
-0.007500  56.200000
-0.005300  56.200000
-0.003000  56.200000
0.000700  56.200000
0.003700  56.200000
0.000700  56.200000
-0.004600  56.200000
-0.006800  56.200000
-0.005300  56.200000
-0.002300  56.200000
-0.000800  56.200000
0.000000  56.200000
0.000000  56.200000
-0.002300  56.200000
-0.004600  56.200000
-0.001500  56.200000
-0.000800  56.200000
0.002200  56.200000
0.005200  56.200000
0.005200  56.200000
0.006700  56.200000
0.008200  56.200000
0.008200  56.200000
0.006700  56.200000
0.006700  56.200000
0.006700  56.200000
0.006700  56.200000
0.005200  56.200000
0.001500  56.200000
-0.003000  56.200000
-0.003000  56.200000
0.000700  56.200000
0.003000  56.200000
0.003000  56.200000
-0.003000  56.200000
-0.004600  56.200000
-0.006000  56.200000
-0.005300  56.200000
-0.006800  56.200000
-0.008300  56.200000
-0.003800  56.200000
-0.000800  56.200000
0.000700  56.200000
0.000700  56.200000
0.001500  56.200000
0.000700  56.200000
0.000700  56.200000
-0.001500  56.200000
-0.001500  56.200000
0.000700  56.200000
-0.001500  56.200000
-0.000800  56.200000
-0.000800  56.200000
-0.003000  56.200000
-0.002300  56.100000
-0.000800  56.100000
0.001500  56.100000
0.002200  56.100000
0.002200  56.100000
0.001500  56.100000
-0.000800  56.100000
-0.001500  56.100000
-0.000800  56.100000
0.003000  56.100000
0.006700  56.100000
0.009000  56.100000
0.007500  56.100000
0.004500  56.100000
0.004500  56.100000
0.004500  56.100000
0.003700  56.100000
0.002200  56.100000
0.001500  56.100000
0.000700  56.100000
-0.001500  56.100000
-0.002300  56.100000
-0.003000  56.100000
-0.003800  56.100000
-0.003000  56.100000
-0.003000  56.100000
-0.001500  56.100000
-0.000800  56.100000
0.000000  56.100000
0.001500  56.100000
0.000000  56.100000
-0.000800  56.100000
-0.001500  56.100000
0.000000  56.100000
-0.001500  56.100000
-0.003000  56.100000
-0.000800  56.100000
-0.002300  56.100000
-0.004600  56.100000
-0.006000  56.100000
-0.005300  56.100000
-0.003800  56.100000
-0.001500  56.100000
-0.001500  56.100000
-0.005300  56.100000
-0.004600  56.100000
-0.003000  56.100000
-0.001500  56.100000
0.001500  56.100000
0.002200  56.100000
0.001500  56.100000
0.001500  56.100000
0.001500  56.100000
0.003700  56.100000
0.003000  56.100000
0.004500  56.100000
0.005200  56.100000
0.004500  56.100000
0.004500  56.100000
0.003700  56.100000
0.004500  56.100000
0.000700  56.100000
0.001500  56.100000
-0.001500  56.100000
-0.004600  56.100000
-0.004600  56.100000
-0.005300  56.100000
-0.006000  56.100000
-0.008300  56.100000
-0.006800  56.100000
-0.006800  56.100000
-0.006800  56.100000
-0.004600  56.100000
-0.003000  56.100000
-0.005300  56.100000
-0.005300  56.100000
-0.006800  56.100000
-0.005300  56.100000
-0.003000  56.100000
0.001500  56.100000
0.001500  56.100000
0.000000  56.100000
0.000700  56.100000
0.001500  56.100000
0.006000  56.100000
0.009000  56.100000
0.008200  56.100000
0.005200  56.100000
0.003000  56.100000
0.001500  56.100000
0.000700  56.100000
0.001500  56.100000
0.002200  56.100000
0.001500  56.100000
0.003700  56.100000
0.004500  56.100000
0.004500  56.100000
0.004500  56.100000
0.006700  56.100000
0.006000  56.100000
0.004500  56.100000
0.008200  56.100000
0.013500  56.100000
0.013500  56.100000
0.010500  56.100000
0.005200  56.100000
0.002200  56.100000
0.000700  56.100000
-0.001500  56.100000
-0.003000  56.100000
-0.005300  56.100000
-0.003800  56.100000
-0.002300  56.100000
-0.003000  56.100000
-0.000800  56.100000
-0.000800  56.100000
-0.000800  56.100000
0.002200  56.100000
0.006700  56.100000
0.010500  56.100000
0.008200  56.000000
0.003700  56.000000
0.003000  56.000000
0.002200  56.000000
0.000700  56.000000
-0.003000  56.000000
-0.005300  56.000000
-0.004600  56.000000
-0.004600  56.000000
-0.005300  56.000000
-0.006000  56.000000
-0.007500  56.000000
-0.007500  56.000000
-0.005300  56.000000
-0.005300  56.000000
-0.006800  56.000000
-0.005300  56.000000
-0.003800  56.000000
-0.001500  56.000000
-0.000800  56.000000
-0.000800  56.000000
0.001500  56.000000
0.003000  56.000000
0.001500  56.000000
0.001500  56.000000
0.000000  56.000000
-0.003000  56.000000
-0.002300  56.000000
-0.001500  56.000000
-0.000800  56.000000
-0.000800  56.000000
-0.004600  56.000000
-0.006800  56.000000
-0.008300  56.000000
-0.004600  56.000000
0.001500  56.000000
0.005200  56.000000
0.004500  56.000000
0.001500  56.000000
0.000700  56.000000
0.000000  56.000000
0.003000  56.000000
0.001500  56.000000
-0.000800  56.000000
-0.005300  56.000000
-0.008300  56.000000
-0.008300  56.000000
-0.008300  56.000000
-0.003000  56.000000
0.000000  56.000000
0.000700  56.000000
0.001500  56.000000
0.000700  56.000000
-0.000800  56.000000
-0.001500  56.000000
0.001500  56.000000
0.005200  56.000000
0.007500  56.000000
0.006700  56.000000
0.004500  56.000000
0.003000  56.000000
0.002200  56.000000
0.001500  56.000000
-0.001500  56.000000
-0.004600  56.000000
-0.003800  56.000000
-0.003000  56.000000
-0.002300  56.000000
0.001500  56.000000
0.003000  56.000000
0.005200  56.000000
0.008200  56.000000
0.009000  56.000000
0.011200  56.000000
0.012700  56.000000
0.014200  56.000000
0.012000  56.000000
0.009000  56.000000
0.009000  56.000000
0.008200  56.000000
0.006700  56.000000
0.004500  56.000000
-0.000800  56.000000
-0.005300  56.000000
-0.008300  56.000000
-0.008300  56.000000
-0.006800  56.000000
-0.008300  56.000000
-0.011300  56.000000
-0.012800  56.000000
-0.012000  56.100000
-0.009100  56.100000
-0.009100  56.100000
-0.007500  56.100000
-0.005300  56.100000
-0.005300  56.100000
-0.004600  56.100000
-0.003000  56.100000
-0.003000  56.100000
0.000700  56.100000
-0.000800  56.100000
-0.001500  56.100000
-0.001500  56.100000
-0.001500  56.100000
0.001500  56.100000
-0.001500  56.100000
-0.001500  56.100000
0.003700  56.100000
0.005200  56.100000
0.006700  56.100000
0.008200  56.100000
0.009000  56.100000
0.009000  56.100000
0.006700  56.100000
0.004500  56.100000
0.002200  56.100000
-0.002300  56.100000
-0.003000  56.100000
-0.003800  56.100000
-0.003000  56.100000
0.000000  56.000000
-0.000800  56.000000
-0.001500  56.000000
-0.006000  56.000000
-0.009800  56.000000
-0.005300  56.000000
-0.005300  56.000000
-0.006000  56.000000
-0.005300  56.000000
-0.005300  56.000000
-0.003000  56.000000
0.004500  56.000000
0.011200  56.000000
0.012000  56.000000
0.012000  56.000000
0.016500  56.000000
0.023200  56.000000
0.018700  56.000000
0.006700  56.000000
0.000000  56.000000
-0.006800  55.900000
-0.006800  55.900000
-0.000800  55.900000
0.005200  55.900000
0.012700  55.900000
0.009000  55.900000
0.004500  55.900000
0.003000  55.900000
0.004500  55.900000
0.006700  55.900000
0.000700  55.900000
-0.010500  55.900000
-0.020300  55.900000
-0.021800  55.900000
-0.018800  55.900000
-0.013500  55.900000
-0.012000  55.900000
-0.009100  55.900000
-0.007500  55.900000
0.000000  55.900000
0.009000  55.900000
0.013500  55.900000
0.010500  55.900000
0.005200  55.900000
0.001500  55.900000
-0.000800  55.900000
0.000700  55.900000
-0.000800  55.900000
-0.003000  55.900000
-0.001500  55.900000
-0.003000  55.900000
-0.007500  55.900000
-0.008300  55.900000
-0.008300  55.900000
-0.007500  55.900000
-0.001500  55.900000
0.000000  55.900000
-0.000800  55.900000
-0.005300  55.900000
-0.006000  55.900000
-0.004600  55.900000
-0.004600  55.900000
-0.003000  55.900000
-0.002300  55.900000
-0.001500  55.900000
-0.001500  55.900000
-0.003000  55.900000
-0.006000  55.900000
-0.007500  55.900000
-0.007500  55.900000
-0.004600  55.900000
0.001500  55.900000
0.010500  55.900000
0.018000  55.900000
0.014200  55.900000
0.014200  55.900000
0.019500  55.900000
0.018000  55.900000
0.010500  55.900000
0.002200  55.900000
0.000700  55.900000
0.004500  55.900000
0.004500  55.900000
0.003700  55.900000
-0.001500  55.900000
-0.009100  55.900000
-0.014300  55.900000
-0.016500  55.900000
-0.015000  55.900000
-0.012000  55.900000
-0.008300  55.900000
-0.002300  55.900000
0.006000  55.900000
0.012000  55.900000
0.006700  55.900000
-0.004600  56.000000
-0.004600  56.000000
-0.006000  56.000000
-0.004600  56.000000
0.000700  56.000000
0.001500  56.000000
0.007500  56.000000
0.012700  56.000000
0.018700  56.000000
0.010500  56.000000
0.000000  56.000000
-0.003000  56.000000
-0.005300  56.000000
-0.005300  56.000000
-0.002300  56.000000
-0.001500  56.000000
-0.003000  56.000000
-0.002300  56.000000
-0.002300  56.000000
-0.000800  56.000000
0.001500  56.000000
0.004500  56.000000
0.005200  56.000000
0.003000  56.000000
0.003000  56.000000
0.004500  56.000000
0.004500  56.000000
-0.000800  56.000000
-0.004600  56.000000
-0.008300  56.000000
-0.009100  56.000000
-0.003800  56.000000
0.001500  56.000000
0.006000  56.000000
0.005200  56.000000
0.003000  56.000000
0.002200  56.000000
0.001500  56.000000
-0.001500  56.000000
-0.003800  56.000000
-0.003000  56.000000
-0.003000  56.000000
-0.002300  56.000000
-0.000800  56.000000
-0.000800  56.000000
-0.001500  56.000000
-0.000800  56.000000
-0.000800  56.000000
0.000700  56.000000
0.000700  56.000000
0.003700  56.000000
0.006000  56.000000
0.003000  56.000000
0.001500  56.000000
-0.003000  56.000000
-0.002300  56.000000
-0.002300  56.000000
-0.002300  56.000000
-0.001500  56.000000
-0.006800  56.000000
-0.008300  56.000000
-0.005300  56.000000
0.003000  56.000000
0.003700  56.000000
-0.000800  56.000000
-0.000800  56.000000
0.003000  56.000000
0.011200  56.000000
0.017200  56.000000
0.018000  56.000000
0.011200  56.000000
0.004500  56.000000
0.000000  56.000000
-0.002300  56.000000
0.000000  56.000000
-0.000800  56.000000
-0.003000  56.000000
-0.008300  56.000000
-0.009100  56.000000
-0.009800  56.000000
-0.011300  56.000000
-0.007500  56.000000
-0.007500  56.000000
-0.004600  56.000000
-0.005300  56.000000
-0.007500  56.000000
-0.006800  56.000000
-0.008300  56.000000
-0.005300  56.000000
0.000700  56.000000
0.006700  56.000000
0.010500  56.000000
0.015700  56.000000
0.014200  56.000000
0.008200  56.000000
0.008200  56.000000
0.004500  56.000000
0.000000  56.000000
-0.000800  56.000000
-0.003000  56.000000
-0.002300  56.000000
-0.004600  56.000000
-0.004600  56.000000
-0.003800  56.000000
-0.003000  56.000000
-0.000800  56.000000
0.001500  56.000000
0.003000  56.000000
0.001500  56.000000
0.000700  56.000000
0.002200  56.000000
0.003000  56.000000
0.003000  56.000000
0.001500  56.000000
-0.003000  56.000000
-0.004600  56.000000
-0.003000  56.000000
-0.002300  56.000000
0.003000  56.000000
0.008200  56.000000
0.006700  56.000000
0.006700  56.000000
0.007500  56.000000
0.008200  56.000000
0.008200  56.000000
0.003000  56.000000
0.003700  56.000000
0.003000  56.000000
-0.000800  56.000000
-0.002300  56.000000
-0.004600  56.000000
-0.003800  56.000000
-0.003000  56.000000
-0.003800  56.000000
-0.005300  56.000000
-0.004600  56.000000
-0.008300  56.000000
-0.014300  56.000000
-0.018100  56.000000
-0.019500  56.000000
-0.015000  56.000000
-0.012000  56.000000
-0.008300  56.000000
-0.002300  56.000000
0.003000  56.000000
0.005200  56.000000
0.004500  56.000000
0.004500  56.000000
0.001500  56.000000
0.000700  56.000000
0.000700  56.000000
-0.000800  56.000000
0.002200  56.000000
0.010500  56.000000
0.014200  56.000000
0.012700  56.000000
0.012000  56.000000
0.012000  56.000000
0.012000  56.000000
0.013500  56.000000
0.009000  56.000000
0.004500  56.000000
0.006700  56.000000
0.006000  56.000000
0.002200  56.000000
-0.000800  56.000000
-0.000800  56.000000
-0.001500  56.000000
-0.006000  56.000000
-0.012000  56.000000
-0.016500  56.000000
-0.020300  56.000000
-0.020300  56.000000
-0.019500  56.000000
-0.015800  56.000000
-0.003000  56.000000
0.019500  56.000000
0.029200  56.000000
0.015700  56.000000
0.012700  56.000000
0.016500  56.000000
0.010500  56.000000
0.012000  55.900000
0.016500  55.900000
0.015700  55.900000
0.009700  55.900000
0.004500  55.900000
-0.001500  55.900000
-0.006000  55.900000
-0.005300  55.900000
-0.003000  55.900000
-0.004600  55.900000
-0.004600  55.900000
-0.004600  55.900000
-0.006800  55.900000
-0.006800  55.900000
-0.006800  55.900000
-0.006800  55.900000
-0.006800  55.900000
-0.006800  55.900000
-0.006800  55.900000
-0.004600  55.900000
-0.000800  55.900000
0.002200  55.900000
0.006000  55.900000
0.004500  55.800000
0.000700  55.800000
-0.000800  55.800000
-0.003800  55.800000
-0.008300  55.800000
-0.010500  55.800000
-0.007500  55.800000
-0.005300  55.800000
-0.003000  55.800000
-0.003000  55.800000
-0.001500  55.800000
0.009000  55.800000
0.015700  55.800000
0.006000  55.800000
-0.005300  55.800000
-0.006000  55.800000
-0.008300  55.800000
-0.007500  55.800000
-0.005300  55.800000
-0.007500  55.800000
-0.009100  55.700000
-0.010500  55.700000
-0.006000  55.700000
-0.003800  55.700000
-0.005300  55.700000
-0.003000  55.700000
-0.005300  55.700000
-0.012000  55.700000
-0.012800  55.700000
-0.011300  55.700000
-0.008300  55.700000
-0.004600  55.700000
0.005200  55.700000
0.012700  55.700000
0.010500  55.700000
0.016500  55.700000
0.027700  55.700000
0.023200  55.600000
0.009000  55.600000
0.003700  55.600000
-0.002300  55.600000
-0.001500  55.600000
0.003000  55.600000
0.004500  55.600000
0.006000  55.600000
0.006000  55.600000
0.004500  55.600000
-0.003800  55.500000
-0.011300  55.500000
-0.016500  55.500000
-0.015800  55.500000
-0.014300  55.500000
-0.014300  55.500000
-0.010500  55.500000
-0.003000  55.400000
0.006000  55.400000
0.012000  55.400000
0.018000  55.400000
0.012700  55.400000
0.003000  55.400000
0.000000  55.300000
-0.000800  55.300000
-0.003800  55.300000
-0.008300  55.300000
-0.009800  55.300000
-0.008300  55.300000
-0.003000  55.300000
0.003000  55.300000
0.012000  55.300000
0.016500  55.300000
0.011200  55.300000
0.008200  55.300000
0.004500  55.200000
-0.003000  55.200000
-0.010500  55.200000
-0.008300  55.200000
-0.006000  55.200000
-0.007500  55.200000
-0.004600  55.200000
-0.005300  55.100000
-0.007500  55.100000
-0.007500  55.100000
-0.003000  55.100000
-0.001500  55.100000
-0.000800  55.100000
0.000700  55.100000
-0.000800  55.100000
0.003700  55.000000
0.007500  55.000000
-0.000800  55.000000
-0.010500  55.000000
-0.009100  55.000000
-0.006800  55.000000
-0.001500  55.000000
0.000700  54.900000
0.002200  54.900000
0.006700  54.900000
0.010500  54.900000
0.009000  54.900000
-0.000800  54.900000
-0.012000  54.900000
-0.014300  54.900000
-0.007500  54.900000
-0.006000  54.900000
0.003000  54.800000
0.009700  54.800000
0.014200  54.800000
0.016500  54.800000
0.012700  54.700000
0.009000  54.700000
0.000700  54.700000
-0.006800  54.700000
-0.008300  54.700000
-0.003000  54.600000
0.005200  54.600000
0.012700  54.600000
0.015000  54.600000
0.015000  54.500000
0.012700  54.500000
0.010500  54.500000
-0.000800  54.400000
-0.012000  54.400000
-0.012000  54.400000
-0.012000  54.400000
-0.005300  54.400000
0.003000  54.400000
0.004500  54.400000
0.001500  54.400000
-0.002300  54.300000
-0.004600  54.300000
-0.010500  54.300000
-0.014300  54.300000
-0.008300  54.300000
-0.001500  54.200000
0.000700  54.200000
0.005200  54.200000
0.004500  54.200000
0.003700  54.100000
0.011200  54.100000
0.012700  54.100000
0.009000  54.000000
0.004500  54.000000
0.003700  54.000000
0.005200  54.000000
0.011200  54.000000
0.006000  54.000000
-0.006800  54.000000
-0.005300  53.900000
-0.003000  53.900000
-0.003000  53.900000
-0.008300  53.800000
-0.012800  53.800000
-0.008300  53.800000
-0.006800  53.800000
-0.005300  53.700000
0.007500  53.700000
0.012700  53.700000
0.006000  53.700000
0.012700  53.600000
0.014200  53.600000
0.006000  53.500000
0.005200  53.500000
0.001500  53.500000
-0.008300  53.500000
-0.010500  53.500000
-0.006800  53.500000
0.001500  53.400000
0.017200  53.400000
0.031500  53.400000
0.031500  53.300000
0.012700  53.300000
0.003000  53.300000
0.010500  53.200000
0.011200  53.200000
0.006000  53.200000
0.001500  53.100000
-0.006800  53.100000
-0.013500  53.100000
-0.012800  53.100000
-0.012800  53.100000
-0.018800  53.000000
-0.025600  53.000000
-0.029300  52.900000
-0.027000  52.900000
-0.022500  52.900000
-0.017300  52.800000
-0.009100  52.800000
-0.002300  52.700000
-0.001500  52.700000
0.003700  52.700000
0.005200  52.600000
-0.002300  52.600000
-0.008300  52.600000
-0.005300  52.600000
0.002200  52.500000
0.009000  52.500000
0.009700  52.400000
0.010500  52.400000
0.018000  52.400000
0.019500  52.300000
0.009700  52.200000
0.000700  52.200000
-0.005300  52.200000
-0.005300  52.200000
-0.003800  52.200000
-0.005300  52.100000
-0.008300  52.100000
-0.010500  52.000000
-0.010500  52.000000
-0.009800  51.900000
-0.011300  51.900000
-0.012800  51.900000
-0.006800  51.800000
-0.003000  51.800000
-0.003000  51.700000
-0.008300  51.700000
-0.014300  51.700000
-0.008300  51.700000
-0.000800  51.600000
0.003700  51.600000
0.004500  51.500000
0.009000  51.500000
0.019500  51.400000
0.027000  51.400000
0.027000  51.300000
0.020200  51.300000
0.012000  51.300000
0.006700  51.200000
0.003000  51.200000
0.006000  51.100000
0.010500  51.000000
0.003700  51.000000
0.001500  50.900000
0.000000  50.900000
-0.006800  50.800000
-0.005300  50.800000
-0.004600  50.800000
-0.005300  50.700000
0.000000  50.700000
-0.000800  50.600000
-0.000800  50.500000
0.004500  50.500000
-0.000800  50.500000
-0.009100  50.400000
-0.010500  50.400000
-0.009800  50.300000
-0.004600  50.300000
0.006700  50.200000
0.014200  50.200000
0.009700  50.100000
-0.003800  50.100000
-0.016500  50.000000
-0.018100  50.000000
-0.012800  49.900000
-0.005300  49.900000
0.000700  49.800000
0.005200  49.800000
0.005200  49.700000
-0.004600  49.700000
-0.010500  49.600000
-0.010500  49.500000
-0.011300  49.500000
-0.015800  49.500000
-0.013500  49.500000
-0.003800  49.400000
0.005200  49.300000
0.012000  49.300000
0.009000  49.200000
0.008200  49.200000
0.012700  49.100000
0.015700  49.100000
0.011200  49.000000
0.003700  49.000000
0.003700  49.000000
0.006700  48.900000
0.012700  48.800000
0.012000  48.800000
0.003000  48.700000
-0.006000  48.700000
-0.015000  48.600000
-0.012000  48.600000
-0.009100  48.600000
-0.013500  48.500000
-0.015800  48.500000
-0.019500  48.400000
-0.009800  48.300000
0.008200  48.300000
0.015000  48.200000
0.019500  48.200000
0.021700  48.100000
0.015700  48.100000
0.009000  48.000000
0.000700  48.000000
-0.001500  47.900000
0.009000  47.900000
0.021000  47.800000
0.020200  47.800000
0.016500  47.700000
0.014200  47.600000
0.005200  47.600000
-0.008300  47.500000
-0.014300  47.500000
-0.014300  47.500000
-0.015800  47.400000
-0.012800  47.400000
-0.009100  47.300000
-0.010500  47.200000
-0.003000  47.200000
0.000000  47.200000
-0.009100  47.100000
-0.014300  47.100000
-0.006800  47.000000
0.003000  47.000000
-0.003000  46.900000
-0.006800  46.900000
-0.001500  46.800000
0.005200  46.800000
0.004500  46.700000
-0.006800  46.700000
-0.012800  46.600000
-0.012800  46.500000
-0.012000  46.500000
-0.009800  46.500000
-0.011300  46.400000
-0.012000  46.300000
-0.018100  46.300000
-0.016500  46.300000
-0.009100  46.200000
-0.003800  46.200000
0.009700  46.100000
0.015700  46.000000
0.016500  46.000000
0.014200  45.900000
0.009000  45.900000
0.008200  45.900000
0.006700  45.800000
0.008200  45.800000
0.015000  45.700000
0.014200  45.600000
0.000000  45.600000
-0.005300  45.500000
0.000700  45.500000
0.007500  45.400000
0.006700  45.400000
0.007500  45.300000
0.009000  45.300000
0.006000  45.200000
0.001500  45.200000
0.000000  45.100000
0.009000  45.100000
0.017200  45.000000
0.025500  45.000000
0.021700  44.900000
0.012000  44.900000
0.003700  44.800000
-0.003800  44.800000
-0.006000  44.700000
-0.011300  44.600000
-0.014300  44.600000
-0.007500  44.500000
-0.002300  44.500000
-0.010500  44.500000
-0.016500  44.400000
-0.015800  44.300000
-0.020300  44.300000
-0.017300  44.200000
-0.014300  44.200000
-0.006800  44.100000
0.004500  44.100000
0.008200  44.000000
0.009700  44.000000
0.010500  43.900000
0.012700  43.900000
0.006000  43.800000
0.008200  43.700000
0.016500  43.700000
0.003700  43.600000
-0.006800  43.600000
-0.009100  43.500000
-0.011300  43.500000
-0.003800  43.400000
0.005200  43.400000
0.008200  43.300000
0.008200  43.200000
0.014200  43.200000
0.013500  43.100000
0.004500  43.100000
-0.007500  43.100000
-0.024000  43.000000
-0.027000  42.900000
-0.015800  42.900000
-0.005300  42.800000
0.010500  42.800000
0.034500  42.700000
0.046500  42.700000
0.032200  42.600000
0.022500  42.600000
0.006700  42.500000
-0.008300  42.400000
-0.008300  42.400000
-0.009100  42.300000
-0.001500  42.300000
-0.000800  42.200000
-0.009100  42.200000
-0.018100  42.100000
-0.020300  42.000000
-0.021800  42.000000
-0.028500  41.900000
-0.028500  41.800000
-0.023300  41.800000
-0.013500  41.700000
-0.003000  41.700000
0.006000  41.600000
0.009000  41.500000
0.015000  41.500000
0.010500  41.400000
-0.005300  41.400000
-0.011300  41.300000
-0.014300  41.300000
-0.012800  41.200000
-0.006800  41.100000
-0.002300  41.100000
-0.003000  41.000000
-0.005300  40.900000
-0.001500  40.900000
0.012000  40.800000
0.014200  40.800000
0.009700  40.700000
0.016500  40.600000
0.016500  40.500000
0.019500  40.500000
0.012700  40.500000
0.001500  40.400000
-0.001500  40.300000
-0.012800  40.200000
-0.014300  40.200000
-0.012800  40.100000
-0.012800  40.000000
-0.009100  40.000000
0.000700  39.900000
0.008200  39.800000
0.005200  39.800000
0.004500  39.700000
0.006000  39.700000
0.017200  39.600000
0.019500  39.600000
0.003700  39.500000
-0.019500  39.400000
-0.024000  39.400000
-0.009100  39.300000
-0.009100  39.200000
0.004500  39.200000
0.029200  39.100000
0.048700  39.100000
0.046500  39.000000
0.018000  38.900000
-0.004600  38.900000
-0.012800  38.800000
-0.013500  38.700000
-0.009100  38.600000
-0.009100  38.600000
-0.011300  38.600000
-0.004600  38.500000
0.005200  38.400000
0.004500  38.300000
0.000700  38.200000
0.001500  38.200000
0.006700  38.100000
0.006000  38.100000
0.002200  38.000000
-0.008300  37.900000
-0.015800  37.900000
-0.015800  37.800000
-0.012800  37.800000
-0.008300  37.700000
-0.002300  37.600000
0.004500  37.500000
0.000700  37.400000
-0.007500  37.400000
-0.008300  37.300000
-0.006800  37.200000
-0.007500  37.200000
-0.006800  37.100000
-0.001500  37.100000
0.009000  37.000000
0.021700  36.900000
0.027700  36.900000
0.028500  36.800000
0.019500  36.700000
-0.001500  36.700000
-0.026300  36.600000
-0.034600  36.500000
-0.033800  36.500000
-0.032300  36.400000
-0.023300  36.400000
-0.007500  36.300000
0.006700  36.200000
0.012000  36.100000
0.008200  36.100000
-0.004600  36.000000
-0.005300  35.900000
0.008200  35.900000
0.013500  35.800000
0.001500  35.700000
0.012700  35.700000
0.024700  35.600000
0.015700  35.500000
0.011200  35.500000
0.024000  35.400000
0.029200  35.300000
0.018000  35.200000
0.019500  35.100000
0.010500  35.100000
0.005200  35.000000
-0.006800  35.000000
-0.020300  34.900000
-0.018100  34.800000
-0.020300  34.700000
-0.015000  34.600000
-0.012000  34.600000
-0.010500  34.500000
-0.011300  34.400000
-0.006800  34.400000
-0.001500  34.300000
-0.006800  34.200000
-0.012000  34.100000
-0.009100  34.100000
-0.008300  34.000000
-0.008300  33.900000
-0.001500  33.800000
-0.005300  33.700000
-0.009800  33.700000
-0.007500  33.600000
0.000000  33.600000
0.009700  33.500000
0.009000  33.400000
0.012000  33.300000
0.018700  33.300000
0.015000  33.200000
0.003000  33.100000
0.005200  33.000000
0.015700  32.900000
0.018700  32.800000
0.024700  32.800000
0.027700  32.700000
0.020200  32.600000
0.005200  32.500000
-0.008300  32.400000
-0.010500  32.400000
-0.008300  32.300000
-0.007500  32.200000
-0.005300  32.100000
0.013500  32.000000
0.021700  31.900000
0.001500  31.900000
-0.015800  31.800000
-0.026300  31.700000
-0.027800  31.600000
-0.015000  31.500000
-0.004600  31.500000
-0.001500  31.300000
0.000700  31.300000
0.000000  31.200000
0.003000  31.100000
-0.001500  31.000000
-0.016500  30.900000
-0.019500  30.800000
-0.017300  30.700000
-0.003000  30.600000
0.006700  30.600000
0.000000  30.500000
0.004500  30.400000
0.018000  30.300000
0.026200  30.200000
0.012000  30.100000
-0.007500  30.000000
-0.019500  29.900000
-0.026300  29.800000
-0.015800  29.700000
-0.004600  29.700000
-0.009100  29.500000
-0.015000  29.500000
-0.006800  29.400000
-0.006000  29.300000
-0.015800  29.200000
-0.020300  29.100000
-0.013500  29.000000
0.003700  28.900000
0.025500  28.800000
0.039700  28.800000
0.046500  28.600000
0.040500  28.500000
0.012700  28.400000
0.000700  28.300000
-0.012800  28.300000
-0.021800  28.200000
-0.019500  28.100000
-0.013500  28.000000
0.006000  27.900000
0.011200  27.800000
0.011200  27.700000
0.019500  27.600000
0.034500  27.500000
0.035200  27.500000
0.018000  27.400000
0.008200  27.300000
0.000000  27.300000
-0.006800  27.200000
-0.005300  27.100000
-0.010500  27.000000
-0.014300  26.900000
-0.014300  26.900000
-0.020300  26.800000
-0.025600  26.700000
-0.029300  26.600000
-0.027000  26.500000
-0.014300  26.500000
-0.007500  26.400000
-0.012800  26.300000
-0.016500  26.200000
-0.015800  26.100000
-0.006800  26.100000
0.001500  26.000000
0.000700  25.900000
-0.006000  25.900000
-0.008300  25.800000
0.006000  25.700000
0.015700  25.600000
0.009000  25.600000
0.008200  25.500000
0.012700  25.400000
0.015000  25.300000
0.012700  25.300000
0.009000  25.200000
0.004500  25.200000
-0.000800  25.100000
-0.003000  25.000000
-0.006800  24.900000
-0.014300  24.800000
-0.013500  24.800000
-0.006800  24.700000
0.004500  24.600000
0.002200  24.600000
-0.010500  24.500000
-0.012000  24.400000
-0.003000  24.300000
-0.003000  24.300000
-0.004600  24.200000
0.012000  24.200000
0.022500  24.100000
0.012700  24.000000
0.002200  23.900000
-0.003000  23.800000
0.004500  23.800000
0.005200  23.700000
-0.005300  23.700000
-0.017300  23.600000
-0.033800  23.500000
-0.033800  23.400000
-0.016500  23.400000
-0.000800  23.300000
0.014200  23.300000
0.045700  23.200000
0.053200  23.100000
0.016500  23.000000
-0.005300  23.000000
-0.025600  22.900000
-0.030800  22.900000
-0.006000  22.800000
0.009000  22.700000
0.020200  22.700000
0.027000  22.600000
0.028500  22.500000
0.023200  22.500000
0.024000  22.400000
0.019500  22.400000
0.008200  22.300000
0.000700  22.200000
-0.018100  22.200000
-0.023300  22.100000
-0.015000  22.000000
-0.006800  22.000000
-0.007500  21.900000
-0.008300  21.900000
-0.008300  21.800000
-0.006800  21.700000
0.002200  21.600000
0.013500  21.500000
0.024000  21.500000
0.038200  21.400000
0.035200  21.400000
0.002200  21.300000
-0.014300  21.200000
-0.018100  21.200000
-0.012000  21.100000
-0.006000  21.000000
-0.014300  21.000000
-0.020300  20.900000
-0.019500  20.800000
-0.004600  20.700000
-0.009100  20.700000
-0.018100  20.600000
-0.010500  20.600000
-0.014300  20.500000
-0.015800  20.400000
-0.008300  20.300000
-0.000800  20.300000
0.012000  20.200000
0.037500  20.200000
0.035200  20.100000
0.008200  20.000000
-0.012000  19.900000
-0.016500  19.800000
-0.003800  19.800000
0.010500  19.700000
0.018000  19.700000
0.015000  19.600000
0.013500  19.500000
0.013500  19.400000
0.008200  19.400000
0.004500  19.300000
-0.004600  19.300000
-0.017300  19.200000
-0.014300  19.100000
-0.004600  19.100000
0.008200  19.000000
0.021700  18.900000
0.015700  18.900000
0.000700  18.800000
0.005200  18.800000
0.010500  18.700000
-0.006000  18.600000
-0.008300  18.600000
-0.007500  18.500000
-0.000800  18.400000
0.012700  18.400000
0.014200  18.300000
0.007500  18.300000
0.004500  18.200000
0.009000  18.100000
0.022500  18.000000
0.025500  18.000000
0.003700  18.000000
-0.024000  17.900000
-0.043600  17.900000
-0.051100  17.800000
-0.045800  17.700000
-0.040500  17.700000
-0.029300  17.600000
-0.015800  17.500000
-0.013500  17.500000
-0.011300  17.400000
-0.005300  17.400000
0.003700  17.300000
0.007500  17.200000
0.009000  17.200000
0.015700  17.100000
0.029200  17.000000
0.043500  17.000000
0.043500  16.900000
0.030000  16.800000
0.004500  16.800000
-0.011300  16.700000
-0.029300  16.700000
-0.018100  16.600000
0.003700  16.600000
-0.004600  16.500000
-0.001500  16.400000
0.001500  16.300000
-0.004600  16.300000
0.001500  16.200000
0.018000  16.200000
0.018000  16.100000
0.008200  16.000000
-0.002300  16.000000
0.001500  15.900000
0.010500  15.800000
0.000700  15.700000
-0.008300  15.700000
-0.010500  15.600000
0.019500  15.500000
0.051700  15.500000
0.042000  15.400000
0.025500  15.400000
0.021700  15.300000
0.010500  15.300000
-0.010500  15.200000
-0.018100  15.100000
-0.020300  15.000000
-0.022500  15.000000
-0.017300  14.900000
-0.022500  14.800000
-0.030800  14.800000
-0.038300  14.700000
-0.029300  14.700000
-0.034600  14.600000
-0.039000  14.500000
-0.006000  14.400000
0.018000  14.400000
0.046500  14.300000
0.066700  14.200000
0.063000  14.200000
0.063000  14.100000
0.052500  14.100000
0.021700  14.000000
0.008200  13.900000
-0.008300  13.900000
-0.036800  13.800000
-0.054000  13.700000
-0.062300  13.600000
-0.051800  13.600000
-0.040500  13.500000
-0.037500  13.500000
-0.038300  13.400000
-0.030000  13.300000
-0.016500  13.200000
-0.013500  13.200000
-0.010500  13.100000
-0.003000  13.000000
0.007500  13.000000
0.017200  12.900000
0.019500  12.900000
0.009000  12.800000
0.003000  12.700000
-0.007500  12.600000
-0.009800  12.600000
0.011200  12.500000
0.043500  12.500000
0.048000  12.400000
0.035200  12.300000
0.026200  12.200000
0.006700  12.200000
-0.005300  12.100000
-0.018100  12.100000
-0.018100  12.000000
-0.006800  11.900000
0.005200  11.900000
0.000700  11.800000
-0.019500  11.700000
-0.015800  11.700000
-0.003800  11.600000
-0.001500  11.600000
-0.004600  11.500000
-0.004600  11.400000
0.009000  11.300000
0.028500  11.300000
0.028500  11.200000
0.012000  11.200000
-0.000800  11.100000
-0.009800  11.000000
-0.012800  10.900000
-0.013500  10.900000
-0.007500  10.800000
0.001500  10.700000
-0.002300  10.700000
-0.012800  10.600000
-0.008300  10.600000
0.010500  10.500000
0.016500  10.400000
0.021000  10.300000
0.027000  10.300000
0.018000  10.300000
0.003000  10.200000
0.001500  10.100000
0.015700  10.100000
0.024000  10.000000
0.024700  9.900000
0.010500  9.900000
-0.005300  9.900000
-0.010500  9.800000
-0.024000  9.700000
-0.027800  9.700000
-0.018100  9.600000
-0.007500  9.500000
-0.001500  9.500000
-0.003800  9.400000
-0.014300  9.400000
-0.021000  9.300000
-0.010500  9.300000
0.013500  9.200000
0.027700  9.100000
0.004500  9.100000
-0.017300  9.000000
-0.027800  9.000000
-0.028500  9.000000
-0.005300  8.900000
0.017200  8.900000
0.021700  8.800000
0.012000  8.800000
0.000700  8.700000
-0.012800  8.700000
-0.012000  8.700000
-0.001500  8.600000
-0.001500  8.600000
-0.006800  8.500000
-0.012000  8.500000
-0.008300  8.500000
0.005200  8.400000
0.027700  8.400000
0.030000  8.300000
0.021700  8.200000
0.014200  8.200000
0.020200  8.200000
0.051700  8.200000
0.047200  8.100000
0.008200  8.100000
-0.015800  8.100000
-0.027800  8.100000
-0.027800  8.000000
-0.026300  8.000000
-0.039800  8.000000
-0.034600  7.900000
-0.039800  7.900000
-0.046500  7.900000
-0.014300  7.800000
0.000700  7.800000
0.000700  7.800000
0.001500  7.700000
-0.003000  7.700000
0.006700  7.700000
0.019500  7.600000
0.028500  7.600000
0.027000  7.600000
0.022500  7.600000
0.015700  7.500000
0.005200  7.500000
0.004500  7.500000
0.003000  7.400000
0.004500  7.400000
0.001500  7.300000
-0.013500  7.300000
-0.031500  7.300000
-0.046500  7.200000
-0.033000  7.200000
0.004500  7.200000
0.023200  7.200000
0.014200  7.100000
0.021700  7.100000
0.017200  7.100000
-0.010500  7.000000
-0.011300  6.900000
-0.000800  6.900000
0.005200  6.900000
0.000700  6.900000
-0.012000  6.900000
-0.009800  6.800000
0.010500  6.800000
0.026200  6.800000
0.039000  6.700000
0.045700  6.700000
0.029200  6.700000
0.003700  6.700000
-0.024000  6.700000
-0.045000  6.600000
-0.049500  6.600000
-0.049500  6.600000
-0.036100  6.500000
-0.024000  6.500000
-0.015000  6.500000
-0.009100  6.500000
-0.000800  6.400000
0.018000  6.400000
0.027700  6.400000
0.027000  6.300000
0.018700  6.300000
0.014200  6.300000
0.015700  6.300000
0.021000  6.300000
0.018000  6.300000
-0.004600  6.200000
0.012000  6.200000
0.045000  6.200000
0.048000  6.100000
0.036000  6.100000
0.009000  6.100000
-0.010500  6.100000
-0.003800  6.000000
-0.015000  6.000000
-0.027800  6.000000
-0.027000  6.000000
-0.039000  5.900000
-0.039000  5.900000
-0.009800  5.900000
0.027700  5.900000
0.024000  5.800000
0.011200  5.800000
0.003000  5.800000
-0.024000  5.800000
-0.024000  5.800000
-0.009800  5.700000
-0.000800  5.700000
-0.005300  5.700000
-0.013500  5.700000
-0.019500  5.700000
-0.027000  5.600000
-0.003000  5.600000
0.015000  5.600000
0.010500  5.500000
0.004500  5.500000
0.000000  5.500000
0.004500  5.400000
-0.004600  5.400000
-0.011300  5.400000
-0.004600  5.400000
0.001500  5.400000
0.003000  5.300000
-0.005300  5.300000
-0.006000  5.300000
0.000000  5.300000
0.010500  5.300000
0.035200  5.200000
0.051000  5.200000
0.049500  5.200000
0.031500  5.200000
0.019500  5.100000
0.008200  5.100000
0.002200  5.100000
0.006000  5.100000
0.008200  5.000000
0.016500  5.000000
0.009000  4.900000
-0.001500  4.900000
-0.006800  4.900000
-0.017300  4.900000
-0.023300  4.900000
-0.033000  4.900000
-0.039800  4.900000
-0.032300  4.900000
-0.015800  4.900000
-0.000800  4.900000
0.012000  4.800000
0.024000  4.800000
0.016500  4.800000
0.008200  4.800000
0.004500  4.800000
-0.016500  4.800000
-0.020300  4.700000
-0.008300  4.700000
-0.000800  4.700000
-0.009100  4.700000
-0.021000  4.600000
-0.011300  4.600000
-0.003000  4.600000
-0.000800  4.600000
0.005200  4.600000
0.010500  4.600000
-0.004600  4.600000
-0.012000  4.600000
-0.012000  4.600000
-0.015000  4.500000
-0.012000  4.500000
-0.012000  4.500000
-0.006800  4.500000
-0.016500  4.500000
-0.040500  4.500000
-0.032300  4.500000
0.016500  4.500000
0.048000  4.500000
0.039700  4.500000
0.033000  4.400000
0.035200  4.400000
0.015700  4.400000
-0.014300  4.400000
-0.030000  4.400000
-0.016500  4.400000
0.003000  4.400000
0.012700  4.400000
0.013500  4.300000
0.010500  4.300000
0.012000  4.300000
0.020200  4.300000
0.033000  4.300000
0.030700  4.300000
0.012000  4.300000
0.003700  4.200000
-0.003000  4.200000
-0.004600  4.200000
0.020200  4.200000
0.023200  4.200000
0.009000  4.200000
0.003000  4.100000
-0.006000  4.100000
0.000000  4.100000
0.000000  4.100000
-0.006000  4.100000
-0.007500  4.100000
-0.006000  4.100000
-0.010500  4.100000
-0.008300  4.100000
-0.004600  4.100000
-0.012000  4.100000
-0.009800  4.100000
-0.008300  4.100000
0.018000  4.100000
0.060700  4.100000
0.048000  4.100000
0.009700  4.100000
-0.021800  4.100000
-0.044300  4.100000
-0.024000  4.100000
0.003700  4.100000
0.009700  4.100000
0.013500  4.100000
0.004500  4.100000
-0.015800  4.100000
-0.016500  4.100000
0.004500  4.100000
0.005200  4.100000
-0.005300  4.100000
-0.009100  4.100000
-0.018100  4.100000
-0.016500  4.100000
-0.009100  4.100000
-0.004600  4.100000
0.000700  4.100000
-0.001500  4.100000
-0.009100  4.100000
0.003700  4.100000
0.020200  4.100000
0.012700  4.100000
0.001500  4.100000
-0.004600  4.100000
-0.004600  4.100000
-0.008300  4.100000
-0.021800  4.100000
-0.034600  4.200000
-0.033000  4.200000
-0.012800  4.200000
-0.012800  4.200000
-0.030800  4.200000
-0.021000  4.200000
0.006700  4.200000
0.024000  4.200000
0.019500  4.200000
0.008200  4.200000
0.003000  4.200000
0.005200  4.200000
0.006700  4.200000
0.005200  4.200000
-0.006000  4.200000
-0.018100  4.200000
-0.018100  4.200000
-0.015800  4.300000
-0.009100  4.300000
0.008200  4.300000
0.009700  4.300000
0.002200  4.300000
0.009700  4.300000
0.017200  4.300000
0.015000  4.300000
0.010500  4.400000
-0.003000  4.400000
-0.005300  4.400000
0.008200  4.400000
0.017200  4.400000
0.007500  4.400000
0.012000  4.400000
0.019500  4.400000
-0.003000  4.400000
-0.019500  4.500000
-0.019500  4.500000
-0.004600  4.500000
-0.004600  4.500000
-0.025600  4.500000
-0.033800  4.500000
-0.028500  4.500000
-0.006800  4.500000
-0.002300  4.500000
-0.001500  4.500000
0.012700  4.500000
0.003700  4.600000
0.004500  4.600000
0.030700  4.600000
0.043500  4.600000
0.030700  4.600000
0.012000  4.600000
-0.004600  4.600000
-0.009100  4.600000
-0.004600  4.600000
-0.012000  4.700000
-0.006000  4.700000
0.000700  4.700000
0.012700  4.700000
0.031500  4.700000
0.033000  4.700000
0.014200  4.700000
-0.015800  4.700000
-0.020300  4.700000
-0.001500  4.700000
0.012700  4.700000
0.018000  4.700000
0.016500  4.700000
0.008200  4.700000
-0.006800  4.700000
-0.026300  4.700000
-0.037500  4.700000
-0.027800  4.700000
-0.020300  4.700000
-0.025600  4.700000
-0.031500  4.700000
-0.015800  4.700000
0.000700  4.700000
0.005200  4.700000
0.019500  4.700000
0.033700  4.700000
0.027700  4.700000
0.008200  4.700000
-0.005300  4.700000
-0.003000  4.700000
-0.009800  4.700000
-0.020300  4.800000
-0.009100  4.800000
0.003000  4.800000
-0.005300  4.800000
-0.016500  4.800000
-0.012800  4.800000
0.003000  4.800000
0.023200  4.800000
0.036700  4.800000
0.040500  4.800000
0.024000  4.800000
0.007500  4.800000
0.001500  4.800000
-0.006800  4.800000
-0.010500  4.800000
-0.012800  4.800000
-0.015000  4.800000
-0.012800  4.800000
-0.006800  4.900000
-0.003000  4.900000
-0.003000  4.900000
-0.000800  4.900000
-0.001500  4.900000
-0.002300  4.900000
0.010500  4.900000
0.029200  4.900000
0.036000  4.900000
0.030700  4.900000
0.010500  4.900000
-0.003800  4.900000
0.001500  4.900000
0.006700  4.900000
0.003000  4.900000
-0.012800  5.000000
-0.019500  5.000000
-0.018800  5.000000
-0.030000  5.000000
-0.024000  5.000000
-0.027000  5.000000
-0.028500  5.000000
-0.017300  5.000000
-0.005300  5.000000
0.003000  5.000000
0.003000  5.100000
0.006700  5.100000
0.006700  5.100000
0.008200  5.100000
0.002200  5.100000
-0.013500  5.100000
-0.009800  5.100000
0.004500  5.100000
0.009000  5.100000
0.009700  5.100000
0.018000  5.200000
0.018000  5.200000
0.006700  5.200000
0.005200  5.200000
0.000700  5.200000
-0.008300  5.200000
-0.012000  5.200000
-0.017300  5.200000
-0.020300  5.200000
-0.009100  5.200000
0.006000  5.300000
0.005200  5.300000
0.003000  5.300000
0.000700  5.300000
0.000700  5.300000
0.012700  5.300000
0.013500  5.300000
-0.000800  5.300000
-0.004600  5.300000
0.000700  5.300000
0.010500  5.300000
0.008200  5.300000
-0.006800  5.300000
-0.009100  5.300000
-0.015000  5.300000
-0.021800  5.300000
-0.022500  5.300000
-0.018100  5.300000
-0.015800  5.300000
-0.014300  5.300000
-0.020300  5.300000
-0.018800  5.300000
-0.000800  5.400000
0.009000  5.400000
0.006700  5.400000
-0.000800  5.400000
-0.003000  5.400000
0.002200  5.400000
0.016500  5.400000
0.019500  5.400000
0.012700  5.400000
0.017200  5.400000
0.014200  5.400000
0.014200  5.400000
0.012700  5.400000
0.006700  5.500000
0.000700  5.500000
-0.007500  5.500000
-0.001500  5.500000
0.006700  5.500000
0.008200  5.500000
0.008200  5.500000
0.008200  5.500000
0.006700  5.500000
0.003000  5.500000
-0.000800  5.600000
-0.006000  5.600000
-0.007500  5.600000
-0.001500  5.600000
0.003000  5.600000
0.014200  5.600000
0.030700  5.600000
0.033000  5.600000
0.018000  5.600000
0.007500  5.600000
0.009000  5.700000
-0.001500  5.700000
-0.023300  5.700000
-0.023300  5.700000
-0.013500  5.700000
-0.012800  5.700000
-0.015000  5.700000
-0.016500  5.700000
-0.000800  5.700000
0.018000  5.700000
0.019500  5.800000
0.012700  5.800000
0.009000  5.800000
0.003700  5.800000
-0.001500  5.800000
-0.003000  5.800000
-0.005300  5.800000
-0.005300  5.800000
-0.006800  5.800000
-0.006000  5.800000
-0.008300  5.800000
-0.015800  5.900000
-0.019500  5.900000
-0.009100  5.900000
0.007500  5.900000
0.004500  5.900000
-0.001500  5.900000
0.003000  6.000000
-0.011300  6.000000
-0.024800  6.000000
-0.027000  6.000000
-0.024000  6.000000
-0.007500  6.000000
0.003700  6.000000
0.004500  6.100000
0.004500  6.100000
0.005200  6.100000
0.010500  6.100000
0.010500  6.100000
0.005200  6.100000
-0.005300  6.100000
-0.016500  6.200000
-0.027800  6.200000
-0.021800  6.200000
0.003000  6.200000
0.033000  6.200000
0.047200  6.200000
0.035200  6.300000
0.021000  6.300000
0.015700  6.300000
0.012000  6.300000
0.006700  6.300000
0.009000  6.300000
0.012700  6.300000
0.010500  6.300000
0.003000  6.300000
-0.000800  6.300000
-0.000800  6.400000
-0.006000  6.400000
-0.009100  6.400000
-0.008300  6.400000
-0.011300  6.400000
-0.015800  6.400000
-0.014300  6.400000
-0.011300  6.500000
-0.005300  6.500000
-0.005300  6.500000
-0.007500  6.500000
-0.003800  6.500000
-0.006000  6.500000
-0.004600  6.500000
-0.000800  6.600000
0.002200  6.600000
0.008200  6.600000
0.004500  6.600000
-0.004600  6.600000
-0.006000  6.600000
0.005200  6.600000
0.009000  6.600000
0.006700  6.600000
-0.000800  6.700000
-0.006800  6.700000
-0.014300  6.700000
-0.020300  6.700000
-0.009800  6.700000
-0.001500  6.700000
0.004500  6.700000
0.002200  6.700000
-0.001500  6.700000
-0.002300  6.700000
-0.000800  6.700000
0.009000  6.700000
0.016500  6.700000
0.026200  6.700000
0.024000  6.800000
0.012700  6.800000
0.006700  6.800000
0.005200  6.800000
-0.003800  6.800000
-0.006800  6.800000
-0.006800  6.800000
-0.008300  6.900000
-0.002300  6.900000
0.000700  6.900000
0.006700  6.900000
0.009000  6.900000
0.007500  6.900000
0.006700  7.000000
0.001500  7.000000
-0.004600  7.000000
-0.008300  7.000000
-0.013500  7.000000
-0.017300  7.000000
-0.021000  7.000000
-0.029300  7.100000
-0.024000  7.100000
-0.006800  7.100000
0.008200  7.100000
0.004500  7.100000
-0.003800  7.100000
-0.006800  7.100000
-0.006800  7.200000
0.001500  7.200000
0.007500  7.200000
0.007500  7.200000
0.004500  7.200000
0.004500  7.200000
0.005200  7.200000
0.008200  7.200000
0.010500  7.200000
0.012000  7.200000
0.010500  7.300000
0.008200  7.300000
0.008200  7.300000
0.002200  7.300000
0.003700  7.300000
0.000700  7.400000
-0.006000  7.400000
-0.009100  7.400000
-0.012000  7.400000
-0.008300  7.400000
-0.006800  7.500000
-0.001500  7.500000
-0.001500  7.500000
-0.006800  7.500000
-0.007500  7.500000
-0.001500  7.600000
0.008200  7.600000
0.009000  7.600000
0.006000  7.600000
0.001500  7.600000
0.000700  7.600000
0.000000  7.600000
-0.004600  7.700000
-0.006800  7.700000
-0.003000  7.700000
0.003000  7.700000
0.003700  7.800000
0.001500  7.800000
-0.000800  7.800000
0.000700  7.900000
0.010500  7.900000
0.009000  7.900000
0.001500  8.000000
0.003000  8.000000
0.007500  8.000000
0.000700  8.000000
-0.003000  8.100000
-0.002300  8.100000
-0.003000  8.100000
-0.004600  8.100000
0.002200  8.100000
0.010500  8.200000
-0.002300  8.200000
-0.023300  8.200000
-0.025600  8.300000
-0.013500  8.300000
-0.002300  8.300000
-0.003000  8.400000
-0.007500  8.400000
-0.006800  8.400000
-0.006000  8.500000
0.003000  8.500000
0.011200  8.500000
0.012700  8.500000
0.010500  8.500000
0.004500  8.600000
0.003000  8.600000
0.000000  8.600000
-0.003800  8.700000
-0.011300  8.700000
-0.019500  8.700000
-0.016500  8.800000
-0.008300  8.800000
-0.002300  8.800000
0.003000  8.900000
0.007500  8.900000
0.009700  8.900000
0.009000  9.000000
0.009700  9.000000
0.015700  9.000000
0.018000  9.000000
0.015000  9.100000
0.005200  9.100000
0.000700  9.100000
0.002200  9.100000
-0.000800  9.200000
-0.004600  9.200000
0.000700  9.200000
0.008200  9.300000
0.017200  9.300000
0.045700  9.300000
0.046500  9.400000
0.027700  9.400000
0.012700  9.400000
-0.015000  9.400000
-0.024000  9.400000
-0.021000  9.500000
-0.016500  9.500000
-0.009100  9.500000
-0.016500  9.500000
-0.019500  9.600000
-0.017300  9.600000
-0.013500  9.600000
-0.012000  9.700000
-0.013500  9.700000
-0.009800  9.700000
-0.006000  9.700000
-0.001500  9.800000
0.005200  9.800000
0.012700  9.800000
0.012700  9.800000
0.003000  9.900000
0.000000  9.900000
0.003000  9.900000
0.002200  9.900000
0.003000  10.000000
0.001500  10.000000
-0.001500  10.000000
-0.000800  10.100000
-0.001500  10.100000
-0.003800  10.100000
-0.006800  10.200000
-0.006800  10.200000
-0.001500  10.200000
0.003700  10.300000
0.011200  10.300000
0.012700  10.300000
0.003000  10.300000
-0.000800  10.400000
0.000700  10.400000
0.003000  10.400000
-0.001500  10.500000
-0.009100  10.500000
-0.009100  10.500000
-0.012000  10.500000
-0.010500  10.500000
0.002200  10.500000
0.014200  10.500000
0.016500  10.500000
0.012700  10.500000
0.015000  10.500000
0.010500  10.500000
0.009000  10.500000
0.015000  10.500000
0.010500  10.500000
0.005200  10.500000
0.000700  10.600000
0.002200  10.600000
0.005200  10.600000
0.006700  10.600000
0.004500  10.600000
-0.000800  10.600000
0.000700  10.600000
-0.003800  10.600000
-0.006000  10.700000
-0.009800  10.700000
-0.010500  10.700000
-0.005300  10.700000
0.006700  10.700000
0.007500  10.700000
0.004500  10.800000
0.006700  10.800000
0.001500  10.800000
-0.012000  10.900000
-0.019500  10.900000
-0.017300  10.900000
-0.018100  10.900000
-0.016500  11.000000
-0.012000  11.000000
-0.010500  11.000000
-0.010500  11.000000
-0.009100  11.100000
-0.009800  11.100000
-0.018100  11.100000
-0.015800  11.200000
-0.008300  11.200000
-0.003000  11.200000
-0.001500  11.200000
-0.005300  11.300000
-0.017300  11.300000
-0.026300  11.300000
-0.013500  11.400000
0.003700  11.400000
0.018700  11.400000
0.025500  11.400000
0.038200  11.500000
0.049500  11.500000
0.027700  11.500000
0.007500  11.600000
0.000000  11.600000
-0.006000  11.600000
-0.004600  11.700000
-0.003800  11.700000
-0.001500  11.700000
0.003700  11.700000
0.008200  11.800000
-0.005300  11.800000
-0.023300  11.800000
-0.030800  11.900000
-0.026300  11.900000
-0.008300  11.900000
0.008200  12.000000
0.011200  12.000000
0.006000  12.000000
0.014200  12.000000
0.019500  12.100000
0.012000  12.100000
0.001500  12.100000
-0.002300  12.100000
-0.015800  12.200000
-0.023300  12.200000
-0.018800  12.200000
-0.008300  12.300000
0.003000  12.300000
-0.002300  12.300000
-0.013500  12.400000
-0.033800  12.400000
-0.032300  12.400000
-0.021800  12.500000
-0.021800  12.500000
-0.004600  12.500000
0.029200  12.600000
0.062200  12.600000
0.063000  12.600000
0.057000  12.600000
0.040500  12.700000
0.009700  12.700000
-0.000800  12.700000
-0.001500  12.800000
0.006700  12.800000
0.024000  12.800000
0.035200  12.900000
0.035200  12.900000
0.021700  13.000000
-0.000800  13.000000
-0.017300  13.000000
-0.024000  13.100000
-0.042800  13.100000
-0.055500  13.100000
-0.053300  13.200000
-0.045000  13.200000
-0.032300  13.300000
-0.014300  13.300000
0.009000  13.400000
0.023200  13.400000
0.036000  13.500000
0.036700  13.500000
0.034500  13.500000
0.043500  13.500000
0.046500  13.600000
0.039000  13.600000
0.039000  13.700000
0.030700  13.700000
0.012000  13.800000
0.003700  13.800000
-0.012800  13.900000
-0.024000  13.900000
-0.037500  14.000000
-0.040500  14.000000
-0.035300  14.100000
-0.030800  14.100000
-0.024000  14.200000
-0.025600  14.300000
-0.020300  14.300000
-0.020300  14.400000
-0.020300  14.400000
-0.024000  14.400000
-0.030800  14.500000
-0.030000  14.600000
-0.010500  14.600000
0.011200  14.700000
0.020200  14.700000
0.027700  14.800000
0.018000  14.800000
0.006700  14.900000
0.030000  15.000000
0.044200  15.000000
0.024700  15.100000
0.009000  15.200000
-0.005300  15.300000
-0.009100  15.300000
-0.012800  15.400000
-0.016500  15.400000
-0.010500  15.500000
-0.003000  15.600000
0.003700  15.600000
0.004500  15.700000
0.001500  15.700000
-0.009100  15.800000
-0.011300  15.900000
-0.001500  16.000000
0.006700  16.000000
0.011200  16.100000
0.004500  16.200000
0.001500  16.200000
0.000700  16.200000
-0.007500  16.300000
-0.014300  16.400000
-0.018100  16.400000
-0.018100  16.500000
-0.009800  16.600000
0.004500  16.600000
0.015000  16.600000
0.023200  16.700000
0.029200  16.800000
0.020200  16.800000
0.006700  16.900000
0.004500  17.000000
0.004500  17.000000
0.003000  17.000000
0.006000  17.100000
0.005200  17.200000
-0.008300  17.200000
-0.021000  17.300000
-0.027800  17.400000
-0.021800  17.400000
-0.004600  17.500000
0.006700  17.500000
0.016500  17.500000
0.021000  17.600000
-0.001500  17.700000
-0.017300  17.700000
-0.016500  17.800000
-0.015800  17.800000
-0.013500  17.900000
-0.009100  18.000000
0.008200  18.000000
0.012000  18.000000
0.013500  18.100000
0.012700  18.200000
0.005200  18.200000
0.009700  18.300000
0.009000  18.300000
0.006700  18.400000
0.001500  18.400000
-0.006800  18.400000
-0.008300  18.500000
-0.011300  18.500000
-0.009800  18.500000
-0.004600  18.600000
-0.004600  18.600000
-0.003000  18.700000
0.007500  18.700000
0.014200  18.800000
0.019500  18.800000
0.010500  18.900000
-0.000800  18.900000
-0.003000  18.900000
-0.015800  18.900000
-0.029300  19.000000
-0.025600  19.000000
-0.001500  19.100000
0.024700  19.100000
0.039700  19.200000
0.042000  19.200000
0.030000  19.300000
0.014200  19.300000
0.012000  19.300000
0.013500  19.300000
0.009000  19.400000
-0.000800  19.400000
-0.010500  19.500000
-0.010500  19.500000
-0.012800  19.600000
-0.012000  19.600000
-0.008300  19.700000
-0.003000  19.700000
-0.001500  19.700000
-0.006800  19.800000
-0.009100  19.800000
-0.012000  19.800000
-0.012800  19.900000
-0.006000  19.900000
-0.000800  20.000000
-0.005300  20.000000
-0.006800  20.100000
-0.002300  20.100000
-0.004600  20.200000
-0.003000  20.200000
0.000700  20.200000
-0.001500  20.300000
-0.008300  20.300000
-0.000800  20.300000
0.012000  20.400000
0.016500  20.400000
0.016500  20.500000
0.010500  20.500000
-0.009100  20.600000
-0.021800  20.600000
-0.028500  20.700000
-0.041300  20.700000
-0.045800  20.700000
-0.043600  20.800000
-0.042800  20.900000
-0.042000  20.900000
0.002200  21.000000
0.048000  21.100000
0.058500  21.100000
0.072700  21.100000
0.072700  21.200000
0.050200  21.300000
0.030000  21.400000
0.012000  21.400000
-0.002300  21.500000
-0.011300  21.500000
-0.014300  21.600000
-0.014300  21.600000
-0.012800  21.700000
-0.009100  21.800000
-0.001500  21.800000
0.004500  21.900000
0.000700  22.000000
-0.000800  22.000000
-0.000800  22.100000
-0.003000  22.100000
0.000700  22.200000
0.001500  22.300000
-0.003800  22.300000
-0.007500  22.400000
-0.009100  22.400000
-0.013500  22.500000
-0.020300  22.500000
-0.019500  22.600000
-0.015800  22.700000
-0.015800  22.700000
-0.006000  22.800000
0.002200  22.900000
0.003000  22.900000
0.000700  22.900000
0.003700  23.000000
0.005200  23.100000
-0.003800  23.100000
-0.003000  23.200000
-0.005300  23.200000
-0.004600  23.300000
-0.000800  23.300000
-0.006800  23.400000
-0.006800  23.400000
-0.008300  23.400000
-0.006800  23.500000
-0.007500  23.500000
-0.014300  23.600000
-0.014300  23.600000
-0.005300  23.600000
-0.005300  23.700000
-0.006000  23.700000
0.005200  23.800000
0.008200  23.800000
0.009000  23.800000
0.023200  23.900000
0.030700  23.900000
0.025500  24.000000
0.019500  24.000000
0.008200  24.100000
0.003000  24.100000
0.008200  24.100000
0.005200  24.200000
0.003700  24.200000
0.006700  24.200000
0.009000  24.300000
0.009000  24.300000
0.009000  24.300000
0.003000  24.300000
-0.005300  24.400000
-0.012800  24.400000
-0.014300  24.500000
-0.012000  24.500000
-0.009100  24.500000
-0.005300  24.600000
-0.002300  24.600000
-0.004600  24.600000
-0.009100  24.700000
-0.020300  24.700000
-0.028500  24.700000
-0.019500  24.800000
-0.004600  24.800000
0.015700  24.900000
0.029200  24.900000
0.026200  25.000000
0.006700  25.000000
-0.012800  25.100000
-0.018100  25.100000
-0.010500  25.200000
0.016500  25.200000
0.035200  25.200000
0.029200  25.300000
0.015000  25.300000
0.005200  25.400000
0.004500  25.400000
0.006700  25.500000
0.003700  25.500000
-0.002300  25.600000
-0.000800  25.600000
0.000700  25.600000
0.001500  25.700000
0.000700  25.700000
-0.004600  25.800000
-0.008300  25.800000
-0.009100  25.900000
-0.008300  25.900000
-0.005300  26.000000
-0.008300  26.100000
-0.016500  26.100000
-0.027000  26.100000
-0.022500  26.200000
-0.006800  26.200000
-0.001500  26.300000
0.016500  26.300000
0.051700  26.400000
0.058500  26.400000
0.036700  26.500000
0.013500  26.500000
-0.000800  26.500000
-0.007500  26.600000
-0.012800  26.700000
-0.005300  26.700000
0.007500  26.800000
0.018000  26.800000
0.009700  26.900000
-0.006000  27.000000
-0.017300  27.000000
-0.024000  27.100000
-0.022500  27.100000
-0.006000  27.200000
0.025500  27.200000
0.038200  27.300000
0.027700  27.400000
0.021000  27.400000
0.024700  27.400000
0.014200  27.500000
0.001500  27.600000
-0.000800  27.600000
-0.004600  27.700000
-0.002300  27.800000
-0.005300  27.800000
-0.006800  27.900000
-0.009100  27.900000
-0.012800  27.900000
-0.012000  28.000000
-0.014300  28.100000
-0.012800  28.100000
-0.012000  28.200000
-0.015800  28.300000
-0.018800  28.300000
-0.018800  28.300000
-0.024000  28.400000
-0.033000  28.500000
-0.027000  28.500000
-0.016500  28.600000
-0.010500  28.600000
0.008200  28.700000
0.026200  28.800000
0.024700  28.800000
0.010500  28.900000
-0.000800  28.900000
-0.009100  29.000000
-0.019500  29.000000
-0.028500  29.100000
-0.028500  29.200000
-0.026300  29.200000
-0.020300  29.200000
-0.008300  29.300000
0.008200  29.400000
0.018700  29.400000
0.013500  29.500000
0.016500  29.600000
0.029200  29.600000
0.023200  29.700000
0.005200  29.700000
-0.006800  29.700000
-0.023300  29.800000
-0.033000  29.900000
-0.035300  29.900000
-0.029300  30.000000
-0.006800  30.000000
0.023200  30.100000
0.044200  30.100000
0.035200  30.200000
0.018000  30.200000
0.015700  30.300000
0.012700  30.300000
0.015700  30.400000
0.009700  30.400000
0.003000  30.500000
0.010500  30.500000
0.018000  30.600000
0.020200  30.600000
0.011200  30.700000
-0.000800  30.700000
-0.008300  30.800000
-0.015800  30.800000
-0.016500  30.900000
-0.019500  30.900000
-0.020300  31.000000
-0.016500  31.000000
-0.012800  31.100000
-0.008300  31.100000
-0.003000  31.200000
0.000700  31.200000
0.000700  31.300000
0.001500  31.400000
0.003700  31.400000
-0.000800  31.500000
-0.003800  31.500000
-0.003000  31.600000
-0.004600  31.600000
-0.003000  31.700000
0.005200  31.700000
0.011200  31.800000
0.014200  31.900000
0.022500  31.900000
0.016500  31.900000
0.003000  32.000000
-0.009100  32.100000
-0.015800  32.100000
-0.009800  32.200000
-0.005300  32.200000
-0.004600  32.300000
0.003000  32.400000
0.001500  32.400000
-0.003800  32.400000
0.003700  32.500000
0.006700  32.600000
0.000000  32.600000
-0.006800  32.700000
-0.009100  32.800000
-0.008300  32.800000
-0.008300  32.800000
0.000700  32.900000
0.015000  32.900000
0.015700  33.000000
0.006700  33.100000
-0.000800  33.100000
-0.012800  33.200000
-0.021800  33.200000
-0.037500  33.300000
-0.042800  33.300000
-0.021800  33.300000
0.006700  33.400000
0.029200  33.400000
0.053200  33.500000
0.069000  33.600000
0.051000  33.600000
0.023200  33.700000
0.007500  33.700000
0.000000  33.700000
-0.009800  33.800000
-0.012800  33.800000
-0.005300  33.900000
0.003000  33.900000
0.007500  34.000000
0.006700  34.000000
0.004500  34.100000
-0.004600  34.100000
-0.008300  34.100000
-0.009100  34.200000
-0.009100  34.300000
-0.009100  34.300000
-0.012000  34.400000
-0.018800  34.400000
-0.027000  34.500000
-0.029300  34.600000
-0.027000  34.600000
-0.012000  34.600000
0.014200  34.700000
0.033000  34.700000
0.035200  34.800000
0.021700  34.800000
0.023200  34.900000
0.018000  35.000000
0.004500  35.000000
-0.001500  35.100000
-0.003000  35.100000
0.003000  35.200000
0.003000  35.200000
-0.000800  35.300000
-0.006000  35.400000
-0.005300  35.400000
-0.005300  35.500000
-0.004600  35.500000
-0.001500  35.600000
-0.004600  35.600000
-0.012800  35.700000
-0.012800  35.800000
-0.008300  35.800000
-0.010500  35.900000
-0.006800  36.000000
-0.000800  36.000000
0.007500  36.000000
0.006700  36.100000
0.000700  36.200000
0.001500  36.200000
-0.003800  36.300000
-0.006800  36.300000
0.001500  36.400000
0.012000  36.400000
0.017200  36.500000
0.014200  36.500000
0.006700  36.600000
-0.004600  36.700000
-0.021000  36.700000
-0.029300  36.800000
-0.031500  36.800000
-0.023300  36.900000
-0.001500  36.900000
0.018700  37.000000
0.035200  37.000000
0.038200  37.100000
0.031500  37.100000
0.025500  37.200000
0.006700  37.300000
-0.007500  37.300000
-0.005300  37.300000
-0.007500  37.400000
-0.012800  37.400000
-0.016500  37.500000
-0.019500  37.600000
-0.021000  37.600000
-0.014300  37.700000
-0.010500  37.700000
-0.008300  37.800000
0.001500  37.800000
0.017200  37.800000
0.023200  37.900000
0.009000  37.900000
-0.002300  38.000000
-0.005300  38.100000
-0.007500  38.100000
-0.008300  38.200000
-0.010500  38.200000
-0.012000  38.200000
-0.009800  38.300000
[truncated: 32,368 more chars]
