# Supplementary material for: Extracting time-frequency feature of single-channel vastus medialis EMG signals for knee exercise pattern recognition
Source: PLoS One. 2017 Jul 10;12(7):e0180526. doi: 10.1371/journal.pone.0180526 (PMC5503271; doi:10.1371/journal.pone.0180526)
Supplement: S1 File — The EMG orignial data of the vastus medialis muscle of the detected leg from 14 healthy subjects were collected and recorded in the file while performing three exercise programs, i.e., leg extension from a sitting position (sitting), flexion of the leg up (standing), and gait (walking). (ZIP) [file pone.0180526.s001.zip › Data/9sitting.txt]

File Name: 9sitting.log
Channel 3: 'VM', 5343 values, engineering units: mV, no filters.
Channel 5: 'FX', 268 values, engineering units: deg, no filters, extrapolated from 50 to 1000 samples per second.
0.004500  43.700000
0.002200  43.800000
0.000000  43.900000
0.001500  43.900000
0.000000  44.000000
-0.001500  44.100000
-0.001500  44.100000
0.001500  44.100000
0.002200  44.200000
0.001500  44.300000
0.000700  44.300000
-0.001500  44.400000
0.000700  44.500000
0.001500  44.500000
0.003700  44.500000
0.006000  44.600000
0.007500  44.700000
0.006000  44.700000
0.003000  44.800000
0.003000  44.900000
0.003700  44.900000
0.004500  44.900000
0.003000  45.000000
0.003700  45.000000
0.003000  45.000000
0.003000  45.000000
0.004500  45.000000
0.004500  45.000000
0.004500  45.100000
0.003700  45.100000
0.000700  45.100000
-0.000800  45.100000
-0.000800  45.100000
-0.000800  45.200000
-0.000800  45.200000
-0.001500  45.200000
-0.001500  45.200000
-0.002300  45.300000
-0.001500  45.300000
-0.003000  45.300000
-0.003000  45.300000
-0.003000  45.300000
-0.003000  45.300000
-0.000800  45.300000
-0.001500  45.300000
-0.003800  45.200000
-0.003800  45.200000
-0.002300  45.200000
-0.001500  45.100000
-0.000800  45.100000
0.000700  45.100000
0.001500  45.000000
0.001500  45.000000
0.001500  45.000000
-0.000800  45.000000
0.000700  45.000000
0.002200  44.900000
0.001500  44.900000
0.003000  44.900000
0.003000  44.900000
0.003000  44.800000
0.000700  44.800000
-0.001500  44.700000
-0.002300  44.600000
-0.003800  44.500000
-0.001500  44.500000
-0.000800  44.400000
-0.000800  44.400000
-0.003000  44.300000
-0.001500  44.200000
-0.000800  44.100000
-0.002300  44.100000
-0.000800  44.100000
-0.000800  44.000000
-0.001500  43.900000
-0.000800  43.800000
-0.001500  43.800000
-0.004600  43.700000
-0.005300  43.600000
-0.003000  43.600000
-0.002300  43.500000
0.000700  43.400000
0.001500  43.300000
0.000700  43.200000
0.001500  43.200000
0.002200  43.100000
0.002200  43.000000
0.002200  42.900000
0.002200  42.800000
0.001500  42.700000
0.002200  42.700000
0.004500  42.600000
0.005200  42.500000
0.005200  42.400000
0.003700  42.300000
0.000700  42.300000
0.000000  42.200000
-0.000800  42.100000
-0.000800  42.000000
0.001500  41.900000
0.000700  41.800000
0.003000  41.700000
0.001500  41.600000
0.001500  41.500000
0.000700  41.400000
0.000700  41.300000
0.000000  41.100000
0.000000  41.000000
0.000000  40.900000
-0.001500  40.800000
-0.000800  40.700000
0.000700  40.500000
-0.000800  40.500000
-0.001500  40.300000
-0.003000  40.200000
-0.000800  40.100000
-0.001500  40.000000
-0.000800  39.900000
0.000000  39.700000
0.000700  39.600000
0.001500  39.500000
0.000700  39.300000
0.001500  39.200000
0.000700  39.000000
0.001500  38.800000
0.000700  38.600000
-0.003000  38.500000
-0.004600  38.300000
-0.006800  38.200000
-0.006800  38.000000
-0.006000  37.800000
-0.005300  37.700000
-0.005300  37.500000
-0.005300  37.300000
-0.006000  37.200000
-0.006000  37.000000
-0.005300  36.900000
-0.003000  36.700000
-0.002300  36.500000
-0.000800  36.400000
0.000000  36.100000
-0.001500  36.000000
-0.002300  35.700000
-0.001500  35.500000
0.000700  35.300000
0.000700  35.100000
0.003000  34.900000
0.001500  34.600000
0.000700  34.500000
0.000000  34.200000
0.000000  34.000000
0.000700  33.800000
-0.000800  33.600000
0.000000  33.400000
0.000700  33.200000
0.003700  32.900000
0.004500  32.700000
0.003000  32.500000
0.004500  32.300000
0.003000  32.100000
0.003000  31.800000
0.004500  31.600000
0.003700  31.400000
0.003000  31.100000
0.000700  30.900000
-0.000800  30.600000
0.001500  30.400000
0.003000  30.200000
0.004500  29.900000
0.003700  29.700000
0.003000  29.400000
0.003700  29.200000
0.000700  29.000000
-0.001500  28.700000
-0.001500  28.500000
-0.000800  28.300000
-0.000800  28.000000
-0.000800  27.800000
-0.001500  27.500000
-0.002300  27.300000
-0.001500  27.000000
-0.001500  26.800000
0.000000  26.500000
0.001500  26.300000
0.002200  26.000000
0.003000  25.700000
0.000000  25.500000
-0.002300  25.200000
-0.001500  25.000000
0.000000  24.700000
0.002200  24.400000
0.004500  24.200000
0.004500  23.900000
0.004500  23.700000
0.001500  23.400000
-0.003000  23.100000
-0.004600  22.900000
-0.004600  22.600000
-0.003000  22.400000
-0.003000  22.100000
-0.001500  21.800000
-0.000800  21.600000
-0.001500  21.300000
-0.001500  21.100000
-0.001500  20.900000
-0.003800  20.600000
-0.004600  20.400000
-0.006800  20.200000
-0.005300  19.900000
-0.004600  19.700000
-0.005300  19.400000
-0.002300  19.200000
-0.001500  18.900000
0.003000  18.700000
0.006700  18.500000
0.004500  18.200000
0.006700  18.000000
0.006000  17.800000
0.004500  17.500000
0.004500  17.300000
0.003000  17.000000
0.003000  16.800000
0.004500  16.600000
0.008200  16.400000
0.009000  16.200000
0.010500  16.000000
0.007500  15.800000
0.003000  15.600000
0.000700  15.400000
-0.000800  15.200000
-0.000800  14.900000
-0.001500  14.800000
-0.003000  14.500000
-0.005300  14.400000
-0.005300  14.100000
-0.001500  13.900000
-0.000800  13.700000
0.000700  13.500000
0.003700  13.300000
0.007500  13.100000
0.005200  12.800000
0.000700  12.700000
-0.001500  12.500000
-0.006800  12.300000
-0.009100  12.200000
-0.009800  12.000000
-0.009100  11.800000
-0.009800  11.700000
-0.008300  11.500000
-0.004600  11.300000
-0.000800  11.100000
0.000700  11.000000
-0.004600  10.800000
-0.007500  10.600000
-0.008300  10.400000
-0.006800  10.300000
-0.004600  10.100000
-0.003000  9.900000
-0.001500  9.800000
0.000700  9.600000
0.003700  9.400000
0.005200  9.300000
0.003000  9.100000
0.001500  9.000000
0.003000  8.900000
0.003000  8.700000
0.002200  8.600000
-0.000800  8.500000
0.001500  8.300000
0.005200  8.200000
0.006000  8.000000
0.006700  7.900000
0.004500  7.700000
-0.000800  7.600000
0.000000  7.500000
-0.000800  7.300000
-0.003000  7.200000
-0.003000  7.100000
-0.003000  6.900000
-0.003000  6.800000
-0.002300  6.600000
-0.000800  6.600000
0.002200  6.400000
0.004500  6.300000
0.005200  6.300000
0.006700  6.100000
0.006700  6.000000
0.004500  5.900000
0.005200  5.800000
0.006000  5.700000
0.007500  5.600000
0.009000  5.500000
0.012700  5.400000
0.018000  5.300000
0.014200  5.200000
0.003000  5.100000
-0.005300  4.900000
-0.012000  4.900000
-0.018100  4.800000
-0.019500  4.600000
-0.016500  4.500000
-0.014300  4.500000
-0.016500  4.400000
-0.017300  4.300000
-0.008300  4.300000
0.005200  4.200000
0.008200  4.100000
0.001500  4.000000
0.000700  4.000000
-0.000800  3.900000
-0.005300  3.800000
-0.006800  3.700000
-0.001500  3.700000
0.007500  3.600000
0.012700  3.600000
0.015700  3.500000
0.012700  3.400000
0.005200  3.300000
0.001500  3.200000
0.001500  3.200000
0.003000  3.100000
0.002200  3.100000
0.000700  3.100000
0.000700  3.000000
0.000700  3.000000
-0.000800  2.900000
0.001500  2.900000
0.001500  2.900000
0.000700  2.800000
0.005200  2.800000
-0.001500  2.800000
-0.010500  2.700000
-0.015000  2.700000
-0.009800  2.700000
-0.000800  2.600000
0.005200  2.600000
0.018000  2.600000
0.016500  2.600000
0.009000  2.500000
0.006700  2.500000
-0.001500  2.400000
-0.005300  2.500000
-0.012000  2.500000
-0.015800  2.600000
-0.018100  2.600000
-0.018800  2.700000
-0.018100  2.700000
-0.018800  2.800000
-0.019500  2.800000
-0.029300  2.900000
-0.030000  2.900000
-0.018800  3.000000
-0.003000  3.000000
0.009000  3.100000
0.011200  3.100000
0.012000  3.200000
0.007500  3.200000
0.020200  3.300000
0.027000  3.300000
0.021000  3.400000
0.019500  3.400000
0.006700  3.500000
0.004500  3.600000
0.001500  3.600000
-0.010500  3.700000
-0.020300  3.800000
-0.018100  3.900000
-0.002300  4.000000
0.012000  4.000000
0.020200  4.100000
0.013500  4.200000
0.000000  4.300000
0.002200  4.400000
0.008200  4.500000
-0.005300  4.500000
-0.013500  4.600000
-0.006800  4.700000
0.000700  4.800000
0.003000  4.800000
0.000700  4.900000
0.005200  5.000000
0.008200  5.000000
0.018000  5.100000
0.014200  5.100000
0.000700  5.200000
0.009000  5.300000
0.008200  5.300000
-0.003800  5.300000
-0.004600  5.400000
-0.001500  5.400000
-0.003000  5.500000
0.001500  5.500000
0.011200  5.600000
0.016500  5.600000
0.026200  5.700000
0.048000  5.800000
0.045700  5.800000
0.012700  5.800000
-0.008300  5.900000
-0.027000  5.900000
-0.043600  6.000000
-0.043600  5.900000
-0.030800  5.900000
-0.012800  5.800000
-0.015800  5.700000
-0.032300  5.600000
-0.038300  5.600000
-0.023300  5.500000
-0.002300  5.400000
0.019500  5.300000
0.042000  5.300000
0.047200  5.200000
0.045000  5.100000
0.029200  5.000000
0.012000  4.900000
0.010500  4.900000
0.024000  4.800000
0.031500  4.700000
0.024000  4.600000
0.025500  4.600000
0.022500  4.500000
0.001500  4.500000
-0.008300  4.400000
-0.012800  4.300000
-0.008300  4.300000
-0.003000  4.200000
-0.005300  4.100000
0.016500  4.100000
0.028500  4.000000
0.012700  4.000000
0.006700  3.900000
0.010500  3.900000
0.008200  3.800000
0.010500  3.700000
-0.001500  3.700000
-0.008300  3.600000
0.016500  3.600000
0.027000  3.500000
0.012000  3.500000
-0.016500  3.400000
-0.039000  3.300000
-0.027000  3.400000
-0.021800  3.600000
-0.024000  3.700000
-0.019500  3.900000
-0.013500  4.000000
-0.006800  4.100000
-0.012000  4.300000
-0.010500  4.400000
-0.010500  4.500000
-0.018800  4.700000
-0.025600  4.900000
-0.031500  5.000000
-0.023300  5.100000
-0.015800  5.300000
-0.006000  5.400000
0.003000  5.500000
0.000700  5.700000
-0.009800  5.800000
-0.020300  6.000000
-0.013500  6.100000
-0.009100  6.300000
-0.005300  6.500000
-0.005300  6.700000
-0.012800  6.800000
-0.015000  7.000000
-0.018100  7.200000
-0.014300  7.300000
-0.005300  7.500000
0.004500  7.700000
0.001500  7.900000
-0.004600  8.000000
-0.008300  8.200000
-0.014300  8.400000
-0.021800  8.500000
-0.027800  8.700000
-0.028500  8.900000
-0.023300  9.000000
-0.008300  9.200000
0.003700  9.400000
-0.000800  9.600000
-0.013500  9.600000
-0.024800  9.700000
-0.023300  9.700000
-0.012800  9.800000
-0.013500  9.800000
-0.020300  9.900000
-0.024000  9.900000
-0.023300  9.900000
-0.012800  10.000000
0.002200  10.100000
0.021000  10.100000
0.036700  10.200000
0.036000  10.200000
0.045000  10.300000
0.046500  10.300000
0.026200  10.300000
0.005200  10.400000
0.002200  10.400000
0.031500  10.500000
0.047200  10.500000
0.042700  10.500000
0.025500  10.400000
-0.003000  10.300000
-0.010500  10.200000
-0.003000  10.100000
0.008200  10.000000
0.011200  9.900000
0.001500  9.900000
-0.004600  9.800000
-0.015800  9.700000
-0.024000  9.600000
-0.014300  9.500000
0.001500  9.400000
0.009000  9.400000
0.008200  9.300000
0.010500  9.200000
0.012700  9.100000
0.010500  9.000000
0.005200  8.900000
0.005200  8.800000
0.006700  8.800000
0.009000  8.700000
0.010500  8.700000
0.006700  8.600000
0.008200  8.600000
0.008200  8.500000
0.006000  8.500000
0.005200  8.500000
0.005200  8.400000
0.006700  8.400000
0.008200  8.400000
0.006000  8.300000
0.004500  8.300000
0.003700  8.200000
0.003700  8.200000
0.001500  8.100000
0.003000  8.100000
0.003000  8.100000
-0.000800  8.000000
-0.004600  7.900000
-0.010500  7.900000
-0.009800  7.900000
0.004500  7.900000
0.010500  7.900000
0.006700  7.900000
-0.001500  7.900000
-0.006800  7.800000
-0.006800  7.800000
-0.007500  7.800000
-0.003800  7.800000
-0.001500  7.800000
-0.004600  7.700000
-0.005300  7.700000
-0.003800  7.700000
0.000700  7.700000
0.000700  7.700000
-0.002300  7.600000
-0.003000  7.600000
-0.004600  7.600000
-0.009100  7.600000
-0.012800  7.600000
-0.013500  7.700000
-0.012000  7.700000
-0.009100  7.800000
-0.010500  7.900000
-0.009800  7.900000
-0.011300  8.000000
-0.012800  8.100000
-0.010500  8.100000
-0.004600  8.200000
-0.003000  8.200000
0.000700  8.300000
0.005200  8.400000
0.006000  8.400000
0.008200  8.500000
0.008200  8.500000
0.006700  8.600000
0.006700  8.600000
0.004500  8.700000
0.004500  8.800000
0.003000  8.800000
-0.003000  8.800000
-0.003800  8.900000
-0.001500  8.900000
-0.000800  8.900000
-0.000800  8.900000
0.001500  9.000000
0.001500  9.000000
0.002200  9.000000
0.003000  9.000000
0.000000  9.000000
-0.002300  9.100000
-0.001500  9.100000
0.001500  9.100000
0.003700  9.100000
0.008200  9.200000
0.012700  9.200000
0.010500  9.200000
0.005200  9.200000
0.002200  9.300000
0.004500  9.200000
0.003700  9.200000
0.001500  9.100000
-0.003000  9.000000
-0.003800  9.000000
-0.001500  8.900000
0.000000  8.800000
0.004500  8.800000
0.005200  8.700000
0.005200  8.600000
0.004500  8.500000
0.006000  8.500000
0.009000  8.500000
0.011200  8.400000
0.006000  8.300000
0.000000  8.200000
-0.001500  8.100000
-0.004600  8.100000
-0.001500  8.100000
0.002200  7.900000
0.002200  7.900000
0.008200  7.800000
0.016500  7.700000
0.014200  7.600000
0.008200  7.500000
0.009000  7.400000
0.005200  7.300000
-0.001500  7.200000
-0.008300  7.200000
-0.012800  7.100000
-0.015000  7.000000
-0.010500  6.900000
-0.003000  6.800000
-0.006800  6.700000
-0.010500  6.700000
-0.009100  6.600000
-0.003000  6.500000
-0.000800  6.400000
0.000000  6.300000
0.000700  6.200000
-0.001500  6.200000
-0.001500  6.100000
-0.003000  6.100000
-0.003800  6.100000
-0.000800  6.000000
-0.002300  6.000000
-0.002300  5.900000
-0.001500  5.900000
-0.001500  5.900000
0.000700  5.800000
-0.000800  5.800000
-0.002300  5.800000
-0.003800  5.800000
-0.004600  5.700000
-0.003000  5.700000
-0.000800  5.600000
0.000700  5.600000
-0.002300  5.600000
-0.003800  5.500000
-0.003800  5.400000
-0.002300  5.400000
0.000700  5.400000
0.004500  5.400000
0.006000  5.300000
0.006000  5.300000
0.004500  5.300000
0.003000  5.200000
0.002200  5.200000
0.000700  5.200000
0.002200  5.100000
0.001500  5.100000
0.003000  5.000000
0.002200  5.000000
-0.000800  5.000000
-0.000800  4.900000
-0.002300  4.900000
-0.001500  4.900000
-0.003000  4.900000
-0.002300  4.800000
-0.001500  4.700000
-0.001500  4.700000
0.000000  4.700000
-0.002300  4.600000
-0.001500  4.600000
-0.000800  4.500000
-0.004600  4.500000
-0.005300  4.500000
-0.003800  4.500000
-0.004600  4.400000
-0.005300  4.400000
-0.005300  4.300000
-0.005300  4.300000
-0.001500  4.200000
0.000000  4.200000
0.000700  4.100000
0.002200  4.100000
0.003700  4.100000
0.003000  4.000000
0.001500  4.000000
0.003000  3.900000
0.003000  3.900000
0.001500  3.900000
-0.000800  3.800000
-0.000800  3.700000
-0.000800  3.700000
-0.000800  3.600000
-0.003000  3.600000
-0.002300  3.600000
0.000700  3.500000
0.000700  3.400000
-0.001500  3.400000
-0.000800  3.300000
0.001500  3.300000
0.002200  3.200000
0.002200  3.200000
0.002200  3.100000
0.001500  3.100000
0.000700  3.000000
0.004500  3.000000
0.006700  2.900000
0.006700  2.900000
0.008200  2.800000
0.006700  2.700000
0.003700  2.600000
0.001500  2.600000
0.000700  2.500000
0.000700  2.500000
-0.000800  2.400000
-0.000800  2.300000
0.000700  2.200000
0.000700  2.200000
0.000700  2.200000
0.003000  2.100000
0.002200  2.000000
0.002200  1.900000
0.003000  1.900000
0.003000  1.800000
0.001500  1.800000
-0.001500  1.700000
0.000700  1.600000
0.003000  1.600000
0.000700  1.500000
0.000700  1.400000
-0.001500  1.400000
-0.003800  1.300000
-0.003000  1.300000
-0.005300  1.200000
-0.006800  1.200000
-0.005300  1.100000
-0.004600  1.000000
-0.004600  1.000000
-0.005300  0.900000
-0.004600  0.900000
-0.003800  0.800000
-0.003000  0.700000
-0.001500  0.700000
0.000700  0.600000
-0.001500  0.600000
-0.002300  0.500000
-0.001500  0.400000
-0.000800  0.400000
0.001500  0.400000
0.001500  0.400000
0.001500  0.400000
0.002200  0.300000
0.003000  0.300000
0.002200  0.300000
0.001500  0.300000
0.001500  0.200000
0.002200  0.200000
0.003000  0.200000
0.003000  0.100000
0.003700  0.100000
0.001500  0.100000
0.003700  0.100000
0.005200  0.000000
0.004500  0.000000
0.003000  0.000000
-0.000800  0.000000
-0.002300  -0.100000
-0.004600  -0.100000
-0.004600  -0.100000
-0.002300  -0.100000
-0.000800  -0.100000
-0.001500  -0.100000
-0.000800  -0.100000
0.000700  -0.200000
-0.000800  -0.200000
-0.003000  -0.200000
-0.004600  -0.200000
-0.004600  -0.200000
-0.004600  -0.300000
-0.005300  -0.300000
-0.004600  -0.300000
-0.004600  -0.300000
-0.004600  -0.300000
-0.001500  -0.400000
-0.000800  -0.400000
-0.002300  -0.400000
-0.004600  -0.500000
-0.002300  -0.500000
-0.001500  -0.500000
0.001500  -0.500000
0.004500  -0.500000
0.003000  -0.500000
0.002200  -0.500000
0.001500  -0.500000
0.000700  -0.500000
0.001500  -0.500000
0.003000  -0.500000
0.004500  -0.500000
0.005200  -0.500000
0.005200  -0.500000
0.006700  -0.500000
0.006700  -0.500000
0.007500  -0.500000
0.006000  -0.500000
0.002200  -0.500000
0.001500  -0.500000
-0.000800  -0.500000
-0.003000  -0.500000
-0.004600  -0.500000
-0.005300  -0.500000
-0.003800  -0.500000
-0.004600  -0.500000
-0.003800  -0.500000
-0.004600  -0.500000
-0.003000  -0.500000
0.000000  -0.500000
0.000000  -0.500000
0.000000  -0.500000
-0.000800  -0.500000
-0.001500  -0.500000
-0.001500  -0.500000
-0.003800  -0.500000
-0.002300  -0.500000
-0.001500  -0.500000
-0.000800  -0.500000
0.000700  -0.500000
0.000000  -0.500000
0.003000  -0.500000
0.004500  -0.500000
0.004500  -0.500000
0.005200  -0.500000
0.003700  -0.400000
0.001500  -0.400000
0.001500  -0.400000
0.002200  -0.400000
0.002200  -0.400000
0.002200  -0.400000
0.002200  -0.400000
0.004500  -0.400000
0.006700  -0.400000
0.005200  -0.400000
0.003000  -0.400000
0.001500  -0.400000
0.003700  -0.400000
0.002200  -0.400000
0.000700  -0.400000
-0.000800  -0.400000
-0.001500  -0.400000
-0.002300  -0.400000
-0.003000  -0.300000
-0.004600  -0.300000
-0.005300  -0.300000
-0.003800  -0.300000
-0.003000  -0.300000
-0.002300  -0.300000
-0.002300  -0.300000
-0.003000  -0.300000
-0.003800  -0.300000
-0.001500  -0.300000
-0.002300  -0.200000
-0.004600  -0.200000
-0.001500  -0.200000
-0.000800  -0.200000
-0.000800  -0.200000
-0.001500  -0.200000
-0.002300  -0.200000
-0.002300  -0.200000
-0.001500  -0.200000
-0.000800  -0.200000
0.000700  -0.200000
0.003000  -0.100000
0.004500  -0.100000
0.003000  -0.100000
0.001500  -0.100000
0.000000  -0.100000
0.000700  -0.100000
-0.001500  -0.100000
-0.000800  -0.100000
-0.000800  -0.100000
-0.000800  -0.100000
0.000000  -0.100000
0.000700  -0.100000
0.001500  -0.100000
0.000000  0.000000
0.000000  0.000000
0.000700  0.000000
-0.000800  0.000000
-0.000800  0.000000
-0.000800  0.000000
0.000000  0.000000
0.001500  0.000000
0.001500  0.000000
0.003000  0.000000
0.003000  0.000000
0.003000  0.000000
0.000700  0.000000
0.000000  0.000000
0.003700  0.000000
0.003700  0.000000
0.004500  0.000000
0.004500  0.000000
0.000700  0.000000
0.002200  0.000000
0.001500  0.100000
0.001500  0.100000
0.000700  0.100000
-0.000800  0.100000
-0.000800  0.100000
-0.001500  0.100000
-0.003000  0.100000
-0.006000  0.100000
-0.004600  0.100000
-0.003000  0.100000
-0.004600  0.100000
-0.003000  0.200000
-0.002300  0.200000
-0.003000  0.200000
-0.001500  0.200000
0.001500  0.200000
0.000700  0.200000
-0.003000  0.200000
-0.001500  0.200000
-0.001500  0.200000
-0.001500  0.200000
-0.002300  0.300000
-0.000800  0.300000
-0.000800  0.300000
0.002200  0.300000
0.003700  0.300000
0.003000  0.300000
0.003000  0.300000
0.002200  0.300000
0.002200  0.300000
0.001500  0.300000
0.001500  0.400000
0.003000  0.400000
0.003000  0.400000
0.001500  0.400000
0.000700  0.400000
0.002200  0.400000
0.001500  0.400000
-0.000800  0.400000
-0.002300  0.400000
-0.003000  0.400000
-0.001500  0.400000
-0.001500  0.400000
-0.001500  0.400000
-0.000800  0.400000
-0.002300  0.500000
-0.006800  0.500000
-0.008300  0.500000
-0.004600  0.500000
-0.001500  0.500000
0.003000  0.600000
0.004500  0.600000
0.003000  0.600000
0.003000  0.600000
-0.000800  0.600000
-0.002300  0.700000
0.001500  0.700000
0.001500  0.700000
0.001500  0.700000
0.003000  0.700000
0.001500  0.800000
0.003000  0.800000
0.003000  0.800000
0.000700  0.800000
-0.001500  0.800000
-0.001500  0.900000
-0.000800  0.900000
-0.000800  0.900000
0.000000  0.900000
-0.000800  0.900000
-0.001500  0.900000
-0.002300  0.900000
-0.003800  0.900000
-0.003000  1.000000
-0.002300  1.000000
-0.002300  1.000000
-0.001500  1.000000
-0.000800  1.000000
-0.001500  1.000000
-0.003000  1.100000
-0.002300  1.100000
-0.003000  1.100000
-0.004600  1.100000
-0.003000  1.100000
-0.001500  1.100000
-0.002300  1.200000
0.000000  1.200000
-0.000800  1.200000
-0.003000  1.300000
-0.002300  1.300000
-0.000800  1.300000
0.000000  1.300000
-0.000800  1.300000
-0.000800  1.300000
0.001500  1.300000
0.001500  1.400000
0.000700  1.400000
0.003000  1.400000
0.005200  1.500000
0.008200  1.500000
0.009000  1.500000
0.007500  1.500000
0.005200  1.600000
0.003000  1.600000
0.001500  1.600000
0.003000  1.700000
0.003000  1.700000
0.003700  1.800000
0.003700  1.800000
0.001500  1.800000
0.000700  1.900000
-0.001500  1.900000
-0.003000  2.000000
-0.001500  2.000000
-0.000800  2.000000
-0.001500  2.100000
-0.000800  2.100000
-0.003000  2.200000
-0.003800  2.200000
-0.003000  2.200000
-0.003000  2.300000
-0.003000  2.300000
-0.003800  2.400000
-0.003800  2.400000
-0.004600  2.500000
-0.002300  2.500000
-0.000800  2.600000
0.001500  2.600000
0.002200  2.600000
0.000700  2.700000
0.003000  2.700000
0.000700  2.800000
0.000000  2.800000
-0.000800  2.900000
-0.000800  3.000000
0.001500  3.000000
0.000700  3.100000
0.000700  3.100000
-0.000800  3.100000
-0.001500  3.200000
0.003000  3.200000
0.005200  3.300000
0.003700  3.300000
0.000700  3.400000
-0.003000  3.400000
-0.003800  3.500000
-0.005300  3.600000
-0.006800  3.600000
-0.005300  3.700000
-0.004600  3.800000
-0.003800  3.800000
-0.005300  3.900000
-0.001500  4.000000
0.000700  4.000000
0.001500  4.100000
0.005200  4.100000
0.007500  4.200000
0.009700  4.300000
0.011200  4.400000
0.010500  4.400000
0.008200  4.500000
0.006700  4.500000
0.001500  4.600000
-0.003800  4.700000
-0.003000  4.800000
0.003700  4.900000
0.003000  4.900000
0.000000  5.000000
-0.001500  5.100000
-0.003800  5.200000
-0.003800  5.300000
-0.004600  5.300000
-0.001500  5.400000
-0.001500  5.500000
-0.006000  5.600000
-0.007500  5.700000
-0.007500  5.800000
-0.006800  5.800000
-0.006800  5.900000
-0.006800  6.000000
-0.006800  6.100000
-0.005300  6.200000
-0.005300  6.300000
-0.004600  6.300000
-0.003000  6.400000
-0.003000  6.600000
-0.003000  6.700000
-0.001500  6.800000
0.000700  6.900000
0.000700  7.000000
0.003000  7.200000
0.004500  7.200000
0.004500  7.400000
0.006000  7.500000
0.006700  7.600000
0.004500  7.700000
0.003000  7.800000
0.003000  7.900000
0.003000  8.100000
0.001500  8.100000
0.000700  8.300000
0.003000  8.400000
0.004500  8.500000
0.004500  8.600000
0.003000  8.700000
0.000700  8.900000
0.000700  9.000000
-0.000800  9.200000
0.000700  9.400000
0.000000  9.500000
0.001500  9.600000
0.004500  9.800000
0.003000  9.900000
0.003000  10.100000
0.003000  10.200000
0.000700  10.400000
-0.000800  10.500000
-0.000800  10.700000
-0.001500  10.800000
-0.004600  11.000000
-0.006800  11.100000
-0.006000  11.200000
-0.003800  11.400000
-0.000800  11.600000
0.003000  11.700000
0.004500  11.900000
0.003700  12.100000
0.003000  12.300000
0.006700  12.500000
0.009000  12.700000
0.006000  12.900000
0.003000  13.100000
0.002200  13.300000
0.006000  13.500000
0.004500  13.600000
0.001500  13.800000
0.002200  14.000000
0.002200  14.200000
0.001500  14.400000
0.000000  14.600000
-0.000800  14.800000
-0.000800  15.000000
-0.003000  15.200000
-0.006800  15.300000
-0.007500  15.600000
-0.008300  15.800000
-0.003800  16.000000
-0.003000  16.200000
-0.003000  16.500000
0.000000  16.600000
-0.001500  16.900000
-0.000800  17.100000
0.001500  17.300000
0.001500  17.500000
0.001500  17.800000
0.000700  18.000000
-0.003000  18.200000
-0.006000  18.400000
-0.006800  18.700000
-0.005300  18.900000
-0.003000  19.100000
-0.003000  19.300000
0.000000  19.500000
-0.000800  19.800000
-0.000800  20.000000
-0.001500  20.200000
-0.005300  20.500000
-0.004600  20.700000
-0.006000  21.000000
-0.005300  21.200000
-0.006800  21.500000
-0.013500  21.700000
-0.012800  22.000000
-0.006800  22.300000
-0.004600  22.500000
-0.001500  22.800000
0.001500  23.000000
0.003000  23.300000
0.004500  23.500000
0.003000  23.800000
0.003000  24.000000
-0.000800  24.300000
-0.005300  24.500000
-0.003800  24.700000
-0.001500  25.000000
-0.000800  25.200000
0.000000  25.500000
0.000700  25.700000
0.000700  25.900000
0.000000  26.100000
0.000700  26.400000
0.000700  26.600000
0.002200  26.900000
0.003000  27.100000
0.003000  27.400000
0.003700  27.600000
0.002200  27.800000
0.001500  28.100000
0.001500  28.300000
-0.000800  28.500000
-0.001500  28.800000
0.000000  29.000000
-0.000800  29.200000
0.000700  29.500000
0.000700  29.700000
0.002200  29.800000
0.003700  30.000000
0.004500  30.200000
0.005200  30.400000
0.004500  30.600000
0.003000  30.700000
-0.000800  30.900000
-0.000800  31.100000
0.000700  31.300000
0.002200  31.500000
0.005200  31.700000
0.006700  31.900000
0.008200  32.000000
0.009000  32.200000
0.008200  32.400000
0.007500  32.600000
0.003700  32.800000
0.003700  32.900000
0.004500  33.100000
0.002200  33.300000
0.003700  33.400000
0.001500  33.500000
0.001500  33.600000
0.002200  33.700000
0.001500  33.900000
0.002200  34.000000
0.002200  34.100000
0.003700  34.300000
0.002200  34.400000
0.000700  34.500000
-0.001500  34.600000
-0.000800  34.800000
-0.000800  34.900000
0.000000  35.100000
-0.003000  35.200000
-0.004600  35.300000
-0.000800  35.400000
-0.000800  35.500000
-0.000800  35.700000
0.000700  35.800000
0.000700  36.000000
0.000000  36.100000
0.000000  36.200000
0.000700  36.400000
-0.001500  36.500000
-0.000800  36.700000
-0.001500  36.800000
0.000700  36.900000
0.002200  37.100000
0.001500  37.200000
0.003000  37.300000
0.002200  37.500000
0.001500  37.600000
0.001500  37.800000
0.000700  37.900000
0.000000  38.100000
0.000000  38.200000
-0.001500  38.300000
-0.003800  38.500000
-0.004600  38.600000
-0.005300  38.700000
-0.006800  38.900000
-0.004600  39.000000
-0.003000  39.200000
-0.004600  39.300000
-0.003800  39.500000
-0.003800  39.600000
-0.003000  39.700000
-0.001500  39.900000
-0.001500  40.000000
-0.002300  40.100000
-0.003000  40.300000
-0.003800  40.400000
-0.003000  40.600000
-0.001500  40.700000
-0.001500  40.900000
-0.000800  41.000000
-0.001500  41.100000
0.000000  41.300000
-0.001500  41.400000
-0.005300  41.400000
-0.005300  41.500000
-0.004600  41.600000
-0.003000  41.700000
-0.003800  41.800000
-0.003000  41.900000
-0.000800  42.000000
-0.001500  42.100000
-0.003800  42.200000
-0.001500  42.300000
-0.000800  42.300000
-0.002300  42.400000
-0.001500  42.500000
-0.000800  42.600000
-0.001500  42.700000
-0.000800  42.800000
0.000000  42.900000
0.000000  43.000000
0.000000  43.100000
-0.000800  43.100000
0.000000  43.100000
-0.002300  43.100000
-0.001500  43.200000
-0.001500  43.200000
-0.000800  43.200000
0.000700  43.300000
-0.000800  43.300000
-0.000800  43.300000
0.002200  43.400000
0.004500  43.400000
0.004500  43.400000
0.005200  43.400000
0.006700  43.500000
0.006700  43.500000
0.006700  43.500000
0.006700  43.600000
0.004500  43.600000
0.005200  43.600000
0.005200  43.600000
0.005200  43.600000
0.005200  43.600000
0.003700  43.600000
0.002200  43.700000
0.003000  43.700000
0.006700  43.700000
0.006000  43.700000
0.006000  43.700000
0.003000  43.700000
0.000700  43.700000
0.001500  43.700000
0.002200  43.700000
0.003000  43.700000
0.002200  43.700000
0.003000  43.700000
0.003000  43.700000
0.005200  43.800000
0.005200  43.800000
0.004500  43.800000
0.001500  43.800000
-0.000800  43.800000
0.000700  43.800000
-0.000800  43.800000
-0.000800  43.800000
0.000000  43.800000
0.001500  43.800000
-0.000800  43.700000
-0.001500  43.700000
-0.001500  43.700000
-0.003000  43.700000
-0.001500  43.700000
-0.003000  43.700000
-0.003000  43.700000
-0.004600  43.600000
-0.005300  43.600000
-0.003800  43.600000
-0.003000  43.600000
-0.003000  43.600000
-0.004600  43.600000
-0.003000  43.600000
-0.001500  43.600000
-0.002300  43.500000
-0.004600  43.400000
-0.004600  43.300000
-0.003000  43.300000
-0.001500  43.200000
-0.000800  43.100000
-0.001500  43.100000
-0.001500  43.000000
-0.000800  43.000000
-0.001500  42.900000
-0.001500  42.800000
0.000700  42.800000
0.000700  42.700000
-0.000800  42.700000
0.000700  42.600000
0.003000  42.500000
0.002200  42.500000
0.003000  42.400000
0.003700  42.300000
0.003000  42.300000
0.001500  42.100000
0.000700  42.000000
0.000700  41.900000
0.000700  41.800000
0.003000  41.700000
0.001500  41.600000
0.001500  41.400000
0.000000  41.300000
0.000000  41.200000
0.000700  41.100000
0.000000  41.000000
0.000700  40.900000
0.001500  40.800000
0.003000  40.600000
0.003000  40.500000
0.001500  40.500000
0.000000  40.300000
-0.000800  40.200000
0.000700  40.000000
0.000700  40.000000
0.001500  39.900000
0.000000  39.800000
-0.000800  39.600000
-0.000800  39.600000
-0.001500  39.400000
-0.001500  39.300000
-0.001500  39.200000
-0.000800  39.100000
-0.002300  39.000000
-0.004600  38.900000
-0.003800  38.800000
-0.005300  38.600000
-0.006800  38.600000
-0.005300  38.400000
-0.003000  38.300000
0.001500  38.200000
0.002200  38.100000
0.004500  38.000000
0.004500  37.800000
0.004500  37.800000
0.003000  37.600000
0.000700  37.400000
0.000000  37.300000
0.000000  37.200000
0.000000  37.000000
-0.001500  36.900000
-0.002300  36.700000
-0.002300  36.600000
-0.002300  36.400000
-0.000800  36.300000
0.000700  36.200000
0.000000  36.000000
-0.000800  35.900000
-0.000800  35.700000
-0.000800  35.600000
-0.001500  35.500000
-0.000800  35.300000
0.000700  35.100000
0.000700  35.000000
-0.001500  34.800000
-0.001500  34.600000
0.000000  34.400000
-0.000800  34.200000
-0.000800  34.100000
-0.002300  33.900000
-0.001500  33.700000
0.000700  33.500000
0.000700  33.300000
0.001500  33.100000
0.000700  32.900000
0.000700  32.800000
-0.001500  32.500000
-0.000800  32.400000
-0.000800  32.200000
-0.000800  32.000000
-0.002300  31.800000
0.000000  31.600000
0.000700  31.400000
0.000700  31.200000
-0.000800  31.000000
-0.000800  30.700000
0.001500  30.500000
0.003000  30.200000
0.003700  30.000000
0.001500  29.700000
0.001500  29.400000
0.001500  29.200000
0.001500  28.900000
0.000000  28.700000
-0.003800  28.400000
-0.003000  28.200000
-0.002300  27.900000
-0.000800  27.700000
0.000700  27.400000
-0.000800  27.200000
-0.001500  26.900000
-0.000800  26.600000
-0.001500  26.400000
-0.002300  26.100000
-0.001500  25.900000
-0.002300  25.600000
-0.003000  25.300000
-0.001500  25.100000
0.000000  24.700000
0.001500  24.500000
0.000700  24.200000
-0.000800  23.900000
-0.000800  23.700000
-0.004600  23.400000
-0.004600  23.100000
-0.003000  22.900000
-0.000800  22.600000
0.000700  22.300000
-0.004600  22.000000
-0.005300  21.700000
-0.003000  21.500000
0.000000  21.200000
0.003700  20.900000
0.003700  20.600000
0.000700  20.400000
0.000000  20.100000
-0.001500  19.800000
-0.003000  19.600000
0.000700  19.300000
0.000700  19.100000
0.001500  18.800000
0.003700  18.500000
0.003700  18.300000
0.002200  18.000000
-0.000800  17.800000
-0.001500  17.500000
-0.000800  17.200000
0.004500  17.000000
0.006700  16.700000
0.004500  16.400000
0.003700  16.200000
0.003700  15.900000
0.006000  15.700000
0.006700  15.300000
0.006700  15.200000
0.008200  14.900000
0.006000  14.700000
0.003000  14.400000
-0.000800  14.200000
-0.002300  14.000000
-0.003000  13.800000
-0.000800  13.500000
0.003000  13.300000
0.003700  13.000000
0.003000  12.800000
-0.000800  12.600000
-0.000800  12.400000
0.001500  12.100000
-0.000800  11.900000
-0.003000  11.700000
-0.001500  11.400000
0.001500  11.200000
0.001500  11.000000
-0.000800  10.700000
-0.000800  10.600000
-0.000800  10.400000
0.001500  10.200000
0.000700  10.000000
0.000000  9.800000
0.001500  9.600000
0.001500  9.400000
0.000700  9.300000
-0.003800  9.100000
-0.004600  8.900000
-0.004600  8.700000
0.003000  8.500000
0.006700  8.300000
-0.000800  8.100000
-0.004600  8.000000
-0.009100  7.800000
-0.006800  7.600000
-0.006000  7.400000
-0.006800  7.200000
-0.006800  7.000000
-0.006800  6.900000
-0.004600  6.700000
-0.006000  6.600000
-0.004600  6.500000
-0.003000  6.300000
-0.003000  6.200000
-0.002300  6.000000
-0.000800  5.900000
0.001500  5.800000
0.001500  5.600000
0.004500  5.500000
0.008200  5.300000
0.011200  5.200000
0.012700  5.100000
0.010500  4.900000
0.007500  4.800000
0.004500  4.600000
0.003000  4.500000
-0.001500  4.400000
-0.002300  4.200000
-0.003000  4.100000
-0.003800  4.100000
-0.000800  4.000000
0.005200  3.900000
0.006700  3.900000
0.003700  3.800000
0.002200  3.700000
0.000000  3.600000
0.004500  3.600000
0.006000  3.500000
0.000700  3.400000
-0.002300  3.300000
-0.003000  3.300000
-0.001500  3.200000
-0.004600  3.100000
-0.006800  3.100000
-0.005300  3.000000
-0.006800  2.900000
-0.006800  2.800000
-0.006800  2.700000
-0.002300  2.700000
-0.003000  2.600000
-0.003800  2.600000
-0.001500  2.600000
0.000700  2.600000
-0.001500  2.500000
-0.003000  2.500000
0.000700  2.500000
0.006000  2.400000
0.006700  2.400000
0.004500  2.300000
0.005200  2.300000
0.016500  2.300000
0.024000  2.200000
0.014200  2.200000
0.003000  2.200000
-0.005300  2.100000
-0.010500  2.100000
-0.012000  2.100000
-0.008300  2.000000
-0.000800  2.000000
-0.006800  2.000000
-0.012000  2.000000
-0.009100  2.000000
-0.003800  2.100000
-0.000800  2.100000
-0.000800  2.100000
-0.002300  2.100000
-0.008300  2.100000
-0.009100  2.200000
-0.009100  2.200000
-0.006800  2.200000
-0.000800  2.200000
-0.000800  2.200000
0.002200  2.200000
0.001500  2.200000
-0.003000  2.200000
-0.004600  2.200000
-0.001500  2.300000
0.006000  2.300000
0.010500  2.400000
0.012000  2.500000
0.009000  2.600000
0.008200  2.600000
0.004500  2.700000
-0.002300  2.800000
-0.007500  2.900000
-0.005300  3.000000
0.004500  3.100000
0.012700  3.100000
0.010500  3.200000
0.003700  3.300000
-0.003000  3.400000
-0.004600  3.500000
0.005200  3.600000
0.008200  3.600000
0.006000  3.700000
0.001500  3.800000
-0.004600  3.900000
-0.005300  4.000000
-0.006800  4.000000
-0.008300  4.100000
-0.012000  4.100000
-0.010500  4.200000
-0.008300  4.300000
-0.000800  4.300000
0.002200  4.400000
-0.005300  4.400000
-0.012000  4.500000
-0.019500  4.500000
-0.016500  4.600000
-0.012800  4.700000
-0.011300  4.700000
0.005200  4.800000
0.027000  4.900000
0.027000  4.900000
0.012000  4.900000
-0.009800  5.000000
-0.025600  5.100000
-0.030000  5.100000
-0.025600  5.100000
-0.014300  5.100000
-0.008300  5.100000
0.001500  5.100000
0.009000  5.100000
0.030000  5.100000
0.036700  5.100000
0.016500  5.100000
0.021700  5.100000
0.037500  5.100000
0.033700  5.100000
0.019500  5.100000
0.021700  5.100000
0.044200  5.100000
0.046500  5.100000
0.016500  5.100000
-0.014300  5.100000
-0.027800  5.100000
-0.035300  5.100000
-0.048800  5.100000
-0.053300  5.000000
-0.053300  4.900000
-0.043600  4.800000
-0.027000  4.700000
-0.032300  4.600000
-0.030800  4.500000
-0.009100  4.400000
0.007500  4.300000
0.011200  4.100000
0.012000  4.000000
0.015700  3.900000
0.025500  3.800000
0.033700  3.700000
0.031500  3.600000
0.026200  3.500000
0.029200  3.300000
0.030700  3.200000
0.039000  3.100000
0.047200  3.000000
0.044200  2.800000
0.038200  2.800000
0.032200  2.800000
0.029200  2.800000
0.030000  2.900000
0.027700  2.900000
0.013500  2.900000
-0.004600  2.900000
-0.006000  2.900000
0.003700  2.900000
0.003000  2.900000
0.005200  2.900000
0.012700  2.900000
0.012700  2.900000
-0.000800  2.900000
-0.008300  2.900000
-0.009100  2.900000
-0.020300  3.000000
-0.011300  3.000000
0.015000  3.000000
0.021700  3.000000
0.009000  3.100000
-0.001500  3.400000
-0.009100  3.600000
-0.004600  3.800000
0.012000  4.000000
0.013500  4.200000
0.006700  4.400000
-0.003000  4.600000
-0.028500  4.800000
-0.049500  5.000000
-0.054800  5.200000
-0.048800  5.300000
-0.033800  5.600000
-0.029300  5.800000
-0.025600  6.000000
-0.016500  6.200000
-0.012000  6.400000
-0.003800  6.600000
-0.006800  6.800000
-0.005300  7.000000
-0.000800  7.100000
-0.009100  7.200000
-0.015800  7.400000
-0.021800  7.600000
-0.027800  7.700000
-0.027000  7.800000
-0.018800  8.000000
-0.020300  8.100000
-0.024000  8.300000
-0.015000  8.500000
0.000700  8.600000
0.011200  8.700000
-0.000800  8.900000
-0.009100  9.000000
-0.011300  9.200000
-0.018100  9.300000
-0.018800  9.400000
-0.018100  9.600000
-0.024000  9.800000
-0.024000  9.900000
-0.009800  9.900000
0.003000  10.000000
-0.000800  10.000000
-0.015800  10.100000
-0.025600  10.100000
-0.024000  10.200000
-0.018800  10.200000
-0.024000  10.300000
-0.030000  10.300000
-0.036800  10.300000
-0.039000  10.300000
-0.034600  10.400000
-0.018800  10.400000
0.019500  10.500000
0.048700  10.500000
0.053200  10.600000
0.037500  10.600000
0.019500  10.700000
0.018000  10.700000
0.020200  10.700000
0.012000  10.700000
-0.000800  10.700000
0.003000  10.600000
0.006000  10.500000
0.006000  10.400000
0.003700  10.300000
0.008200  10.300000
0.014200  10.200000
0.017200  10.100000
0.020200  10.000000
0.017200  9.900000
0.023200  9.900000
0.027000  9.800000
0.021000  9.700000
0.014200  9.600000
0.012700  9.500000
0.009000  9.400000
0.006000  9.400000
0.008200  9.300000
0.006700  9.200000
0.007500  9.200000
0.000700  9.100000
0.000000  9.000000
0.009000  9.000000
0.011200  8.900000
0.008200  8.900000
0.010500  8.800000
0.015000  8.700000
0.015000  8.700000
0.016500  8.600000
0.013500  8.500000
0.012000  8.500000
0.012000  8.400000
0.009000  8.400000
0.009700  8.300000
0.009000  8.200000
0.010500  8.200000
0.013500  8.100000
0.012000  8.100000
0.006000  8.000000
0.005200  8.000000
0.006000  8.000000
0.002200  8.000000
-0.001500  8.000000
-0.003800  8.000000
-0.006800  8.000000
-0.008300  8.100000
-0.008300  8.100000
-0.006800  8.100000
-0.005300  8.100000
-0.003800  8.100000
-0.001500  8.100000
0.000000  8.100000
0.000000  8.100000
0.001500  8.100000
-0.001500  8.100000
-0.007500  8.100000
-0.013500  8.200000
-0.014300  8.200000
-0.012000  8.200000
-0.012000  8.300000
-0.009800  8.400000
-0.006800  8.500000
-0.004600  8.600000
-0.004600  8.800000
-0.008300  8.900000
-0.010500  9.000000
-0.006800  9.100000
-0.004600  9.200000
0.000000  9.400000
0.000000  9.400000
-0.001500  9.600000
-0.001500  9.700000
-0.004600  9.800000
-0.006000  9.900000
-0.005300  10.000000
-0.006800  10.100000
-0.004600  10.300000
-0.001500  10.300000
-0.001500  10.500000
-0.003000  10.500000
-0.000800  10.500000
0.004500  10.500000
0.006700  10.600000
0.018000  10.600000
0.022500  10.600000
0.014200  10.600000
0.004500  10.600000
-0.006000  10.700000
-0.004600  10.700000
-0.001500  10.700000
-0.004600  10.700000
-0.009100  10.700000
-0.012800  10.700000
-0.012800  10.700000
-0.020300  10.700000
-0.019500  10.800000
-0.006800  10.800000
-0.004600  10.800000
-0.009800  10.800000
-0.016500  10.800000
-0.020300  10.700000
-0.017300  10.700000
-0.006800  10.600000
0.000000  10.500000
-0.003000  10.400000
-0.001500  10.300000
-0.000800  10.300000
-0.000800  10.200000
0.003000  10.100000
0.017200  10.000000
0.023200  9.900000
0.019500  9.900000
0.016500  9.800000
0.009000  9.700000
0.008200  9.600000
0.006700  9.500000
0.006000  9.400000
0.008200  9.400000
0.012700  9.200000
0.010500  9.200000
0.008200  9.200000
0.012700  9.100000
0.009000  9.000000
0.009000  9.000000
0.008200  9.000000
0.000700  8.900000
0.002200  8.900000
0.005200  8.800000
0.000000  8.700000
-0.010500  8.700000
-0.014300  8.600000
-0.008300  8.600000
-0.007500  8.500000
-0.006000  8.500000
0.000700  8.500000
0.000000  8.400000
-0.001500  8.300000
0.005200  8.300000
0.009000  8.200000
0.014200  8.200000
0.010500  8.200000
0.003000  8.200000
0.003000  8.200000
0.000700  8.300000
0.002200  8.300000
0.000700  8.300000
-0.001500  8.300000
-0.000800  8.300000
-0.003800  8.400000
-0.004600  8.400000
-0.004600  8.400000
-0.003800  8.400000
-0.005300  8.400000
-0.008300  8.400000
-0.006800  8.500000
-0.003800  8.500000
-0.002300  8.500000
-0.003000  8.500000
-0.003800  8.500000
-0.001500  8.500000
-0.000800  8.500000
-0.001500  8.500000
0.000000  8.500000
-0.002300  8.500000
-0.000800  8.500000
0.000700  8.500000
0.000700  8.500000
0.001500  8.500000
-0.000800  8.500000
0.000700  8.500000
0.001500  8.500000
0.000000  8.500000
-0.002300  8.500000
-0.004600  8.500000
-0.003000  8.500000
-0.002300  8.500000
-0.003000  8.500000
-0.001500  8.500000
-0.003000  8.500000
-0.004600  8.500000
-0.007500  8.500000
-0.006000  8.500000
-0.001500  8.500000
-0.004600  8.500000
-0.003800  8.500000
-0.000800  8.500000
0.001500  8.500000
0.003700  8.500000
0.005200  8.400000
0.005200  8.400000
0.004500  8.400000
0.006000  8.400000
0.006000  8.400000
0.005200  8.400000
0.004500  8.400000
0.001500  8.400000
0.002200  8.300000
0.002200  8.300000
0.003000  8.300000
0.001500  8.300000
0.000700  8.200000
0.000700  8.200000
-0.000800  8.200000
-0.000800  8.100000
-0.001500  8.100000
-0.002300  8.100000
-0.000800  8.000000
-0.003000  8.000000
-0.000800  7.900000
-0.000800  7.900000
-0.000800  7.900000
0.000700  7.800000
0.000700  7.800000
0.001500  7.700000
0.000700  7.700000
0.001500  7.700000
0.005200  7.600000
0.005200  7.600000
0.002200  7.500000
0.001500  7.500000
0.000000  7.500000
0.000000  7.400000
0.001500  7.300000
0.000700  7.300000
-0.003000  7.200000
-0.003000  7.200000
-0.003000  7.100000
-0.003800  7.100000
-0.000800  7.000000
0.000700  7.000000
0.000700  6.900000
0.000700  6.800000
0.000700  6.800000
-0.001500  6.700000
-0.000800  6.700000
0.000700  6.700000
0.000700  6.600000
-0.000800  6.500000
-0.002300  6.400000
-0.000800  6.400000
0.001500  6.400000
0.000700  6.300000
0.003000  6.300000
0.002200  6.200000
0.001500  6.200000
0.003700  6.100000
0.001500  6.100000
0.002200  6.000000
0.002200  6.000000
0.002200  5.900000
0.003000  5.900000
0.002200  5.800000
0.000700  5.800000
-0.000800  5.700000
-0.003000  5.700000
-0.002300  5.600000
-0.000800  5.600000
-0.002300  5.500000
-0.000800  5.400000
-0.000800  5.400000
-0.003000  5.400000
-0.005300  5.300000
-0.004600  5.300000
-0.004600  5.200000
-0.005300  5.200000
-0.005300  5.100000
-0.005300  5.100000
-0.001500  5.000000
-0.000800  4.900000
-0.000800  4.900000
-0.000800  4.900000
0.001500  4.800000
0.004500  4.800000
-0.000800  4.700000
-0.005300  4.700000
-0.006800  4.600000
-0.005300  4.500000
-0.003000  4.500000
-0.003000  4.400000
-0.004600  4.400000
-0.002300  4.400000
0.000700  4.300000
-0.000800  4.200000
-0.003000  4.200000
-0.001500  4.100000
0.000700  4.000000
0.007500  4.000000
0.008200  4.000000
0.007500  3.900000
0.005200  3.800000
0.003700  3.800000
0.006700  3.700000
0.008200  3.600000
0.006700  3.600000
0.004500  3.600000
0.001500  3.500000
0.000000  3.400000
0.001500  3.400000
0.001500  3.300000
0.000700  3.300000
-0.000800  3.200000
-0.003000  3.200000
-0.004600  3.100000
-0.005300  3.100000
-0.004600  3.000000
-0.003000  3.000000
-0.004600  2.900000
-0.004600  2.900000
-0.005300  2.800000
-0.003000  2.800000
0.000700  2.700000
-0.000800  2.700000
-0.001500  2.600000
0.000000  2.600000
0.003000  2.500000
0.005200  2.500000
0.005200  2.400000
0.005200  2.400000
0.005200  2.300000
0.003000  2.300000
0.000700  2.300000
0.000000  2.200000
0.001500  2.200000
0.002200  2.200000
0.001500  2.200000
-0.000800  2.200000
0.001500  2.100000
0.002200  2.100000
0.001500  2.100000
0.003000  2.000000
0.005200  2.000000
0.005200  2.000000
0.004500  2.000000
0.004500  1.900000
0.003700  1.900000
0.003000  1.900000
0.001500  1.800000
0.001500  1.800000
0.000000  1.800000
-0.003000  1.800000
-0.004600  1.800000
-0.003000  1.800000
-0.001500  1.700000
-0.001500  1.700000
0.000700  1.700000
0.002200  1.700000
0.000700  1.600000
0.001500  1.600000
0.000000  1.600000
-0.001500  1.600000
-0.000800  1.600000
-0.000800  1.500000
0.000000  1.500000
-0.003000  1.500000
-0.003800  1.500000
-0.001500  1.400000
-0.002300  1.400000
-0.001500  1.400000
-0.000800  1.300000
0.000700  1.300000
-0.003000  1.300000
-0.003000  1.300000
0.002200  1.300000
0.000700  1.300000
0.000000  1.300000
0.001500  1.300000
0.005200  1.200000
0.006700  1.200000
0.002200  1.200000
0.002200  1.200000
-0.000800  1.200000
-0.001500  1.100000
-0.003000  1.100000
-0.004600  1.100000
-0.002300  1.100000
-0.001500  1.000000
0.000700  1.000000
0.000000  1.000000
-0.000800  0.900000
-0.001500  0.900000
-0.002300  0.900000
0.000700  0.900000
0.000700  0.900000
0.000700  0.900000
0.001500  0.900000
0.000700  0.900000
0.001500  0.900000
0.004500  0.900000
0.006700  0.900000
0.003000  0.900000
-0.000800  0.900000
-0.003800  0.900000
-0.003000  0.900000
-0.001500  0.900000
-0.000800  0.900000
0.002200  0.900000
0.002200  0.800000
0.001500  0.800000
-0.003000  0.800000
-0.008300  0.800000
-0.008300  0.800000
-0.006800  0.800000
0.000000  0.800000
0.001500  0.800000
0.000700  0.800000
-0.000800  0.800000
-0.001500  0.800000
0.000700  0.800000
0.000700  0.800000
0.003000  0.800000
0.005200  0.800000
0.005200  0.800000
0.003000  0.800000
0.000700  0.800000
0.002200  0.800000
0.002200  0.800000
0.002200  0.800000
0.000000  0.800000
-0.000800  0.700000
0.000700  0.700000
0.003000  0.700000
0.000700  0.800000
-0.003000  0.800000
-0.002300  0.800000
-0.002300  0.800000
-0.003000  0.800000
-0.003000  0.800000
-0.001500  0.800000
0.000700  0.800000
0.000700  0.800000
0.000700  0.800000
0.001500  0.900000
0.003000  0.900000
0.001500  0.900000
0.000000  0.900000
-0.001500  0.900000
-0.002300  0.900000
-0.003800  0.900000
-0.005300  0.900000
-0.003000  0.900000
-0.001500  0.900000
-0.001500  0.900000
-0.000800  0.900000
-0.000800  1.000000
0.000000  1.000000
0.000700  1.000000
0.001500  1.000000
0.001500  1.000000
-0.000800  1.000000
-0.004600  1.000000
-0.004600  1.100000
-0.001500  1.100000
0.000700  1.100000
0.000700  1.100000
0.000000  1.100000
0.000700  1.100000
0.002200  1.100000
0.003000  1.200000
0.001500  1.200000
0.000700  1.200000
-0.002300  1.200000
-0.002300  1.200000
-0.000800  1.300000
-0.001500  1.300000
-0.000800  1.300000
-0.000800  1.300000
-0.000800  1.300000
-0.001500  1.300000
-0.000800  1.400000
0.001500  1.400000
0.001500  1.400000
0.003700  1.400000
0.005200  1.400000
0.005200  1.500000
0.005200  1.500000
0.003000  1.500000
0.003700  1.500000
0.003000  1.600000
0.003000  1.600000
0.001500  1.600000
-0.000800  1.700000
-0.000800  1.700000
-0.000800  1.700000
-0.000800  1.800000
0.000000  1.800000
0.001500  1.800000
0.000700  1.900000
0.001500  1.900000
0.002200  2.000000
0.000700  2.000000
0.000700  2.000000
0.002200  2.100000
0.000700  2.100000
-0.001500  2.200000
-0.003000  2.200000
-0.005300  2.200000
-0.005300  2.200000
-0.004600  2.300000
-0.004600  2.300000
-0.003800  2.400000
-0.003000  2.400000
-0.004600  2.500000
-0.005300  2.500000
-0.006800  2.600000
-0.003000  2.600000
0.000700  2.700000
0.001500  2.700000
0.002200  2.800000
0.001500  2.800000
0.001500  2.900000
0.000700  2.900000
0.001500  3.000000
0.003700  3.000000
0.001500  3.100000
0.000000  3.100000
-0.000800  3.200000
0.000000  3.200000
0.000700  3.300000
0.001500  3.300000
0.003000  3.400000
0.002200  3.500000
0.002200  3.500000
0.001500  3.600000
0.001500  3.600000
0.000700  3.700000
0.000700  3.700000
-0.001500  3.800000
-0.003000  3.900000
-0.003000  3.900000
-0.003800  4.000000
-0.005300  4.000000
-0.006000  4.100000
-0.006000  4.100000
-0.006800  4.200000
-0.008300  4.300000
-0.006000  4.300000
-0.005300  4.400000
-0.003800  4.500000
-0.002300  4.500000
-0.000800  4.600000
0.003000  4.600000
0.006000  4.700000
0.005200  4.800000
0.004500  4.900000
0.003700  4.900000
0.003000  5.000000
0.006700  5.000000
0.009000  5.100000
0.009000  5.200000
0.004500  5.300000
0.001500  5.300000
-0.000800  5.400000
-0.000800  5.500000
0.002200  5.500000
0.003700  5.600000
0.001500  5.700000
0.001500  5.800000
0.002200  5.800000
-0.000800  5.900000
-0.001500  6.000000
-0.000800  6.100000
0.000700  6.200000
0.004500  6.300000
0.004500  6.400000
0.001500  6.500000
-0.001500  6.600000
-0.000800  6.700000
-0.002300  6.800000
-0.003000  6.900000
0.000700  7.000000
0.003000  7.100000
0.003700  7.200000
0.002200  7.300000
0.001500  7.400000
0.000700  7.500000
-0.002300  7.600000
-0.001500  7.700000
-0.003800  7.800000
-0.004600  7.900000
0.000700  8.100000
0.002200  8.200000
0.003700  8.300000
0.000700  8.500000
-0.000800  8.600000
0.000700  8.700000
0.001500  8.900000
0.002200  9.000000
0.001500  9.100000
0.002200  9.300000
0.003000  9.400000
0.003700  9.500000
0.002200  9.700000
0.001500  9.800000
-0.000800  9.900000
0.000000  10.100000
0.000700  10.200000
-0.000800  10.300000
0.000700  10.500000
0.001500  10.600000
0.001500  10.800000
0.000700  11.000000
0.000000  11.200000
-0.001500  11.300000
-0.002300  11.500000
-0.003800  11.700000
-0.005300  11.800000
-0.005300  12.000000
-0.006000  12.200000
-0.006000  12.400000
-0.004600  12.600000
-0.002300  12.700000
-0.002300  12.900000
-0.000800  13.100000
0.000700  13.300000
0.000700  13.400000
0.000700  13.600000
0.001500  13.800000
0.004500  13.900000
0.004500  14.100000
0.005200  14.400000
0.006700  14.600000
0.006000  14.800000
0.004500  15.000000
0.003000  15.200000
0.001500  15.400000
-0.000800  15.700000
-0.001500  15.900000
-0.003000  16.100000
-0.000800  16.300000
0.000000  16.500000
-0.003000  16.700000
-0.004600  17.000000
-0.004600  17.200000
-0.005300  17.400000
-0.008300  17.600000
-0.009100  17.800000
-0.010500  18.000000
-0.008300  18.300000
-0.006000  18.500000
-0.006800  18.700000
-0.004600  19.000000
-0.003000  19.300000
-0.001500  19.500000
-0.000800  19.800000
-0.000800  20.000000
-0.001500  20.200000
-0.000800  20.500000
0.000000  20.700000
-0.001500  21.000000
0.000700  21.200000
0.000000  21.500000
0.000700  21.700000
0.000700  22.000000
0.001500  22.200000
-0.001500  22.500000
-0.002300  22.700000
-0.000800  22.900000
0.000700  23.200000
0.001500  23.400000
-0.000800  23.700000
-0.004600  23.900000
-0.009100  24.200000
-0.007500  24.400000
-0.007500  24.700000
-0.006800  24.900000
-0.004600  25.200000
-0.001500  25.400000
0.000700  25.700000
0.002200  25.900000
0.004500  26.100000
0.001500  26.400000
0.004500  26.700000
0.005200  26.900000
0.006700  27.200000
0.003700  27.400000
0.003000  27.600000
0.005200  27.900000
0.002200  28.200000
0.003700  28.400000
0.003000  28.600000
0.003700  28.800000
0.003000  29.000000
0.001500  29.200000
0.003700  29.400000
0.002200  29.600000
0.003000  29.800000
0.001500  30.000000
0.001500  30.200000
0.004500  30.500000
0.005200  30.600000
0.004500  30.900000
0.003000  31.000000
0.000700  31.300000
-0.001500  31.500000
-0.003000  31.700000
-0.003000  31.900000
-0.003000  32.100000
-0.002300  32.300000
-0.002300  32.500000
0.000000  32.600000
-0.000800  32.800000
-0.001500  32.900000
-0.001500  33.100000
0.000000  33.300000
0.003000  33.400000
0.002200  33.500000
0.003000  33.700000
0.001500  33.800000
0.001500  34.000000
0.000700  34.100000
0.000700  34.300000
0.000700  34.500000
0.001500  34.600000
0.001500  34.700000
0.000000  34.900000
0.001500  35.100000
0.004500  35.200000
0.006700  35.400000
0.008200  35.500000
0.006700  35.600000
0.007500  35.800000
0.005200  36.000000
0.003000  36.100000
0.000700  36.300000
-0.001500  36.400000
0.000000  36.500000
0.000000  36.700000
0.000000  36.900000
-0.000800  37.000000
-0.003000  37.100000
-0.003800  37.300000
-0.003800  37.400000
-0.003800  37.600000
-0.003000  37.800000
-0.005300  37.900000
-0.005300  38.000000
-0.003000  38.200000
-0.004600  38.300000
-0.000800  38.500000
-0.000800  38.600000
-0.001500  38.700000
-0.000800  38.900000
0.000700  39.000000
0.003700  39.100000
0.003000  39.300000
0.001500  39.400000
0.000700  39.600000
0.000000  39.700000
-0.001500  39.900000
-0.003000  40.000000
-0.000800  40.100000
-0.001500  40.300000
-0.001500  40.400000
-0.000800  40.500000
-0.002300  40.700000
-0.003000  40.800000
-0.003000  40.900000
-0.002300  41.100000
-0.003000  41.200000
-0.003000  41.400000
-0.003000  41.400000
-0.003800  41.600000
-0.003800  41.700000
-0.004600  41.800000
-0.004600  41.900000
-0.006800  42.000000
-0.008300  42.100000
-0.006800  42.200000
-0.006800  42.300000
-0.003800  42.500000
-0.003000  42.600000
-0.000800  42.700000
0.000000  42.800000
-0.000800  42.900000
0.001500  43.000000
0.001500  43.100000
0.003700  43.200000
0.004500  43.300000
0.003700  43.500000
0.003000  43.500000
0.003000  43.600000
0.001500  43.600000
0.001500  43.700000
0.004500  43.800000
0.005200  43.800000
0.005200  43.900000
0.005200  43.900000
0.004500  44.000000
0.003700  44.100000
0.004500  44.100000
0.003000  44.200000
0.001500  44.200000
0.003000  44.300000
0.002200  44.400000
0.003700  44.400000
0.003700  44.500000
0.004500  44.500000
0.005200  44.600000
0.004500  44.600000
0.003000  44.700000
0.003000  44.700000
0.004500  44.700000
0.006700  44.700000
0.004500  44.800000
0.003000  44.800000
0.003000  44.800000
0.002200  44.800000
0.003000  44.800000
0.001500  44.900000
0.000000  44.900000
0.000000  44.900000
-0.000800  45.000000
-0.001500  45.000000
-0.002300  45.000000
-0.000800  45.000000
0.000000  45.000000
-0.001500  45.000000
0.000000  45.000000
-0.001500  45.100000
-0.003000  45.100000
-0.003000  45.100000
-0.003800  45.100000
-0.005300  45.100000
-0.004600  45.100000
-0.003800  45.100000
-0.005300  45.100000
-0.005300  45.100000
-0.003800  45.100000
-0.003800  45.100000
-0.003000  45.100000
-0.003800  45.100000
-0.001500  45.100000
0.000700  45.100000
0.000700  45.200000
-0.000800  45.200000
-0.001500  45.200000
-0.003000  45.200000
-0.003800  45.200000
-0.003000  45.200000
-0.003800  45.200000
-0.003000  45.100000
-0.001500  45.100000
-0.000800  45.000000
0.000700  45.000000
0.001500  45.000000
0.001500  45.000000
0.002200  44.900000
0.003000  44.900000
0.003700  44.800000
0.004500  44.800000
0.005200  44.700000
0.004500  44.700000
0.002200  44.600000
0.003000  44.600000
0.003000  44.600000
0.002200  44.500000
0.001500  44.500000
0.000700  44.500000
-0.000800  44.400000
-0.001500  44.300000
-0.001500  44.200000
-0.003000  44.100000
-0.003000  44.100000
-0.003000  44.000000
-0.001500  43.900000
-0.001500  43.800000
-0.000800  43.700000
-0.000800  43.600000
-0.000800  43.500000
-0.001500  43.400000
-0.000800  43.300000
-0.000800  43.200000
0.000000  43.100000
0.000700  43.000000
0.003000  42.900000
0.003700  42.800000
0.004500  42.700000
0.004500  42.700000
0.004500  42.500000
0.003000  42.500000
0.001500  42.300000
0.003000  42.300000
0.000000  42.100000
-0.000800  42.000000
-0.001500  41.900000
-0.004600  41.800000
-0.003800  41.700000
-0.003000  41.600000
-0.001500  41.500000
-0.001500  41.400000
-0.000800  41.300000
0.000000  41.200000
0.000700  41.000000
0.001500  40.900000
-0.000800  40.900000
-0.000800  40.700000
-0.000800  40.600000
-0.000800  40.500000
-0.000800  40.400000
0.000700  40.300000
0.000700  40.100000
0.002200  40.000000
0.001500  39.900000
-0.000800  39.700000
-0.003000  39.600000
-0.004600  39.400000
-0.005300  39.300000
-0.006800  39.100000
-0.005300  39.000000
-0.005300  38.900000
-0.004600  38.700000
-0.003000  38.600000
-0.004600  38.500000
-0.000800  38.300000
-0.000800  38.200000
-0.000800  38.000000
-0.000800  37.900000
-0.000800  37.800000
-0.000800  37.600000
0.000700  37.400000
0.003000  37.300000
0.003700  37.100000
0.003000  36.900000
0.001500  36.700000
0.001500  36.500000
0.000700  36.400000
-0.000800  36.200000
0.000700  36.000000
0.002200  35.800000
0.001500  35.700000
0.000000  35.500000
-0.001500  35.300000
-0.002300  35.100000
-0.000800  35.000000
-0.001500  34.800000
-0.005300  34.600000
-0.005300  34.400000
-0.006000  34.200000
-0.005300  34.000000
-0.004600  33.800000
-0.003000  33.600000
-0.000800  33.400000
-0.000800  33.200000
-0.000800  32.900000
0.000000  32.700000
-0.000800  32.500000
0.000700  32.300000
0.001500  32.000000
0.000000  31.800000
-0.001500  31.500000
-0.003000  31.300000
-0.003000  31.100000
-0.005300  30.900000
-0.003000  30.600000
-0.000800  30.400000
0.000700  30.200000
0.003000  30.000000
0.001500  29.700000
0.000700  29.500000
0.001500  29.200000
0.001500  29.000000
0.002200  28.800000
0.000700  28.500000
0.000000  28.200000
0.004500  27.900000
0.005200  27.700000
0.000700  27.400000
0.000000  27.200000
-0.001500  26.900000
-0.000800  26.700000
0.000000  26.400000
0.001500  26.100000
0.001500  25.900000
0.000700  25.600000
0.001500  25.400000
0.003000  25.100000
0.007500  24.800000
0.005200  24.600000
0.001500  24.300000
0.000700  24.100000
0.004500  23.800000
0.004500  23.600000
0.001500  23.300000
0.003000  23.000000
0.002200  22.800000
-0.000800  22.500000
-0.003000  22.300000
-0.003000  22.000000
-0.001500  21.700000
0.000000  21.500000
0.001500  21.200000
0.000000  21.000000
-0.001500  20.700000
0.000700  20.500000
0.001500  20.200000
0.001500  19.900000
0.003000  19.700000
0.003000  19.400000
0.003700  19.100000
0.003000  18.900000
0.001500  18.700000
0.001500  18.400000
0.000000  18.200000
0.002200  18.000000
0.005200  17.700000
0.005200  17.500000
0.003000  17.200000
0.000700  17.000000
-0.001500  16.700000
-0.003000  16.500000
-0.003000  16.200000
-0.000800  16.000000
0.000700  15.700000
0.001500  15.500000
0.003000  15.300000
0.003000  15.000000
0.002200  14.800000
0.000700  14.500000
-0.000800  14.200000
-0.001500  14.000000
-0.003000  13.900000
-0.002300  13.600000
-0.001500  13.500000
-0.002300  13.200000
-0.001500  13.000000
-0.000800  12.900000
0.000700  12.600000
0.001500  12.500000
0.004500  12.200000
0.004500  12.000000
0.001500  11.800000
0.000700  11.600000
0.003000  11.400000
0.001500  11.200000
-0.004600  11.000000
-0.006800  10.800000
-0.006800  10.600000
-0.006800  10.400000
-0.004600  10.200000
-0.009100  10.000000
-0.011300  9.900000
-0.010500  9.700000
-0.009100  9.500000
-0.006000  9.400000
-0.004600  9.200000
-0.001500  9.000000
-0.000800  8.900000
0.000700  8.700000
-0.003000  8.500000
-0.004600  8.400000
0.002200  8.200000
0.005200  8.100000
0.007500  7.900000
0.006700  7.700000
0.001500  7.600000
-0.003000  7.400000
-0.003000  7.200000
0.003000  7.100000
0.006700  6.800000
0.009700  6.700000
0.009000  6.600000
0.006700  6.500000
0.006700  6.400000
0.005200  6.300000
0.003000  6.100000
0.000700  6.000000
0.000700  5.800000
0.003700  5.700000
0.004500  5.600000
0.004500  5.500000
0.003700  5.300000
0.000700  5.200000
0.003000  5.100000
0.009700  4.900000
0.010500  4.800000
0.003000  4.700000
-0.000800  4.600000
-0.003000  4.500000
-0.004600  4.300000
-0.003800  4.200000
-0.004600  4.200000
-0.006800  4.100000
-0.010500  4.000000
-0.010500  3.900000
-0.006800  3.900000
0.003700  3.800000
0.009000  3.700000
0.005200  3.600000
0.003700  3.600000
0.002200  3.500000
0.001500  3.400000
-0.003800  3.300000
-0.010500  3.200000
-0.011300  3.100000
0.003700  3.100000
0.018000  3.000000
0.012000  2.900000
0.000000  2.900000
-0.011300  2.700000
-0.015800  2.700000
-0.009800  2.700000
-0.010500  2.600000
-0.013500  2.600000
-0.005300  2.600000
-0.000800  2.600000
0.000700  2.500000
-0.003000  2.500000
-0.006000  2.400000
-0.009100  2.400000
-0.011300  2.400000
-0.009100  2.300000
-0.005300  2.300000
0.000700  2.200000
0.007500  2.200000
0.015700  2.200000
0.018000  2.200000
0.012000  2.100000
0.008200  2.100000
0.005200  2.000000
0.009000  2.000000
0.020200  2.000000
0.020200  2.100000
0.009000  2.100000
-0.000800  2.100000
-0.008300  2.200000
-0.010500  2.200000
-0.012000  2.200000
-0.004600  2.200000
0.000000  2.300000
-0.006800  2.300000
-0.009100  2.300000
-0.009100  2.300000
-0.005300  2.400000
-0.003800  2.400000
-0.003800  2.400000
-0.004600  2.500000
-0.006800  2.500000
-0.005300  2.500000
-0.005300  2.600000
-0.006800  2.600000
-0.006800  2.700000
-0.004600  2.800000
-0.000800  2.900000
0.000000  3.000000
0.001500  3.100000
0.007500  3.100000
0.007500  3.200000
-0.008300  3.300000
-0.015800  3.400000
-0.018800  3.400000
-0.018100  3.500000
-0.002300  3.600000
0.001500  3.600000
0.010500  3.700000
0.018000  3.800000
0.025500  3.900000
0.027000  4.000000
0.020200  4.000000
0.020200  4.100000
0.018000  4.200000
0.011200  4.200000
0.004500  4.300000
0.009000  4.300000
0.017200  4.400000
0.019500  4.400000
0.003000  4.500000
-0.009100  4.500000
-0.005300  4.500000
-0.000800  4.600000
0.003700  4.700000
-0.007500  4.700000
-0.013500  4.800000
-0.008300  4.800000
-0.007500  4.900000
-0.010500  4.900000
-0.005300  4.900000
0.012700  5.000000
0.039000  5.000000
0.050200  5.100000
0.018000  5.000000
-0.013500  5.000000
-0.025600  4.900000
-0.024000  4.800000
-0.008300  4.700000
0.003000  4.700000
0.015700  4.600000
0.019500  4.500000
0.008200  4.500000
-0.014300  4.400000
-0.027800  4.300000
-0.018800  4.200000
-0.008300  4.100000
-0.000800  4.000000
-0.002300  4.000000
-0.000800  3.900000
0.004500  3.800000
0.003700  3.700000
0.006700  3.700000
0.015700  3.600000
0.017200  3.500000
0.020200  3.500000
0.020200  3.400000
0.014200  3.300000
0.010500  3.200000
0.007500  3.200000
0.003700  3.100000
0.002200  3.100000
0.009000  3.000000
0.011200  2.900000
0.012000  2.800000
0.015000  2.800000
0.016500  2.700000
0.016500  2.600000
0.006700  2.600000
-0.004600  2.500000
0.000700  2.500000
-0.002300  2.400000
-0.022500  2.300000
-0.030000  2.200000
-0.031500  2.300000
-0.027000  2.400000
-0.012000  2.600000
-0.006000  2.700000
-0.013500  2.800000
-0.009800  2.900000
0.014200  3.100000
0.030700  3.200000
0.018000  3.300000
-0.001500  3.400000
-0.018100  3.600000
-0.033800  3.600000
-0.037500  3.800000
-0.035300  3.900000
-0.030800  4.000000
-0.030800  4.100000
-0.027800  4.300000
-0.022500  4.400000
-0.018800  4.500000
-0.007500  4.600000
0.004500  4.800000
0.008200  4.900000
0.012000  5.100000
0.012000  5.300000
0.006000  5.400000
0.003000  5.600000
0.001500  5.700000
0.003000  5.900000
0.003000  6.000000
-0.002300  6.200000
-0.003000  6.400000
-0.005300  6.500000
-0.006800  6.700000
-0.008300  6.800000
-0.015800  7.000000
-0.015800  7.200000
-0.018100  7.300000
-0.018100  7.500000
-0.018800  7.600000
-0.023300  7.800000
-0.018100  7.900000
-0.017300  7.900000
-0.021800  8.000000
-0.011300  8.100000
-0.001500  8.100000
0.006700  8.200000
0.006000  8.300000
-0.009100  8.300000
-0.014300  8.400000
-0.018100  8.500000
-0.014300  8.500000
-0.009100  8.600000
-0.003800  8.700000
0.018700  8.800000
0.047200  8.800000
0.042700  8.900000
0.017200  9.000000
0.015700  9.000000
0.019500  9.100000
0.015700  9.200000
0.001500  9.100000
-0.012000  9.100000
-0.016500  9.000000
-0.018100  8.900000
-0.013500  8.800000
-0.015800  8.700000
-0.013500  8.700000
-0.002300  8.600000
0.006700  8.500000
0.016500  8.400000
0.027700  8.400000
0.026200  8.300000
0.020200  8.200000
0.014200  8.100000
0.009000  8.100000
0.014200  8.000000
0.021700  7.900000
0.032200  7.800000
0.036700  7.700000
0.028500  7.600000
0.018000  7.600000
0.015700  7.600000
0.014200  7.500000
0.003000  7.500000
-0.008300  7.400000
-0.015000  7.300000
-0.021000  7.300000
-0.026300  7.200000
-0.027000  7.200000
-0.023300  7.200000
-0.015800  7.100000
-0.011300  7.100000
-0.006800  7.000000
0.006000  7.000000
0.016500  6.900000
0.019500  6.800000
0.013500  6.800000
0.005200  6.700000
0.003000  6.700000
-0.000800  6.600000
-0.001500  6.600000
-0.001500  6.600000
0.000000  6.600000
0.004500  6.600000
0.001500  6.500000
0.000700  6.500000
0.005200  6.500000
0.005200  6.500000
0.005200  6.400000
0.006700  6.400000
0.006000  6.400000
0.009000  6.300000
0.009000  6.300000
0.006700  6.300000
0.004500  6.300000
0.005200  6.300000
0.004500  6.300000
0.003000  6.200000
0.000000  6.200000
-0.000800  6.100000
-0.001500  6.100000
-0.004600  6.200000
-0.005300  6.200000
-0.006000  6.200000
-0.006000  6.200000
-0.007500  6.200000
-0.006800  6.300000
-0.005300  6.300000
-0.006800  6.300000
-0.009100  6.300000
-0.010500  6.300000
-0.009100  6.300000
-0.005300  6.300000
-0.004600  6.400000
-0.006000  6.400000
-0.005300  6.400000
-0.005300  6.400000
-0.004600  6.400000
-0.006000  6.500000
-0.006000  6.500000
-0.003000  6.500000
-0.001500  6.600000
-0.000800  6.600000
-0.004600  6.700000
-0.003000  6.700000
0.000700  6.700000
0.002200  6.800000
0.004500  6.800000
0.003700  6.900000
0.004500  7.000000
0.003700  7.000000
0.003700  7.100000
0.003000  7.100000
0.003000  7.200000
0.003700  7.200000
0.003000  7.200000
0.003000  7.300000
0.003000  7.300000
0.003000  7.400000
0.002200  7.400000
0.003000  7.400000
0.002200  7.400000
0.000000  7.400000
0.000700  7.300000
0.000000  7.300000
-0.001500  7.200000
-0.001500  7.200000
-0.001500  7.200000
0.000700  7.200000
0.003000  7.100000
0.001500  7.100000
0.001500  7.100000
0.000000  7.000000
0.002200  7.000000
0.003000  7.000000
0.003000  6.900000
0.001500  6.900000
-0.000800  6.800000
0.002200  6.800000
0.003700  6.700000
0.005200  6.700000
0.003000  6.600000
0.003000  6.500000
0.003000  6.400000
-0.001500  6.300000
-0.003000  6.300000
0.001500  6.200000
0.006700  6.100000
0.002200  6.000000
0.003700  5.900000
0.008200  5.800000
0.003700  5.800000
-0.000800  5.700000
-0.001500  5.600000
-0.000800  5.500000
-0.002300  5.400000
-0.004600  5.300000
-0.003800  5.200000
-0.005300  5.100000
-0.005300  5.000000
-0.000800  5.000000
-0.000800  4.900000
-0.000800  4.900000
0.002200  4.800000
0.001500  4.800000
0.000700  4.700000
0.001500  4.600000
0.003000  4.600000
0.003700  4.500000
0.001500  4.500000
0.000700  4.400000
0.000700  4.400000
0.000700  4.300000
0.004500  4.300000
0.004500  4.200000
0.003000  4.100000
0.003000  4.100000
0.003000  4.000000
0.000000  4.000000
-0.002300  3.900000
-0.001500  3.900000
-0.002300  3.900000
-0.001500  3.800000
-0.001500  3.800000
-0.002300  3.800000
-0.001500  3.800000
-0.003800  3.800000
-0.004600  3.700000
-0.004600  3.700000
-0.005300  3.700000
-0.003800  3.600000
-0.002300  3.600000
-0.003800  3.600000
-0.005300  3.600000
-0.004600  3.600000
-0.004600  3.600000
-0.001500  3.600000
-0.000800  3.500000
-0.004600  3.500000
-0.005300  3.400000
-0.006800  3.400000
-0.005300  3.400000
-0.003000  3.400000
-0.001500  3.400000
0.000000  3.300000
-0.000800  3.300000
0.001500  3.300000
0.002200  3.300000
0.003000  3.300000
0.000700  3.200000
0.000700  3.200000
0.000700  3.200000
-0.000800  3.100000
0.000700  3.100000
0.000700  3.100000
0.001500  3.100000
0.000700  3.100000
0.000700  3.100000
0.000700  3.100000
0.001500  3.000000
0.003000  3.000000
0.000700  2.900000
0.000000  2.900000
0.000700  2.800000
0.000000  2.800000
0.000700  2.800000
0.000700  2.700000
0.000700  2.700000
0.001500  2.600000
-0.000800  2.600000
-0.000800  2.600000
0.000700  2.500000
0.000000  2.500000
0.000700  2.400000
0.000700  2.400000
0.000700  2.400000
0.001500  2.300000
-0.000800  2.300000
-0.001500  2.200000
-0.001500  2.200000
-0.003000  2.200000
-0.003000  2.100000
-0.003800  2.000000
-0.001500  2.000000
-0.001500  1.900000
-0.001500  1.800000
-0.000800  1.800000
-0.000800  1.800000
0.001500  1.700000
0.001500  1.600000
0.001500  1.600000
0.004500  1.500000
0.003700  1.400000
0.004500  1.400000
0.004500  1.300000
0.002200  1.300000
0.002200  1.200000
0.003000  1.200000
0.003700  1.100000
0.005200  1.000000
0.003000  1.000000
0.003000  0.900000
0.003000  0.900000
0.001500  0.800000
0.001500  0.700000
0.000700  0.700000
0.000700  0.600000
0.000000  0.600000
-0.000800  0.500000
-0.000800  0.400000
-0.002300  0.400000
0.000000  0.300000
0.000700  0.300000
0.001500  0.200000
0.001500  0.100000
0.000000  0.100000
-0.000800  0.000000
-0.000800  0.000000
-0.000800  -0.100000
0.000700  -0.200000
0.000700  -0.200000
-0.000800  -0.200000
-0.001500  -0.300000
-0.003000  -0.300000
-0.003000  -0.400000
-0.003000  -0.400000
-0.003000  -0.400000
-0.004600  -0.500000
-0.004600  -0.500000
-0.002300  -0.500000
-0.001500  -0.600000
-0.001500  -0.600000
-0.001500  -0.700000
-0.000800  -0.700000
-0.000800  -0.800000
-0.000800  -0.800000
-0.000800  -0.800000
0.002200  -0.900000
0.003000  -0.900000
0.000700  -1.000000
0.002200  -1.000000
0.002200  -1.000000
0.001500  -1.000000
0.002200  -1.000000
0.002200  -1.100000
0.000000  -1.100000
0.000000  -1.100000
-0.000800  -1.200000
-0.002300  -1.200000
-0.003000  -1.200000
-0.002300  -1.300000
-0.004600  -1.300000
-0.004600  -1.300000
-0.004600  -1.300000
-0.004600  -1.400000
-0.003000  -1.400000
-0.005300  -1.400000
-0.002300  -1.400000
-0.001500  -1.400000
-0.000800  -1.500000
0.000700  -1.500000
0.001500  -1.500000
0.002200  -1.500000
0.002200  -1.600000
0.001500  -1.600000
0.003000  -1.600000
0.003000  -1.600000
0.002200  -1.600000
0.003000  -1.700000
0.000700  -1.700000
-0.000800  -1.700000
-0.000800  -1.700000
-0.001500  -1.700000
-0.000800  -1.800000
-0.000800  -1.800000
0.000700  -1.800000
0.002200  -1.800000
0.001500  -1.800000
-0.001500  -1.800000
-0.000800  -1.900000
0.000000  -1.900000
0.000700  -1.900000
0.001500  -1.900000
0.002200  -1.900000
0.003000  -1.900000
0.001500  -1.900000
0.001500  -1.900000
0.003000  -1.900000
0.000700  -1.900000
0.001500  -1.900000
0.000700  -1.900000
-0.000800  -1.900000
0.001500  -1.900000
-0.000800  -1.900000
-0.001500  -1.900000
-0.001500  -1.900000
-0.001500  -2.000000
-0.000800  -2.000000
-0.001500  -2.000000
-0.003000  -2.000000
-0.004600  -2.000000
-0.002300  -2.000000
0.001500  -2.000000
0.001500  -2.000000
0.000700  -2.000000
-0.000800  -2.000000
-0.000800  -2.000000
-0.000800  -2.000000
-0.002300  -2.000000
-0.000800  -2.100000
-0.000800  -2.100000
-0.000800  -2.100000
0.000000  -2.100000
-0.000800  -2.100000
-0.001500  -2.100000
-0.003000  -2.100000
-0.003000  -2.100000
-0.002300  -2.100000
-0.001500  -2.100000
0.000700  -2.200000
0.000700  -2.200000
0.001500  -2.200000
0.003700  -2.200000
0.003000  -2.200000
0.000700  -2.200000
0.001500  -2.200000
0.000700  -2.200000
0.001500  -2.200000
0.001500  -2.200000
0.001500  -2.200000
0.001500  -2.200000
0.000000  -2.200000
0.001500  -2.200000
0.003000  -2.200000
0.003000  -2.200000
0.003700  -2.200000
0.005200  -2.200000
0.003000  -2.200000
0.001500  -2.200000
0.003000  -2.200000
0.003000  -2.200000
0.001500  -2.200000
-0.000800  -2.200000
0.000700  -2.100000
-0.000800  -2.100000
-0.000800  -2.100000
0.003000  -2.100000
0.000700  -2.100000
0.001500  -2.100000
0.001500  -2.100000
0.000700  -2.100000
0.000700  -2.100000
0.000000  -2.100000
-0.000800  -2.100000
-0.002300  -2.100000
-0.003000  -2.100000
-0.000800  -2.000000
0.000700  -2.000000
-0.000800  -2.000000
-0.000800  -2.000000
0.000000  -2.000000
0.000700  -2.000000
0.000700  -2.000000
-0.002300  -2.000000
-0.001500  -2.000000
-0.003000  -2.000000
-0.004600  -2.000000
-0.004600  -2.000000
-0.003000  -2.000000
-0.002300  -2.000000
-0.000800  -2.000000
-0.000800  -2.000000
-0.000800  -2.000000
0.000700  -2.000000
-0.000800  -1.900000
0.001500  -1.900000
0.000000  -1.900000
0.001500  -1.900000
0.000700  -1.900000
-0.000800  -1.900000
0.001500  -1.900000
0.000000  -1.900000
-0.000800  -1.900000
-0.001500  -1.900000
0.000000  -1.800000
0.000700  -1.800000
0.001500  -1.800000
0.003700  -1.800000
0.002200  -1.800000
0.000700  -1.800000
0.000000  -1.800000
-0.001500  -1.800000
-0.003000  -1.700000
-0.000800  -1.700000
0.000000  -1.700000
-0.000800  -1.700000
-0.000800  -1.700000
-0.002300  -1.700000
-0.003000  -1.600000
-0.001500  -1.600000
-0.001500  -1.600000
-0.000800  -1.600000
0.000700  -1.600000
0.002200  -1.500000
0.003000  -1.500000
0.003000  -1.500000
0.003000  -1.500000
0.003000  -1.400000
0.002200  -1.400000
0.000700  -1.400000
0.000700  -1.400000
-0.000800  -1.400000
-0.001500  -1.400000
-0.000800  -1.400000
-0.003000  -1.300000
-0.004600  -1.300000
-0.003000  -1.300000
-0.002300  -1.300000
-0.001500  -1.200000
-0.000800  -1.200000
-0.000800  -1.200000
0.001500  -1.200000
0.001500  -1.100000
0.000000  -1.100000
0.001500  -1.100000
0.001500  -1.100000
-0.000800  -1.000000
-0.000800  -1.000000
0.000000  -1.000000
0.000700  -0.900000
0.000700  -0.900000
0.003000  -0.900000
0.003000  -0.900000
0.000700  -0.900000
0.000000  -0.900000
-0.000800  -0.800000
0.001500  -0.800000
0.000700  -0.800000
-0.000800  -0.800000
-0.000800  -0.700000
-0.004600  -0.700000
-0.004600  -0.700000
-0.000800  -0.600000
-0.000800  -0.600000
0.000700  -0.500000
0.000700  -0.500000
0.000700  -0.500000
0.001500  -0.500000
0.000000  -0.400000
-0.000800  -0.400000
0.000700  -0.400000
0.001500  -0.300000
-0.000800  -0.300000
-0.000800  -0.300000
-0.000800  -0.200000
-0.001500  -0.200000
-0.000800  -0.100000
-0.002300  -0.100000
-0.002300  -0.100000
-0.001500  0.000000
-0.000800  0.000000
-0.001500  0.000000
0.000700  0.000000
0.001500  0.100000
0.001500  0.100000
0.001500  0.200000
0.000700  0.200000
-0.000800  0.200000
0.001500  0.300000
-0.000800  0.300000
-0.000800  0.400000
0.001500  0.400000
0.003000  0.400000
0.004500  0.400000
0.001500  0.500000
0.000700  0.500000
0.001500  0.600000
0.000700  0.600000
0.002200  0.600000
0.000000  0.700000
-0.000800  0.700000
-0.001500  0.800000
-0.002300  0.800000
-0.000800  0.900000
-0.000800  0.900000
0.000700  1.000000
0.003000  1.000000
0.001500  1.100000
-0.000800  1.100000
-0.002300  1.200000
-0.002300  1.200000
-0.001500  1.300000
-0.001500  1.300000
-0.001500  1.300000
-0.000800  1.400000
-0.000800  1.500000
0.000700  1.500000
-0.001500  1.600000
-0.001500  1.600000
-0.002300  1.700000
-0.000800  1.700000
0.001500  1.800000
0.000700  1.800000
0.000700  1.900000
-0.003000  1.900000
-0.003000  2.000000
-0.003000  2.000000
-0.001500  2.100000
-0.000800  2.200000
-0.003000  2.200000
-0.000800  2.200000
0.000700  2.300000
0.001500  2.400000
0.000700  2.400000
-0.001500  2.500000
0.000700  2.500000
0.001500  2.600000
0.002200  2.600000
0.004500  2.700000
0.003000  2.700000
0.003000  2.800000
0.005200  2.900000
0.004500  2.900000
0.004500  3.000000
0.004500  3.100000
0.003000  3.100000
0.000700  3.200000
-0.001500  3.200000
0.000700  3.300000
0.003700  3.400000
0.005200  3.400000
0.008200  3.500000
0.006700  3.600000
0.003700  3.600000
0.000700  3.700000
-0.000800  3.700000
0.000000  3.800000
-0.002300  3.900000
-0.003000  4.000000
-0.003800  4.000000
-0.003000  4.100000
-0.003000  4.200000
-0.004600  4.300000
-0.005300  4.300000
-0.005300  4.400000
-0.003000  4.500000
-0.001500  4.600000
0.000700  4.700000
-0.000800  4.800000
-0.001500  4.900000
-0.002300  4.900000
-0.003000  5.000000
-0.001500  5.100000
-0.000800  5.200000
-0.000800  5.300000
-0.003000  5.300000
-0.001500  5.400000
0.000000  5.500000
0.001500  5.600000
0.001500  5.700000
-0.001500  5.800000
-0.003000  5.800000
-0.002300  5.900000
-0.000800  6.100000
0.000700  6.200000
0.001500  6.300000
0.003700  6.300000
0.005200  6.400000
0.005200  6.500000
0.006000  6.700000
0.003000  6.700000
0.003000  6.800000
0.003000  6.900000
0.001500  7.000000
0.000700  7.100000
0.000700  7.200000
-0.000800  7.300000
-0.001500  7.400000
-0.001500  7.500000
-0.001500  7.600000
-0.000800  7.700000
-0.001500  7.900000
0.000000  8.000000
-0.002300  8.200000
-0.002300  8.300000
-0.001500  8.500000
-0.001500  8.600000
-0.001500  8.700000
0.000000  8.900000
0.000700  9.000000
-0.000800  9.200000
-0.001500  9.300000
0.000700  9.400000
0.006700  9.600000
0.005200  9.700000
0.001500  9.900000
0.002200  10.000000
0.000700  10.200000
0.000000  10.300000
-0.000800  10.400000
0.001500  10.600000
0.002200  10.800000
0.000700  11.000000
-0.000800  11.200000
0.001500  11.300000
0.004500  11.500000
0.001500  11.700000
0.002200  11.900000
0.000700  12.100000
-0.001500  12.200000
-0.004600  12.400000
-0.004600  12.600000
0.000000  12.800000
0.003000  13.000000
0.008200  13.100000
0.005200  13.300000
0.001500  13.500000
0.003000  13.700000
0.000700  13.900000
0.000000  14.000000
-0.001500  14.300000
-0.003800  14.400000
-0.003800  14.700000
-0.005300  14.900000
-0.005300  15.100000
-0.006000  15.300000
-0.009100  15.500000
-0.007500  15.700000
-0.005300  16.000000
-0.004600  16.200000
-0.003000  16.400000
-0.005300  16.600000
-0.005300  16.800000
-0.005300  17.000000
-0.004600  17.200000
-0.001500  17.500000
0.000000  17.700000
-0.000800  17.900000
0.001500  18.100000
0.000000  18.300000
0.001500  18.500000
0.004500  18.800000
0.004500  19.000000
0.005200  19.300000
0.000700  19.500000
0.000000  19.800000
0.000700  20.000000
0.000700  20.200000
0.001500  20.500000
0.000700  20.700000
0.000700  20.900000
0.001500  21.200000
0.000000  21.400000
-0.002300  21.600000
-0.002300  21.900000
-0.003000  22.100000
-0.002300  22.400000
-0.002300  22.600000
-0.003000  22.900000
-0.004600  23.100000
-0.005300  23.300000
-0.004600  23.600000
-0.005300  23.800000
-0.004600  24.000000
-0.006800  24.300000
-0.011300  24.500000
-0.009100  24.700000
-0.009100  25.000000
-0.007500  25.200000
-0.003000  25.500000
-0.001500  25.700000
0.000700  26.000000
0.001500  26.200000
0.003000  26.400000
0.005200  26.700000
0.007500  26.900000
0.008200  27.100000
0.009000  27.400000
0.010500  27.600000
0.006700  27.900000
0.005200  28.100000
0.006700  28.300000
0.006700  28.500000
0.008200  28.700000
0.008200  28.900000
0.009000  29.100000
0.006700  29.200000
0.001500  29.500000
0.003000  29.700000
0.003000  29.900000
0.003000  30.100000
0.001500  30.300000
0.000700  30.500000
0.000700  30.700000
-0.002300  30.900000
-0.002300  31.100000
-0.001500  31.300000
-0.004600  31.500000
-0.009800  31.700000
-0.010500  31.900000
-0.009100  32.000000
-0.009800  32.200000
-0.007500  32.400000
-0.004600  32.500000
-0.000800  32.600000
0.001500  32.800000
0.000700  32.900000
0.000700  33.100000
0.001500  33.200000
0.001500  33.300000
0.004500  33.500000
0.005200  33.600000
0.004500  33.800000
0.004500  33.900000
0.003000  34.100000
0.005200  34.200000
0.006700  34.300000
0.005200  34.500000
0.003700  34.600000
0.003000  34.800000
0.003700  34.900000
0.000700  35.100000
0.000700  35.200000
0.002200  35.300000
0.001500  35.500000
0.001500  35.600000
0.000700  35.700000
0.000700  35.900000
0.000700  36.000000
-0.000800  36.100000
-0.000800  36.200000
-0.003800  36.400000
-0.003000  36.500000
-0.003800  36.600000
-0.002300  36.800000
0.000700  36.900000
0.001500  37.000000
0.001500  37.200000
0.003000  37.300000
0.003700  37.400000
0.003000  37.600000
0.001500  37.800000
0.000700  37.900000
-0.000800  38.000000
-0.000800  38.200000
0.000000  38.300000
0.000700  38.500000
0.001500  38.600000
0.003000  38.800000
0.005200  39.000000
0.006000  39.100000
0.004500  39.200000
0.000700  39.400000
0.000000  39.600000
-0.001500  39.700000
-0.001500  39.900000
-0.001500  40.000000
-0.004600  40.100000
-0.004600  40.300000
-0.003000  40.500000
-0.000800  40.600000
-0.000800  40.700000
-0.001500  40.800000
-0.003800  40.900000
-0.003800  41.100000
-0.003800  41.200000
-0.003800  41.300000
-0.004600  41.400000
-0.003800  41.500000
-0.003000  41.700000
-0.004600  41.800000
-0.006800  41.900000
-0.004600  42.000000
-0.003000  42.200000
-0.003800  42.300000
-0.003000  42.400000
-0.003800  42.500000
-0.005300  42.700000
-0.005300  42.700000
-0.004600  42.900000
-0.004600  43.000000
-0.003800  43.000000
-0.003000  43.100000
-0.003000  43.100000
-0.003800  43.200000
-0.004600  43.300000
-0.002300  43.400000
-0.001500  43.500000
-0.000800  43.500000
0.002200  43.600000
0.002200  43.700000
0.003000  43.700000
0.003000  43.800000
0.003000  43.900000
0.003700  44.000000
0.001500  44.100000
0.000000  44.100000
-0.000800  44.200000
-0.000800  44.200000
0.000000  44.300000
0.000000  44.400000
0.001500  44.400000
0.003700  44.400000
0.004500  44.500000
0.003000  44.500000
0.003700  44.500000
0.005200  44.500000
0.005200  44.500000
0.004500  44.600000
0.003700  44.600000
0.005200  44.600000
0.005200  44.700000
0.003700  44.700000
0.003700  44.700000
0.005200  44.800000
0.003000  44.800000
0.000700  44.800000
0.001500  44.900000
0.000700  44.900000
0.000000  44.900000
0.000000  44.900000
-0.002300  44.900000
-0.003000  44.900000
-0.001500  44.900000
0.000000  44.900000
-0.000800  44.900000
0.000700  44.900000
0.001500  44.900000
0.001500  44.900000
0.000700  44.800000
0.002200  44.800000
0.000700  44.800000
0.000000  44.800000
-0.001500  44.800000
-0.002300  44.800000
0.000000  44.800000
0.000000  44.800000
-0.000800  44.700000
-0.000800  44.700000
-0.001500  44.700000
-0.003000  44.700000
-0.003800  44.600000
-0.006000  44.500000
-0.003000  44.500000
-0.002300  44.400000
-0.002300  44.400000
-0.000800  44.300000
-0.003000  44.300000
0.000000  44.200000
0.000700  44.100000
0.000700  44.100000
0.002200  44.000000
0.003000  44.000000
0.002200  43.900000
0.000000  43.800000
-0.000800  43.800000
-0.000800  43.700000
-0.000800  43.700000
-0.000800  43.600000
-0.000800  43.500000
0.000700  43.500000
0.003000  43.400000
0.000000  43.200000
0.000700  43.100000
0.003000  43.100000
0.000700  43.000000
0.000700  42.900000
0.000000  42.700000
-0.000800  42.700000
0.000700  42.600000
0.000700  42.500000
0.001500  42.400000
0.002200  42.300000
0.001500  42.200000
0.003000  42.100000
0.001500  42.000000
-0.000800  41.900000
-0.001500  41.800000
-0.000800  41.700000
0.001500  41.500000
-0.000800  41.400000
-0.003000  41.400000
0.000700  41.200000
0.000700  41.100000
0.001500  41.000000
0.002200  40.900000
0.004500  40.700000
0.004500  40.600000
0.003700  40.500000
0.004500  40.400000
0.003700  40.300000
0.001500  40.100000
0.003000  40.000000
0.003000  39.900000
0.003700  39.800000
0.003700  39.700000
-0.000800  39.600000
-0.001500  39.400000
0.000000  39.300000
0.000700  39.100000
-0.001500  39.100000
-0.000800  38.900000
0.000700  38.700000
0.000700  38.600000
0.000700  38.400000
0.000700  38.300000
-0.000800  38.100000
-0.002300  38.000000
-0.001500  37.800000
-0.001500  37.700000
-0.001500  37.500000
-0.001500  37.300000
0.000000  37.200000
0.001500  37.000000
-0.000800  36.900000
-0.000800  36.800000
-0.001500  36.600000
-0.002300  36.400000
-0.002300  36.300000
-0.004600  36.100000
-0.003000  36.000000
-0.003000  35.800000
-0.001500  35.600000
-0.002300  35.400000
-0.001500  35.200000
-0.000800  35.000000
-0.000800  34.800000
0.000700  34.600000
-0.001500  34.500000
-0.003000  34.300000
-0.004600  34.100000
-0.003000  33.900000
0.000700  33.700000
0.000700  33.600000
-0.001500  33.300000
-0.001500  33.200000
-0.001500  33.000000
-0.001500  32.800000
-0.000800  32.600000
0.000700  32.400000
0.000700  32.200000
0.000700  32.000000
0.002200  31.800000
0.003700  31.500000
0.002200  31.300000
0.003000  31.000000
0.003700  30.800000
0.003000  30.600000
0.005200  30.400000
0.005200  30.100000
0.003000  29.900000
0.003000  29.700000
-0.000800  29.500000
-0.001500  29.200000
-0.000800  29.000000
-0.001500  28.800000
-0.001500  28.500000
-0.001500  28.300000
-0.000800  28.100000
-0.001500  27.800000
-0.004600  27.600000
-0.001500  27.300000
0.004500  27.000000
0.008200  26.800000
0.008200  26.500000
0.004500  26.300000
0.003000  26.000000
0.001500  25.700000
0.002200  25.500000
-0.000800  25.200000
-0.005300  25.000000
-0.006000  24.700000
-0.004600  24.400000
-0.001500  24.200000
-0.001500  23.900000
-0.003000  23.600000
-0.003000  23.400000
-0.004600  23.100000
-0.001500  22.900000
-0.003000  22.500000
-0.004600  22.300000
-0.003000  22.000000
-0.001500  21.800000
-0.000800  21.500000
-0.001500  21.200000
-0.001500  21.000000
-0.001500  20.700000
0.000000  20.400000
0.000000  20.200000
-0.002300  19.900000
-0.000800  19.600000
-0.001500  19.300000
-0.003000  19.100000
-0.000800  18.800000
0.001500  18.500000
0.006700  18.300000
0.006700  18.000000
0.001500  17.700000
-0.002300  17.500000
-0.003800  17.100000
-0.003000  17.000000
-0.001500  16.700000
0.000700  16.500000
-0.001500  16.200000
-0.003000  16.000000
-0.001500  15.700000
-0.000800  15.500000
-0.000800  15.300000
0.000000  15.000000
-0.000800  14.800000
-0.004600  14.500000
-0.004600  14.300000
-0.000800  14.000000
0.003000  13.800000
0.005200  13.500000
0.007500  13.300000
0.008200  13.000000
0.006700  12.800000
0.001500  12.600000
-0.000800  12.300000
0.002200  12.100000
0.003000  11.900000
0.003000  11.700000
0.004500  11.500000
0.003700  11.300000
-0.002300  11.100000
-0.004600  10.900000
-0.005300  10.700000
-0.004600  10.500000
-0.001500  10.300000
-0.003800  10.000000
-0.004600  9.900000
-0.003800  9.600000
-0.003000  9.400000
-0.000800  9.200000
-0.000800  9.000000
0.000000  8.800000
-0.001500  8.600000
-0.001500  8.400000
-0.001500  8.100000
-0.000800  8.000000
0.001500  7.800000
-0.000800  7.600000
-0.006800  7.500000
-0.008300  7.300000
-0.000800  7.100000
0.010500  6.900000
0.015700  6.700000
0.020200  6.600000
0.021700  6.400000
0.019500  6.300000
0.014200  6.100000
0.009000  5.900000
0.003000  5.700000
-0.003000  5.500000
-0.002300  5.300000
0.002200  5.200000
0.004500  5.000000
0.001500  4.800000
-0.003000  4.600000
-0.006800  4.500000
-0.010500  4.400000
-0.012800  4.300000
-0.009100  4.200000
0.004500  4.100000
0.023200  4.000000
0.021000  3.900000
0.001500  3.800000
-0.003800  3.700000
-0.012800  3.600000
-0.018800  3.500000
-0.015000  3.400000
-0.012000  3.200000
-0.007500  3.100000
-0.008300  3.100000
-0.006800  2.900000
-0.012000  2.800000
-0.010500  2.700000
-0.003800  2.600000
0.004500  2.500000
0.012700  2.500000
0.013500  2.500000
0.014200  2.400000
0.012000  2.400000
0.010500  2.400000
0.011200  2.400000
0.007500  2.300000
0.003000  2.300000
0.001500  2.300000
-0.004600  2.200000
-0.006800  2.200000
-0.005300  2.200000
-0.000800  2.200000
0.000700  2.200000
-0.002300  2.200000
-0.004600  2.100000
-0.005300  2.100000
-0.001500  2.100000
-0.001500  2.100000
-0.002300  2.000000
-0.009100  2.000000
-0.023300  2.100000
-0.027800  2.200000
-0.017300  2.200000
0.001500  2.300000
0.018700  2.300000
0.015700  2.400000
-0.000800  2.500000
0.008200  2.600000
0.027000  2.600000
0.015000  2.600000
-0.002300  2.700000
0.008200  2.800000
0.021700  2.900000
0.015700  2.900000
-0.006800  3.000000
-0.033000  3.100000
-0.042000  3.100000
-0.033800  3.200000
-0.030000  3.200000
-0.029300  3.300000
-0.026300  3.500000
-0.018800  3.600000
-0.008300  3.600000
-0.003000  3.800000
-0.003000  3.900000
-0.004600  4.000000
-0.002300  4.000000
-0.001500  4.200000
-0.000800  4.300000
0.000700  4.400000
0.000700  4.500000
0.009000  4.600000
0.024000  4.700000
0.031500  4.800000
0.024700  4.900000
0.013500  5.000000
0.005200  5.100000
0.006700  5.200000
0.005200  5.300000
0.003700  5.300000
0.010500  5.400000
0.005200  5.400000
-0.002300  5.500000
-0.004600  5.600000
-0.012800  5.600000
-0.006800  5.700000
0.004500  5.700000
0.010500  5.800000
0.021000  5.800000
0.027700  5.800000
0.033000  5.900000
0.041200  5.900000
0.042700  6.000000
0.023200  6.100000
0.004500  6.100000
-0.001500  6.200000
-0.005300  6.200000
-0.003000  6.300000
0.000000  6.300000
0.003000  6.300000
0.005200  6.200000
0.004500  6.100000
-0.015000  6.100000
-0.027000  6.000000
-0.015000  5.900000
-0.006000  5.900000
-0.007500  5.800000
-0.009100  5.800000
0.000700  5.700000
0.012000  5.600000
0.002200  5.500000
-0.003000  5.400000
0.001500  5.400000
-0.001500  5.300000
0.003000  5.300000
0.003000  5.200000
0.003000  5.100000
0.018000  5.100000
0.029200  4.900000
0.021000  4.900000
0.008200  4.800000
0.004500  4.600000
0.009700  4.500000
0.019500  4.400000
0.030000  4.300000
0.034500  4.100000
0.018700  4.000000
0.001500  3.900000
-0.012800  3.800000
-0.024800  3.700000
-0.023300  3.600000
-0.011300  3.500000
0.001500  3.300000
-0.012000  3.200000
-0.027800  3.100000
-0.035300  3.000000
-0.032300  2.800000
-0.011300  2.700000
-0.001500  2.600000
-0.000800  2.600000
-0.000800  2.700000
-0.003000  2.900000
-0.006800  3.000000
-0.008300  3.100000
-0.012000  3.100000
-0.009800  3.200000
-0.005300  3.400000
-0.006000  3.500000
-0.017300  3.600000
-0.040500  3.600000
-0.042800  3.700000
-0.031500  3.900000
-0.018100  4.000000
-0.006000  4.000000
0.003000  4.100000
0.009000  4.200000
0.009000  4.400000
0.016500  4.500000
0.024000  4.500000
0.029200  4.800000
0.021700  4.900000
0.009000  5.200000
0.005200  5.300000
0.002200  5.600000
0.000000  5.800000
0.000700  6.000000
-0.000800  6.200000
0.000700  6.400000
0.004500  6.600000
-0.002300  6.800000
-0.018100  7.000000
-0.025600  7.200000
-0.016500  7.400000
-0.024800  7.600000
-0.030800  7.800000
-0.024000  8.000000
-0.023300  8.200000
-0.021800  8.400000
-0.022500  8.600000
-0.025600  8.700000
-0.030800  8.900000
-0.025600  9.000000
-0.023300  9.000000
-0.027000  9.200000
-0.019500  9.300000
-0.015800  9.400000
-0.015800  9.400000
-0.010500  9.600000
-0.003800  9.700000
0.000700  9.800000
0.004500  9.900000
0.006700  10.000000
0.000700  10.100000
0.000700  10.200000
0.005200  10.300000
0.015700  10.400000
0.031500  10.500000
0.036000  10.600000
0.029200  10.700000
0.021000  10.700000
0.015700  10.600000
0.023200  10.500000
0.034500  10.400000
0.033000  10.300000
0.018700  10.300000
0.005200  10.200000
-0.005300  10.100000
-0.010500  10.000000
-0.009100  9.900000
-0.009800  9.900000
-0.006800  9.800000
-0.001500  9.700000
0.005200  9.600000
0.009000  9.500000
0.008200  9.400000
-0.000800  9.400000
-0.005300  9.300000
-0.008300  9.200000
-0.004600  9.100000
-0.000800  9.000000
0.000000  9.000000
0.003000  8.900000
-0.001500  8.800000
-0.005300  8.700000
-0.007500  8.600000
0.000000  8.600000
0.008200  8.500000
0.010500  8.400000
0.015000  8.300000
0.013500  8.300000
0.014200  8.200000
0.016500  8.100000
0.015000  8.100000
0.012700  8.000000
0.015700  7.900000
0.019500  7.800000
0.018700  7.700000
0.018000  7.600000
0.015000  7.500000
0.009700  7.500000
0.009000  7.500000
0.012000  7.500000
0.016500  7.500000
0.013500  7.500000
0.007500  7.500000
0.006700  7.500000
0.006700  7.400000
0.004500  7.400000
0.003000  7.400000
0.003000  7.400000
0.003000  7.400000
0.005200  7.300000
0.009000  7.300000
0.009700  7.300000
0.006700  7.300000
0.001500  7.300000
-0.001500  7.300000
0.000700  7.200000
0.003000  7.200000
0.003700  7.200000
0.001500  7.300000
-0.001500  7.300000
-0.007500  7.400000
-0.013500  7.400000
-0.014300  7.500000
-0.010500  7.500000
-0.009100  7.600000
-0.013500  7.600000
-0.016500  7.700000
-0.020300  7.700000
-0.019500  7.800000
-0.018100  7.800000
-0.018100  7.900000
-0.018800  7.900000
-0.019500  8.000000
-0.015800  8.000000
-0.015000  8.100000
-0.012800  8.100000
-0.009100  8.100000
-0.008300  8.200000
-0.008300  8.200000
-0.011300  8.300000
-0.011300  8.300000
-0.005300  8.400000
-0.003000  8.400000
-0.003000  8.500000
-0.004600  8.500000
-0.006000  8.500000
-0.004600  8.600000
-0.000800  8.600000
0.001500  8.700000
0.000700  8.700000
0.001500  8.800000
0.007500  8.800000
0.009700  8.900000
0.012700  8.900000
0.013500  9.000000
0.008200  9.000000
0.007500  9.000000
0.009000  9.000000
0.016500  9.000000
0.019500  9.000000
0.014200  8.900000
0.016500  8.900000
0.023200  8.800000
0.014200  8.800000
0.007500  8.700000
0.005200  8.700000
-0.000800  8.600000
-0.001500  8.500000
-0.002300  8.500000
-0.001500  8.500000
-0.003800  8.400000
-0.009100  8.400000
-0.005300  8.300000
0.003000  8.300000
0.011200  8.200000
0.015000  8.200000
0.006700  8.100000
-0.003000  8.100000
-0.006800  8.000000
-0.010500  7.900000
-0.012000  7.800000
-0.012800  7.700000
-0.010500  7.600000
-0.014300  7.500000
-0.012000  7.400000
-0.002300  7.300000
0.007500  7.200000
0.011200  7.200000
0.006000  7.100000
0.005200  7.000000
0.006700  6.900000
0.014200  6.800000
0.012000  6.700000
0.004500  6.600000
0.003000  6.500000
-0.002300  6.400000
-0.003800  6.300000
-0.003000  6.300000
-0.000800  6.300000
-0.000800  6.200000
-0.001500  6.200000
-0.001500  6.100000
-0.003000  6.100000
-0.002300  6.000000
-0.005300  6.000000
-0.004600  5.900000
-0.003800  5.800000
-0.004600  5.800000
-0.002300  5.800000
-0.001500  5.700000
-0.002300  5.700000
-0.004600  5.600000
-0.004600  5.600000
-0.003000  5.500000
-0.003800  5.500000
-0.003000  5.400000
-0.001500  5.300000
0.003000  5.300000
0.005200  5.300000
0.004500  5.300000
0.005200  5.300000
0.004500  5.300000
0.001500  5.300000
0.001500  5.300000
0.000700  5.300000
0.001500  5.300000
0.002200  5.300000
-0.000800  5.300000
-0.003000  5.200000
-0.003800  5.200000
-0.004600  5.200000
-0.006800  5.200000
-0.006800  5.200000
-0.004600  5.200000
-0.000800  5.200000
-0.001500  5.100000
-0.005300  5.100000
-0.004600  5.100000
-0.001500  5.100000
-0.001500  5.100000
-0.001500  5.000000
-0.001500  5.000000
-0.001500  5.000000
-0.002300  5.000000
-0.000800  5.000000
-0.000800  4.900000
0.000000  4.900000
-0.000800  4.900000
0.000000  4.900000
0.003000  4.900000
0.000000  4.900000
-0.000800  4.900000
-0.002300  4.900000
-0.006000  4.800000
-0.004600  4.800000
-0.004600  4.800000
-0.001500  4.700000
0.000000  4.700000
0.000700  4.700000
0.000700  4.700000
0.001500  4.700000
0.004500  4.600000
0.003700  4.600000
-0.000800  4.600000
-0.001500  4.500000
0.003000  4.500000
0.003700  4.500000
0.004500  4.500000
0.004500  4.500000
0.003000  4.400000
0.003700  4.400000
0.002200  4.400000
-0.003000  4.300000
-0.006000  4.300000
0.003000  4.300000
0.012000  4.300000
0.009000  4.200000
0.003700  4.200000
0.002200  4.100000
0.000700  4.100000
-0.000800  4.000000
-0.000800  4.000000
-0.003000  3.900000
0.000700  3.900000
0.003000  3.800000
0.002200  3.800000
-0.000800  3.700000
0.000700  3.600000
0.003700  3.600000
0.002200  3.600000
0.003000  3.500000
0.000700  3.500000
-0.000800  3.400000
-0.005300  3.300000
-0.005300  3.300000
-0.002300  3.200000
-0.003000  3.100000
-0.003800  3.100000
-0.003800  3.100000
-0.000800  3.000000
0.000700  3.000000
0.001500  2.900000
0.003000  2.800000
0.001500  2.800000
-0.000800  2.700000
-0.000800  2.700000
0.000700  2.600000
0.000700  2.600000
0.001500  2.500000
0.000000  2.500000
-0.000800  2.400000
0.000700  2.300000
0.001500  2.300000
0.000700  2.200000
0.003000  2.200000
0.005200  2.100000
0.006000  2.000000
0.006700  2.000000
0.006700  2.000000
0.004500  2.000000
0.003000  1.900000
0.000000  1.900000
0.000700  1.800000
0.001500  1.800000
-0.000800  1.800000
-0.000800  1.800000
-0.002300  1.700000
-0.002300  1.700000
-0.003000  1.600000
-0.001500  1.600000
0.000700  1.600000
0.001500  1.500000
0.001500  1.500000
0.001500  1.400000
0.001500  1.400000
0.001500  1.400000
0.001500  1.300000
-0.001500  1.300000
-0.003000  1.300000
-0.003800  1.300000
-0.003000  1.300000
-0.002300  1.200000
-0.003000  1.200000
-0.002300  1.200000
-0.002300  1.100000
-0.003000  1.100000
-0.004600  1.100000
-0.001500  1.000000
0.000000  1.000000
-0.001500  1.000000
-0.001500  1.000000
0.000700  0.900000
0.001500  0.900000
0.000000  0.900000
-0.000800  0.900000
-0.001500  0.900000
-0.000800  0.800000
-0.001500  0.800000
0.000000  0.800000
0.000000  0.700000
-0.000800  0.700000
0.000700  0.700000
0.001500  0.700000
0.004500  0.600000
0.002200  0.600000
0.001500  0.600000
0.000700  0.500000
-0.001500  0.500000
-0.001500  0.500000
-0.003000  0.500000
-0.001500  0.400000
-0.004600  0.400000
-0.001500  0.400000
-0.001500  0.400000
-0.001500  0.400000
-0.001500  0.400000
-0.001500  0.300000
-0.002300  0.300000
-0.003000  0.300000
-0.000800  0.200000
0.000000  0.200000
0.002200  0.200000
0.002200  0.200000
0.003000  0.200000
0.003700  0.100000
0.003000  0.100000
0.003700  0.100000
0.002200  0.000000
0.000000  0.000000
0.000700  0.000000
0.002200  0.000000
0.000700  0.000000
-0.001500  0.000000
-0.000800  0.000000
-0.001500  -0.100000
-0.000800  -0.100000
-0.002300  -0.200000
-0.003000  -0.200000
-0.000800  -0.200000
-0.000800  -0.200000
0.001500  -0.200000
-0.000800  -0.200000
-0.000800  -0.200000
0.000700  -0.300000
0.003000  -0.300000
0.001500  -0.300000
0.001500  -0.300000
0.003700  -0.300000
0.003700  -0.400000
0.004500  -0.400000
0.003000  -0.400000
0.000000  -0.400000
-0.000800  -0.400000
0.000700  -0.500000
0.000700  -0.500000
-0.001500  -0.500000
-0.003800  -0.500000
-0.004600  -0.500000
-0.003000  -0.500000
-0.002300  -0.500000
-0.001500  -0.500000
-0.003800  -0.600000
-0.003800  -0.600000
-0.000800  -0.600000
-0.000800  -0.600000
-0.001500  -0.600000
-0.003000  -0.700000
-0.002300  -0.700000
-0.000800  -0.700000
-0.000800  -0.700000
-0.001500  -0.700000
-0.000800  -0.700000
0.002200  -0.800000
0.003000  -0.800000
0.001500  -0.800000
0.001500  -0.800000
0.001500  -0.900000
0.001500  -0.900000
0.001500  -0.900000
0.000700  -0.900000
0.001500  -0.900000
0.001500  -0.900000
0.000700  -0.900000
0.001500  -0.900000
0.000700  -0.900000
0.000700  -0.900000
0.000700  -0.900000
0.000700  -0.900000
0.001500  -0.900000
-0.001500  -0.900000
-0.003800  -0.900000
-0.003000  -0.900000
-0.003000  -0.900000
-0.001500  -0.900000
0.000000  -0.900000
0.001500  -0.900000
0.000700  -0.900000
0.001500  -0.900000
0.003000  -0.900000
0.003700  -0.900000
0.003000  -0.900000
0.003000  -0.900000
0.004500  -0.900000
0.004500  -0.900000
0.003000  -0.900000
0.003000  -0.900000
0.000700  -0.900000
0.000700  -0.900000
-0.000800  -0.900000
0.000700  -0.900000
0.003000  -0.900000
0.002200  -0.900000
0.003000  -0.900000
0.003000  -0.900000
0.000700  -0.900000
0.000700  -0.900000
0.000700  -0.900000
0.001500  -0.900000
0.001500  -0.900000
-0.001500  -0.800000
-0.000800  -0.800000
-0.001500  -0.800000
-0.003000  -0.800000
-0.003800  -0.800000
-0.003000  -0.800000
-0.003000  -0.800000
-0.001500  -0.800000
-0.001500  -0.800000
-0.001500  -0.800000
-0.000800  -0.700000
-0.001500  -0.700000
-0.001500  -0.700000
-0.003000  -0.700000
-0.003000  -0.700000
-0.002300  -0.700000
-0.003000  -0.700000
-0.002300  -0.700000
-0.001500  -0.700000
-0.004600  -0.600000
-0.006800  -0.600000
-0.006800  -0.600000
-0.005300  -0.600000
-0.001500  -0.600000
-0.000800  -0.500000
-0.000800  -0.500000
0.000000  -0.500000
0.001500  -0.500000
0.003000  -0.500000
0.002200  -0.500000
0.000700  -0.500000
0.001500  -0.400000
0.003000  -0.400000
0.005200  -0.400000
0.003700  -0.400000
0.002200  -0.400000
0.003700  -0.300000
0.003000  -0.300000
0.002200  -0.300000
0.001500  -0.300000
-0.000800  -0.300000
-0.002300  -0.200000
-0.000800  -0.200000
-0.000800  -0.200000
-0.001500  -0.200000
-0.000800  -0.100000
-0.000800  -0.100000
-0.000800  -0.100000
0.000000  -0.100000
0.001500  -0.100000
0.000700  0.000000
0.001500  0.000000
0.002200  0.000000
0.001500  0.000000
0.000700  0.000000
0.001500  0.000000
0.001500  0.100000
0.000000  0.100000
0.000700  0.100000
0.000700  0.100000
-0.002300  0.200000
-0.001500  0.200000
-0.000800  0.200000
-0.000800  0.200000
-0.001500  0.300000
-0.003000  0.300000
-0.004600  0.300000
-0.003800  0.400000
-0.003000  0.400000
-0.003000  0.400000
-0.001500  0.400000
-0.000800  0.400000
-0.000800  0.400000
0.000700  0.500000
0.001500  0.500000
-0.000800  0.500000
0.000000  0.500000
0.001500  0.600000
0.000700  0.600000
0.000700  0.600000
0.000700  0.700000
-0.000800  0.700000
0.000700  0.800000
0.000700  0.800000
-0.000800  0.800000
-0.003800  0.900000
-0.003800  0.900000
-0.001500  0.900000
-0.000800  0.900000
-0.001500  0.900000
-0.002300  1.000000
-0.003000  1.000000
-0.001500  1.100000
-0.001500  1.100000
0.001500  1.100000
0.003000  1.200000
0.000700  1.200000
0.000700  1.200000
-0.000800  1.300000
0.000000  1.300000
-0.000800  1.300000
0.000700  1.300000
0.001500  1.400000
0.000700  1.400000
0.001500  1.400000
-0.000800  1.500000
0.000000  1.500000
-0.000800  1.500000
-0.000800  1.600000
0.000000  1.600000
-0.000800  1.600000
0.000700  1.700000
0.000700  1.700000
0.001500  1.700000
0.003000  1.800000
0.004500  1.800000
0.005200  1.800000
0.003700  1.800000
0.000700  1.900000
0.000700  1.900000
-0.000800  2.000000
-0.000800  2.000000
-0.001500  2.000000
-0.000800  2.100000
0.001500  2.100000
0.001500  2.200000
0.003000  2.200000
0.002200  2.200000
0.002200  2.200000
0.001500  2.300000
0.000000  2.300000
0.000000  2.400000
0.000700  2.400000
0.001500  2.500000
0.001500  2.500000
-0.000800  2.500000
-0.001500  2.600000
-0.000800  2.600000
-0.001500  2.600000
-0.000800  2.700000
0.000700  2.700000
0.002200  2.800000
-0.000800  2.800000
-0.003000  2.800000
-0.003000  2.900000
-0.001500  2.900000
-0.001500  3.000000
-0.000800  3.000000
-0.000800  3.100000
-0.000800  3.100000
0.002200  3.100000
0.001500  3.200000
0.000700  3.200000
0.001500  3.200000
0.001500  3.300000
0.003000  3.300000
0.001500  3.400000
0.001500  3.400000
0.000700  3.500000
0.001500  3.500000
0.001500  3.600000
0.000700  3.600000
0.001500  3.700000
0.004500  3.700000
0.004500  3.800000
0.004500  3.800000
0.003700  3.900000
0.003000  3.900000
0.000700  4.000000
0.001500  4.000000
0.001500  4.000000
0.000000  4.100000
0.000700  4.200000
-0.001500  4.200000
-0.003800  4.300000
-0.006800  4.300000
-0.005300  4.400000
-0.004600  4.400000
-0.003000  4.500000
-0.001500  4.500000
-0.000800  4.600000
-0.000800  4.600000
-0.001500  4.700000
0.000000  4.800000
0.000700  4.800000
0.001500  4.900000
0.000700  4.900000
0.001500  5.000000
0.003000  5.000000
0.000700  5.100000
0.001500  5.200000
0.000700  5.200000
-0.000800  5.300000
-0.000800  5.300000
-0.001500  5.400000
-0.001500  5.400000
-0.001500  5.500000
0.000700  5.600000
0.001500  5.600000
0.000000  5.700000
-0.001500  5.800000
-0.004600  5.800000
-0.005300  5.900000
-0.005300  6.000000
-0.004600  6.000000
-0.005300  6.100000
-0.004600  6.200000
-0.003000  6.300000
-0.003000  6.300000
-0.000800  6.300000
0.000700  6.400000
0.003000  6.500000
0.002200  6.600000
0.000700  6.600000
0.003000  6.700000
0.003000  6.700000
0.003700  6.800000
0.002200  6.900000
0.002200  7.000000
0.002200  7.100000
0.000700  7.200000
-0.000800  7.300000
-0.000800  7.400000
0.000700  7.500000
0.002200  7.600000
0.000000  7.700000
-0.001500  7.800000
-0.000800  7.900000
-0.003000  8.000000
-0.002300  8.100000
-0.001500  8.200000
-0.002300  8.300000
-0.003000  8.400000
-0.001500  8.500000
-0.000800  8.600000
-0.001500  8.700000
-0.000800  8.800000
-0.001500  8.900000
-0.002300  9.000000
-0.003000  9.200000
-0.001500  9.300000
0.000700  9.400000
0.000700  9.500000
0.000000  9.700000
0.000000  9.800000
0.000000  9.900000
0.001500  10.000000
0.003700  10.200000
0.004500  10.300000
0.003700  10.400000
0.004500  10.500000
0.003700  10.700000
0.003000  10.800000
0.002200  10.900000
0.000700  11.100000
0.000700  11.200000
0.001500  11.300000
0.002200  11.400000
0.003000  11.600000
0.001500  11.700000
0.000700  11.900000
0.000700  12.000000
0.000000  12.200000
0.001500  12.300000
0.002200  12.500000
0.000000  12.600000
0.000000  12.800000
0.000700  13.000000
0.001500  13.100000
0.000000  13.200000
-0.000800  13.400000
0.000700  13.500000
-0.001500  13.700000
-0.002300  13.900000
-0.003800  14.000000
-0.005300  14.100000
-0.004600  14.300000
-0.004600  14.400000
-0.003800  14.600000
-0.002300  14.800000
-0.003000  15.000000
-0.003000  15.200000
-0.003000  15.300000
-0.000800  15.500000
-0.000800  15.700000
-0.001500  15.900000
-0.001500  16.100000
-0.002300  16.300000
-0.000800  16.500000
0.001500  16.600000
0.001500  16.800000
0.001500  17.000000
0.003000  17.200000
0.003000  17.400000
0.000700  17.500000
0.000000  17.700000
-0.001500  17.900000
-0.002300  18.100000
-0.000800  18.300000
-0.003000  18.500000
-0.003800  18.700000
-0.005300  18.900000
-0.004600  19.100000
-0.003000  19.300000
-0.003000  19.500000
-0.003000  19.700000
-0.002300  19.900000
-0.000800  20.200000
-0.001500  20.300000
0.000700  20.600000
0.002200  20.700000
0.002200  21.000000
0.003700  21.100000
0.003000  21.400000
0.001500  21.500000
0.001500  21.800000
0.000000  22.000000
-0.002300  22.200000
-0.001500  22.400000
-0.000800  22.600000
-0.002300  22.900000
-0.002300  23.100000
-0.002300  23.300000
-0.003000  23.500000
-0.001500  23.700000
-0.000800  23.900000
-0.000800  24.200000
-0.000800  24.400000
-0.000800  24.600000
-0.001500  24.800000
-0.006000  25.100000
-0.008300  25.300000
-0.003800  25.500000
-0.000800  25.700000
-0.000800  25.900000
0.001500  26.100000
0.003000  26.400000
0.005200  26.600000
0.004500  26.800000
0.005200  27.000000
0.006000  27.200000
0.005200  27.400000
0.005200  27.600000
0.006000  27.900000
0.007500  28.100000
0.006700  28.300000
0.006700  28.500000
0.006700  28.700000
0.005200  28.900000
0.001500  29.100000
0.001500  29.300000
0.002200  29.500000
-0.000800  29.700000
-0.002300  29.900000
-0.002300  30.100000
0.000700  30.400000
0.000700  30.600000
0.001500  30.800000
0.003000  31.000000
0.000700  31.100000
-0.000800  31.300000
-0.001500  31.500000
-0.001500  31.600000
-0.001500  31.800000
-0.000800  32.000000
-0.003000  32.100000
-0.005300  32.300000
-0.006800  32.500000
-0.008300  32.700000
-0.008300  32.800000
-0.005300  33.000000
-0.003800  33.200000
-0.004600  33.300000
-0.001500  33.500000
-0.002300  33.700000
-0.003800  33.800000
-0.002300  34.000000
-0.001500  34.200000
-0.001500  34.300000
0.000000  34.500000
0.003000  34.600000
0.003700  34.700000
0.003700  34.900000
0.004500  35.100000
0.004500  35.200000
0.001500  35.300000
0.000700  35.500000
0.000000  35.600000
0.000000  35.700000
0.003000  35.900000
0.003000  36.000000
0.003700  36.100000
0.004500  36.300000
0.006000  36.400000
0.005200  36.600000
0.004500  36.700000
0.005200  36.900000
0.003700  37.000000
0.004500  37.100000
0.004500  37.300000
0.003000  37.400000
0.003000  37.600000
0.000000  37.800000
0.000000  37.900000
0.000000  38.000000
-0.001500  38.200000
-0.001500  38.300000
-0.000800  38.500000
-0.000800  38.600000
-0.001500  38.800000
-0.001500  38.900000
-0.003800  39.100000
-0.003000  39.200000
-0.002300  39.400000
-0.003000  39.500000
-0.001500  39.600000
-0.000800  39.800000
-0.000800  40.000000
-0.000800  40.100000
-0.000800  40.200000
-0.000800  40.400000
0.000700  40.500000
-0.000800  40.700000
-0.001500  40.800000
-0.001500  40.900000
-0.002300  41.100000
-0.004600  41.200000
-0.006800  41.400000
-0.006000  41.500000
-0.005300  41.600000
-0.004600  41.800000
-0.005300  41.900000
-0.006800  42.100000
-0.003000  42.200000
-0.002300  42.300000
-0.003800  42.500000
-0.001500  42.600000
-0.000800  42.700000
-0.000800  42.800000
0.000000  43.000000
-0.000800  43.100000
0.000700  43.100000
0.000700  43.300000
0.000700  43.400000
0.004500  43.500000
0.004500  43.600000
0.003000  43.700000
0.000700  43.800000
-0.000800  43.900000
-0.000800  44.000000
0.000000  44.100000
-0.000800  44.200000
-0.000800  44.300000
-0.000800  44.400000
0.000000  44.500000
-0.000800  44.600000
-0.001500  44.700000
-0.001500  44.800000
-0.001500  44.900000
0.000000  44.900000
-0.001500  45.000000
-0.002300  45.000000
0.000700  45.000000
0.001500  45.100000
0.001500  45.100000
0.003000  45.200000
0.003000  45.200000
0.000700  45.300000
0.001500  45.300000
0.002200  45.400000
0.001500  45.400000
0.000700  45.400000
-0.001500  45.500000
-0.003000  45.500000
-0.002300  45.600000
-0.000800  45.600000
-0.000800  45.700000
-0.000800  45.700000
0.001500  45.700000
-0.001500  45.700000
0.000000  45.700000
-0.000800  45.800000
-0.000800  45.800000
0.000000  45.800000
-0.000800  45.800000
0.001500  45.800000
-0.000800  45.800000
-0.000800  45.800000
-0.000800  45.800000
-0.000800  45.800000
0.000700  45.800000
0.001500  45.800000
0.003000  45.800000
0.002200  45.800000
0.002200  45.900000
0.003000  45.900000
0.001500  45.900000
0.001500  45.900000
0.003000  44.400000
0.001500  42.800000
0.000700  41.300000
0.001500  39.700000
0.001500  38.200000
0.001500  36.600000
0.001500  35.100000
0.003000  33.500000
0.003000  31.900000
0.001500  30.400000
0.004500  28.900000
0.005200  27.300000
0.005200  25.800000
0.005200  24.200000
0.003000  22.700000
0.000700  21.100000
-0.001500  19.600000
0.000700  18.000000
-0.000800  16.500000
-0.001500  14.900000
0.001500  14.900000
0.001500  14.900000
NaN  14.900000
NaN  14.900000
NaN  14.900000
NaN  14.900000
NaN  14.900000
NaN  14.900000
NaN  14.900000
NaN  14.900000
NaN  14.900000
NaN  14.900000
NaN  14.900000
NaN  14.900000
NaN  14.900000
NaN  14.900000
NaN  14.900000
NaN  14.900000
NaN  14.900000
