# Supplementary material for: Extracting time-frequency feature of single-channel vastus medialis EMG signals for knee exercise pattern recognition
Source: PLoS One. 2017 Jul 10;12(7):e0180526. doi: 10.1371/journal.pone.0180526 (PMC5503271; doi:10.1371/journal.pone.0180526)
Supplement: S1 File — The EMG orignial data of the vastus medialis muscle of the detected leg from 14 healthy subjects were collected and recorded in the file while performing three exercise programs, i.e., leg extension from a sitting position (sitting), flexion of the leg up (standing), and gait (walking). (ZIP) [file pone.0180526.s001.zip › Data/9standing.txt]

File Name: 9standing.log
Channel 3: 'VM', 22860 values, engineering units: mV, no filters.
Channel 5: 'FX', 1143 values, engineering units: deg, no filters, extrapolated from 50 to 1000 samples per second.
-0.000800  -0.600000
0.000700  -0.600000
0.000000  -0.600000
-0.001500  -0.600000
0.001500  -0.600000
0.004500  -0.600000
0.004500  -0.600000
0.004500  -0.600000
0.002200  -0.600000
0.003000  -0.600000
0.005200  -0.600000
0.003700  -0.600000
0.003000  -0.600000
0.002200  -0.600000
0.003000  -0.600000
-0.000800  -0.600000
0.000000  -0.600000
0.000700  -0.600000
0.001500  -0.600000
0.000700  -0.600000
-0.002300  -0.600000
-0.003800  -0.600000
-0.003800  -0.600000
-0.002300  -0.600000
-0.001500  -0.600000
-0.001500  -0.600000
-0.002300  -0.600000
-0.003800  -0.600000
-0.002300  -0.600000
-0.000800  -0.600000
-0.000800  -0.600000
-0.000800  -0.600000
-0.000800  -0.600000
-0.002300  -0.600000
-0.003000  -0.600000
-0.000800  -0.600000
-0.000800  -0.600000
-0.000800  -0.600000
0.000700  -0.600000
0.001500  -0.600000
0.003700  -0.600000
0.001500  -0.600000
0.000700  -0.600000
0.003000  -0.600000
0.006700  -0.600000
0.005200  -0.600000
0.002200  -0.600000
0.000700  -0.600000
0.001500  -0.600000
0.004500  -0.600000
0.003000  -0.600000
0.003700  -0.600000
0.005200  -0.600000
0.006700  -0.600000
0.005200  -0.600000
0.004500  -0.600000
0.003700  -0.600000
0.001500  -0.600000
0.001500  -0.600000
0.001500  -0.600000
-0.000800  -0.600000
-0.001500  -0.600000
-0.002300  -0.600000
-0.003000  -0.600000
-0.002300  -0.600000
-0.000800  -0.600000
-0.001500  -0.600000
-0.003000  -0.600000
-0.005300  -0.600000
-0.006000  -0.600000
-0.005300  -0.600000
-0.005300  -0.600000
-0.006800  -0.600000
-0.005300  -0.600000
-0.003000  -0.600000
-0.001500  -0.600000
0.000700  -0.600000
0.002200  -0.600000
0.002200  -0.600000
0.002200  -0.600000
0.002200  -0.600000
0.000700  -0.600000
-0.000800  -0.600000
0.000700  -0.600000
0.000700  -0.600000
0.000700  -0.600000
0.000700  -0.600000
-0.000800  -0.600000
-0.000800  -0.600000
0.001500  -0.600000
0.000700  -0.600000
0.003000  -0.600000
0.004500  -0.600000
0.002200  -0.600000
0.001500  -0.600000
0.001500  -0.600000
0.001500  -0.600000
0.003000  -0.600000
0.003000  -0.600000
0.001500  -0.600000
-0.000800  -0.600000
-0.001500  -0.600000
-0.001500  -0.600000
-0.002300  -0.600000
-0.003000  -0.600000
-0.002300  -0.600000
-0.000800  -0.600000
-0.001500  -0.600000
-0.003000  -0.600000
-0.002300  -0.600000
-0.003000  -0.600000
-0.001500  -0.600000
-0.003000  -0.600000
-0.004600  -0.600000
-0.003800  -0.600000
-0.003800  -0.600000
-0.003000  -0.600000
-0.001500  -0.600000
-0.000800  -0.600000
-0.001500  -0.600000
-0.003000  -0.600000
-0.001500  -0.600000
0.000700  -0.600000
0.001500  -0.600000
0.000700  -0.600000
0.000700  -0.600000
0.000700  -0.600000
0.000700  -0.600000
-0.000800  -0.600000
-0.001500  -0.600000
0.001500  -0.600000
0.003000  -0.600000
0.003000  -0.600000
0.002200  -0.600000
0.001500  -0.600000
0.001500  -0.600000
0.003000  -0.600000
0.002200  -0.600000
0.000700  -0.600000
0.003700  -0.600000
0.003700  -0.600000
0.001500  -0.600000
0.002200  -0.600000
0.000700  -0.600000
0.000700  -0.600000
0.001500  -0.600000
0.002200  -0.600000
0.002200  -0.600000
0.003700  -0.600000
0.004500  -0.600000
0.001500  -0.500000
-0.001500  -0.500000
-0.000800  -0.500000
-0.000800  -0.500000
-0.001500  -0.500000
0.000700  -0.500000
0.000000  -0.500000
-0.000800  -0.500000
-0.002300  -0.500000
-0.002300  -0.500000
-0.001500  -0.500000
-0.003000  -0.500000
-0.001500  -0.500000
-0.002300  -0.500000
-0.002300  -0.500000
-0.002300  -0.500000
-0.003000  -0.500000
-0.003000  -0.500000
-0.001500  -0.500000
0.000700  -0.500000
-0.001500  -0.500000
-0.001500  -0.500000
-0.003000  -0.500000
-0.001500  -0.500000
-0.001500  -0.500000
-0.004600  -0.500000
-0.003000  -0.500000
-0.001500  -0.500000
-0.000800  -0.500000
-0.000800  -0.500000
-0.000800  -0.500000
0.000700  -0.500000
0.000700  -0.500000
0.000700  -0.500000
0.000000  -0.500000
-0.001500  -0.500000
0.000700  -0.500000
0.001500  -0.500000
0.001500  -0.500000
0.001500  -0.500000
0.000000  -0.500000
-0.000800  -0.500000
0.003000  -0.500000
0.003700  -0.500000
0.001500  -0.500000
-0.001500  -0.500000
-0.003000  -0.500000
-0.003000  -0.500000
-0.000800  -0.500000
0.002200  -0.500000
0.003000  -0.500000
0.005200  -0.500000
0.006000  -0.500000
0.006700  -0.500000
0.006700  -0.500000
0.003000  -0.500000
0.001500  -0.500000
-0.000800  -0.500000
-0.000800  -0.500000
-0.000800  -0.500000
-0.005300  -0.500000
-0.005300  -0.500000
-0.004600  -0.500000
-0.002300  -0.500000
-0.003000  -0.500000
-0.003000  -0.500000
-0.000800  -0.500000
-0.002300  -0.500000
0.000700  -0.500000
0.001500  -0.500000
0.001500  -0.500000
0.000700  -0.500000
0.000700  -0.500000
0.003000  -0.500000
0.000700  -0.500000
0.000000  -0.500000
0.000000  -0.500000
-0.000800  -0.500000
0.000000  -0.500000
0.000000  -0.500000
0.000700  -0.500000
0.000700  -0.500000
0.000700  -0.500000
0.000700  -0.500000
0.000700  -0.500000
-0.000800  -0.500000
0.000700  -0.500000
0.001500  -0.500000
0.001500  -0.500000
0.003700  -0.500000
0.001500  -0.500000
0.002200  -0.500000
0.001500  -0.500000
0.000700  -0.500000
0.002200  -0.500000
0.003000  -0.500000
0.001500  -0.500000
0.000700  -0.500000
0.000000  -0.500000
-0.000800  -0.500000
-0.001500  -0.500000
-0.002300  -0.500000
-0.003000  -0.500000
-0.003000  -0.500000
0.000000  -0.500000
-0.000800  -0.400000
-0.000800  -0.400000
-0.000800  -0.400000
-0.000800  -0.400000
0.000700  -0.400000
0.000700  -0.400000
0.003000  -0.400000
0.000700  -0.400000
-0.000800  -0.400000
-0.002300  -0.400000
-0.003000  -0.400000
-0.001500  -0.400000
0.000000  -0.400000
-0.000800  -0.400000
-0.002300  -0.400000
-0.000800  -0.400000
-0.002300  -0.400000
-0.000800  -0.400000
0.000000  -0.400000
-0.000800  -0.400000
0.000000  -0.400000
0.000700  -0.400000
0.000700  -0.400000
-0.001500  -0.400000
-0.001500  -0.400000
0.000700  -0.400000
-0.001500  -0.400000
-0.005300  -0.400000
-0.003000  -0.400000
-0.000800  -0.400000
0.000700  -0.400000
0.003000  -0.400000
0.003000  -0.400000
0.001500  -0.400000
0.001500  -0.400000
0.001500  -0.300000
0.002200  -0.300000
0.000700  -0.300000
-0.001500  -0.300000
-0.001500  -0.300000
-0.000800  -0.300000
-0.001500  -0.300000
0.000700  -0.300000
0.003000  -0.300000
0.003000  -0.300000
0.002200  -0.300000
0.000700  -0.300000
0.001500  -0.300000
0.003000  -0.300000
0.002200  -0.300000
0.001500  -0.300000
0.001500  -0.300000
0.000000  -0.300000
-0.003000  -0.300000
-0.004600  -0.300000
-0.003000  -0.300000
-0.003000  -0.300000
-0.002300  -0.300000
-0.000800  -0.300000
0.000000  -0.300000
0.000000  -0.300000
0.001500  -0.300000
-0.000800  -0.300000
0.000700  -0.300000
-0.000800  -0.300000
-0.003000  -0.300000
0.000000  -0.300000
0.002200  -0.300000
0.000000  -0.300000
-0.001500  -0.300000
0.000000  -0.300000
-0.000800  -0.300000
-0.002300  -0.300000
-0.000800  -0.300000
-0.001500  -0.300000
-0.002300  -0.300000
-0.000800  -0.300000
0.000700  -0.300000
0.001500  -0.300000
0.001500  -0.300000
0.003000  -0.300000
0.006700  -0.300000
0.005200  -0.300000
0.004500  -0.300000
0.003000  -0.300000
0.002200  -0.300000
0.001500  -0.300000
0.001500  -0.300000
0.000000  -0.300000
0.000000  -0.300000
-0.000800  -0.300000
-0.000800  -0.300000
0.000700  -0.300000
-0.000800  -0.300000
-0.000800  -0.300000
0.000700  -0.200000
0.000700  -0.200000
-0.000800  -0.200000
-0.001500  -0.200000
-0.001500  -0.200000
-0.004600  -0.200000
-0.004600  -0.200000
-0.003000  -0.200000
-0.001500  -0.200000
-0.001500  -0.200000
0.000000  -0.200000
0.001500  -0.200000
0.001500  -0.200000
0.002200  -0.200000
0.003000  -0.200000
0.002200  -0.200000
0.003000  -0.200000
0.003000  -0.200000
0.000700  -0.200000
-0.000800  -0.200000
-0.000800  -0.200000
0.000000  -0.200000
-0.001500  -0.200000
-0.000800  -0.200000
-0.001500  -0.200000
-0.003000  -0.200000
-0.003000  -0.200000
-0.005300  -0.200000
-0.005300  -0.200000
-0.002300  -0.200000
-0.001500  -0.200000
-0.002300  -0.200000
-0.001500  -0.200000
-0.000800  -0.200000
-0.001500  -0.200000
-0.000800  -0.200000
-0.000800  -0.200000
-0.000800  -0.200000
0.000000  -0.200000
0.000700  -0.200000
0.003000  -0.200000
0.004500  -0.200000
0.003000  -0.200000
0.002200  -0.200000
-0.000800  -0.200000
-0.001500  -0.200000
-0.003000  -0.200000
-0.001500  -0.200000
0.001500  -0.200000
0.005200  -0.200000
0.005200  -0.200000
0.003000  -0.200000
0.005200  -0.200000
0.004500  -0.200000
0.003000  -0.200000
0.002200  -0.200000
0.001500  -0.200000
0.001500  -0.200000
0.001500  -0.200000
0.003000  -0.200000
0.000700  -0.200000
0.003000  -0.200000
0.003000  -0.200000
0.000700  -0.200000
-0.001500  -0.200000
-0.003800  -0.200000
-0.004600  -0.200000
-0.005300  -0.200000
-0.005300  -0.200000
-0.004600  -0.200000
-0.003000  -0.200000
-0.005300  -0.200000
-0.005300  -0.200000
-0.002300  -0.200000
-0.000800  -0.200000
-0.001500  -0.200000
0.000000  -0.200000
0.003000  -0.200000
0.003700  -0.200000
0.003700  -0.200000
0.003000  -0.200000
0.004500  -0.200000
0.004500  -0.200000
0.003700  -0.200000
0.005200  -0.200000
0.003700  -0.200000
0.002200  -0.200000
0.001500  -0.200000
0.001500  -0.200000
0.000000  -0.200000
0.000700  -0.200000
0.001500  -0.200000
0.000700  -0.200000
0.000000  -0.200000
0.000700  -0.200000
0.000700  -0.200000
-0.001500  -0.200000
-0.000800  -0.200000
0.000000  -0.200000
0.000000  -0.200000
0.001500  -0.200000
0.001500  -0.200000
-0.000800  -0.200000
-0.001500  -0.200000
-0.000800  -0.200000
-0.000800  -0.200000
-0.000800  -0.200000
-0.000800  -0.200000
-0.003000  -0.200000
-0.003800  -0.200000
-0.002300  -0.200000
-0.001500  -0.200000
-0.003000  -0.200000
-0.003000  -0.200000
-0.003000  -0.200000
-0.001500  -0.200000
-0.001500  -0.200000
-0.001500  -0.200000
0.000700  -0.200000
0.001500  -0.200000
0.001500  -0.200000
0.000700  -0.200000
0.002200  -0.200000
0.004500  -0.200000
0.004500  -0.200000
0.001500  -0.200000
0.000700  -0.200000
0.001500  -0.200000
0.000700  -0.200000
-0.000800  -0.200000
0.002200  -0.200000
0.003000  -0.200000
0.000700  -0.200000
0.001500  -0.200000
0.002200  -0.200000
0.003000  -0.200000
0.003000  -0.200000
0.002200  -0.200000
0.000700  -0.200000
-0.000800  -0.200000
0.000000  -0.100000
-0.000800  -0.100000
-0.003000  -0.100000
-0.001500  -0.100000
0.000000  -0.100000
0.001500  -0.100000
0.000700  -0.100000
-0.000800  -0.100000
0.001500  -0.100000
0.001500  -0.100000
-0.000800  -0.100000
-0.000800  -0.100000
0.003000  -0.100000
0.005200  -0.100000
0.001500  -0.100000
-0.000800  -0.100000
0.000700  -0.100000
-0.000800  -0.100000
-0.002300  -0.100000
-0.004600  -0.100000
-0.004600  -0.100000
-0.001500  -0.100000
-0.002300  -0.100000
-0.000800  -0.100000
0.000700  -0.100000
0.000700  -0.100000
0.001500  -0.100000
-0.000800  -0.100000
-0.000800  -0.100000
0.001500  -0.100000
0.001500  -0.100000
0.001500  -0.100000
0.000700  -0.100000
0.001500  -0.100000
0.001500  -0.100000
-0.000800  -0.100000
-0.001500  -0.100000
-0.000800  -0.100000
-0.000800  -0.100000
-0.000800  -0.100000
-0.001500  -0.100000
-0.002300  -0.100000
-0.003000  -0.100000
-0.003000  -0.100000
-0.003000  -0.100000
-0.003800  -0.100000
-0.003800  -0.100000
-0.003000  -0.100000
-0.001500  -0.100000
-0.000800  -0.100000
-0.000800  -0.100000
-0.000800  -0.100000
-0.000800  -0.100000
0.000700  -0.100000
-0.000800  -0.100000
0.001500  -0.100000
0.003000  -0.100000
0.003000  -0.100000
0.006000  -0.100000
0.005200  -0.100000
0.004500  -0.100000
0.004500  -0.100000
0.004500  -0.100000
0.004500  -0.100000
0.001500  -0.100000
-0.000800  -0.100000
-0.000800  -0.100000
-0.000800  -0.100000
-0.000800  -0.100000
-0.002300  -0.100000
-0.001500  -0.100000
-0.003000  -0.100000
-0.003000  -0.100000
-0.001500  -0.100000
-0.001500  -0.100000
-0.000800  -0.100000
0.000000  -0.100000
0.000700  -0.100000
0.000700  -0.100000
-0.000800  -0.100000
-0.001500  -0.100000
0.000700  -0.100000
0.000000  -0.100000
-0.000800  -0.100000
0.000700  -0.100000
0.000700  -0.100000
0.000700  -0.100000
0.001500  -0.100000
0.001500  -0.100000
0.000000  -0.100000
-0.001500  -0.100000
-0.003800  -0.100000
-0.002300  -0.100000
-0.001500  -0.100000
0.000700  -0.100000
0.002200  -0.100000
0.000700  -0.100000
0.000000  -0.100000
0.001500  -0.100000
0.001500  -0.100000
-0.000800  -0.100000
-0.000800  -0.100000
-0.003000  -0.100000
-0.003000  -0.100000
-0.001500  -0.100000
-0.002300  -0.100000
-0.000800  -0.100000
-0.000800  -0.100000
0.000000  -0.100000
0.001500  -0.100000
0.001500  -0.200000
-0.000800  -0.200000
-0.000800  -0.200000
0.000000  -0.200000
0.001500  -0.200000
-0.000800  -0.100000
-0.000800  -0.100000
0.000000  -0.100000
-0.002300  -0.100000
-0.002300  -0.100000
-0.000800  -0.100000
0.000000  -0.100000
0.000000  -0.100000
-0.001500  -0.100000
0.000000  -0.100000
0.000700  -0.100000
-0.000800  -0.100000
-0.000800  -0.100000
-0.000800  -0.100000
-0.003800  -0.100000
-0.003000  -0.100000
-0.002300  -0.100000
-0.005300  -0.100000
-0.004600  -0.100000
-0.001500  -0.100000
-0.000800  -0.100000
0.000700  -0.100000
0.000700  -0.100000
0.001500  -0.100000
0.002200  -0.100000
0.000700  -0.100000
-0.001500  -0.100000
-0.001500  -0.100000
0.000000  -0.100000
0.000000  -0.100000
0.000000  -0.100000
0.000700  -0.100000
0.003000  -0.100000
0.003700  -0.100000
0.003000  -0.100000
0.003700  -0.100000
0.000700  -0.100000
0.001500  -0.100000
0.000700  -0.100000
-0.000800  -0.100000
-0.001500  -0.100000
-0.003800  -0.100000
-0.002300  -0.100000
-0.001500  -0.100000
-0.000800  -0.100000
0.000700  -0.100000
0.002200  -0.100000
0.000700  -0.100000
-0.000800  -0.100000
-0.000800  -0.100000
-0.000800  -0.100000
0.000000  -0.100000
-0.000800  -0.100000
0.000700  -0.100000
0.000700  -0.100000
0.000000  -0.100000
0.000700  -0.100000
0.000000  -0.100000
0.001500  -0.100000
0.003700  -0.100000
0.004500  -0.100000
0.004500  -0.100000
0.003000  -0.100000
0.003000  -0.100000
0.003000  -0.100000
0.001500  -0.100000
0.003000  -0.100000
0.002200  -0.100000
-0.000800  -0.100000
-0.000800  -0.100000
-0.002300  -0.100000
-0.001500  -0.100000
-0.000800  -0.100000
-0.000800  -0.100000
-0.001500  -0.100000
-0.003000  -0.100000
-0.003800  -0.100000
-0.005300  -0.100000
-0.004600  -0.100000
-0.003800  -0.100000
-0.001500  -0.100000
-0.000800  -0.100000
-0.000800  -0.100000
0.000700  -0.100000
0.000000  -0.100000
-0.000800  -0.100000
0.000000  -0.100000
0.001500  -0.100000
-0.000800  -0.100000
-0.001500  -0.100000
-0.002300  -0.100000
0.000000  -0.100000
0.000700  -0.100000
0.000700  -0.100000
0.003700  -0.100000
0.004500  -0.100000
0.004500  -0.100000
0.004500  -0.100000
0.003700  -0.100000
0.003000  -0.100000
0.001500  -0.100000
0.001500  -0.100000
0.000700  -0.100000
0.000000  -0.100000
0.000700  -0.100000
0.002200  -0.100000
0.003000  -0.100000
0.000700  -0.100000
0.001500  -0.100000
0.001500  -0.100000
0.000000  -0.100000
0.000000  -0.100000
0.000700  -0.100000
0.000700  -0.100000
0.000700  -0.100000
0.000700  -0.100000
0.000000  -0.100000
0.000000  -0.100000
-0.000800  -0.100000
-0.001500  -0.100000
0.000700  -0.100000
0.000700  -0.100000
0.001500  -0.100000
0.003000  -0.100000
0.000000  -0.100000
-0.001500  -0.100000
-0.003000  -0.100000
-0.003800  -0.100000
-0.003000  -0.100000
-0.001500  -0.100000
-0.001500  -0.100000
-0.001500  -0.100000
0.001500  -0.100000
0.000700  -0.100000
0.000000  -0.100000
0.000700  -0.100000
0.000700  -0.100000
0.002200  -0.100000
0.000700  -0.100000
0.000700  -0.100000
-0.003000  -0.100000
-0.003800  -0.100000
-0.003000  -0.100000
-0.002300  -0.100000
0.000700  -0.100000
0.003000  -0.100000
0.003700  -0.100000
0.001500  -0.100000
0.001500  -0.100000
0.001500  -0.100000
0.000700  -0.100000
0.000700  -0.100000
-0.000800  -0.100000
-0.000800  -0.100000
-0.001500  -0.100000
0.000700  -0.100000
0.003000  -0.100000
0.005200  -0.100000
0.006700  -0.100000
0.004500  -0.100000
0.002200  -0.100000
0.000700  -0.100000
0.001500  -0.100000
-0.000800  -0.100000
-0.000800  -0.100000
-0.003000  -0.100000
-0.001500  -0.100000
0.000000  -0.100000
0.000700  -0.100000
0.002200  -0.100000
-0.000800  -0.100000
-0.002300  -0.100000
0.000700  -0.100000
0.001500  -0.100000
0.003000  -0.100000
0.003000  -0.200000
0.002200  -0.200000
0.000700  -0.200000
-0.000800  -0.200000
-0.000800  -0.200000
-0.001500  -0.200000
-0.000800  -0.200000
-0.000800  -0.200000
-0.001500  -0.200000
-0.000800  -0.200000
0.000700  -0.200000
0.001500  -0.200000
0.001500  -0.200000
0.001500  -0.200000
0.001500  -0.200000
0.003000  -0.200000
0.003000  -0.200000
0.002200  -0.200000
0.003000  -0.200000
0.000700  -0.200000
-0.001500  -0.200000
-0.000800  -0.200000
-0.000800  -0.200000
-0.001500  -0.200000
-0.001500  -0.200000
-0.001500  -0.200000
-0.000800  -0.200000
-0.002300  -0.200000
-0.002300  -0.200000
-0.000800  -0.200000
-0.001500  -0.200000
-0.000800  -0.200000
0.000700  -0.200000
0.001500  -0.200000
0.003700  -0.200000
0.003000  -0.100000
0.003000  -0.100000
0.003700  -0.100000
0.002200  -0.100000
0.001500  -0.100000
0.001500  -0.100000
0.000700  -0.100000
0.000000  -0.100000
0.000000  -0.100000
0.000000  -0.100000
0.000000  -0.100000
-0.002300  -0.100000
-0.003000  -0.100000
-0.004600  -0.100000
-0.003800  -0.100000
-0.003800  -0.100000
-0.005300  -0.100000
-0.006000  -0.100000
-0.006000  -0.100000
-0.005300  -0.100000
-0.004600  -0.100000
-0.003000  -0.100000
-0.003000  -0.100000
-0.003000  -0.100000
-0.000800  -0.100000
0.000700  -0.100000
-0.000800  -0.100000
-0.000800  -0.100000
0.000700  -0.100000
-0.001500  -0.100000
0.000700  -0.100000
0.000700  -0.100000
0.000000  -0.100000
0.001500  -0.100000
0.004500  -0.100000
0.004500  -0.100000
0.003000  -0.100000
0.000700  -0.100000
0.001500  -0.100000
0.003000  -0.100000
0.001500  -0.100000
0.003000  -0.100000
0.001500  -0.100000
0.000700  -0.100000
0.000700  -0.100000
0.001500  -0.100000
0.001500  -0.100000
-0.000800  -0.100000
-0.001500  -0.100000
-0.003000  -0.100000
-0.002300  -0.100000
-0.001500  -0.100000
-0.000800  -0.100000
-0.000800  -0.100000
-0.000800  -0.100000
-0.000800  -0.100000
-0.003000  -0.100000
-0.003000  -0.100000
-0.004600  -0.100000
-0.001500  -0.100000
-0.003000  -0.100000
-0.005300  -0.100000
-0.001500  -0.100000
-0.002300  -0.100000
-0.001500  -0.100000
0.000700  -0.100000
-0.000800  -0.100000
-0.001500  -0.100000
0.000700  -0.100000
0.003000  -0.100000
0.003700  0.000000
0.001500  0.000000
0.003000  0.000000
0.003700  0.000000
0.001500  0.000000
-0.000800  0.000000
-0.000800  0.000000
0.000700  0.000000
-0.001500  0.000000
-0.002300  0.000000
-0.001500  0.000000
-0.000800  0.000000
-0.000800  0.000000
-0.001500  0.000000
-0.002300  0.000000
-0.003800  0.000000
-0.003800  0.000000
-0.003000  0.000000
-0.001500  0.000000
0.000000  0.000000
0.000000  0.000000
-0.000800  0.000000
-0.001500  0.000000
-0.000800  0.000000
-0.001500  0.000000
-0.000800  0.000000
0.002200  0.000000
0.000700  0.000000
0.000000  0.000000
0.000000  0.000000
0.000700  0.100000
-0.001500  0.100000
-0.003000  0.100000
-0.000800  0.100000
-0.000800  0.100000
0.000000  0.100000
-0.000800  0.100000
0.000000  0.100000
0.000700  0.100000
0.003000  0.100000
0.001500  0.100000
-0.000800  0.100000
-0.000800  0.100000
-0.000800  0.100000
0.000700  0.100000
0.001500  0.100000
0.001500  0.100000
-0.000800  0.100000
-0.001500  0.100000
0.001500  0.100000
0.001500  0.100000
0.001500  0.100000
0.001500  0.100000
0.001500  0.100000
0.002200  0.100000
0.003000  0.100000
0.000700  0.100000
0.000700  0.100000
0.001500  0.200000
0.000700  0.200000
-0.001500  0.200000
-0.001500  0.200000
-0.001500  0.200000
-0.001500  0.200000
-0.000800  0.200000
0.000700  0.200000
0.002200  0.200000
0.000000  0.200000
0.001500  0.300000
0.001500  0.300000
-0.000800  0.300000
-0.001500  0.300000
-0.003000  0.300000
-0.000800  0.300000
-0.000800  0.300000
0.000000  0.300000
0.000700  0.300000
-0.001500  0.300000
-0.003000  0.300000
-0.000800  0.300000
-0.000800  0.400000
0.000000  0.400000
0.000700  0.400000
-0.001500  0.400000
-0.002300  0.400000
-0.000800  0.400000
-0.000800  0.400000
-0.000800  0.400000
-0.002300  0.400000
-0.003800  0.400000
-0.001500  0.400000
0.000700  0.400000
0.001500  0.400000
0.001500  0.400000
0.001500  0.400000
0.000700  0.400000
0.000700  0.400000
0.000000  0.400000
-0.002300  0.400000
-0.002300  0.400000
-0.000800  0.400000
-0.003000  0.400000
-0.003800  0.400000
-0.003800  0.500000
-0.003800  0.500000
-0.003000  0.500000
-0.001500  0.500000
0.000000  0.500000
0.001500  0.500000
0.003000  0.500000
0.000700  0.500000
0.000000  0.500000
0.001500  0.500000
0.000700  0.600000
0.000700  0.600000
0.001500  0.600000
0.003700  0.600000
0.001500  0.600000
-0.000800  0.600000
0.000700  0.600000
0.000000  0.600000
0.000700  0.600000
0.002200  0.600000
0.001500  0.600000
0.000000  0.600000
-0.000800  0.600000
0.000000  0.600000
0.000700  0.600000
0.001500  0.600000
0.000700  0.600000
0.001500  0.700000
-0.000800  0.700000
-0.001500  0.700000
-0.000800  0.700000
0.000000  0.700000
0.000700  0.700000
0.000700  0.700000
-0.001500  0.700000
-0.002300  0.700000
0.001500  0.700000
0.002200  0.700000
0.001500  0.700000
0.002200  0.700000
0.002200  0.800000
0.001500  0.800000
0.001500  0.800000
0.001500  0.800000
0.001500  0.800000
0.002200  0.800000
0.003000  0.800000
0.002200  0.800000
0.002200  0.800000
0.000700  0.800000
0.000000  0.900000
-0.000800  0.900000
-0.000800  0.900000
0.000700  0.900000
0.000700  0.900000
0.000700  0.900000
0.001500  0.900000
0.000000  0.900000
-0.001500  0.900000
0.000000  0.900000
0.003000  0.900000
0.001500  0.900000
-0.000800  1.000000
-0.003000  1.000000
-0.003800  1.000000
-0.003000  1.000000
-0.004600  1.000000
-0.004600  1.000000
-0.001500  1.000000
-0.000800  1.000000
0.000000  1.000000
0.000700  1.100000
0.000700  1.100000
0.001500  1.100000
0.002200  1.100000
0.001500  1.100000
0.001500  1.100000
0.002200  1.100000
0.000000  1.100000
-0.000800  1.100000
-0.000800  1.200000
-0.001500  1.200000
-0.001500  1.200000
-0.003000  1.200000
-0.004600  1.200000
-0.003000  1.200000
-0.002300  1.200000
-0.000800  1.200000
0.000000  1.200000
0.001500  1.200000
0.003000  1.300000
0.003000  1.300000
0.003000  1.300000
0.001500  1.300000
0.003000  1.300000
0.003700  1.300000
0.003000  1.300000
0.000700  1.300000
-0.002300  1.300000
-0.000800  1.300000
-0.000800  1.300000
0.001500  1.300000
0.003000  1.300000
0.000000  1.300000
-0.000800  1.300000
-0.001500  1.400000
-0.000800  1.400000
-0.000800  1.400000
-0.000800  1.400000
-0.000800  1.400000
0.000000  1.400000
0.000700  1.400000
-0.000800  1.400000
-0.001500  1.400000
-0.000800  1.400000
-0.003800  1.500000
-0.002300  1.500000
-0.000800  1.500000
-0.001500  1.500000
-0.003000  1.500000
-0.003800  1.500000
-0.003000  1.500000
-0.002300  1.500000
-0.000800  1.500000
-0.000800  1.500000
0.001500  1.600000
0.000000  1.600000
-0.000800  1.600000
0.002200  1.600000
0.002200  1.600000
0.003000  1.600000
0.001500  1.600000
0.001500  1.600000
0.002200  1.600000
0.002200  1.700000
0.003700  1.700000
0.003000  1.700000
0.002200  1.700000
0.003000  1.700000
0.001500  1.700000
-0.000800  1.700000
-0.003000  1.700000
-0.003800  1.800000
-0.001500  1.800000
-0.001500  1.800000
-0.000800  1.800000
-0.001500  1.800000
-0.003800  1.800000
-0.000800  1.800000
-0.000800  1.800000
-0.000800  1.800000
-0.001500  1.800000
-0.003000  1.800000
0.000000  1.800000
0.000700  1.900000
0.001500  1.900000
0.001500  1.900000
-0.000800  1.900000
-0.001500  1.900000
-0.003000  1.900000
-0.002300  1.900000
-0.002300  2.000000
0.000700  2.000000
0.001500  2.000000
0.000700  2.000000
0.001500  2.000000
0.003000  2.000000
0.003000  2.100000
0.000700  2.100000
0.000700  2.100000
0.001500  2.100000
0.000000  2.100000
-0.001500  2.100000
-0.001500  2.100000
-0.000800  2.200000
0.000000  2.200000
0.000700  2.200000
0.001500  2.200000
0.001500  2.200000
-0.000800  2.200000
-0.000800  2.200000
-0.000800  2.200000
-0.003000  2.200000
-0.001500  2.200000
0.000700  2.300000
0.000700  2.300000
-0.000800  2.300000
-0.003000  2.300000
-0.000800  2.300000
0.001500  2.300000
0.001500  2.300000
0.001500  2.400000
0.001500  2.400000
-0.000800  2.400000
-0.001500  2.400000
-0.002300  2.400000
-0.003000  2.500000
-0.002300  2.500000
-0.000800  2.500000
-0.000800  2.500000
0.000000  2.600000
0.001500  2.600000
0.000700  2.600000
0.002200  2.600000
0.003000  2.600000
0.003000  2.600000
0.003700  2.600000
0.003000  2.700000
0.001500  2.700000
0.000700  2.700000
0.000700  2.700000
0.001500  2.800000
0.001500  2.800000
0.001500  2.800000
0.000700  2.800000
-0.000800  2.900000
-0.001500  2.900000
0.000000  2.900000
0.001500  2.900000
0.003000  3.000000
0.003000  3.000000
0.001500  3.000000
0.001500  3.100000
0.001500  3.100000
0.002200  3.100000
0.003700  3.100000
0.000700  3.100000
-0.001500  3.100000
-0.000800  3.200000
0.000700  3.200000
0.000700  3.200000
0.000000  3.200000
0.000700  3.300000
-0.000800  3.300000
-0.000800  3.300000
-0.003000  3.300000
-0.002300  3.400000
0.000000  3.400000
-0.001500  3.400000
-0.000800  3.500000
-0.000800  3.500000
0.001500  3.500000
0.002200  3.500000
0.003000  3.500000
0.003000  3.600000
0.000700  3.600000
0.000700  3.600000
0.001500  3.600000
0.000700  3.600000
0.000700  3.700000
0.000700  3.700000
0.000700  3.700000
0.000000  3.700000
0.000700  3.800000
0.000700  3.800000
0.001500  3.800000
0.000000  3.900000
-0.000800  3.900000
-0.000800  3.900000
-0.000800  4.000000
-0.000800  4.000000
-0.003000  4.000000
-0.001500  4.100000
-0.000800  4.100000
-0.001500  4.100000
-0.002300  4.200000
-0.001500  4.200000
-0.003000  4.200000
-0.003000  4.300000
-0.000800  4.300000
-0.002300  4.300000
-0.001500  4.400000
-0.000800  4.400000
-0.000800  4.500000
-0.002300  4.500000
-0.002300  4.500000
0.001500  4.500000
0.003700  4.600000
-0.000800  4.600000
-0.001500  4.600000
-0.000800  4.700000
-0.000800  4.700000
-0.000800  4.800000
0.000000  4.800000
0.000700  4.800000
-0.000800  4.900000
0.001500  4.900000
0.001500  4.900000
0.002200  4.900000
0.001500  5.000000
-0.000800  5.000000
-0.000800  5.000000
-0.000800  5.100000
0.000000  5.100000
0.000000  5.100000
0.000000  5.200000
0.000700  5.200000
-0.000800  5.300000
-0.001500  5.300000
-0.003000  5.300000
-0.003000  5.300000
-0.000800  5.400000
-0.001500  5.400000
-0.002300  5.400000
-0.000800  5.500000
-0.000800  5.500000
0.000700  5.600000
-0.000800  5.600000
-0.002300  5.600000
0.000700  5.700000
0.003700  5.700000
0.004500  5.700000
0.001500  5.800000
0.003000  5.800000
0.002200  5.800000
0.000000  5.800000
0.000700  5.900000
0.001500  5.900000
0.000700  5.900000
0.001500  6.000000
0.001500  6.000000
0.003700  6.100000
0.003000  6.100000
0.001500  6.100000
0.000700  6.200000
0.000700  6.200000
0.001500  6.300000
0.000700  6.300000
-0.000800  6.300000
0.000000  6.300000
-0.000800  6.400000
-0.000800  6.400000
-0.001500  6.400000
-0.003000  6.500000
-0.003000  6.600000
-0.001500  6.600000
-0.000800  6.700000
-0.000800  6.700000
-0.000800  6.800000
-0.000800  6.800000
0.003000  6.900000
0.003700  7.000000
0.003000  7.000000
0.003700  7.100000
0.003000  7.200000
-0.000800  7.200000
-0.001500  7.200000
-0.001500  7.300000
-0.003000  7.400000
-0.001500  7.400000
0.000000  7.500000
-0.001500  7.600000
-0.000800  7.600000
-0.001500  7.700000
-0.003000  7.700000
-0.001500  7.800000
-0.000800  7.900000
-0.003000  8.000000
-0.003000  8.100000
-0.001500  8.100000
-0.003800  8.200000
-0.002300  8.300000
-0.000800  8.400000
0.000000  8.500000
0.001500  8.500000
-0.000800  8.600000
-0.003000  8.700000
-0.001500  8.800000
-0.000800  8.800000
-0.000800  8.900000
0.000700  9.000000
-0.001500  9.000000
-0.001500  9.100000
0.001500  9.200000
0.000700  9.300000
-0.000800  9.400000
-0.001500  9.500000
0.002200  9.600000
0.005200  9.700000
0.004500  9.800000
0.003700  9.900000
0.001500  9.900000
0.001500  10.000000
0.002200  10.100000
0.000000  10.200000
0.000000  10.300000
0.001500  10.300000
0.000700  10.400000
0.003000  10.500000
0.001500  10.600000
0.000700  10.700000
0.001500  10.800000
0.001500  10.900000
0.001500  11.000000
0.001500  11.100000
0.003000  11.200000
0.002200  11.300000
0.000700  11.500000
0.000700  11.600000
0.000000  11.700000
0.000000  11.800000
0.000700  11.900000
0.000000  12.100000
0.000000  12.100000
0.000000  12.300000
-0.000800  12.400000
-0.000800  12.500000
-0.001500  12.600000
-0.003000  12.700000
-0.004600  12.800000
-0.007500  13.000000
-0.008300  13.000000
-0.005300  13.200000
-0.003000  13.300000
-0.001500  13.400000
0.000700  13.500000
0.001500  13.600000
0.002200  13.800000
0.004500  13.900000
0.004500  14.000000
0.001500  14.100000
0.000700  14.200000
0.003700  14.400000
0.003000  14.500000
0.003000  14.600000
0.004500  14.700000
0.004500  14.800000
0.001500  14.900000
0.000700  15.100000
0.000700  15.200000
0.001500  15.300000
0.002200  15.400000
0.001500  15.500000
0.001500  15.600000
-0.001500  15.700000
-0.000800  15.900000
-0.000800  16.000000
-0.001500  16.100000
-0.003000  16.200000
-0.004600  16.300000
-0.003000  16.400000
-0.005300  16.600000
-0.003800  16.600000
0.000000  16.700000
-0.003000  16.900000
-0.005300  17.000000
-0.005300  17.100000
-0.004600  17.200000
-0.001500  17.300000
0.000700  17.400000
0.003700  17.500000
0.004500  17.700000
0.005200  17.800000
0.004500  17.900000
0.005200  18.000000
0.006700  18.100000
0.005200  18.200000
0.006000  18.300000
0.005200  18.400000
0.003000  18.500000
0.001500  18.600000
-0.001500  18.700000
-0.002300  18.900000
-0.000800  18.900000
-0.002300  19.000000
-0.003000  19.200000
-0.004600  19.300000
-0.005300  19.300000
-0.003800  19.500000
-0.001500  19.600000
-0.002300  19.700000
-0.001500  19.800000
-0.001500  19.900000
-0.005300  20.000000
-0.006800  20.100000
-0.005300  20.200000
-0.004600  20.300000
-0.001500  20.400000
0.000000  20.600000
0.000700  20.700000
0.001500  20.800000
0.000000  20.900000
-0.000800  21.000000
-0.001500  21.100000
-0.000800  21.200000
-0.000800  21.300000
0.000000  21.400000
0.001500  21.500000
0.001500  21.600000
0.000000  21.800000
-0.005300  21.900000
-0.005300  22.000000
-0.001500  22.100000
0.000700  22.200000
-0.001500  22.400000
-0.001500  22.500000
-0.002300  22.600000
-0.003000  22.800000
0.001500  22.900000
0.002200  23.000000
0.000700  23.200000
0.000700  23.300000
0.000700  23.400000
0.000000  23.500000
0.003000  23.700000
0.003000  23.800000
0.000700  23.900000
0.001500  24.100000
0.003000  24.200000
0.004500  24.300000
0.004500  24.500000
0.003700  24.600000
0.001500  24.700000
-0.001500  24.900000
-0.003800  25.000000
-0.003800  25.200000
0.000000  25.300000
0.001500  25.500000
0.003000  25.600000
0.004500  25.800000
0.004500  25.900000
0.001500  26.100000
0.001500  26.200000
0.000700  26.400000
-0.003800  26.500000
-0.004600  26.600000
-0.005300  26.800000
-0.003000  27.000000
-0.003000  27.100000
0.000700  27.200000
0.003000  27.400000
0.000700  27.500000
0.002200  27.700000
0.001500  27.900000
0.003000  28.000000
0.000000  28.200000
0.000700  28.300000
0.001500  28.500000
-0.000800  28.700000
0.001500  28.900000
0.002200  29.100000
0.000700  29.200000
-0.000800  29.400000
0.000000  29.600000
-0.003000  29.700000
-0.003000  29.900000
-0.004600  30.100000
-0.003000  30.300000
-0.005300  30.500000
-0.008300  30.600000
-0.004600  30.800000
-0.005300  31.000000
-0.003800  31.100000
-0.001500  31.300000
0.000000  31.500000
0.002200  31.700000
0.000700  31.900000
0.000700  32.000000
0.001500  32.200000
0.005200  32.400000
0.008200  32.600000
0.009000  32.800000
0.008200  33.000000
0.009000  33.200000
0.010500  33.300000
0.009000  33.500000
0.008200  33.700000
0.006700  33.900000
0.001500  34.100000
-0.001500  34.200000
-0.004600  34.400000
-0.006000  34.600000
-0.003800  34.800000
-0.005300  35.000000
-0.009100  35.100000
-0.010500  35.400000
-0.011300  35.500000
-0.008300  35.700000
-0.006000  35.900000
-0.003000  36.100000
-0.001500  36.300000
-0.003000  36.500000
-0.003000  36.700000
0.000700  36.900000
0.005200  37.000000
0.006700  37.300000
0.008200  37.400000
0.009700  37.600000
0.006000  37.800000
0.006700  38.000000
0.006700  38.200000
0.006700  38.400000
0.004500  38.600000
0.000000  38.800000
-0.000800  39.000000
0.000000  39.200000
-0.001500  39.400000
-0.003000  39.600000
-0.003000  39.800000
-0.003000  40.000000
-0.003800  40.200000
-0.003000  40.400000
-0.003000  40.600000
-0.002300  40.900000
-0.002300  41.000000
-0.000800  41.300000
-0.001500  41.400000
-0.001500  41.700000
0.000000  41.900000
0.001500  42.100000
0.005200  42.300000
0.006000  42.500000
0.007500  42.700000
0.003000  42.900000
-0.000800  43.100000
-0.001500  43.300000
-0.003000  43.500000
-0.002300  43.700000
-0.001500  43.900000
0.000000  44.100000
0.003000  44.200000
0.001500  44.500000
0.000700  44.600000
0.000000  44.800000
-0.001500  45.000000
-0.004600  45.200000
-0.005300  45.400000
-0.002300  45.600000
-0.000800  45.800000
0.001500  46.000000
0.003000  46.200000
0.005200  46.400000
0.006700  46.600000
0.004500  46.800000
0.004500  46.900000
0.003700  47.200000
-0.000800  47.300000
-0.001500  47.500000
-0.001500  47.700000
-0.003000  47.900000
-0.003000  48.100000
-0.003000  48.300000
-0.000800  48.500000
0.001500  48.600000
0.001500  48.800000
0.001500  49.000000
0.000700  49.200000
0.000700  49.400000
0.000000  49.600000
-0.002300  49.800000
0.000000  50.000000
0.003000  50.200000
0.003000  50.400000
0.001500  50.500000
0.003700  50.700000
0.004500  50.900000
0.006700  51.100000
0.010500  51.300000
0.010500  51.500000
0.009000  51.700000
0.005200  51.900000
0.003000  52.100000
0.000700  52.200000
-0.001500  52.400000
-0.005300  52.600000
-0.005300  52.800000
-0.006800  53.000000
-0.006800  53.200000
-0.006800  53.400000
-0.008300  53.500000
-0.007500  53.800000
-0.004600  54.000000
-0.002300  54.100000
-0.004600  54.300000
-0.003000  54.500000
-0.001500  54.700000
-0.000800  54.900000
0.001500  55.000000
-0.001500  55.200000
-0.003000  55.300000
-0.000800  55.500000
0.003000  55.700000
0.005200  55.900000
0.003000  56.100000
0.002200  56.200000
0.006000  56.400000
0.005200  56.600000
0.004500  56.800000
0.000700  56.900000
-0.001500  57.100000
-0.004600  57.300000
-0.005300  57.500000
-0.006800  57.600000
-0.006800  57.800000
-0.004600  58.000000
-0.004600  58.100000
0.001500  58.300000
0.004500  58.500000
0.005200  58.600000
0.007500  58.800000
0.008200  59.000000
0.005200  59.100000
0.003700  59.300000
0.001500  59.500000
0.000700  59.600000
0.000000  59.800000
-0.002300  60.000000
-0.002300  60.200000
-0.001500  60.300000
0.000700  60.500000
0.000000  60.700000
-0.003000  60.800000
-0.006000  61.000000
-0.007500  61.100000
-0.006800  61.300000
-0.006800  61.400000
-0.003000  61.600000
-0.000800  61.700000
0.000700  61.900000
0.000000  62.100000
-0.001500  62.200000
-0.000800  62.400000
-0.000800  62.500000
-0.000800  62.600000
0.001500  62.800000
0.003000  63.000000
0.003700  63.100000
0.004500  63.300000
0.003700  63.400000
0.004500  63.600000
0.003000  63.700000
0.000000  63.900000
-0.001500  64.000000
-0.001500  64.200000
-0.002300  64.300000
-0.005300  64.500000
-0.006800  64.600000
-0.007500  64.800000
-0.004600  64.900000
-0.000800  65.000000
-0.004600  65.200000
-0.005300  65.300000
-0.003000  65.500000
-0.003000  65.600000
-0.000800  65.700000
0.000000  65.900000
0.004500  66.100000
0.005200  66.200000
0.006000  66.300000
0.005200  66.500000
0.006000  66.600000
0.003000  66.800000
-0.001500  66.900000
0.000700  67.000000
0.002200  67.200000
0.003000  67.300000
0.003000  67.400000
0.004500  67.500000
0.003000  67.700000
0.001500  67.800000
0.003700  67.900000
0.001500  68.100000
-0.000800  68.200000
-0.003000  68.300000
-0.000800  68.400000
-0.000800  68.600000
-0.003000  68.700000
-0.003800  68.800000
-0.004600  69.000000
-0.004600  69.100000
-0.005300  69.200000
-0.004600  69.300000
-0.003000  69.500000
-0.001500  69.600000
0.001500  69.700000
0.007500  69.800000
0.009700  70.000000
0.010500  70.100000
0.006000  70.200000
0.004500  70.300000
0.005200  70.500000
0.005200  70.600000
0.004500  70.700000
0.001500  70.800000
-0.003000  71.000000
-0.005300  71.100000
-0.006800  71.200000
-0.007500  71.300000
-0.007500  71.500000
-0.006000  71.600000
-0.003800  71.700000
-0.000800  71.800000
-0.000800  72.000000
-0.005300  72.000000
-0.006800  72.200000
-0.005300  72.300000
-0.005300  72.400000
-0.005300  72.500000
-0.004600  72.600000
-0.001500  72.700000
0.005200  72.800000
0.012700  72.900000
0.012000  73.000000
0.012000  73.100000
0.015700  73.200000
0.012000  73.300000
0.003000  73.400000
-0.001500  73.500000
-0.002300  73.700000
-0.005300  73.800000
-0.006800  73.800000
-0.008300  74.000000
-0.008300  74.100000
-0.010500  74.200000
-0.008300  74.200000
-0.006800  74.300000
-0.003000  74.500000
0.003000  74.600000
0.003000  74.700000
0.003700  74.700000
0.005200  74.800000
0.014200  74.900000
0.016500  75.100000
0.012700  75.100000
0.009000  75.200000
0.006700  75.300000
0.006700  75.400000
0.003700  75.500000
-0.000800  75.600000
-0.003000  75.700000
-0.006800  75.800000
-0.015000  75.900000
-0.015000  76.000000
-0.008300  76.100000
-0.006800  76.200000
-0.005300  76.300000
-0.000800  76.400000
0.000700  76.500000
-0.001500  76.600000
-0.003000  76.700000
-0.001500  76.800000
0.001500  76.900000
0.004500  76.900000
0.007500  77.000000
0.007500  77.100000
0.006700  77.200000
0.005200  77.300000
0.003000  77.400000
-0.001500  77.500000
-0.001500  77.600000
-0.003000  77.700000
-0.001500  77.800000
-0.001500  77.900000
-0.001500  78.000000
-0.002300  78.100000
-0.003000  78.200000
0.000700  78.300000
0.003700  78.400000
0.006700  78.500000
0.006700  78.600000
0.007500  78.700000
0.006700  78.700000
0.003000  78.800000
-0.003000  78.900000
-0.005300  79.000000
-0.005300  79.100000
-0.009100  79.200000
-0.009100  79.300000
-0.006800  79.400000
-0.005300  79.500000
-0.005300  79.600000
-0.003000  79.700000
-0.001500  79.800000
0.000700  79.900000
0.001500  80.000000
0.000700  80.100000
0.000000  80.200000
-0.001500  80.300000
0.002200  80.400000
0.003000  80.500000
0.001500  80.500000
0.003000  80.600000
0.002200  80.800000
-0.002300  80.900000
-0.002300  81.000000
0.003000  81.000000
0.003000  81.100000
0.003000  81.200000
0.001500  81.300000
-0.000800  81.400000
-0.003000  81.500000
-0.003000  81.600000
-0.003000  81.700000
-0.006000  81.800000
-0.008300  81.900000
-0.008300  82.000000
-0.003800  82.100000
0.001500  82.300000
0.001500  82.300000
0.001500  82.400000
0.000700  82.600000
-0.004600  82.700000
-0.008300  82.800000
-0.002300  82.900000
0.004500  83.000000
0.003000  83.100000
0.004500  83.200000
0.007500  83.300000
0.003000  83.400000
0.001500  83.500000
0.003700  83.600000
0.001500  83.700000
0.004500  83.800000
0.004500  83.900000
-0.003000  84.100000
-0.004600  84.100000
-0.001500  84.300000
-0.005300  84.400000
-0.006800  84.500000
-0.006800  84.600000
-0.006800  84.700000
-0.008300  84.800000
-0.009800  84.900000
-0.004600  85.000000
0.001500  85.100000
0.007500  85.200000
0.006700  85.400000
0.001500  85.500000
0.001500  85.500000
0.004500  85.700000
0.007500  85.800000
0.008200  85.900000
0.006700  86.000000
0.006700  86.100000
0.007500  86.200000
0.004500  86.300000
0.005200  86.400000
0.003700  86.500000
0.000000  86.600000
0.001500  86.700000
0.000700  86.800000
-0.000800  86.900000
-0.001500  87.000000
-0.003000  87.100000
-0.004600  87.200000
-0.005300  87.300000
-0.005300  87.400000
-0.002300  87.500000
0.000700  87.600000
0.005200  87.700000
0.008200  87.800000
0.002200  87.900000
0.000000  88.000000
-0.000800  88.100000
0.000700  88.200000
0.000700  88.300000
-0.004600  88.400000
-0.003800  88.500000
-0.001500  88.600000
-0.007500  88.600000
-0.009800  88.700000
-0.008300  88.800000
-0.006800  88.900000
0.000000  89.000000
0.005200  89.100000
0.005200  89.200000
-0.001500  89.300000
-0.003000  89.400000
0.003700  89.500000
0.006000  89.500000
0.005200  89.600000
0.003000  89.700000
0.000000  89.800000
-0.001500  89.900000
-0.000800  90.000000
0.001500  90.000000
0.004500  90.100000
0.006700  90.200000
0.009000  90.300000
0.005200  90.400000
0.001500  90.400000
-0.000800  90.500000
0.000700  90.600000
0.006700  90.700000
0.006000  90.800000
0.003000  90.800000
0.001500  90.900000
-0.004600  91.000000
-0.006000  91.100000
-0.006000  91.200000
-0.000800  91.300000
0.001500  91.300000
-0.001500  91.400000
-0.003000  91.400000
-0.001500  91.500000
0.002200  91.600000
0.001500  91.600000
0.000700  91.700000
-0.000800  91.800000
-0.002300  91.800000
-0.002300  91.900000
-0.001500  91.900000
-0.003800  92.000000
-0.007500  92.100000
-0.008300  92.100000
-0.006800  92.200000
-0.004600  92.200000
-0.004600  92.300000
-0.002300  92.400000
0.006700  92.400000
0.009000  92.500000
0.008200  92.600000
0.005200  92.600000
0.001500  92.700000
-0.002300  92.700000
-0.003000  92.700000
-0.003000  92.800000
-0.005300  92.800000
-0.005300  92.900000
-0.003800  92.900000
-0.001500  93.000000
-0.001500  93.000000
0.003000  93.100000
0.004500  93.100000
0.004500  93.200000
0.005200  93.200000
0.004500  93.300000
0.004500  93.300000
-0.000800  93.400000
0.003000  93.400000
0.004500  93.500000
0.002200  93.500000
0.000700  93.600000
0.000000  93.600000
0.003000  93.600000
0.003000  93.600000
0.005200  93.700000
0.003700  93.700000
0.003700  93.700000
0.008200  93.800000
0.010500  93.800000
0.006700  93.900000
0.003000  93.900000
0.004500  93.900000
0.004500  94.000000
-0.004600  94.000000
-0.007500  94.000000
-0.003000  94.000000
-0.003000  94.100000
-0.001500  94.100000
-0.003000  94.200000
-0.009100  94.200000
-0.010500  94.200000
-0.007500  94.200000
-0.003000  94.300000
-0.003800  94.300000
-0.006800  94.300000
-0.006800  94.300000
-0.004600  94.300000
-0.001500  94.300000
-0.001500  94.400000
-0.002300  94.400000
-0.000800  94.400000
-0.003800  94.400000
-0.006000  94.400000
-0.006000  94.500000
-0.008300  94.500000
-0.004600  94.500000
-0.003000  94.500000
-0.001500  94.500000
0.000700  94.500000
-0.003000  94.500000
-0.005300  94.500000
-0.003800  94.500000
0.001500  94.500000
0.008200  94.500000
0.006700  94.500000
0.006700  94.600000
0.008200  94.600000
0.006700  94.600000
0.004500  94.600000
0.004500  94.600000
0.003700  94.600000
0.002200  94.600000
-0.000800  94.600000
-0.001500  94.600000
-0.001500  94.600000
-0.003000  94.600000
-0.003800  94.600000
-0.000800  94.600000
0.000700  94.600000
0.001500  94.600000
0.003000  94.600000
0.003700  94.600000
0.000000  94.600000
-0.004600  94.600000
-0.004600  94.600000
-0.004600  94.600000
-0.002300  94.600000
-0.006800  94.600000
-0.006000  94.600000
-0.001500  94.600000
0.001500  94.600000
0.009000  94.600000
0.009000  94.600000
0.008200  94.600000
0.001500  94.600000
-0.007500  94.600000
-0.013500  94.600000
-0.015800  94.500000
-0.006800  94.500000
-0.002300  94.500000
0.003000  94.500000
0.011200  94.500000
0.012700  94.500000
0.012700  94.500000
0.010500  94.500000
0.007500  94.500000
0.004500  94.500000
0.003000  94.400000
0.001500  94.400000
0.001500  94.400000
0.002200  94.400000
0.001500  94.400000
0.000000  94.300000
-0.000800  94.300000
0.001500  94.300000
0.003000  94.300000
0.001500  94.300000
-0.001500  94.200000
-0.006000  94.200000
-0.009100  94.200000
-0.010500  94.100000
-0.006800  94.100000
-0.006000  94.100000
-0.006000  94.100000
-0.006800  94.100000
-0.004600  94.000000
0.003700  94.000000
0.005200  94.000000
0.006000  94.000000
0.007500  94.000000
0.003000  93.900000
-0.001500  93.900000
-0.001500  93.900000
-0.008300  93.800000
-0.010500  93.800000
-0.012000  93.800000
-0.010500  93.700000
-0.003000  93.700000
0.001500  93.700000
0.004500  93.700000
0.006000  93.600000
0.007500  93.600000
0.008200  93.600000
0.004500  93.600000
0.002200  93.500000
0.000700  93.500000
-0.000800  93.500000
-0.002300  93.400000
-0.003000  93.400000
-0.003000  93.400000
-0.000800  93.300000
0.000000  93.300000
0.000000  93.300000
0.003000  93.200000
0.006700  93.200000
0.005200  93.100000
0.004500  93.100000
0.005200  93.100000
0.008200  93.100000
0.008200  93.100000
-0.000800  93.000000
-0.004600  93.000000
-0.003000  92.900000
-0.008300  92.900000
-0.006000  92.800000
-0.004600  92.800000
-0.004600  92.800000
-0.002300  92.700000
0.001500  92.700000
0.003000  92.700000
-0.000800  92.600000
-0.001500  92.600000
-0.001500  92.500000
-0.005300  92.500000
-0.003000  92.400000
0.003000  92.400000
0.005200  92.400000
0.005200  92.300000
0.006000  92.300000
0.005200  92.200000
0.005200  92.200000
0.003000  92.200000
-0.001500  92.100000
-0.003000  92.100000
-0.000800  92.000000
0.002200  92.000000
0.001500  91.900000
0.000700  91.900000
0.003000  91.800000
0.000700  91.800000
-0.004600  91.800000
-0.005300  91.700000
-0.004600  91.700000
-0.005300  91.600000
-0.000800  91.600000
0.003000  91.500000
0.004500  91.500000
0.002200  91.400000
0.000700  91.400000
-0.000800  91.300000
-0.002300  91.300000
0.000700  91.300000
-0.001500  91.200000
-0.001500  91.200000
0.001500  91.200000
0.003000  91.100000
0.001500  91.100000
-0.000800  91.000000
-0.001500  91.000000
-0.001500  90.900000
-0.001500  90.900000
-0.001500  90.900000
-0.001500  90.800000
-0.000800  90.800000
0.000700  90.800000
0.000700  90.700000
0.001500  90.700000
0.002200  90.700000
-0.000800  90.600000
-0.003000  90.600000
-0.004600  90.500000
-0.004600  90.500000
-0.003000  90.400000
-0.002300  90.400000
-0.000800  90.400000
-0.003000  90.300000
-0.004600  90.300000
0.003000  90.300000
0.006000  90.200000
0.006700  90.200000
0.007500  90.100000
0.008200  90.100000
0.004500  90.000000
-0.001500  90.000000
-0.001500  90.000000
-0.003000  89.900000
-0.006800  89.900000
-0.003000  89.900000
0.000700  89.800000
0.002200  89.800000
0.000700  89.700000
-0.002300  89.700000
-0.001500  89.600000
-0.001500  89.600000
-0.002300  89.600000
-0.001500  89.500000
-0.000800  89.500000
-0.000800  89.500000
-0.000800  89.400000
-0.000800  89.400000
-0.000800  89.300000
0.000700  89.300000
0.001500  89.300000
0.005200  89.200000
0.004500  89.200000
0.001500  89.100000
0.000700  89.100000
-0.000800  89.100000
0.001500  89.100000
0.000700  89.000000
0.000700  88.900000
-0.000800  88.900000
-0.000800  88.900000
0.000700  88.900000
0.001500  88.900000
0.004500  88.800000
0.005200  88.800000
0.004500  88.800000
0.002200  88.700000
0.002200  88.700000
0.000700  88.700000
0.000700  88.600000
0.001500  88.600000
0.000700  88.600000
-0.000800  88.600000
-0.001500  88.600000
0.000000  88.500000
0.000000  88.500000
0.000000  88.500000
-0.003000  88.500000
-0.002300  88.400000
-0.001500  88.400000
-0.004600  88.400000
-0.006000  88.400000
-0.006000  88.300000
-0.003000  88.300000
0.001500  88.300000
0.002200  88.300000
-0.002300  88.300000
0.000700  88.200000
0.008200  88.200000
0.008200  88.200000
0.004500  88.200000
0.000700  88.200000
-0.000800  88.200000
-0.003000  88.200000
-0.006000  88.200000
-0.004600  88.100000
-0.005300  88.100000
-0.003800  88.100000
-0.003000  88.000000
-0.003000  88.000000
0.000700  88.000000
0.002200  88.000000
0.003000  88.000000
0.001500  88.000000
0.003000  88.000000
0.005200  88.000000
0.004500  88.000000
0.002200  87.900000
-0.000800  87.900000
0.000700  87.900000
0.004500  87.900000
0.006700  87.900000
0.002200  87.900000
0.003000  87.800000
0.006700  87.800000
0.005200  87.800000
0.004500  87.800000
0.004500  87.800000
0.002200  87.700000
0.000700  87.700000
-0.001500  87.700000
-0.004600  87.700000
-0.004600  87.700000
-0.005300  87.700000
-0.008300  87.700000
-0.005300  87.700000
-0.003000  87.700000
-0.004600  87.700000
-0.002300  87.700000
0.001500  87.700000
0.003000  87.700000
0.003000  87.700000
0.005200  87.700000
0.008200  87.700000
0.008200  87.700000
0.005200  87.700000
0.006000  87.600000
0.003000  87.600000
0.000000  87.600000
-0.000800  87.600000
-0.000800  87.600000
0.003000  87.600000
0.000700  87.600000
-0.001500  87.600000
-0.004600  87.600000
-0.007500  87.600000
-0.007500  87.500000
-0.004600  87.500000
-0.003000  87.500000
-0.006800  87.500000
-0.007500  87.500000
-0.007500  87.500000
-0.006800  87.500000
-0.004600  87.500000
0.000000  87.500000
0.000000  87.500000
0.000700  87.400000
0.000700  87.400000
0.000000  87.400000
0.000000  87.400000
0.000700  87.400000
0.001500  87.400000
0.000700  87.400000
0.002200  87.400000
0.001500  87.400000
0.003000  87.300000
0.007500  87.300000
0.006000  87.300000
0.003000  87.300000
0.004500  87.300000
0.001500  87.300000
0.000000  87.300000
0.000000  87.300000
0.000000  87.300000
0.000700  87.300000
-0.001500  87.300000
0.000000  87.200000
0.003000  87.200000
0.003000  87.200000
0.000700  87.200000
0.000700  87.200000
-0.001500  87.200000
-0.003000  87.200000
-0.003000  87.200000
-0.004600  87.200000
-0.005300  87.200000
-0.007500  87.200000
-0.005300  87.200000
-0.003000  87.200000
-0.003800  87.200000
-0.001500  87.200000
-0.000800  87.200000
0.000700  87.200000
0.002200  87.100000
0.002200  87.100000
0.002200  87.100000
0.002200  87.100000
0.003000  87.100000
0.004500  87.100000
0.003000  87.100000
0.003700  87.100000
0.004500  87.100000
0.003000  87.100000
0.001500  87.100000
0.000700  87.100000
0.001500  87.100000
-0.000800  87.100000
-0.001500  87.100000
-0.003800  87.000000
-0.004600  87.000000
-0.004600  87.000000
-0.001500  87.000000
-0.003000  87.000000
-0.003800  87.000000
0.000000  87.000000
0.003700  87.000000
0.005200  87.000000
0.003700  87.000000
0.003000  86.900000
0.000700  86.900000
0.002200  86.900000
-0.000800  86.900000
-0.001500  86.900000
0.000700  86.900000
-0.001500  86.900000
-0.003000  86.900000
-0.005300  86.900000
-0.004600  86.900000
-0.003000  86.900000
-0.003000  86.900000
0.000000  86.900000
0.004500  86.900000
0.005200  86.900000
0.003000  86.900000
0.002200  86.900000
0.001500  86.900000
0.003000  86.900000
0.000700  86.900000
0.000700  86.800000
0.002200  86.800000
0.000700  86.800000
-0.001500  86.800000
-0.005300  86.800000
-0.006800  86.800000
-0.004600  86.800000
-0.003000  86.800000
-0.003000  86.800000
-0.002300  86.800000
-0.000800  86.800000
-0.002300  86.800000
-0.006800  86.800000
-0.009100  86.800000
-0.008300  86.700000
-0.003000  86.700000
-0.001500  86.700000
0.000000  86.700000
0.000700  86.700000
0.000700  86.700000
0.000700  86.600000
-0.000800  86.600000
-0.001500  86.600000
0.000000  86.600000
0.000700  86.600000
0.002200  86.600000
0.001500  86.600000
0.001500  86.600000
0.003000  86.500000
0.001500  86.500000
0.003700  86.500000
0.005200  86.500000
0.004500  86.500000
0.006000  86.400000
0.006000  86.400000
0.005200  86.400000
0.003000  86.400000
0.004500  86.400000
0.004500  86.400000
0.004500  86.300000
0.006700  86.300000
0.006700  86.300000
0.006700  86.300000
0.003000  86.300000
-0.001500  86.300000
-0.001500  86.300000
-0.002300  86.200000
-0.003000  86.200000
-0.001500  86.200000
-0.003800  86.200000
-0.006800  86.100000
-0.007500  86.100000
-0.008300  86.100000
-0.008300  86.100000
-0.006000  86.100000
-0.004600  86.000000
-0.004600  86.000000
-0.004600  86.000000
-0.004600  86.000000
-0.002300  85.900000
0.000700  85.900000
0.003700  85.900000
0.005200  85.900000
0.006000  85.900000
0.007500  85.900000
0.006700  85.900000
0.003700  85.900000
0.001500  85.800000
-0.001500  85.800000
-0.003000  85.800000
-0.001500  85.800000
0.001500  85.800000
0.000700  85.700000
0.001500  85.700000
0.003000  85.700000
0.002200  85.700000
0.001500  85.700000
0.000700  85.600000
0.000700  85.600000
0.004500  85.600000
0.004500  85.500000
0.003000  85.500000
0.006000  85.500000
0.004500  85.500000
0.003000  85.500000
0.001500  85.500000
-0.001500  85.500000
0.000700  85.500000
0.003000  85.500000
0.000000  85.500000
0.003000  85.400000
0.003700  85.400000
0.003700  85.400000
0.003000  85.400000
-0.000800  85.400000
-0.001500  85.400000
-0.000800  85.300000
-0.000800  85.300000
-0.001500  85.300000
-0.002300  85.300000
-0.003800  85.200000
-0.003800  85.200000
-0.003000  85.200000
-0.003000  85.200000
-0.004600  85.200000
-0.006800  85.200000
-0.005300  85.200000
0.000000  85.100000
-0.001500  85.100000
-0.004600  85.100000
-0.007500  85.100000
-0.006000  85.100000
-0.002300  85.000000
0.000700  85.000000
0.003000  85.000000
0.003000  85.000000
0.004500  85.000000
0.003000  85.000000
0.003000  85.000000
0.001500  84.900000
-0.000800  84.900000
0.002200  84.900000
0.000700  84.900000
-0.000800  84.900000
-0.001500  84.800000
-0.003000  84.800000
-0.004600  84.800000
-0.005300  84.800000
-0.006800  84.700000
-0.006800  84.700000
-0.003800  84.700000
-0.002300  84.700000
-0.002300  84.700000
-0.000800  84.600000
-0.001500  84.600000
-0.002300  84.600000
0.000700  84.600000
0.002200  84.600000
0.003700  84.600000
0.005200  84.500000
0.003700  84.500000
0.008200  84.500000
0.009000  84.500000
0.006700  84.500000
0.001500  84.400000
-0.000800  84.400000
-0.000800  84.400000
-0.000800  84.400000
0.001500  84.400000
-0.004600  84.300000
-0.008300  84.300000
-0.006800  84.300000
0.000700  84.300000
0.006000  84.300000
0.008200  84.200000
0.008200  84.200000
0.000000  84.200000
-0.005300  84.200000
-0.008300  84.200000
-0.003000  84.100000
0.000700  84.100000
0.000000  84.100000
-0.000800  84.100000
0.000700  84.100000
0.000700  84.100000
-0.001500  84.100000
-0.003000  84.100000
-0.001500  84.100000
-0.000800  84.000000
-0.001500  84.000000
-0.000800  84.000000
0.001500  84.000000
0.001500  84.000000
0.000700  83.900000
0.003000  83.900000
0.001500  83.900000
0.000700  83.900000
0.000700  83.900000
0.000700  83.900000
0.000700  83.800000
-0.000800  83.800000
-0.001500  83.800000
-0.001500  83.800000
-0.003000  83.800000
-0.000800  83.800000
0.000000  83.800000
0.001500  83.700000
0.004500  83.700000
0.004500  83.700000
0.001500  83.700000
0.000000  83.700000
-0.003800  83.700000
-0.000800  83.700000
0.001500  83.700000
0.001500  83.700000
0.003000  83.700000
0.003000  83.700000
0.003000  83.700000
0.001500  83.600000
0.001500  83.600000
0.000000  83.600000
0.000700  83.600000
0.000700  83.600000
0.000700  83.600000
0.003000  83.600000
0.002200  83.600000
0.001500  83.500000
-0.001500  83.500000
-0.001500  83.500000
-0.001500  83.500000
-0.001500  83.500000
-0.001500  83.500000
-0.003000  83.500000
-0.003800  83.500000
-0.003000  83.500000
0.001500  83.400000
0.004500  83.400000
0.004500  83.400000
0.003700  83.400000
0.001500  83.400000
0.000700  83.300000
0.000700  83.300000
-0.000800  83.300000
-0.001500  83.300000
-0.001500  83.300000
-0.000800  83.300000
-0.001500  83.300000
-0.003000  83.300000
-0.005300  83.300000
-0.005300  83.300000
-0.005300  83.200000
-0.005300  83.200000
-0.004600  83.200000
-0.003800  83.200000
0.000000  83.200000
0.001500  83.200000
0.003000  83.200000
0.005200  83.200000
0.005200  83.200000
0.003000  83.200000
0.003000  83.100000
0.001500  83.100000
0.000000  83.100000
0.001500  83.100000
0.003000  83.100000
-0.000800  83.100000
-0.001500  83.100000
0.000700  83.100000
0.003000  83.100000
0.000700  83.100000
-0.001500  83.100000
-0.002300  83.100000
-0.005300  83.100000
-0.006800  83.100000
-0.006800  83.100000
-0.003000  83.100000
0.000700  83.100000
0.001500  83.100000
0.004500  83.100000
0.004500  83.100000
0.002200  83.100000
0.000700  83.100000
0.002200  83.100000
0.002200  83.100000
-0.000800  83.100000
-0.001500  83.100000
-0.000800  83.000000
0.000000  83.000000
-0.000800  83.000000
0.000700  83.000000
0.000700  83.000000
0.000000  83.000000
0.001500  83.000000
0.003000  83.000000
0.004500  83.000000
0.005200  82.900000
0.003000  82.900000
0.001500  82.900000
0.001500  82.900000
0.000700  82.900000
-0.000800  82.800000
0.000700  82.800000
0.001500  82.800000
0.003700  82.800000
0.005200  82.800000
0.003000  82.800000
0.001500  82.800000
-0.000800  82.800000
-0.001500  82.800000
-0.001500  82.800000
-0.003000  82.800000
-0.006000  82.800000
-0.006800  82.700000
-0.004600  82.700000
-0.003000  82.700000
-0.003000  82.700000
-0.001500  82.700000
0.000700  82.700000
-0.000800  82.700000
-0.000800  82.600000
-0.000800  82.600000
-0.000800  82.600000
-0.000800  82.600000
0.000700  82.600000
0.003000  82.500000
0.003000  82.500000
0.003000  82.500000
0.003000  82.500000
0.003700  82.500000
0.003700  82.400000
0.001500  82.400000
0.002200  82.400000
0.003700  82.400000
0.002200  82.400000
0.000700  82.300000
0.001500  82.300000
0.000700  82.300000
-0.000800  82.300000
0.000700  82.300000
0.000000  82.300000
-0.002300  82.200000
-0.001500  82.200000
-0.001500  82.200000
-0.003000  82.200000
-0.003000  82.200000
-0.003800  82.100000
-0.004600  82.100000
-0.003800  82.100000
-0.004600  82.100000
-0.003000  82.000000
-0.004600  82.000000
-0.005300  82.000000
-0.004600  81.900000
-0.000800  81.900000
0.002200  81.900000
0.006000  81.900000
0.006700  81.800000
0.006000  81.800000
0.009000  81.800000
0.006700  81.800000
0.005200  81.700000
0.005200  81.700000
0.003000  81.700000
0.001500  81.700000
-0.000800  81.700000
-0.001500  81.600000
-0.000800  81.600000
-0.002300  81.600000
-0.005300  81.600000
-0.006800  81.500000
-0.005300  81.500000
-0.003000  81.500000
-0.001500  81.400000
-0.003000  81.400000
-0.003000  81.400000
-0.001500  81.400000
-0.000800  81.400000
0.001500  81.400000
0.000700  81.300000
0.000700  81.300000
0.003000  81.200000
0.003700  81.200000
0.003000  81.200000
0.001500  81.200000
0.000000  81.200000
-0.000800  81.100000
-0.003000  81.100000
-0.003800  81.100000
-0.003000  81.100000
-0.002300  81.000000
-0.001500  81.000000
-0.001500  81.000000
-0.000800  81.000000
-0.000800  81.000000
0.001500  80.900000
0.001500  80.900000
0.000000  80.900000
-0.000800  80.900000
-0.000800  80.800000
-0.001500  80.800000
-0.003000  80.700000
-0.004600  80.700000
-0.003800  80.700000
-0.001500  80.700000
0.000000  80.700000
0.001500  80.700000
0.002200  80.700000
0.003700  80.600000
0.003000  80.600000
0.001500  80.600000
-0.000800  80.600000
-0.001500  80.600000
-0.000800  80.500000
0.000700  80.500000
0.003000  80.500000
0.003000  80.500000
0.004500  80.500000
0.004500  80.500000
0.004500  80.500000
0.000700  80.400000
0.001500  80.400000
0.003700  80.400000
0.001500  80.400000
0.002200  80.400000
0.000700  80.300000
0.000700  80.300000
-0.000800  80.300000
-0.003000  80.300000
-0.004600  80.200000
-0.005300  80.200000
-0.004600  80.200000
-0.003000  80.200000
-0.000800  80.200000
-0.000800  80.100000
0.000700  80.100000
0.000700  80.100000
0.000700  80.100000
0.000000  80.100000
0.000700  80.100000
0.003700  80.000000
0.001500  80.000000
0.001500  80.000000
0.001500  79.900000
0.003000  79.900000
0.004500  79.800000
0.003000  79.800000
0.000000  79.700000
-0.001500  79.700000
-0.000800  79.600000
-0.000800  79.600000
0.000700  79.500000
-0.003000  79.500000
-0.006800  79.400000
-0.003800  79.400000
-0.003800  79.300000
-0.001500  79.300000
0.000700  79.200000
0.003700  79.200000
0.006700  79.200000
0.005200  79.100000
0.006000  79.000000
0.006700  79.000000
0.005200  79.000000
0.003000  78.900000
0.000700  78.800000
0.000000  78.800000
-0.001500  78.700000
-0.003000  78.700000
-0.003000  78.600000
-0.003000  78.600000
-0.005300  78.500000
-0.004600  78.400000
-0.005300  78.400000
-0.005300  78.300000
-0.003800  78.300000
-0.004600  78.200000
-0.004600  78.200000
-0.001500  78.100000
-0.000800  78.000000
0.000700  78.000000
0.000700  77.900000
-0.000800  77.900000
-0.001500  77.800000
0.001500  77.800000
0.003000  77.700000
0.003000  77.600000
0.005200  77.600000
0.006700  77.500000
0.003700  77.500000
0.000000  77.400000
-0.001500  77.300000
-0.003800  77.300000
-0.003000  77.200000
-0.002300  77.200000
-0.003000  77.100000
-0.003800  77.000000
-0.005300  77.000000
-0.001500  76.900000
0.000700  76.900000
0.003700  76.800000
0.003000  76.700000
0.000700  76.700000
0.001500  76.600000
-0.000800  76.600000
0.000700  76.500000
0.001500  76.500000
0.001500  76.400000
0.003000  76.300000
0.003700  76.300000
0.000700  76.200000
-0.003000  76.100000
-0.003000  76.100000
-0.002300  76.000000
-0.001500  76.000000
-0.000800  75.900000
0.001500  75.800000
0.004500  75.800000
0.008200  75.700000
0.010500  75.600000
0.007500  75.600000
0.004500  75.500000
0.003000  75.500000
0.000700  75.400000
0.001500  75.300000
-0.000800  75.200000
-0.003000  75.200000
-0.003800  75.100000
-0.002300  75.100000
-0.004600  75.000000
-0.005300  74.900000
-0.001500  74.800000
-0.001500  74.800000
-0.002300  74.700000
-0.000800  74.700000
-0.001500  74.600000
-0.002300  74.500000
-0.003000  74.500000
-0.001500  74.400000
-0.000800  74.300000
-0.000800  74.200000
-0.001500  74.200000
-0.002300  74.200000
-0.002300  74.100000
-0.001500  74.000000
0.000700  73.900000
0.003000  73.900000
0.003000  73.800000
0.004500  73.800000
0.000000  73.700000
-0.003000  73.600000
-0.001500  73.500000
0.000700  73.500000
-0.000800  73.400000
-0.000800  73.300000
-0.001500  73.300000
-0.000800  73.200000
0.000700  73.200000
0.000700  73.100000
0.003000  73.000000
0.001500  72.900000
0.002200  72.800000
0.000000  72.800000
-0.001500  72.800000
-0.003000  72.700000
-0.003000  72.600000
-0.003000  72.600000
-0.003800  72.500000
-0.003000  72.400000
-0.003000  72.400000
-0.000800  72.300000
0.003700  72.200000
0.003000  72.200000
0.003000  72.100000
0.003700  72.000000
0.005200  72.000000
0.004500  71.900000
0.002200  71.900000
0.003000  71.800000
0.002200  71.700000
0.002200  71.600000
0.003000  71.500000
0.000700  71.500000
-0.001500  71.500000
-0.001500  71.400000
-0.000800  71.400000
0.000000  71.300000
0.001500  71.200000
0.000700  71.200000
0.000700  71.100000
-0.000800  71.100000
-0.002300  71.000000
-0.000800  70.900000
-0.001500  70.900000
0.000000  70.800000
0.003000  70.700000
0.005200  70.700000
0.003000  70.600000
0.000700  70.600000
0.000000  70.500000
-0.000800  70.400000
-0.000800  70.300000
0.000000  70.300000
-0.002300  70.200000
-0.004600  70.200000
-0.003800  70.100000
-0.004600  70.100000
-0.003800  70.000000
-0.003000  69.900000
-0.003000  69.900000
0.000000  69.800000
0.000000  69.700000
0.000000  69.700000
0.001500  69.600000
0.000700  69.600000
0.000700  69.500000
0.000700  69.400000
-0.000800  69.400000
-0.001500  69.300000
-0.000800  69.300000
-0.001500  69.200000
-0.000800  69.100000
0.001500  69.000000
0.003000  69.000000
0.004500  68.900000
0.004500  68.800000
0.003000  68.800000
0.003000  68.700000
0.003700  68.600000
0.001500  68.500000
-0.002300  68.500000
-0.001500  68.400000
0.000000  68.300000
0.001500  68.300000
0.000700  68.200000
-0.000800  68.100000
0.000700  68.000000
0.001500  67.900000
0.002200  67.900000
0.003000  67.800000
0.000700  67.800000
0.001500  67.600000
0.000700  67.600000
-0.001500  67.500000
-0.000800  67.500000
-0.004600  67.400000
-0.004600  67.300000
-0.005300  67.200000
-0.003000  67.100000
-0.002300  67.000000
-0.000800  67.000000
0.001500  66.900000
-0.000800  66.800000
0.000700  66.800000
0.004500  66.700000
0.007500  66.600000
0.008200  66.500000
0.010500  66.500000
0.010500  66.400000
0.007500  66.300000
0.005200  66.200000
0.004500  66.100000
0.004500  66.100000
0.004500  66.000000
0.003000  65.900000
0.001500  65.800000
-0.000800  65.700000
-0.000800  65.700000
-0.000800  65.600000
-0.003000  65.500000
-0.003000  65.500000
-0.004600  65.400000
-0.005300  65.300000
-0.005300  65.200000
-0.003800  65.200000
-0.003000  65.100000
-0.006000  65.000000
-0.006800  64.900000
-0.005300  64.800000
-0.003800  64.800000
-0.003000  64.700000
-0.000800  64.600000
0.000700  64.500000
0.000700  64.500000
0.000700  64.400000
0.001500  64.300000
0.003000  64.300000
0.000700  64.200000
-0.000800  64.100000
-0.002300  64.100000
-0.006000  64.000000
-0.006800  63.900000
-0.006800  63.900000
-0.003000  63.800000
-0.003000  63.700000
-0.004600  63.600000
-0.003800  63.600000
-0.003000  63.500000
-0.001500  63.400000
-0.001500  63.400000
0.000000  63.300000
-0.000800  63.200000
-0.000800  63.200000
-0.001500  63.100000
-0.001500  63.000000
-0.001500  63.000000
-0.002300  62.900000
-0.003000  62.900000
-0.000800  62.800000
0.000000  62.700000
-0.001500  62.700000
0.000000  62.600000
0.000700  62.500000
0.000700  62.500000
0.000000  62.400000
-0.000800  62.400000
-0.003000  62.300000
-0.002300  62.200000
-0.000800  62.200000
-0.000800  62.100000
0.000000  62.100000
0.001500  62.000000
0.003700  62.000000
0.004500  61.900000
0.004500  61.900000
0.003000  61.800000
0.002200  61.700000
0.002200  61.700000
-0.001500  61.600000
0.000700  61.600000
0.000700  61.600000
-0.000800  61.500000
-0.000800  61.400000
-0.003000  61.400000
-0.001500  61.300000
-0.001500  61.300000
-0.001500  61.200000
-0.000800  61.200000
-0.000800  61.100000
0.001500  61.100000
0.000700  61.000000
-0.000800  60.900000
0.000700  60.900000
0.001500  60.900000
-0.000800  60.800000
0.000700  60.700000
0.003000  60.700000
0.003000  60.700000
0.003000  60.600000
0.005200  60.600000
0.006700  60.500000
0.003000  60.400000
0.001500  60.400000
0.001500  60.300000
0.004500  60.300000
0.003700  60.300000
0.003000  60.200000
0.001500  60.200000
-0.000800  60.100000
0.000700  60.000000
-0.000800  60.000000
-0.000800  59.900000
-0.001500  59.900000
-0.001500  59.800000
-0.001500  59.800000
-0.001500  59.700000
-0.000800  59.600000
-0.000800  59.600000
0.000000  59.500000
-0.000800  59.400000
0.000700  59.400000
0.001500  59.300000
0.002200  59.300000
0.001500  59.200000
0.000000  59.100000
-0.001500  59.100000
-0.003800  59.000000
-0.001500  58.900000
-0.000800  58.900000
0.000700  58.900000
-0.000800  58.800000
-0.003000  58.700000
-0.000800  58.600000
-0.000800  58.600000
0.000700  58.500000
-0.000800  58.500000
-0.003000  58.400000
-0.004600  58.300000
-0.003000  58.300000
-0.001500  58.200000
0.000700  58.100000
0.003000  58.000000
0.003700  58.000000
0.003700  57.900000
0.004500  57.800000
0.003700  57.800000
0.001500  57.700000
0.002200  57.600000
0.004500  57.600000
0.006700  57.500000
0.005200  57.500000
0.006000  57.300000
0.006700  57.300000
0.002200  57.200000
0.004500  57.100000
0.005200  57.100000
0.005200  57.000000
0.003000  56.900000
0.000700  56.800000
-0.000800  56.800000
-0.004600  56.700000
-0.006000  56.600000
-0.006800  56.600000
-0.005300  56.500000
-0.002300  56.400000
-0.001500  56.300000
-0.000800  56.200000
-0.000800  56.200000
-0.002300  56.100000
-0.003000  56.000000
-0.001500  56.000000
-0.002300  55.800000
-0.001500  55.800000
0.000700  55.700000
0.000000  55.600000
0.000000  55.600000
-0.001500  55.500000
-0.003000  55.400000
-0.003000  55.300000
-0.002300  55.200000
-0.001500  55.100000
-0.003000  55.000000
-0.003000  55.000000
-0.002300  54.900000
-0.002300  54.800000
-0.003000  54.700000
-0.001500  54.600000
0.000000  54.500000
0.000700  54.500000
0.000700  54.400000
-0.000800  54.300000
0.000000  54.200000
0.000000  54.100000
0.001500  54.000000
0.001500  54.000000
0.001500  53.900000
-0.000800  53.800000
-0.001500  53.700000
-0.000800  53.600000
-0.000800  53.500000
-0.000800  53.400000
-0.003000  53.300000
-0.003000  53.300000
-0.000800  53.200000
-0.001500  53.100000
-0.004600  53.000000
-0.003000  52.900000
0.000700  52.800000
0.001500  52.700000
0.003000  52.600000
0.004500  52.600000
0.004500  52.400000
0.003000  52.400000
0.001500  52.300000
0.000700  52.200000
0.002200  52.100000
0.002200  52.000000
0.001500  51.900000
0.000700  51.800000
0.001500  51.700000
0.001500  51.700000
0.001500  51.600000
0.003000  51.500000
0.003000  51.400000
0.001500  51.300000
0.001500  51.300000
0.000700  51.200000
-0.003000  51.100000
-0.003000  51.000000
-0.001500  50.900000
-0.000800  50.800000
0.000700  50.700000
0.002200  50.600000
0.002200  50.500000
0.000700  50.400000
0.001500  50.400000
0.001500  50.300000
0.000700  50.200000
0.002200  50.100000
0.002200  50.000000
0.003000  49.900000
0.002200  49.800000
0.003000  49.700000
0.003700  49.600000
0.002200  49.500000
0.003700  49.400000
0.002200  49.300000
-0.001500  49.200000
-0.000800  49.100000
0.000700  49.000000
0.000000  49.000000
-0.000800  48.800000
-0.003000  48.800000
-0.002300  48.700000
-0.003000  48.600000
-0.004600  48.500000
-0.003000  48.400000
-0.002300  48.300000
-0.004600  48.200000
-0.006800  48.100000
-0.006800  48.000000
-0.005300  47.900000
-0.001500  47.800000
-0.000800  47.700000
-0.000800  47.600000
0.002200  47.600000
0.003700  47.400000
0.002200  47.300000
-0.000800  47.200000
0.000700  47.200000
0.000700  47.100000
0.000700  46.900000
-0.000800  46.900000
0.000700  46.800000
0.001500  46.700000
0.000000  46.600000
0.000700  46.500000
0.000700  46.400000
-0.000800  46.300000
-0.000800  46.200000
0.001500  46.100000
0.000700  46.000000
-0.000800  45.900000
-0.000800  45.900000
-0.000800  45.800000
0.001500  45.700000
0.000700  45.500000
0.000700  45.400000
0.001500  45.400000
0.003700  45.300000
0.003700  45.200000
0.003700  45.000000
0.003700  45.000000
0.004500  44.900000
0.005200  44.800000
0.004500  44.700000
0.003700  44.600000
0.002200  44.500000
0.001500  44.400000
-0.001500  44.300000
-0.003800  44.200000
-0.005300  44.100000
-0.005300  44.000000
-0.003000  43.900000
-0.003000  43.800000
-0.004600  43.700000
-0.005300  43.600000
-0.006800  43.500000
-0.005300  43.400000
-0.004600  43.300000
-0.000800  43.200000
-0.001500  43.100000
-0.000800  43.000000
0.001500  42.900000
0.000700  42.800000
0.001500  42.700000
0.000000  42.600000
-0.002300  42.500000
-0.002300  42.400000
-0.000800  42.300000
-0.000800  42.200000
-0.001500  42.000000
-0.003000  41.900000
-0.003000  41.800000
-0.002300  41.700000
-0.000800  41.600000
-0.001500  41.500000
-0.001500  41.400000
-0.000800  41.300000
-0.000800  41.200000
-0.000800  41.100000
-0.000800  40.900000
0.000000  40.900000
0.000700  40.800000
0.003000  40.700000
0.003700  40.600000
0.005200  40.500000
0.005200  40.400000
0.003700  40.300000
0.005200  40.200000
0.006700  40.100000
0.006700  40.000000
0.005200  39.900000
0.003700  39.800000
0.001500  39.700000
0.002200  39.600000
0.002200  39.500000
0.000700  39.400000
0.000700  39.300000
0.000000  39.100000
0.000700  39.100000
0.000000  38.900000
0.000700  38.900000
0.000000  38.800000
0.000700  38.700000
0.001500  38.600000
0.000700  38.500000
0.000000  38.400000
-0.002300  38.300000
-0.003000  38.200000
-0.004600  38.100000
-0.003000  38.000000
-0.002300  37.900000
-0.003000  37.800000
-0.001500  37.800000
-0.000800  37.700000
0.001500  37.500000
0.000000  37.400000
-0.001500  37.300000
-0.000800  37.300000
0.000700  37.200000
0.001500  37.000000
0.000700  37.000000
0.000000  36.900000
-0.000800  36.800000
-0.001500  36.700000
-0.001500  36.600000
0.000700  36.500000
0.000000  36.400000
0.000700  36.300000
0.001500  36.200000
0.000000  36.100000
0.000000  36.000000
-0.000800  35.900000
-0.001500  35.800000
-0.003800  35.700000
-0.004600  35.600000
-0.005300  35.500000
-0.003800  35.400000
0.000700  35.300000
-0.000800  35.200000
-0.000800  35.100000
-0.000800  35.100000
-0.000800  35.000000
0.000700  34.900000
0.001500  34.800000
0.003000  34.600000
0.000000  34.600000
-0.001500  34.500000
-0.001500  34.400000
0.000700  34.300000
0.003700  34.200000
0.002200  34.100000
0.000700  34.000000
0.000700  33.900000
0.000700  33.800000
-0.000800  33.700000
0.000700  33.600000
0.002200  33.500000
0.003000  33.400000
0.001500  33.300000
0.001500  33.200000
0.000700  33.200000
-0.002300  33.100000
-0.002300  33.000000
-0.003000  32.900000
-0.002300  32.800000
-0.005300  32.700000
-0.004600  32.600000
-0.001500  32.500000
0.001500  32.400000
0.003000  32.400000
0.002200  32.300000
0.003000  32.200000
0.002200  32.100000
0.003000  32.000000
0.003700  31.900000
0.004500  31.800000
0.003700  31.700000
0.003000  31.600000
0.003000  31.500000
0.000700  31.400000
0.002200  31.400000
0.002200  31.300000
0.004500  31.200000
0.003000  31.100000
0.000700  31.000000
0.001500  30.900000
0.000000  30.800000
0.001500  30.700000
0.002200  30.600000
0.000700  30.600000
-0.001500  30.500000
-0.000800  30.400000
0.000700  30.300000
0.001500  30.200000
0.001500  30.100000
0.000700  30.000000
-0.001500  29.900000
-0.003800  29.800000
-0.003000  29.700000
-0.004600  29.600000
-0.001500  29.600000
0.000700  29.500000
0.000700  29.300000
-0.000800  29.200000
-0.003800  29.200000
-0.003800  29.100000
-0.003800  29.000000
-0.003000  28.800000
-0.000800  28.800000
0.000700  28.700000
0.000700  28.600000
0.000000  28.500000
0.000700  28.300000
0.000000  28.300000
-0.003000  28.200000
-0.000800  28.100000
-0.002300  28.000000
-0.003000  27.900000
-0.003000  27.800000
-0.003000  27.600000
-0.001500  27.600000
-0.002300  27.500000
-0.001500  27.400000
-0.001500  27.300000
-0.000800  27.200000
-0.000800  27.100000
-0.001500  27.000000
-0.003000  27.000000
-0.001500  26.900000
-0.001500  26.700000
-0.003000  26.600000
-0.003000  26.500000
-0.004600  26.500000
-0.003800  26.400000
-0.003000  26.300000
-0.002300  26.200000
-0.000800  26.100000
-0.001500  26.000000
-0.002300  25.900000
-0.001500  25.800000
-0.000800  25.700000
0.000000  25.600000
0.003000  25.600000
0.003000  25.500000
0.002200  25.400000
0.000700  25.300000
-0.003000  25.200000
-0.001500  25.200000
-0.000800  25.100000
-0.001500  25.000000
0.000700  24.900000
-0.000800  24.800000
0.000000  24.700000
-0.001500  24.600000
-0.003000  24.500000
-0.003800  24.500000
-0.004600  24.400000
-0.003000  24.300000
-0.000800  24.200000
0.000000  24.100000
0.001500  24.000000
0.002200  23.900000
0.003000  23.800000
0.001500  23.800000
-0.002300  23.700000
-0.004600  23.600000
-0.006800  23.500000
-0.008300  23.400000
-0.005300  23.300000
-0.002300  23.200000
-0.000800  23.100000
-0.002300  23.000000
-0.000800  22.900000
0.000700  22.900000
0.000700  22.800000
0.000700  22.700000
-0.000800  22.600000
-0.001500  22.500000
-0.001500  22.400000
-0.002300  22.300000
-0.001500  22.200000
0.000700  22.100000
-0.001500  22.000000
-0.004600  22.000000
-0.003000  21.900000
0.001500  21.800000
0.003000  21.700000
0.003700  21.600000
0.003700  21.500000
0.004500  21.500000
0.003700  21.400000
0.000700  21.300000
0.000000  21.200000
0.001500  21.100000
0.002200  21.100000
0.006700  21.000000
0.005200  20.900000
0.005200  20.800000
0.009000  20.700000
0.006000  20.600000
0.003700  20.600000
0.002200  20.500000
0.003000  20.400000
0.003700  20.300000
0.004500  20.200000
0.006700  20.200000
0.006000  20.100000
0.008200  20.000000
0.006700  19.900000
0.003700  19.800000
0.003700  19.800000
0.003000  19.700000
0.004500  19.600000
0.006700  19.500000
0.006700  19.400000
0.006700  19.300000
0.005200  19.300000
0.002200  19.200000
-0.001500  19.100000
-0.003800  19.000000
-0.003000  18.900000
-0.002300  18.900000
-0.003000  18.800000
-0.001500  18.800000
0.000000  18.700000
-0.003000  18.600000
-0.003800  18.500000
-0.002300  18.400000
-0.000800  18.400000
-0.001500  18.300000
-0.004600  18.200000
-0.001500  18.200000
-0.000800  18.100000
-0.000800  18.000000
0.001500  18.000000
0.000000  17.900000
0.002200  17.800000
0.003000  17.700000
0.001500  17.700000
0.003000  17.500000
0.001500  17.500000
-0.001500  17.500000
-0.001500  17.400000
-0.003000  17.300000
-0.000800  17.200000
0.001500  17.200000
0.003000  17.100000
0.006700  17.000000
0.004500  17.000000
0.001500  16.900000
0.000000  16.800000
-0.000800  16.800000
-0.001500  16.700000
-0.004600  16.600000
-0.005300  16.600000
-0.007500  16.500000
-0.001500  16.500000
0.003700  16.400000
0.005200  16.300000
0.004500  16.200000
0.001500  16.200000
0.000000  16.100000
-0.001500  16.100000
-0.001500  16.000000
-0.000800  15.900000
0.000700  15.900000
0.000700  15.800000
-0.001500  15.800000
-0.003000  15.700000
-0.003000  15.700000
0.000700  15.600000
0.006700  15.500000
0.009700  15.500000
0.006700  15.400000
0.003700  15.300000
-0.000800  15.300000
-0.006800  15.300000
-0.005300  15.200000
-0.001500  15.100000
-0.002300  15.000000
-0.004600  15.000000
-0.000800  15.000000
0.003000  14.900000
0.000000  14.800000
-0.000800  14.800000
-0.004600  14.800000
-0.004600  14.700000
-0.003000  14.700000
-0.006000  14.600000
-0.004600  14.500000
-0.003000  14.500000
0.000700  14.400000
0.001500  14.400000
0.000700  14.400000
0.000000  14.300000
-0.001500  14.300000
0.000000  14.200000
0.001500  14.100000
0.000700  14.100000
0.000000  14.000000
0.000700  14.000000
0.003700  13.900000
0.003000  13.900000
0.002200  13.900000
0.003700  13.800000
0.003000  13.800000
0.003000  13.700000
0.003000  13.700000
0.001500  13.600000
0.000700  13.600000
-0.002300  13.500000
-0.003800  13.500000
-0.003800  13.500000
-0.003800  13.400000
-0.003000  13.400000
-0.003000  13.300000
-0.001500  13.300000
-0.003000  13.200000
-0.000800  13.200000
0.002200  13.100000
0.001500  13.100000
0.001500  13.000000
0.000700  13.000000
-0.001500  13.000000
-0.001500  13.000000
-0.001500  12.900000
0.000700  12.900000
0.004500  12.800000
0.004500  12.800000
0.003700  12.700000
0.001500  12.700000
0.001500  12.700000
0.002200  12.600000
0.006000  12.600000
0.006000  12.600000
0.004500  12.500000
0.002200  12.500000
0.000700  12.500000
-0.001500  12.400000
-0.009100  12.300000
-0.012000  12.300000
-0.009100  12.300000
-0.003000  12.300000
0.001500  12.200000
-0.001500  12.200000
0.000000  12.100000
0.003000  12.100000
0.005200  12.100000
0.005200  12.100000
0.000700  12.000000
0.002200  12.000000
0.000700  11.900000
-0.001500  11.900000
-0.002300  11.900000
-0.003800  11.800000
-0.003800  11.800000
-0.002300  11.700000
0.000700  11.700000
-0.000800  11.700000
-0.001500  11.600000
-0.003000  11.600000
-0.004600  11.600000
-0.005300  11.600000
-0.006800  11.600000
-0.004600  11.500000
-0.003000  11.500000
-0.000800  11.500000
0.001500  11.400000
0.002200  11.400000
0.004500  11.400000
0.005200  11.300000
0.006000  11.300000
0.007500  11.300000
0.006700  11.300000
0.005200  11.200000
0.001500  11.200000
0.001500  11.200000
0.003700  11.200000
0.006000  11.200000
0.004500  11.100000
0.000700  11.100000
-0.001500  11.100000
-0.003000  11.100000
0.000700  11.100000
0.005200  11.100000
0.006000  11.000000
0.001500  11.000000
-0.003800  11.000000
-0.005300  11.000000
-0.006800  11.000000
-0.003000  11.000000
-0.000800  11.000000
-0.000800  11.000000
-0.000800  11.000000
0.000700  10.900000
0.002200  10.900000
0.000000  10.900000
-0.001500  10.900000
-0.003000  10.900000
-0.003000  10.800000
-0.003800  10.800000
0.002200  10.800000
0.003700  10.800000
0.000700  10.800000
0.001500  10.800000
0.001500  10.800000
0.000000  10.800000
-0.003000  10.800000
-0.003000  10.800000
-0.003800  10.800000
-0.003800  10.800000
-0.001500  10.800000
0.000700  10.800000
0.003700  10.800000
0.005200  10.800000
0.005200  10.800000
0.001500  10.700000
-0.003000  10.700000
-0.004600  10.700000
-0.006000  10.700000
-0.003800  10.700000
-0.004600  10.700000
-0.002300  10.700000
0.003000  10.700000
0.004500  10.700000
0.000700  10.700000
-0.000800  10.700000
-0.002300  10.700000
-0.004600  10.700000
-0.002300  10.700000
-0.002300  10.700000
-0.002300  10.700000
0.000700  10.700000
0.003000  10.700000
0.005200  10.700000
0.005200  10.700000
0.004500  10.700000
0.004500  10.700000
0.003700  10.700000
0.003700  10.700000
0.000000  10.700000
-0.002300  10.700000
-0.002300  10.700000
-0.000800  10.700000
-0.000800  10.700000
-0.002300  10.700000
0.000700  10.700000
0.002200  10.600000
0.001500  10.600000
0.001500  10.600000
0.001500  10.600000
-0.000800  10.600000
-0.003000  10.600000
-0.003000  10.600000
-0.004600  10.600000
-0.004600  10.600000
-0.004600  10.600000
-0.003000  10.500000
0.001500  10.500000
0.004500  10.500000
0.003000  10.500000
0.004500  10.500000
0.003000  10.500000
0.000700  10.500000
-0.000800  10.400000
-0.002300  10.400000
-0.002300  10.400000
-0.003800  10.400000
-0.005300  10.400000
-0.005300  10.400000
-0.006000  10.400000
-0.002300  10.300000
0.000000  10.300000
0.000000  10.300000
0.001500  10.300000
-0.000800  10.300000
0.000000  10.300000
0.000700  10.300000
0.000700  10.300000
0.003000  10.200000
0.000000  10.200000
0.001500  10.200000
0.003700  10.200000
0.003000  10.200000
0.003000  10.200000
0.003700  10.200000
0.004500  10.200000
0.003700  10.200000
0.003000  10.100000
0.000700  10.100000
-0.000800  10.100000
-0.000800  10.100000
-0.000800  10.100000
0.002200  10.100000
0.005200  10.000000
0.003000  10.000000
-0.003000  10.000000
-0.001500  10.000000
-0.001500  10.000000
-0.002300  9.900000
-0.004600  9.900000
-0.003800  9.900000
-0.005300  9.900000
-0.004600  9.900000
-0.000800  9.900000
0.000700  9.900000
0.003000  9.900000
0.004500  9.900000
0.003700  9.900000
-0.001500  9.800000
-0.003000  9.800000
-0.001500  9.800000
-0.003000  9.800000
-0.001500  9.800000
0.000000  9.800000
-0.001500  9.700000
-0.003000  9.700000
-0.004600  9.700000
-0.003000  9.700000
-0.003000  9.600000
-0.003800  9.600000
-0.003000  9.600000
-0.001500  9.600000
0.001500  9.600000
0.004500  9.600000
0.003000  9.600000
0.003000  9.600000
0.004500  9.600000
0.007500  9.600000
0.006700  9.600000
0.007500  9.600000
0.005200  9.600000
0.000000  9.500000
-0.000800  9.500000
-0.003000  9.500000
-0.001500  9.500000
0.001500  9.500000
0.001500  9.500000
0.000700  9.500000
0.000700  9.400000
-0.000800  9.400000
-0.003000  9.400000
-0.003000  9.400000
-0.003000  9.400000
-0.005300  9.400000
-0.003800  9.400000
-0.000800  9.400000
0.000700  9.400000
0.001500  9.400000
0.002200  9.400000
0.003000  9.400000
0.003700  9.400000
0.004500  9.400000
0.002200  9.400000
0.001500  9.300000
0.004500  9.300000
0.001500  9.300000
0.001500  9.300000
0.001500  9.300000
-0.000800  9.200000
-0.003800  9.200000
-0.004600  9.200000
-0.004600  9.200000
-0.005300  9.200000
-0.003000  9.200000
-0.003000  9.200000
-0.008300  9.200000
-0.007500  9.200000
-0.005300  9.100000
-0.003000  9.100000
-0.002300  9.100000
-0.003000  9.100000
0.000700  9.100000
-0.000800  9.100000
0.000000  9.000000
0.001500  9.000000
0.004500  9.000000
0.007500  9.000000
0.006700  9.000000
0.006000  9.000000
0.003700  9.000000
0.005200  9.000000
0.005200  9.000000
0.003000  9.000000
0.000700  8.900000
-0.001500  8.900000
-0.004600  8.900000
-0.004600  8.900000
-0.002300  8.900000
-0.000800  8.800000
0.002200  8.800000
0.005200  8.800000
0.006700  8.800000
0.003700  8.800000
0.001500  8.800000
-0.001500  8.700000
-0.005300  8.700000
-0.003800  8.700000
-0.004600  8.700000
-0.001500  8.600000
-0.000800  8.600000
-0.003000  8.600000
-0.003800  8.600000
-0.005300  8.600000
-0.007500  8.600000
-0.003000  8.600000
0.000000  8.600000
-0.000800  8.600000
0.004500  8.500000
0.006000  8.500000
0.005200  8.500000
0.006000  8.500000
0.003000  8.500000
-0.000800  8.500000
-0.001500  8.500000
-0.003000  8.500000
-0.003800  8.500000
-0.001500  8.500000
0.000700  8.400000
0.002200  8.400000
0.004500  8.400000
0.001500  8.400000
0.000000  8.400000
0.003000  8.400000
0.009000  8.300000
0.009000  8.300000
0.009000  8.300000
0.009000  8.300000
0.006000  8.300000
0.004500  8.300000
-0.001500  8.300000
-0.006800  8.200000
-0.003800  8.200000
0.000000  8.200000
0.001500  8.200000
0.002200  8.200000
0.000700  8.200000
0.000700  8.200000
0.001500  8.100000
0.003000  8.100000
-0.001500  8.100000
-0.004600  8.100000
-0.004600  8.100000
-0.005300  8.100000
-0.003000  8.100000
-0.003000  8.100000
-0.002300  8.100000
-0.002300  8.100000
-0.004600  8.000000
-0.005300  8.000000
-0.006000  8.000000
0.000000  8.000000
0.000700  8.000000
0.001500  8.000000
0.003700  7.900000
0.003000  7.900000
0.003000  7.900000
0.002200  7.900000
0.001500  7.900000
-0.003800  7.800000
-0.005300  7.800000
-0.005300  7.800000
-0.004600  7.800000
-0.001500  7.800000
-0.002300  7.800000
-0.001500  7.800000
-0.003800  7.700000
-0.001500  7.700000
-0.004600  7.700000
-0.005300  7.700000
-0.000800  7.700000
-0.001500  7.600000
-0.000800  7.600000
0.000000  7.600000
-0.000800  7.600000
-0.000800  7.600000
0.000700  7.600000
0.000700  7.600000
0.000700  7.500000
0.003000  7.500000
0.006000  7.500000
0.007500  7.500000
0.006700  7.500000
0.004500  7.400000
0.001500  7.400000
0.000000  7.400000
-0.001500  7.400000
-0.001500  7.400000
-0.000800  7.300000
-0.001500  7.300000
-0.003000  7.300000
-0.000800  7.300000
0.003700  7.300000
0.003000  7.200000
0.000000  7.200000
0.000700  7.200000
0.002200  7.200000
0.003000  7.200000
0.003000  7.200000
0.003000  7.100000
0.003700  7.100000
0.003700  7.100000
0.002200  7.100000
-0.001500  7.100000
0.000000  7.100000
0.004500  7.100000
0.004500  7.100000
0.005200  7.000000
0.004500  7.000000
0.002200  7.000000
0.002200  7.000000
0.003000  7.000000
-0.000800  6.900000
-0.004600  6.900000
-0.001500  6.900000
-0.000800  6.900000
-0.003000  6.900000
-0.003800  6.900000
-0.001500  6.800000
0.000000  6.800000
0.000000  6.800000
0.001500  6.800000
0.002200  6.800000
-0.000800  6.800000
-0.000800  6.700000
-0.000800  6.700000
-0.003800  6.700000
-0.006800  6.700000
-0.006000  6.700000
-0.004600  6.700000
-0.001500  6.700000
-0.001500  6.700000
-0.002300  6.600000
-0.003000  6.600000
-0.004600  6.600000
-0.003000  6.600000
-0.003000  6.600000
-0.003000  6.600000
-0.004600  6.500000
-0.005300  6.500000
-0.004600  6.500000
-0.000800  6.500000
0.001500  6.500000
0.002200  6.500000
0.003000  6.500000
0.000700  6.400000
0.000000  6.400000
0.001500  6.400000
0.001500  6.400000
0.001500  6.400000
0.000000  6.400000
-0.004600  6.400000
-0.005300  6.400000
-0.000800  6.400000
0.000700  6.300000
-0.003000  6.300000
0.000000  6.300000
0.004500  6.300000
0.004500  6.300000
0.003000  6.300000
0.001500  6.300000
0.000000  6.300000
0.000700  6.300000
0.001500  6.300000
0.000700  6.200000
-0.000800  6.200000
0.001500  6.200000
0.002200  6.200000
0.003000  6.200000
0.003700  6.100000
0.004500  6.100000
0.008200  6.100000
0.010500  6.100000
0.009000  6.100000
0.005200  6.100000
0.003000  6.000000
0.001500  6.000000
-0.000800  6.000000
-0.003000  6.000000
-0.005300  5.900000
-0.006800  5.900000
-0.005300  5.900000
-0.003000  5.900000
-0.001500  5.900000
-0.003800  5.900000
-0.006800  5.900000
-0.006800  5.900000
-0.005300  5.900000
-0.003800  5.900000
0.000000  5.900000
0.005200  5.900000
0.005200  5.900000
0.003000  5.900000
0.003000  5.900000
-0.000800  5.900000
-0.004600  5.900000
-0.009100  5.800000
-0.006000  5.800000
0.000700  5.800000
0.003700  5.800000
0.003700  5.800000
0.002200  5.800000
0.001500  5.800000
0.000000  5.800000
-0.000800  5.800000
-0.002300  5.800000
-0.000800  5.800000
0.000700  5.800000
0.001500  5.800000
0.005200  5.700000
0.006700  5.700000
0.004500  5.700000
0.000700  5.700000
0.001500  5.700000
0.001500  5.700000
-0.000800  5.700000
0.000000  5.700000
0.000700  5.600000
-0.003000  5.600000
-0.001500  5.600000
0.001500  5.600000
0.003000  5.600000
0.002200  5.600000
0.003000  5.600000
0.000700  5.600000
-0.003800  5.600000
-0.003000  5.600000
-0.001500  5.500000
0.002200  5.500000
0.004500  5.500000
0.003700  5.500000
0.006000  5.500000
0.004500  5.500000
0.004500  5.500000
0.001500  5.500000
-0.000800  5.500000
-0.003800  5.500000
-0.005300  5.400000
-0.000800  5.400000
0.000000  5.400000
-0.003000  5.400000
-0.001500  5.400000
-0.000800  5.400000
-0.001500  5.400000
0.002200  5.400000
0.006700  5.400000
0.005200  5.400000
0.003000  5.400000
-0.001500  5.400000
-0.008300  5.400000
-0.009100  5.400000
-0.006800  5.400000
-0.003800  5.400000
-0.003800  5.400000
-0.004600  5.300000
-0.003800  5.300000
-0.003000  5.300000
-0.001500  5.300000
-0.000800  5.300000
-0.001500  5.300000
-0.000800  5.300000
0.000700  5.300000
0.001500  5.300000
0.001500  5.300000
0.000700  5.300000
0.000000  5.300000
-0.001500  5.300000
-0.003800  5.300000
-0.005300  5.300000
-0.003000  5.300000
0.000000  5.300000
0.003700  5.300000
0.006700  5.300000
0.006700  5.300000
0.007500  5.300000
0.006000  5.300000
0.009000  5.300000
0.010500  5.300000
0.008200  5.300000
0.005200  5.200000
0.002200  5.200000
0.000700  5.200000
0.003000  5.200000
0.006000  5.200000
0.004500  5.200000
-0.000800  5.200000
-0.000800  5.200000
-0.000800  5.200000
-0.003000  5.200000
-0.001500  5.200000
-0.000800  5.200000
0.000700  5.200000
-0.000800  5.200000
-0.004600  5.200000
-0.006000  5.200000
-0.006800  5.200000
-0.004600  5.200000
-0.001500  5.200000
-0.000800  5.200000
0.000000  5.100000
-0.002300  5.100000
-0.002300  5.100000
0.000000  5.100000
-0.001500  5.100000
-0.001500  5.100000
-0.000800  5.100000
-0.000800  5.100000
-0.000800  5.100000
0.003000  5.100000
0.003000  5.100000
0.000700  5.100000
0.000700  5.100000
0.000700  5.100000
-0.000800  5.100000
-0.003000  5.100000
-0.004600  5.100000
-0.006800  5.100000
-0.005300  5.100000
-0.000800  5.100000
0.001500  5.000000
0.002200  5.000000
0.001500  5.000000
0.000700  5.000000
0.003700  5.000000
0.005200  5.000000
0.000700  5.000000
-0.003800  5.000000
-0.005300  5.000000
-0.001500  5.000000
-0.000800  5.000000
-0.003000  5.000000
-0.005300  5.000000
-0.006000  5.000000
-0.006800  5.000000
-0.006000  5.000000
-0.004600  5.000000
-0.005300  5.000000
-0.004600  5.000000
-0.000800  5.000000
0.003000  5.000000
0.004500  5.000000
0.004500  5.000000
0.005200  5.000000
0.004500  5.000000
0.003000  5.000000
0.000700  5.000000
-0.001500  5.000000
-0.001500  5.000000
-0.000800  5.000000
0.003000  5.000000
0.005200  5.000000
0.006700  5.000000
0.006700  5.000000
0.005200  5.000000
0.005200  5.000000
0.003000  5.000000
0.001500  5.000000
0.003000  5.000000
0.003700  5.000000
0.001500  5.000000
-0.001500  5.000000
-0.000800  5.000000
-0.001500  5.000000
-0.000800  5.000000
-0.000800  5.000000
-0.003000  5.000000
-0.001500  5.000000
-0.001500  5.000000
-0.000800  5.000000
-0.000800  5.000000
0.000700  5.000000
0.001500  5.000000
0.000000  5.000000
-0.004600  5.000000
-0.005300  5.000000
-0.002300  5.000000
-0.002300  5.000000
-0.001500  5.000000
-0.000800  5.000000
-0.000800  5.000000
0.000700  5.000000
0.000000  5.000000
-0.000800  5.000000
0.002200  5.000000
0.005200  5.000000
0.002200  5.000000
-0.001500  5.000000
-0.001500  5.000000
-0.001500  5.000000
-0.000800  5.000000
0.000000  5.000000
0.000000  5.000000
0.003000  5.000000
0.001500  5.000000
0.000000  5.000000
0.002200  5.000000
0.008200  5.000000
0.012000  5.000000
0.012700  5.000000
0.008200  5.000000
0.000000  5.000000
-0.003000  5.000000
-0.004600  5.000000
-0.003000  5.000000
-0.005300  5.000000
-0.004600  5.000000
-0.005300  5.000000
-0.005300  5.000000
-0.001500  5.000000
-0.000800  5.100000
0.000700  5.100000
-0.000800  5.100000
-0.001500  5.100000
0.000700  5.100000
0.001500  5.100000
0.000000  5.100000
0.000000  5.100000
0.000700  5.100000
0.000700  5.100000
-0.003000  5.100000
-0.005300  5.100000
-0.004600  5.100000
-0.005300  5.100000
-0.003000  5.200000
-0.000800  5.200000
0.003000  5.200000
0.006000  5.200000
0.007500  5.200000
0.006000  5.200000
0.004500  5.200000
0.005200  5.200000
0.006700  5.200000
0.006700  5.200000
0.003700  5.200000
0.004500  5.200000
0.003000  5.200000
-0.000800  5.300000
-0.004600  5.300000
-0.003800  5.300000
-0.003000  5.300000
-0.004600  5.300000
-0.005300  5.300000
-0.006000  5.300000
-0.003800  5.300000
-0.002300  5.300000
-0.001500  5.300000
-0.005300  5.300000
-0.005300  5.300000
0.003000  5.300000
0.006700  5.300000
0.006700  5.300000
0.003000  5.300000
0.000000  5.300000
-0.004600  5.300000
-0.008300  5.300000
-0.005300  5.300000
-0.003000  5.300000
-0.000800  5.300000
0.000700  5.300000
-0.000800  5.300000
0.000700  5.300000
0.001500  5.300000
0.000000  5.300000
0.003000  5.300000
0.004500  5.300000
0.004500  5.300000
0.000700  5.300000
-0.000800  5.300000
0.000000  5.300000
0.000700  5.300000
0.000000  5.300000
0.000700  5.300000
0.004500  5.300000
0.007500  5.300000
0.008200  5.300000
0.005200  5.300000
0.003000  5.300000
-0.003800  5.300000
-0.008300  5.300000
-0.009100  5.300000
-0.009100  5.300000
-0.003800  5.300000
-0.000800  5.300000
-0.001500  5.300000
-0.004600  5.300000
-0.008300  5.300000
-0.008300  5.300000
-0.006800  5.300000
-0.004600  5.300000
-0.001500  5.300000
-0.000800  5.300000
0.001500  5.300000
0.003700  5.300000
0.006700  5.300000
0.008200  5.300000
0.008200  5.300000
0.009000  5.300000
0.003700  5.300000
0.001500  5.300000
-0.000800  5.300000
-0.002300  5.300000
-0.003800  5.300000
-0.003000  5.300000
0.000000  5.300000
-0.000800  5.300000
-0.002300  5.300000
-0.006000  5.300000
-0.002300  5.300000
0.006000  5.300000
0.010500  5.300000
0.010500  5.300000
0.005200  5.300000
0.002200  5.300000
0.003000  5.300000
0.006000  5.300000
0.005200  5.300000
0.000700  5.300000
-0.000800  5.300000
-0.001500  5.300000
-0.006800  5.300000
-0.004600  5.300000
-0.004600  5.300000
-0.006800  5.300000
-0.007500  5.300000
-0.005300  5.300000
-0.001500  5.300000
-0.001500  5.300000
-0.003000  5.300000
-0.003000  5.300000
-0.003000  5.400000
-0.001500  5.400000
0.001500  5.400000
0.000700  5.400000
0.000700  5.400000
0.005200  5.400000
0.010500  5.400000
0.006700  5.400000
0.000700  5.400000
0.003000  5.400000
0.001500  5.400000
-0.001500  5.400000
-0.003000  5.400000
0.000700  5.400000
0.000700  5.400000
0.000000  5.400000
-0.003000  5.400000
0.000000  5.400000
0.003000  5.400000
0.000700  5.400000
-0.000800  5.400000
-0.001500  5.400000
-0.000800  5.400000
-0.001500  5.400000
-0.002300  5.400000
-0.000800  5.400000
0.000700  5.400000
-0.001500  5.400000
-0.001500  5.400000
0.000700  5.400000
0.003700  5.400000
0.001500  5.400000
-0.003800  5.400000
-0.006000  5.400000
-0.008300  5.400000
-0.007500  5.400000
0.000700  5.400000
0.005200  5.400000
0.005200  5.400000
0.003700  5.400000
-0.001500  5.400000
-0.004600  5.400000
-0.003000  5.400000
-0.001500  5.400000
0.000700  5.400000
0.003000  5.400000
0.001500  5.400000
-0.000800  5.400000
0.000000  5.400000
0.000000  5.400000
0.000700  5.400000
0.002200  5.400000
0.004500  5.400000
0.005200  5.400000
0.008200  5.400000
0.008200  5.400000
0.004500  5.400000
0.003700  5.400000
0.003000  5.400000
0.001500  5.400000
-0.001500  5.500000
-0.004600  5.500000
-0.004600  5.500000
-0.003000  5.500000
-0.002300  5.500000
-0.003000  5.500000
-0.001500  5.500000
-0.000800  5.500000
-0.000800  5.500000
-0.001500  5.500000
0.000700  5.500000
0.001500  5.500000
0.001500  5.500000
0.001500  5.500000
0.001500  5.500000
-0.000800  5.500000
-0.003800  5.500000
-0.003800  5.500000
-0.002300  5.500000
-0.000800  5.500000
-0.000800  5.500000
0.002200  5.500000
0.003000  5.500000
0.003700  5.500000
0.002200  5.500000
0.001500  5.600000
0.002200  5.600000
-0.003800  5.600000
-0.008300  5.600000
-0.005300  5.600000
0.001500  5.600000
0.008200  5.600000
0.008200  5.600000
0.003000  5.600000
-0.000800  5.600000
-0.004600  5.600000
-0.002300  5.600000
-0.003000  5.600000
0.001500  5.600000
0.006000  5.600000
-0.000800  5.600000
-0.004600  5.600000
-0.006000  5.600000
-0.006800  5.600000
-0.005300  5.600000
-0.001500  5.600000
0.000000  5.600000
-0.004600  5.600000
-0.006800  5.600000
-0.001500  5.600000
0.004500  5.600000
0.007500  5.600000
0.004500  5.600000
0.001500  5.600000
0.004500  5.600000
0.000700  5.600000
-0.001500  5.600000
-0.005300  5.600000
-0.008300  5.600000
-0.002300  5.600000
0.001500  5.600000
0.004500  5.600000
0.005200  5.600000
0.003700  5.600000
0.000700  5.600000
-0.002300  5.600000
-0.003000  5.600000
-0.006800  5.600000
-0.005300  5.600000
0.000000  5.600000
0.004500  5.600000
0.003700  5.600000
0.000700  5.600000
-0.000800  5.600000
0.000000  5.600000
0.001500  5.600000
0.000700  5.600000
0.000000  5.600000
0.003000  5.600000
0.003000  5.600000
0.000700  5.600000
0.001500  5.600000
0.000700  5.600000
-0.000800  5.600000
-0.000800  5.600000
0.000000  5.600000
0.002200  5.600000
0.003000  5.600000
0.005200  5.600000
0.003000  5.600000
-0.000800  5.600000
-0.001500  5.600000
0.000000  5.600000
0.000000  5.600000
-0.000800  5.600000
-0.000800  5.600000
0.000000  5.600000
0.000700  5.600000
-0.000800  5.600000
-0.000800  5.600000
0.000700  5.600000
-0.000800  5.600000
-0.004600  5.600000
-0.005300  5.600000
-0.005300  5.600000
-0.004600  5.700000
-0.001500  5.700000
0.000000  5.700000
0.000000  5.700000
-0.001500  5.700000
-0.003000  5.700000
-0.001500  5.700000
0.001500  5.700000
0.001500  5.700000
0.000000  5.700000
-0.001500  5.700000
0.000700  5.700000
0.001500  5.700000
0.000700  5.700000
0.000000  5.700000
-0.001500  5.700000
-0.002300  5.700000
0.003000  5.700000
0.006700  5.700000
0.008200  5.700000
0.006700  5.800000
0.005200  5.800000
0.003000  5.800000
-0.000800  5.800000
0.000700  5.800000
0.001500  5.800000
0.001500  5.800000
0.002200  5.800000
0.000700  5.800000
-0.003000  5.800000
-0.004600  5.800000
-0.001500  5.800000
-0.000800  5.800000
0.000700  5.800000
0.000700  5.800000
0.000000  5.800000
0.000700  5.800000
-0.000800  5.800000
-0.003000  5.800000
-0.002300  5.800000
-0.003800  5.800000
-0.003000  5.800000
-0.001500  5.800000
0.000700  5.800000
0.002200  5.800000
0.003700  5.800000
0.002200  5.800000
0.000000  5.800000
0.000000  5.800000
-0.001500  5.800000
-0.001500  5.800000
-0.003000  5.800000
-0.005300  5.800000
-0.008300  5.800000
-0.006800  5.800000
-0.004600  5.800000
-0.003000  5.800000
-0.000800  5.800000
0.001500  5.800000
0.006000  5.800000
0.008200  5.800000
0.008200  5.800000
0.007500  5.800000
0.007500  5.800000
0.007500  5.800000
0.003000  5.800000
0.001500  5.800000
0.001500  5.800000
0.000700  5.800000
0.002200  5.800000
0.000700  5.800000
-0.000800  5.800000
0.000000  5.800000
0.004500  5.800000
0.010500  5.800000
0.008200  5.800000
0.004500  5.800000
0.001500  5.800000
-0.003000  5.800000
-0.005300  5.800000
-0.005300  5.900000
-0.003000  5.900000
-0.000800  5.900000
-0.000800  5.900000
-0.004600  5.900000
-0.006800  5.900000
-0.006800  5.900000
-0.007500  5.900000
-0.005300  5.900000
-0.000800  5.900000
0.005200  5.900000
0.006000  5.900000
0.003700  5.900000
0.000000  5.900000
-0.003000  5.900000
-0.003800  5.900000
-0.001500  5.900000
-0.000800  5.900000
-0.003800  5.900000
-0.004600  5.900000
-0.004600  5.900000
-0.006800  5.900000
-0.004600  5.900000
-0.001500  5.900000
-0.001500  5.900000
-0.000800  5.900000
0.000000  5.900000
0.001500  5.900000
0.000700  5.900000
0.000700  5.900000
0.002200  5.900000
0.003000  5.900000
0.003700  5.900000
0.003000  5.900000
0.000700  5.900000
0.000700  5.900000
0.001500  5.900000
0.003000  5.900000
0.003700  5.900000
0.004500  5.900000
0.003000  5.900000
0.003000  5.900000
0.000700  5.900000
-0.000800  5.900000
-0.000800  5.900000
-0.001500  5.900000
-0.001500  5.900000
-0.001500  5.900000
-0.002300  5.900000
-0.003000  5.900000
-0.000800  6.000000
-0.000800  6.000000
-0.000800  6.000000
0.000700  6.000000
0.001500  6.000000
-0.000800  6.000000
-0.002300  6.000000
-0.002300  6.000000
-0.002300  6.000000
-0.004600  6.000000
-0.003800  6.000000
0.000000  6.000000
0.001500  6.000000
0.002200  6.000000
0.003000  6.000000
0.001500  6.000000
0.000700  6.000000
-0.000800  6.000000
-0.001500  6.000000
-0.001500  6.000000
-0.001500  6.100000
-0.001500  6.100000
0.000000  6.100000
0.000700  6.100000
0.001500  6.100000
-0.001500  6.100000
-0.001500  6.100000
0.000000  6.100000
0.001500  6.100000
0.004500  6.100000
0.003700  6.100000
0.001500  6.100000
0.000700  6.100000
0.000000  6.100000
0.000700  6.100000
0.003000  6.100000
0.003000  6.100000
0.002200  6.100000
0.003000  6.100000
0.003000  6.100000
0.001500  6.100000
0.003700  6.100000
0.003000  6.100000
-0.002300  6.100000
-0.001500  6.100000
0.000000  6.200000
-0.000800  6.200000
-0.000800  6.200000
0.001500  6.200000
0.001500  6.200000
0.000700  6.200000
0.000700  6.200000
0.000700  6.200000
0.003000  6.200000
0.003700  6.200000
0.002200  6.200000
0.002200  6.200000
0.000700  6.200000
0.000700  6.200000
0.000700  6.200000
-0.001500  6.200000
-0.003000  6.200000
-0.003000  6.200000
-0.001500  6.200000
-0.000800  6.200000
-0.000800  6.200000
-0.003000  6.200000
-0.001500  6.200000
0.003000  6.200000
0.006700  6.200000
0.003000  6.200000
-0.000800  6.200000
-0.003000  6.200000
-0.004600  6.200000
-0.001500  6.200000
-0.003000  6.200000
-0.004600  6.200000
-0.004600  6.200000
-0.005300  6.200000
-0.003800  6.200000
-0.000800  6.300000
0.001500  6.300000
0.002200  6.300000
-0.001500  6.300000
-0.001500  6.300000
0.001500  6.300000
0.003000  6.300000
0.003000  6.300000
0.000700  6.300000
-0.000800  6.300000
0.000000  6.300000
0.000700  6.300000
-0.000800  6.300000
-0.003000  6.300000
-0.005300  6.300000
-0.004600  6.300000
0.000700  6.300000
0.003000  6.300000
0.004500  6.300000
0.006700  6.300000
0.003700  6.300000
0.001500  6.300000
0.001500  6.300000
0.001500  6.300000
0.001500  6.300000
-0.000800  6.300000
0.002200  6.300000
0.001500  6.300000
0.000700  6.300000
0.000700  6.300000
0.001500  6.400000
0.002200  6.400000
0.000700  6.400000
0.000700  6.400000
-0.000800  6.400000
-0.002300  6.400000
-0.001500  6.400000
-0.001500  6.400000
-0.000800  6.400000
-0.000800  6.400000
-0.001500  6.400000
-0.001500  6.400000
-0.001500  6.400000
-0.000800  6.400000
-0.000800  6.400000
-0.001500  6.400000
-0.001500  6.400000
0.000000  6.400000
0.001500  6.400000
0.001500  6.400000
0.001500  6.500000
0.002200  6.500000
0.002200  6.500000
0.003000  6.500000
0.003000  6.500000
0.001500  6.500000
0.000700  6.500000
0.000700  6.500000
0.000700  6.500000
0.000700  6.500000
0.000700  6.500000
0.000700  6.500000
0.000000  6.500000
0.000000  6.500000
-0.001500  6.500000
0.000700  6.500000
0.002200  6.500000
0.001500  6.500000
0.003000  6.500000
0.004500  6.500000
0.004500  6.500000
0.003000  6.500000
0.000700  6.500000
-0.001500  6.500000
-0.002300  6.500000
-0.003000  6.500000
-0.003000  6.500000
-0.003000  6.500000
-0.001500  6.500000
0.000000  6.500000
0.000700  6.500000
0.000000  6.500000
-0.000800  6.500000
-0.001500  6.500000
0.000000  6.500000
-0.001500  6.500000
-0.003800  6.500000
-0.002300  6.500000
-0.001500  6.500000
-0.000800  6.500000
-0.002300  6.500000
-0.003000  6.500000
-0.003000  6.500000
-0.003800  6.500000
-0.002300  6.500000
-0.000800  6.500000
-0.000800  6.500000
-0.000800  6.500000
0.000000  6.500000
0.000700  6.500000
0.000700  6.500000
-0.000800  6.500000
0.000000  6.500000
-0.001500  6.500000
0.000000  6.500000
0.000700  6.600000
0.001500  6.600000
0.004500  6.600000
0.003700  6.600000
0.004500  6.600000
0.003000  6.600000
0.004500  6.600000
0.003700  6.600000
0.001500  6.600000
0.002200  6.600000
0.000700  6.600000
0.003000  6.600000
0.003000  6.600000
0.003000  6.600000
0.001500  6.600000
0.000700  6.600000
0.001500  6.600000
0.001500  6.600000
0.001500  6.600000
0.001500  6.600000
-0.000800  6.600000
-0.001500  6.600000
-0.001500  6.600000
-0.003000  6.600000
-0.001500  6.600000
-0.001500  6.600000
-0.002300  6.600000
-0.003000  6.600000
-0.002300  6.600000
-0.003000  6.600000
-0.003800  6.600000
-0.004600  6.600000
-0.005300  6.600000
-0.006000  6.600000
-0.005300  6.600000
-0.003000  6.600000
-0.001500  6.600000
0.001500  6.600000
0.003700  6.600000
0.004500  6.600000
0.003000  6.700000
0.003000  6.700000
0.001500  6.700000
0.000700  6.700000
-0.001500  6.700000
-0.004600  6.700000
-0.002300  6.700000
-0.001500  6.700000
-0.000800  6.700000
0.000000  6.700000
0.000700  6.700000
0.003000  6.700000
0.003000  6.700000
0.004500  6.700000
0.001500  6.700000
0.000700  6.700000
0.001500  6.800000
0.002200  6.800000
0.000700  6.800000
-0.002300  6.800000
-0.002300  6.800000
-0.001500  6.800000
-0.003000  6.800000
-0.004600  6.800000
0.000000  6.800000
0.001500  6.900000
0.003000  6.900000
0.003000  6.900000
0.001500  6.900000
0.001500  6.900000
0.000700  6.900000
-0.001500  6.900000
-0.000800  7.000000
0.000700  7.000000
0.001500  7.000000
0.003000  7.000000
0.003700  7.000000
0.001500  7.000000
-0.001500  7.100000
-0.001500  7.100000
-0.003000  7.100000
-0.003800  7.100000
-0.003000  7.100000
-0.003000  7.200000
-0.003000  7.200000
-0.003000  7.200000
-0.001500  7.200000
-0.003000  7.200000
-0.001500  7.200000
-0.003000  7.200000
-0.003000  7.200000
0.001500  7.200000
0.003000  7.300000
0.003000  7.300000
-0.000800  7.300000
-0.001500  7.300000
-0.001500  7.300000
-0.000800  7.400000
0.000700  7.400000
-0.000800  7.400000
0.000700  7.400000
0.000700  7.400000
0.003000  7.500000
0.003700  7.500000
0.002200  7.500000
0.003000  7.500000
0.000000  7.500000
0.000700  7.600000
0.001500  7.600000
0.003000  7.600000
0.003000  7.600000
0.000700  7.600000
0.001500  7.600000
0.000700  7.600000
0.001500  7.700000
0.001500  7.700000
0.001500  7.700000
0.001500  7.800000
0.000700  7.800000
0.002200  7.800000
0.000700  7.800000
0.000700  7.900000
-0.000800  7.900000
-0.000800  7.900000
-0.001500  7.900000
-0.002300  8.000000
-0.000800  8.000000
-0.000800  8.000000
-0.001500  8.000000
-0.002300  8.000000
-0.000800  8.100000
0.000700  8.100000
0.001500  8.100000
0.000700  8.100000
0.000700  8.100000
0.001500  8.100000
-0.000800  8.100000
-0.000800  8.200000
-0.001500  8.200000
-0.000800  8.200000
-0.000800  8.200000
-0.003000  8.200000
-0.003000  8.300000
-0.002300  8.300000
0.000700  8.300000
0.000700  8.300000
0.000700  8.300000
0.001500  8.400000
0.001500  8.400000
0.000000  8.400000
-0.000800  8.400000
-0.000800  8.400000
0.001500  8.500000
0.003000  8.500000
0.002200  8.500000
0.003000  8.500000
0.003000  8.500000
0.003000  8.500000
0.003000  8.500000
0.001500  8.500000
0.000700  8.500000
-0.000800  8.500000
-0.001500  8.500000
-0.001500  8.500000
0.000000  8.500000
-0.000800  8.600000
-0.002300  8.600000
-0.001500  8.600000
-0.002300  8.600000
-0.003000  8.600000
-0.003000  8.600000
-0.002300  8.600000
-0.000800  8.700000
-0.000800  8.700000
-0.001500  8.700000
0.000700  8.700000
0.001500  8.700000
-0.000800  8.700000
-0.000800  8.800000
-0.002300  8.800000
-0.003000  8.800000
-0.001500  8.800000
-0.000800  8.800000
-0.000800  8.900000
0.000000  8.900000
0.001500  8.900000
0.001500  8.900000
0.006700  8.900000
0.008200  8.900000
0.004500  9.000000
0.003700  9.000000
0.003000  9.000000
0.000700  9.000000
-0.000800  9.000000
-0.003800  9.000000
-0.003000  9.000000
-0.003000  9.000000
-0.003000  9.000000
-0.004600  9.100000
-0.006000  9.100000
-0.005300  9.100000
-0.005300  9.100000
-0.004600  9.100000
-0.001500  9.200000
-0.000800  9.200000
0.002200  9.200000
0.003700  9.200000
0.000700  9.200000
-0.000800  9.200000
-0.001500  9.300000
-0.002300  9.300000
-0.002300  9.300000
-0.003800  9.300000
-0.002300  9.300000
-0.002300  9.400000
0.000700  9.400000
0.004500  9.400000
0.003000  9.400000
0.001500  9.400000
0.000000  9.400000
0.001500  9.400000
0.003000  9.400000
0.001500  9.500000
0.003700  9.500000
0.003000  9.500000
0.003000  9.500000
0.002200  9.500000
0.003000  9.600000
0.002200  9.600000
0.000700  9.600000
-0.000800  9.600000
-0.000800  9.600000
0.001500  9.700000
0.001500  9.700000
0.006000  9.700000
0.005200  9.700000
0.004500  9.700000
0.003700  9.700000
0.000700  9.800000
0.000000  9.800000
-0.001500  9.800000
0.000000  9.800000
-0.000800  9.800000
-0.003000  9.900000
-0.002300  9.900000
-0.001500  9.900000
-0.001500  9.900000
-0.001500  9.900000
-0.001500  9.900000
0.000700  9.900000
0.000000  9.900000
0.000700  10.000000
0.000000  10.000000
0.000700  10.000000
-0.000800  10.000000
0.000000  10.100000
0.000700  10.100000
-0.001500  10.100000
0.000700  10.100000
0.000000  10.100000
-0.000800  10.200000
-0.000800  10.200000
-0.000800  10.200000
-0.001500  10.200000
-0.003000  10.300000
-0.001500  10.300000
0.000000  10.300000
0.000000  10.300000
-0.001500  10.300000
-0.003000  10.300000
-0.003000  10.400000
-0.002300  10.400000
-0.001500  10.400000
-0.003000  10.500000
-0.003000  10.500000
-0.001500  10.500000
0.000000  10.600000
0.001500  10.600000
0.001500  10.600000
-0.000800  10.700000
-0.000800  10.700000
0.000700  10.700000
0.000700  10.700000
-0.000800  10.700000
-0.000800  10.800000
0.000700  10.800000
0.000700  10.800000
-0.000800  10.900000
-0.000800  10.900000
-0.001500  10.900000
-0.002300  11.000000
-0.000800  11.000000
-0.000800  11.000000
-0.003000  11.100000
-0.004600  11.100000
-0.004600  11.200000
-0.003800  11.200000
-0.003800  11.200000
-0.002300  11.200000
-0.000800  11.200000
0.000700  11.300000
0.001500  11.300000
-0.000800  11.300000
-0.000800  11.400000
0.000000  11.400000
-0.000800  11.500000
0.001500  11.500000
0.001500  11.500000
0.001500  11.600000
0.004500  11.600000
0.006700  11.600000
0.006700  11.700000
0.003700  11.700000
0.004500  11.700000
0.004500  11.700000
0.005200  11.800000
0.005200  11.800000
0.003000  11.800000
0.001500  11.900000
0.000700  11.900000
0.000700  11.900000
-0.000800  12.000000
-0.003000  12.000000
-0.001500  12.000000
0.000000  12.100000
0.000000  12.100000
-0.000800  12.100000
0.000000  12.100000
0.000000  12.200000
-0.000800  12.200000
0.000700  12.200000
0.000700  12.300000
0.003000  12.300000
0.002200  12.300000
0.001500  12.400000
0.002200  12.400000
0.002200  12.400000
0.001500  12.500000
0.002200  12.500000
0.002200  12.500000
0.001500  12.600000
0.000700  12.600000
0.000700  12.600000
0.000000  12.600000
-0.001500  12.600000
-0.002300  12.700000
-0.001500  12.700000
-0.002300  12.700000
-0.001500  12.800000
0.001500  12.800000
0.000700  12.800000
-0.001500  12.900000
0.000700  12.900000
0.000700  13.000000
-0.000800  13.000000
-0.000800  13.000000
0.000000  13.000000
-0.000800  13.100000
0.000000  13.100000
0.000700  13.200000
0.002200  13.200000
0.004500  13.200000
0.002200  13.300000
0.004500  13.300000
0.006000  13.400000
0.003000  13.400000
0.000700  13.500000
0.000700  13.500000
-0.000800  13.500000
-0.003000  13.500000
-0.002300  13.600000
-0.002300  13.600000
-0.003000  13.700000
-0.003000  13.700000
-0.000800  13.800000
-0.000800  13.800000
-0.003000  13.900000
-0.003800  13.900000
-0.005300  13.900000
-0.003000  14.000000
-0.001500  14.000000
0.001500  14.100000
0.001500  14.100000
0.001500  14.200000
0.001500  14.200000
0.000000  14.300000
0.000000  14.300000
-0.001500  14.400000
-0.000800  14.400000
0.000700  14.400000
0.000700  14.500000
0.000700  14.500000
0.000700  14.600000
-0.002300  14.700000
-0.002300  14.700000
-0.001500  14.800000
-0.000800  14.800000
-0.000800  14.900000
-0.000800  14.900000
-0.000800  15.000000
0.000700  15.100000
0.001500  15.100000
0.001500  15.200000
0.002200  15.300000
0.000700  15.300000
0.001500  15.400000
0.000000  15.400000
-0.000800  15.500000
0.000000  15.500000
-0.001500  15.600000
-0.003000  15.700000
-0.002300  15.700000
-0.001500  15.800000
0.000000  15.800000
0.000700  15.900000
-0.000800  16.000000
0.000700  16.100000
0.003000  16.200000
0.002200  16.200000
0.002200  16.200000
0.000700  16.300000
-0.003000  16.400000
-0.001500  16.500000
0.000700  16.500000
0.000000  16.600000
-0.000800  16.700000
-0.003000  16.700000
-0.001500  16.800000
0.000000  16.900000
0.003000  16.900000
0.001500  17.000000
0.000700  17.100000
0.003000  17.100000
0.002200  17.200000
-0.000800  17.300000
-0.000800  17.400000
0.000000  17.500000
-0.003000  17.500000
-0.001500  17.600000
-0.000800  17.600000
-0.001500  17.700000
0.003000  17.800000
0.004500  17.900000
0.006000  18.000000
0.004500  18.000000
0.002200  18.100000
0.003000  18.200000
0.001500  18.200000
0.000700  18.300000
-0.001500  18.400000
-0.001500  18.400000
-0.000800  18.500000
-0.000800  18.600000
-0.001500  18.700000
-0.001500  18.800000
-0.001500  18.900000
-0.000800  18.900000
0.000700  19.000000
0.002200  19.100000
0.000700  19.200000
0.000700  19.300000
0.000700  19.300000
0.000700  19.400000
-0.001500  19.500000
-0.002300  19.600000
-0.003000  19.700000
-0.003000  19.800000
-0.003800  19.800000
-0.004600  19.900000
-0.003800  20.000000
-0.002300  20.100000
-0.002300  20.200000
-0.003000  20.300000
-0.001500  20.400000
-0.000800  20.500000
-0.000800  20.600000
0.000700  20.700000
0.003000  20.700000
0.001500  20.800000
0.000700  20.900000
0.000700  21.000000
0.000700  21.100000
0.000700  21.100000
-0.000800  21.200000
-0.000800  21.300000
-0.001500  21.400000
-0.001500  21.500000
-0.000800  21.600000
0.001500  21.700000
0.001500  21.800000
-0.000800  21.900000
0.000700  22.000000
0.001500  22.100000
0.002200  22.200000
0.003700  22.300000
0.005200  22.400000
0.005200  22.500000
0.006700  22.600000
0.006000  22.800000
0.003700  22.900000
0.003700  23.000000
0.004500  23.100000
0.003000  23.200000
0.000000  23.300000
-0.002300  23.400000
-0.003800  23.500000
-0.003000  23.600000
-0.003800  23.800000
-0.004600  23.800000
-0.004600  24.000000
-0.003800  24.100000
-0.003000  24.200000
0.000000  24.300000
0.001500  24.400000
0.000700  24.500000
0.001500  24.600000
0.000000  24.700000
-0.000800  24.800000
0.000000  25.000000
0.001500  25.100000
0.004500  25.200000
0.002200  25.300000
0.000700  25.400000
0.000700  25.500000
-0.000800  25.600000
0.000000  25.700000
-0.000800  25.800000
-0.001500  26.000000
-0.000800  26.100000
-0.000800  26.200000
-0.002300  26.300000
-0.000800  26.400000
0.000700  26.500000
0.000000  26.600000
0.000700  26.700000
0.001500  26.800000
0.000000  26.900000
0.000700  27.000000
0.001500  27.100000
0.002200  27.200000
0.000000  27.400000
-0.001500  27.400000
-0.001500  27.500000
-0.001500  27.700000
-0.000800  27.800000
0.002200  27.900000
-0.000800  28.000000
-0.003000  28.100000
-0.000800  28.200000
-0.000800  28.300000
0.000700  28.400000
0.002200  28.500000
0.002200  28.600000
0.000700  28.800000
-0.001500  28.800000
-0.001500  29.000000
-0.001500  29.100000
0.001500  29.200000
0.000700  29.300000
-0.003000  29.400000
-0.004600  29.600000
-0.003000  29.700000
-0.003000  29.800000
-0.003000  29.900000
-0.001500  30.000000
0.000000  30.100000
0.001500  30.200000
0.000000  30.300000
0.003000  30.500000
0.003000  30.600000
0.000700  30.700000
0.000700  30.800000
0.000700  31.000000
0.001500  31.000000
0.001500  31.200000
0.004500  31.300000
0.003000  31.500000
0.000700  31.500000
0.003000  31.700000
0.001500  31.800000
0.003000  31.900000
0.001500  32.000000
0.001500  32.200000
0.000000  32.300000
-0.000800  32.400000
-0.001500  32.500000
-0.002300  32.700000
-0.003000  32.800000
-0.004600  32.900000
-0.004600  33.000000
-0.006800  33.200000
-0.002300  33.300000
-0.000800  33.500000
-0.003000  33.600000
-0.001500  33.800000
-0.000800  33.900000
0.001500  34.100000
0.004500  34.200000
0.005200  34.400000
0.004500  34.600000
0.003700  34.700000
0.004500  34.800000
0.004500  35.000000
0.001500  35.100000
-0.001500  35.300000
-0.003000  35.500000
-0.003000  35.600000
-0.002300  35.800000
-0.001500  35.900000
-0.001500  36.100000
-0.002300  36.200000
-0.002300  36.400000
-0.001500  36.500000
-0.003000  36.600000
-0.005300  36.800000
-0.003000  36.900000
0.000000  37.100000
-0.000800  37.200000
0.000700  37.300000
-0.000800  37.500000
0.000000  37.600000
0.003700  37.800000
0.001500  37.900000
0.002200  38.000000
0.001500  38.200000
0.001500  38.300000
0.003000  38.500000
0.002200  38.600000
0.000700  38.700000
0.000700  38.900000
0.000700  39.000000
0.000000  39.100000
0.000700  39.300000
-0.000800  39.400000
-0.000800  39.600000
0.000000  39.700000
-0.002300  39.900000
-0.000800  40.000000
-0.000800  40.100000
-0.000800  40.300000
0.000700  40.500000
-0.001500  40.600000
-0.003000  40.700000
-0.004600  40.900000
-0.005300  41.000000
-0.003800  41.100000
-0.001500  41.300000
-0.001500  41.400000
0.001500  41.600000
0.003000  41.700000
0.006700  41.800000
0.009000  42.000000
0.008200  42.200000
0.006000  42.300000
0.003000  42.500000
0.003000  42.600000
0.003000  42.700000
0.001500  42.900000
-0.001500  43.100000
-0.002300  43.200000
-0.004600  43.400000
-0.006800  43.500000
-0.006000  43.700000
-0.003000  43.800000
-0.000800  44.000000
-0.001500  44.100000
-0.000800  44.300000
0.000000  44.500000
0.000700  44.600000
0.003000  44.800000
0.002200  44.900000
0.001500  45.000000
0.001500  45.200000
0.002200  45.400000
0.001500  45.500000
0.003700  45.700000
0.001500  45.800000
0.000700  45.900000
0.003000  46.100000
0.000000  46.300000
-0.000800  46.400000
-0.000800  46.500000
-0.001500  46.700000
0.000000  46.800000
-0.000800  47.000000
-0.001500  47.200000
-0.004600  47.300000
-0.003000  47.400000
-0.003800  47.600000
-0.004600  47.700000
-0.003000  47.900000
0.000700  48.000000
0.000700  48.100000
-0.000800  48.300000
0.000000  48.400000
0.000700  48.600000
0.003000  48.700000
0.005200  48.900000
0.003000  49.000000
0.003000  49.100000
0.004500  49.300000
0.005200  49.400000
0.004500  49.500000
0.001500  49.700000
0.000700  49.800000
-0.000800  50.000000
0.000700  50.100000
0.004500  50.300000
0.002200  50.400000
0.001500  50.500000
0.001500  50.700000
0.001500  50.800000
-0.000800  50.900000
-0.001500  51.000000
-0.003000  51.200000
-0.003000  51.300000
-0.001500  51.400000
-0.003800  51.600000
-0.003000  51.700000
-0.003000  51.800000
-0.001500  51.900000
0.000000  52.100000
0.000000  52.200000
0.000000  52.300000
-0.000800  52.400000
-0.000800  52.600000
-0.000800  52.700000
-0.001500  52.800000
-0.001500  52.900000
-0.002300  53.100000
0.000000  53.200000
0.000700  53.300000
-0.003000  53.400000
-0.001500  53.500000
0.000000  53.700000
-0.000800  53.800000
0.001500  53.900000
-0.000800  54.000000
-0.000800  54.100000
0.000000  54.300000
0.000000  54.400000
-0.000800  54.500000
-0.000800  54.600000
0.003000  54.700000
0.000700  54.900000
0.000000  55.000000
0.000700  55.100000
0.002200  55.200000
0.004500  55.300000
0.005200  55.400000
0.004500  55.600000
0.003700  55.700000
0.003000  55.800000
0.001500  55.900000
-0.001500  56.000000
-0.004600  56.200000
-0.005300  56.200000
-0.003800  56.400000
0.000000  56.500000
0.000700  56.600000
0.002200  56.700000
0.003000  56.800000
0.001500  56.900000
-0.000800  57.000000
-0.003000  57.100000
-0.000800  57.300000
0.000000  57.400000
-0.001500  57.500000
-0.002300  57.600000
-0.004600  57.700000
-0.005300  57.800000
-0.006000  57.900000
-0.004600  58.000000
-0.003000  58.100000
-0.001500  58.300000
0.000700  58.400000
0.001500  58.500000
0.002200  58.600000
0.004500  58.700000
0.006700  58.800000
0.005200  58.900000
0.003000  59.000000
0.002200  59.100000
0.004500  59.300000
0.002200  59.400000
0.001500  59.500000
0.004500  59.600000
0.005200  59.700000
0.003000  59.800000
0.001500  59.900000
-0.000800  60.000000
-0.001500  60.100000
-0.003000  60.300000
-0.002300  60.300000
-0.000800  60.500000
-0.000800  60.600000
-0.000800  60.700000
-0.000800  60.800000
-0.001500  60.900000
-0.002300  61.000000
-0.000800  61.100000
0.000700  61.200000
0.001500  61.300000
0.001500  61.400000
0.000700  61.600000
0.000000  61.600000
-0.004600  61.700000
-0.006800  61.900000
-0.003800  62.000000
-0.000800  62.100000
0.000000  62.200000
0.000000  62.300000
0.000000  62.400000
-0.000800  62.500000
-0.000800  62.500000
0.000000  62.700000
-0.000800  62.800000
-0.001500  62.900000
-0.000800  63.000000
0.000700  63.000000
-0.001500  63.100000
-0.000800  63.200000
0.000000  63.300000
-0.001500  63.400000
-0.000800  63.500000
-0.000800  63.600000
-0.000800  63.700000
0.000700  63.800000
0.006000  63.900000
0.009000  64.000000
0.008200  64.100000
0.007500  64.200000
0.006000  64.300000
0.004500  64.300000
0.003700  64.400000
0.002200  64.500000
0.001500  64.600000
-0.002300  64.700000
-0.004600  64.800000
-0.003800  64.800000
-0.006800  64.900000
-0.006000  65.000000
-0.003800  65.100000
-0.004600  65.200000
-0.005300  65.300000
-0.006800  65.400000
-0.004600  65.400000
-0.003000  65.500000
-0.003000  65.600000
-0.003000  65.700000
-0.002300  65.800000
0.001500  65.900000
0.004500  66.000000
0.003000  66.100000
0.003700  66.100000
0.002200  66.200000
0.001500  66.300000
0.002200  66.400000
0.001500  66.500000
0.000700  66.600000
-0.000800  66.600000
0.003000  66.700000
0.004500  66.800000
0.004500  66.900000
0.002200  67.000000
-0.000800  67.000000
-0.000800  67.100000
-0.000800  67.200000
0.001500  67.300000
0.001500  67.400000
0.000000  67.500000
-0.001500  67.500000
-0.002300  67.600000
0.000700  67.700000
0.000000  67.800000
-0.004600  67.900000
-0.005300  68.000000
-0.003800  68.100000
-0.003000  68.200000
-0.001500  68.300000
-0.001500  68.300000
-0.001500  68.400000
-0.000800  68.500000
-0.000800  68.600000
-0.001500  68.700000
-0.000800  68.800000
-0.004600  68.900000
-0.006000  69.000000
-0.004600  69.100000
-0.001500  69.200000
0.001500  69.300000
0.003000  69.300000
0.003000  69.400000
0.003000  69.500000
0.004500  69.600000
0.006700  69.700000
0.006000  69.700000
0.004500  69.800000
0.003700  69.900000
0.003000  69.900000
0.000700  70.000000
-0.001500  70.100000
-0.000800  70.200000
-0.000800  70.200000
0.000000  70.300000
-0.001500  70.400000
-0.005300  70.500000
-0.005300  70.600000
-0.004600  70.600000
-0.004600  70.700000
-0.008300  70.800000
-0.005300  70.900000
-0.000800  70.900000
-0.000800  71.000000
-0.003000  71.100000
-0.004600  71.100000
0.001500  71.200000
0.005200  71.300000
0.005200  71.400000
0.002200  71.500000
0.003000  71.500000
0.005200  71.600000
0.003700  71.700000
0.003700  71.700000
0.004500  71.800000
0.006700  71.900000
0.009000  72.000000
0.010500  72.000000
0.010500  72.100000
0.008200  72.200000
0.008200  72.300000
0.008200  72.400000
0.008200  72.400000
0.005200  72.400000
0.004500  72.500000
0.000700  72.600000
-0.003000  72.700000
-0.007500  72.800000
-0.008300  72.800000
-0.003000  72.800000
-0.003800  72.900000
-0.003000  73.000000
-0.003000  73.100000
-0.004600  73.100000
-0.003000  73.200000
-0.001500  73.300000
-0.001500  73.300000
-0.001500  73.400000
-0.003800  73.500000
-0.002300  73.500000
-0.000800  73.600000
-0.004600  73.700000
-0.003000  73.800000
-0.003000  73.800000
-0.004600  73.900000
-0.001500  73.900000
0.001500  74.000000
0.003000  74.100000
0.000700  74.200000
0.000700  74.200000
-0.000800  74.300000
0.000700  74.300000
0.000000  74.400000
-0.001500  74.500000
-0.001500  74.500000
-0.002300  74.600000
-0.001500  74.700000
-0.002300  74.700000
0.000000  74.800000
0.003000  74.900000
0.003000  74.900000
0.004500  75.000000
0.003000  75.100000
0.000700  75.100000
0.000000  75.100000
-0.003800  75.200000
-0.003000  75.300000
0.000700  75.300000
0.001500  75.400000
0.001500  75.500000
-0.002300  75.600000
-0.004600  75.600000
-0.003000  75.600000
-0.000800  75.700000
0.000000  75.800000
0.000700  75.800000
0.003000  75.900000
0.001500  76.000000
-0.000800  76.000000
-0.003000  76.100000
-0.003800  76.100000
-0.000800  76.200000
0.000700  76.300000
-0.001500  76.300000
-0.005300  76.400000
-0.005300  76.400000
-0.001500  76.500000
0.000000  76.500000
0.000700  76.600000
0.003000  76.600000
0.005200  76.700000
0.005200  76.800000
0.004500  76.800000
0.006700  76.900000
0.004500  76.900000
0.002200  77.000000
0.001500  77.000000
0.001500  77.100000
0.003000  77.100000
-0.001500  77.200000
0.000000  77.300000
0.003000  77.300000
0.002200  77.400000
0.001500  77.400000
0.000000  77.500000
0.000700  77.500000
-0.000800  77.600000
-0.001500  77.700000
-0.004600  77.700000
-0.004600  77.800000
-0.003800  77.800000
-0.003000  77.900000
-0.002300  77.900000
-0.001500  78.000000
0.000700  78.000000
0.000700  78.100000
-0.001500  78.200000
-0.001500  78.200000
-0.003000  78.300000
-0.004600  78.300000
-0.004600  78.400000
-0.001500  78.400000
-0.000800  78.500000
0.003700  78.500000
0.004500  78.600000
0.003000  78.700000
0.003000  78.700000
0.001500  78.700000
0.004500  78.800000
0.007500  78.800000
0.006000  78.900000
0.003000  79.000000
0.000700  79.000000
0.000700  79.100000
0.004500  79.100000
0.005200  79.200000
0.002200  79.200000
-0.001500  79.300000
-0.004600  79.300000
-0.006800  79.400000
-0.004600  79.400000
-0.002300  79.500000
-0.005300  79.500000
-0.004600  79.600000
-0.003800  79.600000
-0.003000  79.700000
-0.000800  79.700000
0.000000  79.800000
-0.001500  79.800000
-0.000800  79.900000
0.002200  80.000000
0.003000  80.000000
0.000700  80.100000
-0.001500  80.100000
-0.003000  80.100000
-0.004600  80.200000
-0.005300  80.200000
-0.003000  80.300000
0.000700  80.400000
0.004500  80.400000
0.005200  80.500000
0.009000  80.500000
0.008200  80.500000
0.006000  80.600000
0.004500  80.600000
0.004500  80.700000
0.003000  80.700000
-0.000800  80.800000
-0.007500  80.800000
-0.012800  80.900000
-0.010500  80.900000
-0.009100  81.000000
-0.006800  81.000000
-0.003800  81.000000
-0.000800  81.100000
0.003000  81.100000
0.006000  81.200000
0.006000  81.200000
0.000700  81.300000
-0.001500  81.300000
0.001500  81.400000
0.006700  81.400000
0.004500  81.400000
0.001500  81.500000
0.003700  81.500000
0.003000  81.600000
-0.000800  81.600000
-0.000800  81.600000
0.000700  81.700000
-0.001500  81.700000
-0.001500  81.800000
0.003000  81.800000
0.004500  81.800000
0.002200  81.900000
0.000700  81.900000
-0.000800  82.000000
0.000700  82.000000
0.003700  82.000000
0.000700  82.100000
-0.001500  82.100000
-0.003800  82.200000
-0.005300  82.200000
-0.007500  82.300000
-0.006800  82.300000
-0.004600  82.300000
-0.004600  82.300000
-0.003000  82.400000
-0.003800  82.400000
-0.004600  82.500000
-0.006800  82.500000
-0.009100  82.600000
-0.004600  82.600000
0.000700  82.600000
0.001500  82.700000
0.000000  82.700000
-0.000800  82.800000
-0.001500  82.800000
-0.000800  82.800000
0.003000  82.800000
0.001500  82.900000
0.005200  82.900000
0.009000  83.000000
0.012000  83.000000
0.014200  83.000000
0.012000  83.100000
0.012000  83.100000
0.008200  83.200000
0.006000  83.200000
0.008200  83.200000
0.009000  83.200000
0.007500  83.300000
0.000700  83.300000
-0.000800  83.400000
0.000000  83.400000
0.000700  83.400000
0.000700  83.500000
-0.001500  83.500000
-0.005300  83.600000
-0.006800  83.600000
-0.008300  83.600000
-0.009100  83.700000
-0.006800  83.700000
-0.003000  83.700000
-0.003000  83.700000
-0.004600  83.800000
-0.005300  83.800000
-0.000800  83.800000
0.000700  83.900000
-0.001500  83.900000
0.000000  83.900000
0.003700  84.000000
0.006700  84.000000
0.006700  84.000000
0.003700  84.100000
0.001500  84.100000
-0.000800  84.100000
-0.003000  84.100000
-0.003000  84.200000
-0.004600  84.200000
-0.003000  84.200000
-0.000800  84.300000
0.001500  84.300000
0.002200  84.400000
-0.002300  84.400000
-0.007500  84.400000
-0.008300  84.500000
-0.008300  84.500000
-0.008300  84.600000
-0.010500  84.600000
-0.010500  84.600000
-0.008300  84.700000
-0.003800  84.700000
-0.001500  84.700000
-0.001500  84.800000
0.002200  84.800000
0.008200  84.900000
0.009000  84.900000
0.006700  84.900000
0.003000  85.000000
0.001500  85.000000
0.000700  85.000000
0.001500  85.100000
0.005200  85.100000
0.006700  85.100000
0.005200  85.200000
0.003000  85.200000
0.000700  85.300000
-0.003800  85.300000
-0.002300  85.300000
0.000700  85.400000
0.002200  85.400000
0.006000  85.500000
0.007500  85.500000
0.004500  85.500000
0.003700  85.500000
0.003000  85.600000
0.000700  85.600000
-0.000800  85.700000
0.000000  85.700000
0.003700  85.700000
-0.000800  85.800000
-0.002300  85.800000
-0.000800  85.900000
-0.003000  85.900000
-0.001500  85.900000
-0.004600  85.900000
-0.004600  86.000000
-0.004600  86.000000
-0.007500  86.000000
-0.003800  86.100000
-0.003000  86.100000
-0.002300  86.200000
0.000000  86.200000
-0.001500  86.200000
-0.000800  86.300000
-0.001500  86.300000
-0.006000  86.300000
-0.005300  86.400000
-0.004600  86.400000
-0.004600  86.400000
-0.003800  86.500000
0.000700  86.500000
0.001500  86.600000
0.000700  86.600000
0.005200  86.600000
0.006700  86.700000
0.003000  86.700000
0.004500  86.700000
0.004500  86.800000
0.007500  86.800000
0.009000  86.800000
0.007500  86.800000
0.006700  86.900000
0.006700  86.900000
0.005200  86.900000
0.006000  87.000000
0.007500  87.000000
0.005200  87.100000
0.001500  87.100000
-0.003000  87.100000
-0.004600  87.200000
-0.003000  87.200000
-0.001500  87.200000
-0.003000  87.300000
-0.002300  87.300000
-0.001500  87.300000
0.000700  87.300000
-0.000800  87.400000
-0.004600  87.400000
-0.002300  87.400000
0.002200  87.500000
0.003000  87.500000
0.000700  87.500000
0.003000  87.600000
0.000700  87.600000
-0.003000  87.700000
-0.001500  87.700000
-0.003000  87.700000
-0.003000  87.700000
-0.000800  87.700000
-0.001500  87.800000
-0.001500  87.800000
-0.000800  87.800000
-0.003800  87.900000
-0.005300  87.900000
-0.009100  87.900000
-0.010500  88.000000
-0.009800  88.000000
-0.006800  88.000000
-0.003800  88.000000
-0.001500  88.100000
-0.002300  88.100000
-0.003000  88.100000
-0.003000  88.200000
-0.002300  88.200000
0.000700  88.200000
0.003000  88.200000
0.008200  88.200000
0.009700  88.300000
0.009000  88.300000
0.006700  88.300000
0.001500  88.400000
-0.003800  88.400000
-0.009800  88.400000
-0.009800  88.500000
-0.004600  88.500000
0.004500  88.500000
0.001500  88.600000
-0.004600  88.600000
0.000000  88.600000
0.009000  88.600000
0.015000  88.600000
0.008200  88.700000
0.000000  88.700000
0.003000  88.700000
0.005200  88.800000
0.006000  88.800000
0.003700  88.800000
-0.001500  88.900000
-0.000800  88.900000
0.002200  88.900000
0.004500  89.000000
-0.001500  89.000000
-0.004600  89.000000
-0.003800  89.000000
-0.007500  89.100000
0.001500  89.100000
0.003700  89.100000
-0.000800  89.100000
0.004500  89.100000
-0.000800  89.200000
-0.002300  89.200000
0.003000  89.200000
0.004500  89.200000
0.003000  89.300000
-0.000800  89.300000
-0.003800  89.300000
-0.003000  89.300000
-0.004600  89.400000
-0.009100  89.400000
-0.010500  89.400000
-0.006800  89.400000
-0.000800  89.500000
0.006000  89.500000
0.006000  89.500000
0.005200  89.500000
-0.003800  89.500000
-0.004600  89.500000
0.004500  89.500000
0.003000  89.500000
0.003000  89.500000
0.002200  89.500000
0.001500  89.600000
0.000000  89.600000
-0.000800  89.600000
0.000700  89.600000
0.001500  89.600000
0.001500  89.600000
-0.001500  89.600000
-0.001500  89.700000
-0.004600  89.700000
-0.004600  89.700000
-0.003000  89.700000
-0.002300  89.700000
-0.000800  89.700000
-0.000800  89.700000
-0.000800  89.800000
0.000700  89.800000
0.000700  89.800000
0.001500  89.800000
0.003700  89.800000
0.004500  89.800000
0.005200  89.800000
0.003000  89.800000
0.000700  89.800000
-0.003000  89.900000
0.000700  89.900000
0.002200  89.900000
-0.008300  89.900000
-0.012000  89.900000
-0.009800  89.900000
-0.004600  89.900000
-0.002300  90.000000
0.001500  90.000000
0.005200  90.000000
0.005200  90.000000
0.006700  90.000000
0.009000  90.000000
0.014200  90.000000
0.018000  90.100000
0.011200  90.100000
0.004500  90.100000
0.002200  90.100000
-0.003000  90.100000
-0.005300  90.200000
-0.007500  90.200000
-0.007500  90.200000
-0.006000  90.200000
-0.007500  90.200000
-0.004600  90.300000
-0.003800  90.300000
0.000700  90.300000
0.004500  90.300000
0.005200  90.300000
0.004500  90.400000
-0.000800  90.400000
-0.003000  90.400000
-0.003000  90.400000
0.002200  90.400000
0.005200  90.400000
-0.003000  90.500000
-0.003000  90.500000
-0.001500  90.500000
-0.004600  90.500000
-0.006000  90.500000
-0.001500  90.600000
0.003000  90.600000
0.003000  90.600000
0.003700  90.600000
0.003000  90.700000
0.003000  90.700000
0.001500  90.700000
0.001500  90.700000
0.005200  90.800000
0.000700  90.800000
-0.002300  90.800000
-0.003000  90.800000
-0.005300  90.800000
-0.000800  90.800000
0.006000  90.900000
0.001500  90.900000
-0.002300  90.900000
-0.003000  91.000000
-0.005300  91.000000
-0.003800  91.000000
-0.004600  91.000000
-0.003000  91.100000
-0.000800  91.100000
0.000700  91.100000
0.009000  91.100000
0.008200  91.200000
0.004500  91.200000
0.000700  91.200000
-0.003000  91.200000
-0.000800  91.300000
-0.000800  91.300000
-0.004600  91.300000
-0.006000  91.300000
-0.003000  91.300000
0.000000  91.300000
0.000000  91.400000
-0.000800  91.400000
-0.000800  91.400000
-0.001500  91.400000
-0.000800  91.500000
-0.000800  91.500000
-0.001500  91.500000
-0.000800  91.600000
-0.000800  91.600000
-0.000800  91.600000
-0.001500  91.600000
-0.003000  91.600000
-0.001500  91.700000
0.000000  91.700000
0.000000  91.700000
0.001500  91.700000
0.003000  91.700000
0.003700  91.800000
0.003700  91.800000
0.004500  91.800000
0.002200  91.800000
0.003000  91.800000
0.005200  91.800000
0.006700  91.800000
0.010500  91.900000
0.007500  91.900000
0.004500  91.900000
0.001500  91.900000
-0.003000  91.900000
-0.003800  92.000000
-0.003000  92.000000
-0.002300  92.000000
-0.003000  92.000000
-0.005300  92.000000
-0.005300  92.100000
-0.005300  92.100000
0.000000  92.100000
0.004500  92.100000
0.002200  92.100000
-0.000800  92.200000
-0.003800  92.200000
-0.005300  92.200000
-0.000800  92.200000
0.005200  92.200000
0.009000  92.200000
0.008200  92.200000
0.003000  92.200000
-0.000800  92.300000
-0.005300  92.300000
-0.008300  92.300000
-0.006800  92.300000
-0.008300  92.300000
-0.005300  92.300000
-0.001500  92.400000
0.000700  92.400000
0.000700  92.400000
-0.000800  92.400000
0.000700  92.400000
0.000700  92.400000
0.000000  92.400000
0.000000  92.400000
-0.001500  92.400000
0.000700  92.400000
0.000700  92.500000
-0.001500  92.500000
-0.001500  92.500000
-0.002300  92.500000
0.000700  92.500000
0.007500  92.500000
0.010500  92.500000
0.007500  92.500000
0.001500  92.500000
0.000700  92.500000
0.001500  92.500000
0.003000  92.600000
0.003000  92.600000
-0.003000  92.600000
-0.005300  92.600000
-0.002300  92.600000
-0.002300  92.600000
-0.007500  92.600000
-0.006800  92.600000
-0.005300  92.600000
-0.006000  92.600000
-0.001500  92.600000
0.001500  92.600000
0.005200  92.600000
0.010500  92.700000
0.015000  92.700000
0.010500  92.700000
0.005200  92.700000
0.000000  92.700000
-0.004600  92.700000
-0.005300  92.700000
-0.010500  92.700000
-0.010500  92.700000
-0.006800  92.700000
-0.003800  92.700000
-0.002300  92.700000
-0.005300  92.700000
-0.005300  92.700000
-0.004600  92.700000
0.000700  92.700000
0.003700  92.700000
0.004500  92.700000
0.000700  92.700000
-0.000800  92.700000
0.005200  92.700000
0.006000  92.700000
0.005200  92.700000
0.004500  92.600000
0.007500  92.600000
0.008200  92.600000
0.006700  92.600000
0.002200  92.600000
0.000700  92.600000
0.004500  92.600000
0.004500  92.600000
0.004500  92.600000
0.000700  92.600000
-0.001500  92.600000
-0.003000  92.600000
-0.006000  92.600000
-0.003000  92.500000
-0.004600  92.500000
-0.005300  92.500000
-0.005300  92.500000
-0.009100  92.500000
-0.008300  92.500000
-0.003800  92.500000
0.000700  92.400000
0.002200  92.400000
0.001500  92.400000
0.000700  92.400000
0.003700  92.400000
0.006000  92.400000
0.008200  92.400000
0.008200  92.400000
0.004500  92.400000
0.003000  92.300000
-0.008300  92.300000
-0.015000  92.300000
-0.011300  92.300000
-0.012000  92.300000
-0.012000  92.300000
-0.004600  92.200000
-0.001500  92.200000
0.003000  92.200000
0.006000  92.200000
0.005200  92.200000
0.006700  92.200000
0.004500  92.200000
0.001500  92.200000
0.000700  92.200000
0.002200  92.100000
0.003700  92.100000
0.003000  92.100000
0.001500  92.100000
0.003000  92.000000
0.006700  92.000000
0.009000  92.000000
0.006700  92.000000
0.003000  92.000000
0.001500  91.900000
0.000000  91.900000
-0.002300  91.900000
-0.003000  91.900000
-0.000800  91.800000
0.000700  91.800000
0.000000  91.800000
-0.001500  91.800000
-0.001500  91.800000
-0.001500  91.800000
-0.001500  91.800000
-0.003000  91.700000
-0.002300  91.700000
-0.001500  91.700000
-0.003000  91.600000
-0.001500  91.600000
0.001500  91.600000
0.003000  91.600000
0.005200  91.500000
0.004500  91.500000
0.000700  91.500000
0.000000  91.500000
-0.005300  91.400000
-0.007500  91.400000
0.000700  91.400000
0.001500  91.400000
-0.002300  91.400000
-0.003000  91.300000
-0.001500  91.300000
-0.002300  91.300000
-0.004600  91.300000
-0.009100  91.300000
-0.009800  91.200000
-0.006800  91.200000
-0.005300  91.200000
-0.002300  91.200000
-0.003000  91.100000
0.000000  91.100000
0.001500  91.100000
0.000700  91.000000
0.001500  91.000000
0.001500  91.000000
0.003700  91.000000
0.001500  90.900000
0.001500  90.900000
0.004500  90.900000
0.005200  90.900000
0.004500  90.800000
0.003000  90.800000
0.004500  90.800000
0.005200  90.800000
0.005200  90.800000
0.002200  90.700000
-0.000800  90.700000
-0.001500  90.700000
-0.000800  90.700000
-0.000800  90.700000
0.000700  90.600000
0.001500  90.600000
0.003000  90.600000
0.002200  90.600000
0.002200  90.500000
0.000000  90.500000
-0.003000  90.500000
-0.001500  90.400000
0.001500  90.400000
0.000700  90.400000
0.001500  90.400000
0.000000  90.400000
-0.000800  90.400000
0.000000  90.300000
0.000700  90.300000
0.000700  90.300000
-0.001500  90.300000
-0.006800  90.200000
-0.005300  90.200000
-0.000800  90.200000
0.004500  90.100000
0.006000  90.100000
0.003000  90.100000
-0.000800  90.100000
-0.000800  90.000000
-0.000800  90.000000
-0.005300  90.000000
-0.006000  90.000000
-0.003000  90.000000
-0.001500  90.000000
-0.001500  89.900000
-0.002300  89.900000
-0.001500  89.900000
-0.000800  89.900000
-0.000800  89.800000
-0.002300  89.800000
-0.001500  89.800000
0.001500  89.700000
0.003000  89.700000
0.004500  89.700000
0.006700  89.700000
0.010500  89.600000
0.007500  89.600000
0.004500  89.600000
0.002200  89.600000
0.000700  89.500000
0.000700  89.500000
0.002200  89.500000
0.003700  89.500000
0.002200  89.500000
0.000700  89.400000
-0.003000  89.400000
-0.006800  89.400000
-0.003800  89.400000
-0.001500  89.400000
-0.004600  89.300000
-0.003000  89.300000
-0.000800  89.300000
-0.003000  89.300000
-0.005300  89.200000
-0.003000  89.200000
0.002200  89.200000
0.005200  89.100000
0.004500  89.100000
0.003700  89.100000
0.003700  89.100000
0.003000  89.100000
0.000700  89.100000
-0.001500  89.000000
-0.000800  89.000000
0.003000  88.900000
0.003700  88.900000
0.002200  88.900000
0.000000  88.900000
-0.000800  88.800000
0.000000  88.800000
0.001500  88.800000
0.004500  88.700000
0.006000  88.700000
0.007500  88.700000
0.006000  88.600000
0.006000  88.600000
0.006700  88.600000
0.003000  88.600000
-0.001500  88.500000
-0.003800  88.500000
-0.003000  88.500000
-0.004600  88.400000
-0.004600  88.400000
-0.003800  88.400000
-0.004600  88.300000
-0.004600  88.300000
-0.004600  88.300000
-0.001500  88.200000
-0.002300  88.200000
-0.001500  88.200000
-0.003000  88.200000
-0.003800  88.200000
-0.000800  88.200000
0.001500  88.100000
0.004500  88.100000
0.001500  88.100000
0.001500  88.000000
0.001500  88.000000
0.001500  88.000000
0.000700  88.000000
-0.000800  87.900000
-0.001500  87.900000
-0.003000  87.900000
-0.003000  87.900000
-0.003000  87.800000
-0.002300  87.800000
-0.005300  87.800000
-0.002300  87.700000
-0.000800  87.700000
-0.001500  87.700000
-0.001500  87.700000
-0.001500  87.700000
0.000700  87.700000
0.002200  87.600000
0.003000  87.600000
0.001500  87.600000
0.001500  87.500000
0.001500  87.500000
-0.001500  87.500000
-0.003800  87.500000
-0.001500  87.400000
0.001500  87.400000
0.000000  87.400000
-0.000800  87.400000
0.000700  87.300000
-0.000800  87.300000
0.000000  87.300000
0.000000  87.300000
-0.002300  87.300000
-0.003000  87.200000
0.000000  87.200000
0.000000  87.200000
-0.000800  87.100000
-0.003000  87.100000
-0.002300  87.100000
-0.002300  87.000000
-0.004600  87.000000
-0.004600  87.000000
-0.005300  87.000000
-0.003800  86.900000
-0.001500  86.900000
0.000700  86.900000
0.001500  86.800000
-0.000800  86.800000
-0.000800  86.800000
0.001500  86.800000
0.005200  86.800000
0.005200  86.700000
0.005200  86.700000
0.005200  86.600000
0.001500  86.600000
0.003000  86.600000
0.004500  86.500000
0.004500  86.500000
0.003000  86.500000
-0.000800  86.400000
-0.001500  86.400000
0.000000  86.400000
0.001500  86.300000
0.000700  86.300000
0.000000  86.300000
0.000700  86.300000
-0.000800  86.200000
-0.000800  86.200000
0.001500  86.100000
0.003700  86.100000
0.004500  86.100000
0.003000  86.000000
-0.000800  86.000000
-0.003000  86.000000
-0.008300  85.900000
-0.005300  85.900000
-0.004600  85.900000
-0.004600  85.800000
-0.003000  85.800000
-0.000800  85.800000
0.003000  85.700000
0.004500  85.700000
0.005200  85.600000
0.004500  85.600000
0.005200  85.500000
0.006000  85.500000
0.004500  85.500000
0.004500  85.500000
0.003700  85.400000
0.003700  85.400000
0.002200  85.300000
0.003000  85.300000
0.004500  85.200000
0.006000  85.200000
0.005200  85.200000
0.003700  85.100000
0.004500  85.100000
0.003700  85.000000
0.003000  85.000000
0.000700  85.000000
-0.000800  84.900000
-0.002300  84.900000
-0.004600  84.800000
-0.004600  84.800000
-0.005300  84.800000
-0.005300  84.700000
-0.004600  84.700000
-0.004600  84.600000
-0.003800  84.600000
-0.005300  84.600000
-0.003000  84.500000
-0.003000  84.500000
-0.003800  84.400000
-0.004600  84.400000
-0.005300  84.300000
-0.004600  84.300000
-0.006000  84.200000
-0.004600  84.200000
-0.001500  84.100000
-0.001500  84.100000
-0.000800  84.100000
-0.003000  84.000000
-0.003800  84.000000
-0.000800  83.900000
-0.001500  83.900000
-0.000800  83.800000
-0.001500  83.800000
-0.001500  83.700000
0.000700  83.700000
0.001500  83.700000
0.000700  83.600000
-0.001500  83.600000
-0.000800  83.600000
-0.000800  83.500000
-0.001500  83.500000
0.001500  83.500000
0.001500  83.400000
0.003000  83.400000
0.005200  83.300000
0.006700  83.300000
0.006700  83.300000
0.006700  83.200000
0.005200  83.200000
0.001500  83.200000
-0.001500  83.200000
-0.004600  83.100000
-0.003000  83.100000
-0.001500  83.100000
0.000700  83.000000
0.001500  83.000000
0.000700  83.000000
0.001500  82.900000
0.000000  82.900000
-0.000800  82.800000
-0.001500  82.800000
0.000000  82.800000
0.003700  82.800000
0.002200  82.800000
0.000000  82.700000
-0.000800  82.700000
0.001500  82.700000
0.003000  82.600000
0.003000  82.600000
0.000700  82.500000
-0.001500  82.500000
-0.000800  82.500000
-0.002300  82.400000
-0.003800  82.400000
-0.004600  82.300000
-0.003000  82.300000
-0.000800  82.300000
-0.001500  82.300000
-0.001500  82.300000
-0.002300  82.200000
-0.002300  82.200000
0.000700  82.100000
0.000000  82.100000
0.001500  82.100000
0.001500  82.000000
0.000700  82.000000
0.003700  81.900000
0.004500  81.900000
0.003700  81.900000
0.003000  81.800000
0.001500  81.800000
0.001500  81.800000
0.000000  81.800000
0.000700  81.700000
0.000700  81.600000
-0.001500  81.600000
-0.003000  81.600000
-0.001500  81.500000
-0.001500  81.500000
-0.002300  81.400000
-0.000800  81.400000
-0.000800  81.400000
-0.000800  81.300000
-0.000800  81.300000
0.000700  81.200000
0.001500  81.200000
0.000000  81.200000
0.003000  81.100000
0.005200  81.100000
0.004500  81.000000
0.003700  81.000000
0.004500  81.000000
0.003700  80.900000
0.003000  80.900000
0.003700  80.800000
0.003000  80.800000
0.001500  80.700000
0.000700  80.700000
0.000700  80.600000
-0.001500  80.500000
-0.003000  80.500000
-0.003000  80.500000
-0.003000  80.400000
-0.000800  80.400000
-0.001500  80.300000
-0.000800  80.200000
0.000700  80.200000
-0.001500  80.100000
-0.001500  80.100000
0.000700  80.100000
0.000700  80.000000
-0.002300  79.900000
-0.003000  79.900000
-0.002300  79.800000
-0.003000  79.700000
-0.005300  79.700000
-0.004600  79.700000
-0.003000  79.600000
-0.000800  79.600000
0.000700  79.500000
0.003000  79.500000
0.006700  79.400000
0.004500  79.400000
0.004500  79.300000
0.002200  79.300000
0.000000  79.200000
-0.000800  79.200000
-0.003000  79.200000
-0.003800  79.100000
-0.003800  79.000000
-0.003800  79.000000
-0.003000  78.900000
-0.003000  78.900000
-0.000800  78.800000
0.000700  78.700000
-0.001500  78.700000
-0.000800  78.700000
-0.000800  78.700000
-0.001500  78.600000
-0.000800  78.600000
0.000700  78.500000
0.002200  78.500000
0.000700  78.400000
-0.001500  78.400000
-0.005300  78.300000
-0.006800  78.300000
-0.005300  78.300000
-0.003800  78.300000
-0.003000  78.200000
0.000700  78.200000
0.003000  78.100000
0.003700  78.100000
0.003700  78.000000
0.006700  78.000000
0.010500  77.900000
0.006700  77.900000
0.003000  77.800000
0.002200  77.800000
0.004500  77.800000
0.003700  77.700000
-0.002300  77.700000
-0.004600  77.700000
-0.004600  77.600000
-0.004600  77.600000
-0.004600  77.500000
-0.003000  77.500000
0.000700  77.400000
0.004500  77.400000
0.004500  77.300000
0.004500  77.300000
0.005200  77.300000
0.005200  77.300000
0.003000  77.200000
0.001500  77.200000
0.003700  77.100000
0.003700  77.100000
0.000700  77.000000
-0.001500  77.000000
-0.003000  76.900000
-0.002300  76.900000
-0.000800  76.900000
0.001500  76.900000
0.001500  76.800000
0.001500  76.800000
-0.000800  76.700000
0.000700  76.700000
0.001500  76.600000
0.003700  76.600000
0.005200  76.500000
0.001500  76.500000
0.000000  76.500000
-0.001500  76.500000
-0.000800  76.400000
-0.001500  76.400000
-0.003000  76.300000
-0.002300  76.300000
-0.003000  76.200000
-0.005300  76.100000
-0.004600  76.100000
-0.002300  76.000000
-0.002300  76.000000
-0.000800  75.900000
-0.002300  75.800000
-0.003000  75.800000
-0.003000  75.700000
-0.003800  75.600000
-0.003000  75.600000
-0.004600  75.500000
-0.001500  75.500000
-0.000800  75.400000
0.000000  75.300000
0.001500  75.300000
-0.000800  75.200000
0.001500  75.100000
0.000700  75.100000
0.000700  75.000000
-0.000800  75.000000
-0.003000  74.900000
-0.000800  74.800000
0.001500  74.700000
0.001500  74.700000
0.001500  74.600000
0.005200  74.500000
0.006700  74.500000
0.003000  74.400000
0.002200  74.300000
0.003000  74.200000
0.001500  74.200000
0.000700  74.100000
0.001500  74.000000
0.003000  73.900000
0.003000  73.900000
0.003000  73.800000
0.001500  73.800000
-0.000800  73.600000
0.000700  73.600000
-0.001500  73.500000
-0.003800  73.500000
-0.005300  73.400000
-0.004600  73.300000
-0.003800  73.300000
-0.003000  73.200000
-0.001500  73.200000
0.000700  73.100000
0.001500  73.000000
0.003000  73.000000
0.005200  72.900000
0.004500  72.800000
0.004500  72.800000
0.000000  72.700000
-0.001500  72.700000
-0.001500  72.600000
-0.000800  72.500000
0.000700  72.400000
-0.001500  72.400000
0.001500  72.400000
0.003000  72.300000
0.000700  72.300000
0.001500  72.200000
0.001500  72.100000
0.000700  72.100000
-0.003000  72.000000
-0.004600  72.000000
-0.006800  72.000000
-0.005300  71.900000
-0.004600  71.800000
-0.003000  71.800000
0.000000  71.700000
-0.001500  71.700000
-0.002300  71.600000
-0.001500  71.600000
0.000000  71.500000
0.000700  71.500000
0.001500  71.400000
0.002200  71.300000
0.001500  71.300000
0.000700  71.300000
-0.000800  71.200000
0.003000  71.200000
0.003000  71.100000
0.004500  71.100000
0.004500  71.100000
0.001500  71.000000
0.000700  71.000000
-0.001500  70.900000
-0.003800  70.800000
-0.004600  70.800000
-0.001500  70.700000
-0.000800  70.700000
-0.003000  70.600000
-0.003000  70.600000
0.000000  70.600000
0.000000  70.500000
-0.000800  70.500000
0.000000  70.400000
-0.000800  70.400000
-0.001500  70.300000
0.000700  70.200000
0.001500  70.200000
0.001500  70.100000
0.001500  70.100000
0.001500  70.000000
0.003000  70.000000
0.003000  69.900000
0.004500  69.800000
0.005200  69.800000
0.005200  69.700000
0.006700  69.700000
0.004500  69.600000
0.003000  69.500000
0.000700  69.500000
0.000000  69.400000
-0.004600  69.400000
-0.005300  69.300000
-0.003800  69.200000
-0.003000  69.200000
-0.001500  69.100000
-0.001500  69.100000
-0.001500  69.000000
-0.003000  68.900000
-0.003800  68.800000
-0.004600  68.800000
-0.003000  68.700000
-0.001500  68.700000
-0.003000  68.600000
-0.000800  68.500000
0.000000  68.500000
0.001500  68.400000
0.001500  68.300000
0.001500  68.300000
0.000700  68.200000
0.000700  68.100000
0.002200  68.100000
0.001500  68.000000
0.003700  67.900000
0.005200  67.900000
0.006700  67.800000
0.005200  67.800000
0.004500  67.700000
0.003000  67.600000
0.003000  67.600000
0.000700  67.500000
-0.003800  67.500000
-0.003800  67.400000
-0.003000  67.400000
-0.001500  67.300000
-0.002300  67.200000
-0.003000  67.200000
-0.003000  67.100000
-0.001500  67.000000
0.000700  67.000000
0.000700  67.000000
0.000700  66.900000
0.000000  66.800000
0.001500  66.700000
0.001500  66.700000
0.000700  66.700000
0.000700  66.600000
0.000000  66.600000
0.000700  66.500000
0.002200  66.500000
0.003000  66.400000
0.000700  66.400000
0.000000  66.300000
-0.000800  66.300000
-0.001500  66.200000
0.000700  66.200000
0.001500  66.100000
0.000700  66.100000
-0.000800  66.000000
-0.000800  66.000000
-0.001500  65.900000
0.000700  65.900000
0.000700  65.800000
0.000000  65.700000
-0.000800  65.700000
-0.003800  65.700000
-0.003000  65.600000
-0.001500  65.600000
-0.003000  65.500000
-0.003800  65.400000
-0.003800  65.400000
-0.003000  65.300000
-0.003000  65.200000
0.000700  65.200000
0.000700  65.200000
0.001500  65.100000
0.001500  65.000000
0.001500  65.000000
0.000700  64.900000
0.002200  64.800000
0.003000  64.800000
0.000700  64.800000
0.000700  64.700000
0.001500  64.600000
0.001500  64.600000
0.000700  64.500000
0.000700  64.400000
-0.000800  64.300000
-0.002300  64.300000
-0.001500  64.300000
-0.001500  64.200000
-0.000800  64.100000
-0.000800  64.000000
-0.002300  64.000000
-0.002300  63.900000
-0.000800  63.900000
0.000000  63.800000
0.000700  63.700000
-0.000800  63.700000
-0.000800  63.600000
-0.000800  63.500000
-0.000800  63.500000
0.000700  63.400000
0.000700  63.300000
0.001500  63.300000
0.001500  63.200000
0.000700  63.100000
0.003000  63.000000
0.002200  63.000000
0.000000  62.900000
-0.001500  62.800000
-0.001500  62.700000
-0.000800  62.600000
-0.000800  62.500000
0.000700  62.500000
0.001500  62.400000
0.000700  62.300000
-0.002300  62.300000
-0.006000  62.200000
-0.003000  62.100000
-0.002300  62.000000
-0.000800  62.000000
0.000700  61.900000
-0.000800  61.700000
-0.000800  61.700000
0.000000  61.600000
0.003000  61.500000
0.003700  61.400000
0.000700  61.300000
-0.000800  61.200000
-0.001500  61.200000
-0.000800  61.100000
0.002200  61.000000
0.003000  60.900000
0.003000  60.800000
0.003000  60.700000
0.001500  60.700000
0.001500  60.600000
0.002200  60.500000
0.003000  60.400000
0.000700  60.300000
0.002200  60.200000
0.003700  60.100000
0.003700  60.000000
0.003000  59.900000
0.001500  59.900000
-0.000800  59.800000
-0.001500  59.700000
0.000700  59.700000
-0.000800  59.600000
-0.001500  59.500000
-0.001500  59.400000
-0.001500  59.400000
-0.001500  59.300000
-0.004600  59.200000
-0.003000  59.100000
-0.003800  59.100000
-0.004600  59.000000
-0.004600  58.900000
-0.005300  58.900000
-0.003000  58.800000
-0.001500  58.700000
0.001500  58.600000
0.003700  58.500000
0.005200  58.500000
0.006000  58.400000
0.005200  58.400000
0.004500  58.300000
0.003000  58.200000
0.001500  58.100000
0.001500  58.100000
0.003000  58.000000
0.001500  58.000000
0.000000  57.900000
-0.003000  57.800000
-0.005300  57.800000
-0.005300  57.700000
-0.005300  57.600000
-0.003000  57.600000
-0.003000  57.500000
-0.002300  57.400000
0.001500  57.400000
0.003700  57.300000
0.000700  57.200000
0.000700  57.100000
0.001500  57.100000
0.000700  57.100000
0.003000  57.000000
0.003000  56.900000
0.003000  56.800000
0.004500  56.700000
0.001500  56.700000
0.000700  56.700000
0.001500  56.600000
0.003000  56.500000
0.004500  56.400000
0.005200  56.400000
0.004500  56.300000
0.001500  56.200000
0.002200  56.200000
0.001500  56.100000
-0.000800  56.000000
-0.001500  56.000000
-0.001500  55.800000
-0.002300  55.800000
-0.003800  55.700000
-0.002300  55.700000
-0.002300  55.600000
-0.003800  55.500000
-0.003800  55.400000
-0.003000  55.300000
-0.003000  55.300000
-0.001500  55.200000
-0.003800  55.100000
-0.002300  55.000000
0.001500  54.900000
0.001500  54.900000
0.001500  54.800000
0.001500  54.700000
0.000700  54.600000
-0.000800  54.500000
0.000700  54.500000
0.000700  54.400000
0.000700  54.300000
-0.001500  54.200000
-0.003000  54.100000
-0.000800  54.100000
0.001500  54.000000
0.003700  53.900000
0.003000  53.800000
0.003000  53.700000
0.003000  53.700000
0.001500  53.600000
0.001500  53.500000
0.000700  53.400000
-0.001500  53.300000
-0.004600  53.300000
-0.001500  53.200000
0.000700  53.100000
-0.001500  53.000000
-0.001500  52.900000
-0.001500  52.900000
-0.001500  52.800000
-0.003000  52.600000
-0.003800  52.600000
-0.003000  52.500000
-0.004600  52.400000
-0.006800  52.400000
-0.006000  52.300000
-0.004600  52.200000
-0.001500  52.100000
-0.000800  52.000000
-0.002300  51.900000
0.000700  51.800000
0.001500  51.800000
0.000000  51.700000
0.000700  51.600000
0.000700  51.500000
0.003000  51.400000
0.001500  51.300000
0.000000  51.300000
0.000000  51.200000
0.000700  51.100000
0.001500  51.000000
0.003700  50.900000
0.003000  50.900000
0.002200  50.800000
0.002200  50.700000
0.000700  50.600000
0.000700  50.600000
0.000000  50.500000
-0.000800  50.400000
-0.000800  50.400000
-0.001500  50.300000
-0.001500  50.200000
-0.001500  50.100000
-0.000800  50.000000
0.000700  49.900000
0.001500  49.900000
0.003000  49.800000
0.003000  49.700000
0.002200  49.600000
0.003000  49.600000
0.001500  49.500000
0.001500  49.400000
0.002200  49.400000
0.001500  49.300000
0.000700  49.200000
-0.000800  49.100000
0.000700  49.000000
0.000700  49.000000
-0.000800  48.900000
-0.000800  48.900000
-0.000800  48.800000
-0.000800  48.700000
-0.001500  48.600000
-0.003000  48.600000
-0.002300  48.500000
-0.000800  48.400000
0.000700  48.300000
0.000700  48.300000
0.004500  48.200000
0.004500  48.100000
0.003000  48.000000
0.003000  48.000000
0.001500  47.900000
0.003000  47.900000
0.003000  47.800000
0.001500  47.700000
0.000700  47.600000
0.000700  47.600000
0.000700  47.500000
0.000700  47.500000
0.000700  47.400000
0.000700  47.300000
-0.000800  47.200000
-0.001500  47.200000
-0.001500  47.100000
-0.003000  47.000000
-0.003000  47.000000
-0.000800  46.900000
-0.000800  46.800000
-0.001500  46.800000
-0.001500  46.700000
-0.003000  46.700000
-0.003000  46.600000
-0.003800  46.500000
-0.003800  46.500000
-0.001500  46.400000
-0.001500  46.300000
-0.001500  46.300000
-0.001500  46.200000
-0.000800  46.200000
-0.000800  46.100000
0.000700  46.000000
0.003000  46.000000
0.002200  45.900000
0.003000  45.900000
0.002200  45.800000
0.001500  45.700000
0.000000  45.700000
-0.000800  45.600000
0.000000  45.500000
-0.001500  45.400000
0.000700  45.400000
0.001500  45.400000
0.001500  45.300000
0.000700  45.300000
0.002200  45.200000
0.002200  45.100000
0.000000  45.100000
-0.000800  45.000000
-0.001500  45.000000
-0.000800  44.900000
0.000000  44.900000
-0.000800  44.800000
-0.001500  44.700000
-0.000800  44.700000
-0.000800  44.600000
-0.001500  44.500000
-0.001500  44.500000
-0.001500  44.500000
-0.001500  44.400000
-0.000800  44.300000
-0.002300  44.300000
-0.002300  44.200000
-0.001500  44.100000
-0.001500  44.100000
-0.000800  44.000000
-0.000800  44.000000
0.000000  43.900000
-0.003000  43.800000
-0.003000  43.800000
-0.003000  43.700000
-0.003800  43.600000
-0.001500  43.600000
-0.001500  43.500000
0.000700  43.500000
0.001500  43.400000
0.002200  43.300000
0.003000  43.300000
0.000700  43.200000
0.000700  43.100000
0.001500  43.100000
0.001500  43.100000
0.000000  43.000000
0.000700  42.900000
-0.000800  42.900000
0.000700  42.800000
0.001500  42.800000
0.001500  42.700000
0.002200  42.700000
0.001500  42.600000
0.001500  42.600000
0.001500  42.500000
0.001500  42.500000
0.000700  42.400000
0.003000  42.300000
0.004500  42.300000
0.005200  42.300000
0.004500  42.200000
0.003700  42.100000
0.000700  42.100000
-0.001500  42.000000
-0.001500  42.000000
0.000000  41.900000
0.000700  41.800000
0.000700  41.800000
0.001500  41.800000
0.002200  41.700000
0.000700  41.600000
0.000700  41.600000
0.001500  41.500000
0.000700  41.400000
-0.000800  41.400000
-0.000800  41.400000
0.000700  41.300000
0.002200  41.300000
0.000700  41.200000
0.000700  41.100000
0.000000  41.100000
-0.002300  41.000000
-0.000800  40.900000
-0.001500  40.900000
-0.003000  40.900000
-0.001500  40.800000
-0.002300  40.700000
-0.001500  40.700000
-0.000800  40.600000
-0.003000  40.500000
-0.002300  40.500000
-0.000800  40.500000
0.000700  40.400000
0.000700  40.300000
0.003000  40.300000
0.003000  40.200000
0.000700  40.200000
-0.000800  40.100000
-0.001500  40.000000
0.000000  40.000000
0.000700  40.000000
0.003000  39.900000
0.004500  39.800000
0.003700  39.700000
0.005200  39.700000
0.005200  39.600000
0.006700  39.600000
0.006000  39.600000
0.004500  39.500000
0.001500  39.400000
-0.003000  39.400000
-0.004600  39.300000
-0.005300  39.300000
-0.008300  39.200000
-0.006800  39.100000
-0.006800  39.100000
-0.008300  39.100000
-0.004600  39.000000
-0.003000  38.900000
-0.001500  38.900000
-0.005300  38.800000
-0.006000  38.800000
-0.005300  38.700000
-0.004600  38.600000
-0.003000  38.600000
-0.002300  38.500000
-0.003000  38.500000
-0.002300  38.400000
0.000000  38.300000
-0.001500  38.300000
0.002200  38.200000
0.003700  38.200000
0.004500  38.100000
0.004500  38.000000
0.003700  38.000000
0.005200  37.900000
0.004500  37.800000
0.004500  37.800000
0.003000  37.700000
0.003000  37.700000
0.003000  37.600000
0.001500  37.500000
0.001500  37.400000
0.001500  37.300000
0.000700  37.300000
0.000700  37.300000
0.001500  37.200000
0.000700  37.100000
0.001500  37.000000
0.001500  37.000000
-0.000800  36.900000
0.000700  36.900000
0.000000  36.800000
-0.001500  36.700000
0.001500  36.600000
0.003700  36.600000
0.003700  36.500000
0.002200  36.400000
0.000000  36.400000
-0.000800  36.300000
-0.000800  36.200000
0.000700  36.200000
0.001500  36.100000
0.003000  36.000000
0.004500  36.000000
0.003700  35.900000
0.001500  35.800000
-0.001500  35.700000
-0.003800  35.700000
-0.003000  35.600000
-0.004600  35.500000
-0.003000  35.500000
-0.003000  35.400000
-0.003800  35.300000
-0.002300  35.200000
-0.001500  35.100000
-0.000800  35.100000
-0.000800  35.000000
0.000000  34.900000
-0.000800  34.900000
-0.001500  34.800000
-0.003000  34.700000
-0.003000  34.600000
-0.000800  34.500000
0.001500  34.500000
0.003700  34.400000
0.002200  34.300000
0.002200  34.300000
-0.000800  34.200000
-0.001500  34.100000
0.001500  34.100000
0.001500  34.000000
0.001500  33.900000
-0.000800  33.800000
-0.001500  33.800000
-0.001500  33.700000
-0.000800  33.700000
-0.003000  33.600000
-0.004600  33.500000
-0.005300  33.400000
-0.004600  33.400000
0.000700  33.300000
0.001500  33.300000
0.000700  33.100000
0.000700  33.100000
0.000000  33.000000
-0.000800  32.900000
-0.000800  32.800000
0.001500  32.800000
0.001500  32.700000
0.001500  32.600000
0.002200  32.600000
0.003000  32.500000
0.005200  32.400000
0.003700  32.400000
0.001500  32.300000
-0.000800  32.200000
-0.001500  32.100000
0.000700  32.000000
0.001500  32.000000
0.003000  31.900000
0.000000  31.800000
-0.003000  31.800000
-0.003800  31.600000
-0.003000  31.600000
-0.001500  31.500000
0.000000  31.500000
0.001500  31.400000
0.001500  31.300000
0.003000  31.200000
-0.000800  31.100000
-0.000800  31.100000
-0.001500  31.000000
-0.001500  30.900000
0.000700  30.900000
-0.003000  30.800000
-0.002300  30.700000
-0.000800  30.600000
0.000700  30.600000
0.003000  30.500000
0.003000  30.400000
0.003000  30.300000
0.001500  30.300000
0.000700  30.100000
0.001500  30.100000
0.001500  30.100000
0.001500  30.000000
0.002200  29.900000
0.003000  29.800000
0.002200  29.700000
0.000700  29.700000
0.003000  29.600000
0.004500  29.600000
0.006700  29.500000
0.006700  29.400000
0.005200  29.300000
0.003000  29.200000
-0.000800  29.200000
-0.000800  29.100000
0.000700  29.000000
0.000700  29.000000
0.000000  28.900000
-0.000800  28.800000
-0.001500  28.700000
-0.002300  28.700000
-0.003000  28.600000
-0.004600  28.500000
-0.005300  28.500000
-0.006000  28.400000
-0.003000  28.300000
-0.003000  28.300000
-0.003000  28.200000
-0.003000  28.100000
-0.003800  28.000000
-0.003800  27.900000
-0.005300  27.900000
-0.003000  27.800000
-0.003800  27.800000
-0.000800  27.700000
0.000700  27.600000
-0.001500  27.500000
-0.000800  27.400000
-0.001500  27.400000
0.000700  27.300000
0.001500  27.200000
0.001500  27.200000
0.001500  27.100000
-0.001500  27.000000
-0.002300  27.000000
0.000000  26.900000
0.000700  26.800000
0.000700  26.700000
0.000700  26.600000
0.001500  26.500000
0.000700  26.500000
0.000700  26.400000
0.002200  26.400000
0.003700  26.300000
0.000700  26.200000
-0.000800  26.100000
-0.000800  26.100000
0.000700  26.000000
0.002200  25.900000
0.000700  25.800000
-0.001500  25.700000
-0.000800  25.700000
-0.000800  25.600000
-0.002300  25.600000
-0.003000  25.500000
-0.000800  25.400000
-0.000800  25.300000
-0.000800  25.300000
0.000000  25.200000
0.000700  25.100000
0.003000  25.100000
0.003000  25.000000
0.000700  24.900000
0.000700  24.800000
0.000700  24.800000
0.002200  24.700000
0.002200  24.700000
0.000000  24.600000
0.000000  24.500000
0.000700  24.400000
0.000700  24.400000
0.003000  24.300000
0.003700  24.300000
0.001500  24.200000
-0.000800  24.100000
-0.001500  24.100000
-0.000800  24.000000
0.000700  23.900000
0.000000  23.800000
-0.000800  23.800000
-0.002300  23.800000
-0.004600  23.700000
-0.007500  23.600000
-0.006800  23.500000
-0.003800  23.500000
0.002200  23.400000
0.009000  23.400000
0.012000  23.300000
0.011200  23.200000
0.009000  23.100000
0.005200  23.100000
0.003000  23.000000
0.000700  23.000000
0.001500  22.900000
0.002200  22.900000
0.002200  22.800000
0.000700  22.800000
-0.001500  22.700000
-0.002300  22.600000
-0.003800  22.600000
-0.004600  22.500000
-0.003000  22.500000
-0.003000  22.400000
-0.000800  22.400000
0.000000  22.300000
-0.000800  22.200000
-0.003000  22.200000
-0.002300  22.100000
0.000000  22.000000
0.000000  22.000000
-0.000800  22.000000
-0.000800  21.900000
-0.001500  21.800000
-0.001500  21.800000
-0.000800  21.700000
0.001500  21.700000
0.000700  21.600000
-0.002300  21.500000
-0.008300  21.500000
-0.009800  21.500000
-0.006800  21.400000
-0.003000  21.400000
0.001500  21.300000
0.001500  21.200000
0.001500  21.200000
0.000700  21.100000
-0.000800  21.100000
-0.000800  21.000000
-0.001500  21.000000
-0.001500  20.900000
-0.002300  20.900000
0.000000  20.800000
0.001500  20.700000
0.000700  20.700000
-0.000800  20.700000
0.000000  20.600000
0.000000  20.600000
0.000700  20.500000
0.001500  20.400000
-0.001500  20.400000
-0.002300  20.300000
-0.004600  20.300000
-0.003800  20.200000
-0.002300  20.200000
-0.001500  20.100000
-0.003000  20.100000
-0.005300  20.000000
-0.003800  19.900000
0.000700  19.900000
0.005200  19.800000
0.006700  19.800000
0.005200  19.800000
0.005200  19.700000
0.003700  19.700000
0.003000  19.600000
0.004500  19.600000
0.004500  19.500000
0.000700  19.500000
0.000700  19.400000
0.003000  19.300000
0.000700  19.300000
0.001500  19.300000
-0.000800  19.200000
-0.000800  19.200000
-0.004600  19.100000
-0.005300  19.100000
-0.001500  19.000000
-0.000800  19.000000
0.000700  18.900000
-0.001500  18.900000
-0.003000  18.900000
-0.001500  18.800000
-0.000800  18.800000
-0.003000  18.700000
-0.002300  18.700000
-0.003800  18.700000
-0.003800  18.600000
-0.001500  18.600000
-0.002300  18.500000
0.004500  18.500000
0.006700  18.400000
0.004500  18.400000
0.004500  18.400000
0.005200  18.300000
0.005200  18.300000
0.004500  18.300000
0.003700  18.200000
0.003000  18.200000
0.001500  18.100000
0.000700  18.000000
0.000000  18.000000
0.000700  18.000000
0.003000  18.000000
0.003000  18.000000
0.000700  17.900000
-0.002300  17.900000
0.000000  17.900000
0.001500  17.800000
0.001500  17.800000
0.000700  17.700000
-0.001500  17.700000
-0.003000  17.700000
-0.004600  17.600000
-0.004600  17.600000
-0.001500  17.600000
-0.000800  17.500000
-0.001500  17.500000
-0.003000  17.500000
0.000000  17.500000
0.003000  17.400000
0.005200  17.400000
0.004500  17.400000
0.005200  17.300000
0.004500  17.300000
0.001500  17.300000
0.002200  17.200000
0.000700  17.200000
-0.001500  17.200000
-0.003800  17.200000
-0.005300  17.100000
-0.005300  17.100000
-0.003000  17.100000
-0.000800  17.000000
-0.000800  17.000000
0.001500  17.000000
0.003000  17.000000
0.003700  17.000000
0.003000  16.900000
0.000700  16.900000
-0.000800  16.800000
-0.000800  16.800000
-0.001500  16.800000
-0.004600  16.800000
-0.003000  16.800000
-0.003800  16.700000
-0.004600  16.700000
0.000700  16.700000
0.003700  16.600000
0.003000  16.600000
-0.000800  16.600000
-0.003000  16.600000
-0.000800  16.600000
-0.001500  16.500000
-0.003000  16.500000
-0.002300  16.500000
-0.000800  16.400000
-0.000800  16.400000
0.000000  16.400000
0.001500  16.400000
-0.002300  16.300000
-0.004600  16.300000
-0.001500  16.300000
-0.000800  16.300000
0.001500  16.200000
0.004500  16.200000
0.004500  16.200000
0.004500  16.200000
0.003000  16.200000
0.003000  16.200000
0.001500  16.200000
-0.000800  16.200000
-0.003000  16.100000
-0.004600  16.100000
-0.003000  16.100000
-0.003000  16.100000
-0.002300  16.100000
-0.001500  16.000000
-0.001500  16.000000
0.004500  16.000000
0.005200  15.900000
0.003000  15.900000
0.000700  15.900000
0.000700  15.900000
0.003700  15.900000
0.003700  15.800000
0.005200  15.800000
0.004500  15.800000
0.002200  15.800000
0.000700  15.800000
0.000700  15.700000
0.000700  15.700000
-0.001500  15.700000
-0.003000  15.700000
-0.003000  15.700000
-0.000800  15.600000
-0.001500  15.600000
-0.002300  15.600000
-0.001500  15.600000
-0.002300  15.600000
-0.003000  15.500000
-0.004600  15.500000
-0.000800  15.500000
0.000700  15.500000
0.001500  15.500000
0.001500  15.500000
-0.001500  15.400000
-0.003800  15.400000
-0.003000  15.400000
-0.003000  15.400000
-0.003800  15.400000
-0.001500  15.400000
0.000000  15.400000
-0.000800  15.400000
-0.000800  15.400000
-0.001500  15.300000
-0.001500  15.300000
0.000700  15.300000
0.002200  15.300000
0.003700  15.300000
0.003000  15.300000
0.003000  15.300000
0.001500  15.300000
-0.000800  15.300000
-0.000800  15.300000
-0.000800  15.200000
-0.002300  15.200000
-0.003800  15.200000
-0.000800  15.200000
0.002200  15.200000
0.003700  15.200000
0.004500  15.200000
0.006700  15.100000
0.004500  15.100000
-0.000800  15.100000
0.000000  15.100000
0.001500  15.100000
0.001500  15.100000
0.000700  15.100000
-0.000800  15.000000
-0.000800  15.000000
-0.002300  15.000000
-0.003800  15.000000
-0.004600  15.000000
-0.004600  14.900000
-0.001500  14.900000
-0.000800  14.900000
0.000000  14.900000
0.000700  14.800000
0.003000  14.800000
0.003000  14.800000
0.000700  14.800000
-0.003000  14.800000
-0.001500  14.800000
-0.001500  14.800000
0.000700  14.700000
0.003000  14.700000
-0.000800  14.700000
-0.003000  14.700000
-0.001500  14.600000
0.000700  14.600000
-0.000800  14.600000
0.001500  14.600000
0.003000  14.600000
0.001500  14.500000
0.001500  14.500000
0.000700  14.500000
0.000700  14.500000
0.000700  14.400000
0.000700  14.400000
0.000700  14.400000
-0.003000  14.400000
-0.005300  14.400000
-0.004600  14.400000
-0.000800  14.400000
0.001500  14.300000
0.003000  14.300000
0.003700  14.300000
0.001500  14.300000
-0.000800  14.200000
0.000000  14.200000
0.000700  14.200000
0.003000  14.200000
0.002200  14.200000
0.003000  14.100000
0.003000  14.100000
0.001500  14.100000
0.003700  14.000000
0.003000  14.000000
0.001500  14.000000
-0.003000  14.000000
-0.003000  13.900000
-0.000800  13.900000
-0.001500  13.900000
0.000000  13.900000
0.002200  13.900000
0.003700  13.900000
0.002200  13.800000
0.000000  13.800000
-0.000800  13.800000
-0.002300  13.700000
-0.004600  13.700000
-0.004600  13.700000
-0.003000  13.700000
-0.002300  13.700000
0.000000  13.600000
0.001500  13.600000
0.003000  13.600000
0.000700  13.600000
-0.001500  13.500000
-0.003000  13.500000
-0.000800  13.500000
0.001500  13.500000
0.001500  13.500000
0.002200  13.400000
-0.000800  13.400000
-0.000800  13.400000
0.000700  13.400000
0.000700  13.300000
-0.001500  13.300000
-0.001500  13.200000
-0.000800  13.200000
-0.001500  13.200000
-0.000800  13.200000
0.001500  13.200000
0.000700  13.200000
-0.001500  13.100000
-0.001500  13.100000
-0.000800  13.100000
0.000700  13.100000
0.003000  13.000000
0.001500  13.000000
0.001500  13.000000
0.000700  13.000000
0.003000  13.000000
0.004500  13.000000
0.003000  13.000000
0.003000  12.900000
0.006700  12.900000
0.005200  12.900000
0.003000  12.800000
0.004500  12.800000
0.003000  12.800000
-0.000800  12.800000
-0.001500  12.800000
-0.001500  12.800000
-0.001500  12.700000
-0.000800  12.700000
-0.003000  12.700000
-0.002300  12.700000
-0.003000  12.600000
-0.002300  12.600000
-0.000800  12.600000
-0.001500  12.600000
0.001500  12.600000
0.001500  12.600000
0.001500  12.600000
-0.000800  12.500000
-0.004600  12.500000
-0.003000  12.500000
-0.001500  12.400000
-0.000800  12.400000
-0.001500  12.400000
-0.003000  12.400000
0.000000  12.400000
0.001500  12.300000
-0.000800  12.300000
-0.001500  12.300000
-0.004600  12.300000
-0.004600  12.300000
-0.006800  12.200000
-0.008300  12.200000
-0.005300  12.200000
-0.003800  12.200000
-0.000800  12.100000
0.003000  12.100000
0.003000  12.100000
0.000700  12.100000
-0.002300  12.100000
-0.005300  12.100000
-0.006000  12.000000
-0.003800  12.000000
-0.000800  12.000000
0.000700  11.900000
0.001500  11.900000
0.003000  11.900000
0.000000  11.900000
-0.001500  11.800000
0.000700  11.800000
0.000000  11.800000
0.002200  11.700000
0.005200  11.700000
0.006700  11.700000
0.005200  11.700000
0.005200  11.700000
0.006700  11.700000
0.001500  11.600000
-0.001500  11.600000
-0.001500  11.600000
-0.004600  11.600000
-0.004600  11.500000
-0.003000  11.500000
-0.000800  11.500000
0.003000  11.500000
0.004500  11.400000
0.005200  11.400000
0.005200  11.400000
0.004500  11.300000
0.003000  11.300000
0.004500  11.300000
0.001500  11.300000
0.000000  11.200000
0.001500  11.200000
0.003000  11.200000
0.001500  11.200000
0.000700  11.200000
-0.000800  11.200000
0.000700  11.100000
0.001500  11.100000
-0.003000  11.100000
-0.001500  11.000000
0.000000  11.000000
-0.000800  11.000000
0.001500  11.000000
0.001500  11.000000
0.003000  10.900000
0.001500  10.900000
0.000000  10.900000
0.000000  10.900000
-0.002300  10.800000
-0.003000  10.800000
0.001500  10.800000
0.002200  10.700000
0.003000  10.700000
0.004500  10.700000
0.000000  10.700000
-0.002300  10.700000
-0.004600  10.700000
-0.002300  10.600000
-0.003800  10.600000
-0.005300  10.500000
-0.003800  10.500000
-0.004600  10.500000
-0.000800  10.500000
0.002200  10.500000
0.004500  10.400000
0.006700  10.400000
0.005200  10.400000
0.003000  10.400000
0.000700  10.300000
-0.000800  10.300000
0.000700  10.300000
-0.000800  10.300000
-0.001500  10.300000
-0.002300  10.200000
-0.001500  10.200000
-0.001500  10.200000
-0.004600  10.200000
-0.006800  10.100000
-0.006800  10.100000
-0.004600  10.000000
-0.002300  10.000000
-0.000800  10.000000
0.001500  10.000000
0.000700  10.000000
0.000700  9.900000
0.001500  9.900000
0.000700  9.900000
0.000700  9.900000
0.000700  9.900000
-0.000800  9.900000
-0.000800  9.800000
-0.000800  9.800000
0.000700  9.800000
0.000700  9.800000
-0.001500  9.700000
-0.003000  9.700000
-0.001500  9.700000
-0.000800  9.700000
-0.001500  9.700000
0.000000  9.600000
-0.000800  9.600000
0.000000  9.600000
0.000000  9.600000
0.000700  9.500000
0.003000  9.500000
0.006000  9.500000
0.006700  9.400000
0.004500  9.400000
0.002200  9.400000
0.001500  9.400000
0.003000  9.400000
0.000700  9.400000
-0.000800  9.400000
-0.000800  9.300000
-0.000800  9.300000
-0.000800  9.300000
0.000000  9.200000
0.000700  9.200000
0.001500  9.200000
0.003000  9.100000
0.003700  9.100000
0.001500  9.100000
-0.000800  9.100000
-0.000800  9.100000
-0.000800  9.000000
-0.002300  9.000000
-0.003800  9.000000
-0.003000  9.000000
-0.001500  9.000000
-0.000800  8.900000
-0.001500  8.900000
0.001500  8.900000
0.001500  8.900000
-0.001500  8.800000
-0.001500  8.800000
-0.002300  8.800000
-0.002300  8.800000
-0.002300  8.700000
-0.001500  8.700000
-0.000800  8.600000
-0.001500  8.600000
-0.003000  8.600000
-0.003800  8.600000
-0.002300  8.600000
-0.001500  8.500000
0.000000  8.500000
0.003700  8.500000
0.003700  8.500000
0.004500  8.500000
0.004500  8.400000
0.005200  8.400000
0.006000  8.400000
0.003700  8.400000
0.000700  8.300000
0.000700  8.300000
0.001500  8.300000
0.000700  8.300000
-0.001500  8.200000
-0.001500  8.200000
-0.003000  8.100000
-0.003800  8.100000
-0.003800  8.100000
-0.003000  8.100000
-0.003000  8.100000
-0.000800  8.100000
0.002200  8.000000
0.003000  8.000000
0.003000  8.000000
0.003700  8.000000
0.003000  7.900000
0.002200  7.900000
0.000700  7.900000
0.000000  7.800000
0.000700  7.800000
-0.000800  7.800000
-0.003000  7.700000
-0.003000  7.700000
-0.001500  7.700000
-0.002300  7.700000
-0.003000  7.600000
0.000700  7.600000
0.004500  7.600000
0.006700  7.600000
0.008200  7.600000
0.008200  7.500000
0.006700  7.500000
0.002200  7.500000
-0.000800  7.500000
-0.001500  7.400000
-0.002300  7.400000
-0.000800  7.400000
0.000700  7.300000
-0.000800  7.300000
-0.004600  7.300000
-0.003000  7.300000
0.000700  7.200000
-0.000800  7.200000
-0.002300  7.200000
-0.003800  7.200000
-0.006000  7.100000
-0.006800  7.100000
-0.005300  7.100000
-0.003000  7.100000
0.001500  7.100000
0.002200  7.000000
0.000000  7.000000
-0.000800  7.000000
-0.002300  7.000000
-0.003800  7.000000
-0.004600  6.900000
-0.003800  6.900000
-0.003000  6.900000
-0.003000  6.900000
-0.002300  6.800000
-0.001500  6.800000
-0.000800  6.800000
0.000700  6.700000
-0.001500  6.700000
-0.004600  6.700000
-0.002300  6.700000
0.001500  6.700000
0.004500  6.700000
0.008200  6.600000
0.009000  6.600000
0.006000  6.600000
0.003000  6.600000
0.001500  6.500000
0.002200  6.500000
0.003000  6.500000
0.000700  6.400000
-0.000800  6.400000
-0.000800  6.400000
-0.000800  6.400000
0.002200  6.300000
0.001500  6.300000
0.000700  6.300000
0.001500  6.300000
0.001500  6.300000
0.001500  6.300000
0.003000  6.200000
0.001500  6.200000
0.000700  6.200000
0.002200  6.200000
0.000700  6.100000
-0.000800  6.100000
0.000000  6.100000
-0.000800  6.100000
-0.000800  6.000000
-0.001500  6.000000
-0.001500  6.000000
0.000000  6.000000
-0.001500  6.000000
-0.004600  5.900000
-0.004600  5.900000
-0.003800  5.900000
-0.000800  5.900000
0.005200  5.800000
0.009000  5.800000
0.009000  5.800000
0.005200  5.800000
0.004500  5.800000
0.004500  5.800000
0.003000  5.800000
-0.001500  5.800000
-0.006000  5.700000
-0.003800  5.700000
-0.001500  5.700000
0.002200  5.700000
0.002200  5.700000
-0.001500  5.600000
-0.006000  5.600000
-0.006800  5.600000
-0.003800  5.600000
-0.004600  5.600000
-0.004600  5.600000
-0.002300  5.500000
-0.001500  5.500000
-0.001500  5.500000
-0.001500  5.500000
-0.000800  5.400000
0.000000  5.400000
0.001500  5.400000
0.003700  5.400000
0.002200  5.400000
0.001500  5.400000
0.000700  5.400000
0.001500  5.300000
0.003000  5.300000
0.002200  5.300000
0.003700  5.300000
0.004500  5.300000
0.002200  5.300000
0.002200  5.300000
0.000700  5.200000
-0.000800  5.200000
-0.001500  5.200000
-0.003000  5.200000
-0.002300  5.200000
-0.002300  5.100000
-0.000800  5.100000
0.000000  5.100000
-0.000800  5.100000
-0.001500  5.100000
-0.003000  5.100000
-0.003000  5.000000
-0.001500  5.000000
0.001500  5.000000
0.001500  5.000000
-0.000800  5.000000
-0.002300  4.900000
0.000000  4.900000
0.002200  4.900000
0.000700  4.900000
-0.001500  4.900000
-0.003800  4.900000
-0.003000  4.900000
-0.002300  4.900000
-0.001500  4.900000
-0.003000  4.800000
0.000000  4.800000
0.003000  4.800000
0.001500  4.800000
0.001500  4.800000
0.001500  4.800000
0.000000  4.800000
0.000700  4.700000
0.000700  4.700000
-0.001500  4.700000
0.000000  4.700000
0.001500  4.700000
0.003000  4.700000
0.003000  4.700000
0.001500  4.700000
0.001500  4.700000
0.000000  4.600000
-0.000800  4.600000
-0.003000  4.600000
-0.000800  4.600000
0.005200  4.600000
0.009000  4.500000
0.006700  4.500000
0.001500  4.500000
-0.002300  4.500000
-0.006000  4.500000
-0.006800  4.500000
-0.004600  4.500000
-0.000800  4.500000
0.000700  4.500000
0.001500  4.500000
0.000000  4.500000
0.000700  4.500000
-0.001500  4.400000
-0.003800  4.400000
-0.003000  4.400000
-0.001500  4.400000
0.003000  4.400000
0.003000  4.400000
0.004500  4.400000
0.003000  4.300000
0.000000  4.300000
0.000700  4.300000
-0.001500  4.300000
-0.003000  4.300000
-0.001500  4.300000
0.000700  4.300000
0.003000  4.300000
0.001500  4.300000
0.000700  4.300000
0.000700  4.300000
0.000700  4.200000
0.000000  4.200000
0.000700  4.200000
0.000000  4.200000
-0.003000  4.200000
-0.004600  4.200000
-0.002300  4.200000
-0.000800  4.200000
-0.002300  4.200000
-0.003800  4.200000
-0.004600  4.100000
-0.001500  4.100000
0.000700  4.100000
0.001500  4.100000
0.003000  4.100000
0.003000  4.100000
0.001500  4.100000
0.000700  4.100000
0.000700  4.100000
-0.000800  4.100000
0.000000  4.100000
-0.001500  4.100000
-0.001500  4.100000
0.003000  4.100000
0.000700  4.100000
0.000700  4.100000
0.003000  4.100000
0.003000  4.100000
0.003000  4.100000
0.000700  4.100000
-0.001500  4.100000
-0.003000  4.100000
0.000700  4.100000
0.003000  4.100000
0.004500  4.100000
0.005200  4.100000
0.006700  4.100000
0.004500  4.100000
0.000700  4.100000
0.000700  4.100000
-0.000800  4.100000
0.000000  4.100000
0.001500  4.100000
0.000700  4.100000
-0.003000  4.100000
-0.003000  4.100000
-0.004600  4.100000
-0.004600  4.100000
-0.001500  4.100000
-0.003000  4.100000
-0.004600  4.100000
-0.001500  4.100000
0.000000  4.100000
-0.000800  4.100000
-0.000800  4.100000
-0.002300  4.100000
-0.004600  4.100000
-0.003800  4.100000
-0.003000  4.100000
-0.003000  4.100000
-0.000800  4.200000
0.000700  4.200000
0.001500  4.200000
-0.000800  4.200000
-0.003000  4.200000
0.001500  4.200000
0.000700  4.200000
0.001500  4.200000
0.001500  4.200000
-0.001500  4.200000
-0.003000  4.200000
-0.001500  4.200000
-0.000800  4.200000
0.003000  4.200000
0.004500  4.200000
0.003000  4.200000
0.002200  4.200000
0.000000  4.200000
-0.000800  4.200000
0.002200  4.200000
0.001500  4.200000
-0.000800  4.200000
-0.000800  4.200000
0.003000  4.200000
0.003700  4.200000
0.003000  4.100000
0.003000  4.100000
0.003700  4.100000
0.004500  4.100000
0.003000  4.100000
-0.000800  4.100000
-0.000800  4.100000
-0.001500  4.100000
-0.004600  4.100000
-0.003800  4.100000
-0.004600  4.100000
-0.002300  4.100000
-0.000800  4.100000
0.000000  4.100000
0.000700  4.100000
0.000700  4.100000
0.001500  4.100000
-0.000800  4.100000
-0.001500  4.100000
-0.001500  4.100000
0.000700  4.100000
0.005200  4.100000
0.005200  4.100000
0.004500  4.100000
0.003700  4.100000
0.004500  4.100000
0.003000  4.100000
0.000000  4.100000
-0.002300  4.100000
-0.001500  4.100000
-0.001500  4.100000
-0.003000  4.100000
-0.003000  4.100000
0.000700  4.100000
0.000000  4.100000
-0.000800  4.200000
-0.001500  4.200000
0.001500  4.200000
0.005200  4.200000
0.005200  4.200000
0.003000  4.200000
0.003000  4.200000
-0.002300  4.200000
-0.006000  4.200000
-0.003800  4.200000
-0.002300  4.200000
-0.000800  4.200000
-0.000800  4.200000
-0.000800  4.200000
-0.003000  4.200000
-0.005300  4.200000
-0.004600  4.200000
-0.005300  4.200000
-0.004600  4.200000
-0.003000  4.200000
-0.002300  4.300000
-0.001500  4.300000
-0.001500  4.300000
0.000700  4.300000
0.001500  4.300000
0.002200  4.300000
0.003000  4.300000
-0.000800  4.300000
-0.000800  4.300000
-0.001500  4.300000
-0.003000  4.300000
-0.000800  4.300000
0.001500  4.300000
0.001500  4.300000
0.002200  4.400000
0.005200  4.400000
0.006700  4.400000
0.004500  4.400000
0.003700  4.400000
0.002200  4.400000
0.003000  4.400000
0.004500  4.400000
0.004500  4.400000
0.002200  4.400000
0.001500  4.400000
0.001500  4.400000
-0.001500  4.400000
-0.005300  4.500000
-0.007500  4.500000
-0.004600  4.500000
0.000000  4.500000
-0.001500  4.500000
-0.003000  4.500000
-0.003800  4.500000
-0.006000  4.500000
-0.005300  4.500000
-0.004600  4.500000
-0.004600  4.500000
-0.005300  4.500000
-0.003000  4.500000
-0.001500  4.500000
0.000000  4.500000
-0.002300  4.500000
-0.004600  4.600000
-0.002300  4.600000
0.001500  4.600000
0.006700  4.600000
0.005200  4.600000
0.001500  4.600000
0.002200  4.600000
0.008200  4.600000
0.010500  4.600000
0.007500  4.600000
0.005200  4.600000
0.006000  4.600000
0.004500  4.600000
0.002200  4.600000
-0.000800  4.600000
0.000000  4.600000
0.002200  4.600000
0.003700  4.600000
0.001500  4.600000
-0.003000  4.600000
0.000000  4.500000
0.001500  4.500000
-0.002300  4.500000
-0.006000  4.500000
-0.008300  4.500000
-0.008300  4.500000
-0.007500  4.500000
-0.007500  4.500000
-0.008300  4.500000
-0.006000  4.500000
-0.004600  4.500000
-0.004600  4.500000
-0.001500  4.500000
-0.000800  4.500000
0.000700  4.500000
-0.001500  4.500000
-0.004600  4.500000
-0.003000  4.500000
0.000000  4.500000
0.003000  4.500000
0.004500  4.500000
0.003000  4.500000
0.003700  4.500000
0.004500  4.500000
0.003700  4.500000
0.003000  4.500000
0.003700  4.500000
0.002200  4.500000
0.004500  4.500000
0.005200  4.500000
0.003000  4.500000
0.003000  4.500000
0.000700  4.500000
-0.001500  4.500000
-0.001500  4.500000
0.000000  4.500000
0.000700  4.500000
-0.000800  4.600000
-0.001500  4.600000
-0.000800  4.600000
-0.000800  4.600000
-0.001500  4.600000
-0.002300  4.600000
-0.002300  4.600000
-0.001500  4.600000
-0.000800  4.600000
0.001500  4.600000
0.000700  4.600000
-0.000800  4.600000
0.000000  4.600000
0.000000  4.600000
0.001500  4.600000
0.004500  4.600000
0.007500  4.600000
0.005200  4.600000
0.001500  4.600000
-0.001500  4.600000
-0.001500  4.600000
0.000700  4.600000
0.000700  4.600000
-0.002300  4.600000
-0.005300  4.600000
-0.003000  4.700000
0.001500  4.700000
0.006700  4.700000
0.009000  4.700000
0.005200  4.700000
0.002200  4.700000
-0.001500  4.700000
-0.003000  4.700000
-0.007500  4.700000
-0.009100  4.700000
-0.006000  4.700000
-0.003000  4.700000
-0.000800  4.700000
-0.004600  4.700000
-0.006800  4.700000
-0.010500  4.700000
-0.010500  4.700000
-0.006000  4.700000
-0.002300  4.700000
-0.002300  4.700000
-0.000800  4.800000
0.001500  4.800000
0.006700  4.800000
0.009000  4.800000
0.009000  4.800000
0.009000  4.800000
0.004500  4.800000
0.003000  4.800000
0.003000  4.800000
-0.000800  4.800000
-0.000800  4.800000
0.000000  4.800000
0.000700  4.800000
0.003700  4.800000
0.002200  4.800000
0.002200  4.800000
0.005200  4.800000
0.006700  4.800000
0.002200  4.800000
-0.003000  4.800000
-0.004600  4.900000
-0.006800  4.900000
-0.006000  4.900000
-0.004600  4.900000
-0.003800  4.900000
-0.003800  4.900000
-0.003000  4.900000
-0.000800  4.900000
0.000000  4.900000
0.000700  4.900000
0.000700  4.900000
-0.000800  4.900000
-0.001500  4.900000
0.000000  4.900000
0.000700  4.900000
-0.000800  4.900000
-0.000800  4.900000
-0.000800  4.900000
0.000000  4.900000
0.000000  4.900000
-0.001500  4.900000
-0.000800  4.900000
0.001500  5.000000
0.004500  5.000000
0.004500  5.000000
0.003000  5.000000
0.001500  5.000000
0.003000  5.000000
0.004500  5.000000
0.003000  5.000000
0.001500  5.000000
-0.001500  5.000000
-0.000800  5.000000
-0.004600  5.000000
-0.007500  5.000000
-0.003800  5.100000
-0.002300  5.100000
-0.001500  5.100000
-0.000800  5.100000
0.001500  5.100000
0.002200  5.100000
0.000700  5.100000
-0.000800  5.100000
-0.000800  5.100000
0.003700  5.100000
0.004500  5.100000
0.003000  5.100000
0.000700  5.100000
-0.001500  5.100000
0.000000  5.200000
0.003000  5.200000
0.005200  5.200000
0.003000  5.200000
0.000700  5.200000
0.000000  5.200000
0.001500  5.200000
0.001500  5.200000
0.000700  5.200000
0.000700  5.200000
-0.000800  5.200000
-0.000800  5.200000
0.001500  5.200000
0.000700  5.300000
0.000000  5.300000
-0.005300  5.300000
-0.009800  5.300000
-0.008300  5.300000
-0.004600  5.300000
-0.001500  5.300000
-0.003000  5.300000
-0.006800  5.300000
-0.003000  5.300000
-0.000800  5.300000
0.005200  5.300000
0.009000  5.300000
0.005200  5.300000
0.000700  5.300000
-0.004600  5.300000
-0.004600  5.300000
-0.001500  5.300000
0.001500  5.300000
0.003000  5.300000
0.000000  5.300000
-0.000800  5.300000
-0.000800  5.300000
0.000700  5.300000
0.003000  5.300000
0.003000  5.300000
0.002200  5.300000
0.000700  5.300000
-0.000800  5.300000
0.000000  5.300000
0.003000  5.300000
0.001500  5.300000
-0.001500  5.300000
-0.003000  5.300000
-0.003800  5.300000
-0.005300  5.300000
-0.005300  5.300000
-0.004600  5.300000
-0.002300  5.400000
-0.001500  5.400000
0.000700  5.400000
0.001500  5.400000
0.000700  5.400000
0.003000  5.400000
0.004500  5.400000
0.004500  5.400000
0.003000  5.400000
0.000700  5.400000
0.000700  5.400000
0.000000  5.400000
-0.000800  5.400000
-0.000800  5.400000
0.000000  5.400000
0.002200  5.400000
-0.000800  5.400000
0.000700  5.400000
0.000700  5.400000
-0.001500  5.400000
0.001500  5.500000
0.003000  5.500000
-0.000800  5.500000
-0.001500  5.500000
0.000700  5.500000
0.004500  5.500000
0.004500  5.500000
0.000700  5.500000
0.000700  5.500000
0.000000  5.500000
-0.000800  5.500000
0.000000  5.500000
0.000700  5.500000
0.000700  5.500000
0.000000  5.500000
0.000700  5.500000
-0.001500  5.500000
-0.001500  5.500000
-0.002300  5.500000
-0.003000  5.500000
-0.003000  5.500000
-0.002300  5.500000
-0.000800  5.500000
-0.001500  5.500000
-0.000800  5.500000
0.000700  5.500000
0.000000  5.500000
0.000700  5.500000
0.001500  5.500000
0.003000  5.500000
0.004500  5.500000
0.005200  5.500000
0.005200  5.500000
0.006000  5.500000
0.002200  5.500000
-0.001500  5.500000
-0.002300  5.500000
-0.002300  5.500000
-0.001500  5.500000
-0.001500  5.500000
-0.001500  5.500000
-0.002300  5.500000
-0.000800  5.500000
0.000700  5.500000
-0.000800  5.500000
0.000700  5.500000
-0.003000  5.500000
-0.005300  5.500000
-0.005300  5.500000
-0.004600  5.500000
0.000000  5.500000
-0.000800  5.500000
-0.000800  5.500000
0.000000  5.500000
-0.000800  5.500000
0.000000  5.500000
0.000700  5.500000
0.001500  5.500000
0.001500  5.500000
-0.000800  5.500000
-0.001500  5.500000
0.000700  5.500000
0.001500  5.500000
0.000700  5.500000
0.000700  5.500000
0.001500  5.500000
0.000700  5.500000
0.000000  5.500000
-0.000800  5.500000
-0.003000  5.500000
-0.000800  5.500000
0.001500  5.500000
0.003000  5.500000
0.002200  5.500000
0.000700  5.500000
0.000000  5.500000
0.000000  5.500000
0.001500  5.500000
0.003000  5.500000
0.000700  5.500000
-0.000800  5.500000
-0.000800  5.500000
-0.001500  5.500000
-0.000800  5.500000
0.000700  5.500000
0.000700  5.500000
0.002200  5.500000
0.003000  5.500000
0.001500  5.500000
0.000700  5.500000
0.000000  5.500000
-0.001500  5.500000
-0.003000  5.500000
-0.002300  5.500000
-0.001500  5.500000
-0.002300  5.500000
-0.002300  5.500000
-0.003000  5.500000
-0.005300  5.500000
-0.005300  5.500000
-0.005300  5.500000
-0.003800  5.500000
0.000000  5.500000
0.001500  5.500000
0.002200  5.500000
0.003700  5.500000
0.003700  5.500000
0.002200  5.500000
0.000000  5.500000
0.000700  5.500000
0.001500  5.500000
0.000000  5.500000
-0.001500  5.500000
-0.000800  5.500000
-0.001500  5.500000
-0.000800  5.500000
0.001500  5.500000
0.003000  5.500000
0.002200  5.500000
0.000700  5.500000
0.003700  5.500000
0.002200  5.500000
0.000700  5.500000
-0.001500  5.500000
-0.000800  5.500000
-0.000800  5.500000
-0.000800  5.500000
0.000700  5.500000
0.000000  5.500000
0.000700  5.500000
-0.001500  5.500000
-0.003000  5.500000
-0.004600  5.500000
-0.004600  5.500000
-0.003000  5.500000
-0.000800  5.500000
0.001500  5.500000
0.000700  5.500000
0.000000  5.500000
-0.001500  5.500000
-0.000800  5.500000
-0.001500  5.500000
-0.003000  5.500000
-0.001500  5.500000
0.000000  5.500000
0.002200  5.500000
0.003700  5.500000
0.004500  5.500000
-0.000800  5.500000
-0.002300  5.500000
0.000000  5.500000
0.003000  5.500000
0.003000  5.500000
0.002200  5.500000
0.003000  5.500000
0.001500  5.500000
0.000700  5.500000
0.000700  5.500000
0.001500  5.500000
0.003700  5.500000
0.004500  5.500000
0.004500  5.500000
0.001500  5.500000
-0.001500  5.500000
-0.001500  5.500000
0.000700  5.400000
0.000700  5.400000
-0.000800  5.400000
0.001500  5.400000
0.001500  5.400000
0.000700  5.500000
0.001500  5.500000
0.001500  5.500000
0.003000  5.500000
0.000700  5.500000
-0.001500  5.500000
-0.002300  5.500000
-0.003000  5.500000
-0.003000  5.500000
-0.003000  5.500000
-0.001500  5.500000
0.000000  5.500000
-0.003000  5.500000
-0.003000  5.500000
-0.001500  5.500000
-0.003000  5.500000
-0.003000  5.500000
-0.005300  5.500000
-0.001500  5.500000
0.004500  5.500000
0.009000  5.500000
0.007500  5.500000
0.003000  5.500000
0.001500  5.500000
0.002200  5.500000
-0.000800  5.600000
-0.003800  5.600000
-0.003000  5.600000
-0.001500  5.600000
0.000700  5.600000
0.003700  5.600000
0.003000  5.600000
0.001500  5.600000
0.000000  5.600000
-0.001500  5.600000
-0.000800  5.600000
-0.002300  5.600000
0.000700  5.600000
0.004500  5.600000
0.000000  5.600000
-0.004600  5.600000
-0.004600  5.600000
-0.003000  5.600000
-0.003800  5.600000
-0.002300  5.600000
-0.005300  5.600000
-0.004600  5.600000
-0.004600  5.600000
-0.003000  5.600000
-0.000800  5.600000
-0.003000  5.600000
-0.002300  5.600000
-0.003000  5.600000
-0.003000  5.600000
0.000700  5.600000
0.001500  5.600000
0.001500  5.600000
0.002200  5.600000
0.003700  5.600000
0.004500  5.600000
0.004500  5.600000
0.001500  5.600000
0.001500  5.600000
0.000700  5.600000
-0.000800  5.600000
-0.001500  5.700000
-0.001500  5.700000
0.003000  5.700000
0.005200  5.700000
0.003000  5.700000
-0.000800  5.700000
-0.001500  5.700000
0.000700  5.700000
-0.003000  5.700000
-0.001500  5.700000
0.001500  5.700000
0.003000  5.700000
0.001500  5.700000
0.000700  5.700000
0.003000  5.700000
0.001500  5.700000
0.000700  5.700000
0.002200  5.700000
0.001500  5.700000
0.000700  5.700000
0.000000  5.700000
0.000000  5.700000
0.000700  5.700000
-0.000800  5.700000
0.003000  5.700000
0.003000  5.700000
-0.001500  5.700000
-0.000800  5.700000
-0.001500  5.700000
0.000700  5.700000
0.001500  5.600000
0.000000  5.600000
-0.000800  5.600000
-0.000800  5.600000
-0.001500  5.600000
-0.002300  5.700000
-0.003000  5.700000
-0.002300  5.700000
-0.002300  5.700000
-0.004600  5.700000
-0.004600  5.700000
-0.003800  5.700000
-0.001500  5.700000
0.000000  5.700000
-0.000800  5.700000
-0.000800  5.700000
0.003700  5.700000
0.005200  5.700000
0.003000  5.700000
0.004500  5.700000
0.002200  5.700000
0.002200  5.700000
0.001500  5.700000
-0.001500  5.700000
-0.000800  5.700000
-0.001500  5.700000
-0.001500  5.700000
-0.001500  5.700000
-0.003000  5.700000
-0.003000  5.700000
-0.002300  5.800000
-0.003800  5.800000
-0.003800  5.800000
-0.003000  5.800000
-0.003000  5.800000
-0.001500  5.800000
-0.000800  5.800000
0.000700  5.800000
0.000000  5.800000
0.000000  5.800000
0.001500  5.800000
0.004500  5.800000
0.004500  5.800000
0.000700  5.800000
-0.000800  5.800000
0.000700  5.800000
0.000700  5.800000
0.002200  5.800000
0.005200  5.800000
0.004500  5.800000
0.004500  5.800000
0.003700  5.800000
0.003000  5.800000
0.003000  5.800000
0.001500  5.800000
0.001500  5.800000
0.000700  5.800000
-0.001500  5.800000
-0.002300  5.800000
-0.002300  5.800000
-0.004600  5.800000
-0.003000  5.800000
-0.003000  5.800000
-0.002300  5.800000
-0.000800  5.800000
0.000700  5.800000
0.000700  5.800000
0.001500  5.800000
0.000700  5.800000
0.000000  5.800000
0.001500  5.800000
0.003000  5.800000
0.002200  5.800000
0.000700  5.800000
-0.000800  5.800000
-0.000800  5.800000
0.000000  5.800000
0.000000  5.800000
-0.000800  5.800000
0.000700  5.800000
0.001500  5.800000
0.001500  5.800000
-0.001500  5.800000
-0.003000  5.800000
-0.001500  5.800000
0.000700  5.800000
0.001500  5.800000
0.001500  5.800000
-0.000800  5.800000
0.001500  5.800000
0.002200  5.800000
0.001500  5.800000
0.004500  5.800000
0.004500  5.800000
0.002200  5.800000
-0.002300  5.800000
-0.003000  5.800000
-0.003000  5.800000
-0.001500  5.800000
0.001500  5.800000
0.003700  5.800000
0.003000  5.800000
0.000000  5.800000
-0.000800  5.800000
-0.003000  5.800000
-0.004600  5.800000
-0.004600  5.800000
-0.003000  5.800000
-0.002300  5.800000
-0.004600  5.800000
-0.001500  5.800000
-0.002300  5.800000
-0.001500  5.800000
-0.001500  5.800000
-0.003800  5.800000
-0.000800  5.800000
-0.001500  5.800000
-0.003000  5.800000
-0.003000  5.800000
0.000700  5.800000
0.003000  5.800000
0.003000  5.800000
0.004500  5.800000
0.006700  5.800000
0.004500  5.800000
0.003000  5.800000
0.001500  5.800000
-0.001500  5.800000
-0.000800  5.800000
0.000000  5.800000
0.000700  5.800000
0.002200  5.800000
0.000700  5.800000
0.002200  5.800000
0.001500  5.800000
0.000000  5.800000
0.001500  5.800000
0.003000  5.800000
0.000000  5.800000
-0.000800  5.800000
0.000700  5.800000
0.000000  5.800000
-0.001500  5.800000
-0.003000  5.800000
-0.003000  5.800000
-0.004600  5.800000
-0.003000  5.800000
-0.003000  5.800000
-0.003800  5.800000
-0.003800  5.800000
-0.003000  5.800000
-0.001500  5.800000
-0.000800  5.800000
0.000000  5.800000
0.003000  5.800000
0.003000  5.800000
-0.000800  5.800000
-0.000800  5.800000
-0.000800  5.800000
0.000700  5.800000
0.000000  5.800000
0.001500  5.800000
0.001500  5.800000
0.000700  5.800000
0.000700  5.800000
0.001500  5.800000
0.001500  5.800000
-0.000800  5.800000
-0.003000  5.800000
-0.004600  5.800000
-0.002300  5.900000
-0.000800  5.900000
0.002200  5.900000
0.002200  5.900000
0.001500  5.900000
0.000700  5.900000
-0.002300  5.900000
-0.003000  5.900000
-0.005300  5.900000
-0.003000  5.900000
-0.000800  5.900000
0.000000  5.900000
-0.000800  5.900000
0.000000  5.900000
0.000000  5.900000
0.000700  5.900000
0.003000  5.900000
0.001500  5.900000
0.000700  5.900000
0.002200  5.900000
0.003700  5.900000
0.002200  5.900000
0.001500  5.900000
0.003000  5.900000
0.002200  5.900000
0.001500  5.900000
0.001500  5.900000
0.000700  5.900000
0.000700  5.900000
0.003000  5.900000
0.002200  5.800000
0.000700  5.800000
0.000700  5.800000
0.001500  5.800000
0.003000  5.800000
0.000000  5.800000
-0.000800  5.800000
0.000700  5.800000
0.001500  5.800000
0.004500  5.800000
0.003700  5.900000
0.000700  5.900000
0.000000  5.900000
-0.004600  5.900000
-0.006800  5.900000
-0.005300  5.900000
-0.004600  5.900000
-0.004600  5.900000
-0.001500  5.900000
-0.001500  5.900000
-0.003000  5.900000
-0.001500  5.900000
-0.000800  5.900000
-0.001500  5.900000
-0.004600  5.900000
-0.003000  5.900000
-0.000800  5.900000
0.000700  5.900000
0.003000  5.900000
0.000700  5.900000
-0.000800  5.900000
0.000700  5.900000
0.001500  5.900000
0.002200  5.900000
0.001500  5.900000
0.003000  5.900000
0.002200  5.900000
0.001500  5.900000
0.003000  5.900000
0.000700  5.900000
0.000000  5.800000
0.001500  5.800000
-0.000800  5.800000
-0.001500  5.800000
0.000000  5.800000
0.000700  5.800000
0.001500  5.800000
0.003000  5.800000
0.003000  5.800000
0.004500  5.800000
0.005200  5.800000
0.004500  5.800000
0.003000  5.800000
0.000700  5.800000
-0.000800  5.800000
0.000000  5.800000
-0.001500  5.800000
-0.002300  5.800000
-0.004600  5.800000
-0.003000  5.800000
-0.002300  5.800000
-0.000800  5.800000
-0.001500  5.800000
-0.002300  5.800000
0.000700  5.800000
0.002200  5.800000
0.001500  5.800000
-0.001500  5.800000
-0.001500  5.800000
-0.001500  5.800000
-0.001500  5.800000
-0.001500  5.800000
-0.002300  5.800000
-0.002300  5.800000
-0.003000  5.800000
-0.003000  5.800000
-0.001500  5.800000
0.000000  5.800000
-0.000800  5.800000
0.000700  5.800000
0.000700  5.800000
0.000700  5.800000
0.001500  5.800000
0.001500  5.800000
0.001500  5.800000
0.001500  5.800000
0.001500  5.800000
0.000700  5.800000
-0.000800  5.800000
-0.001500  5.800000
-0.003000  5.800000
-0.000800  5.800000
0.000000  5.800000
-0.001500  5.800000
-0.001500  5.800000
-0.001500  5.800000
-0.001500  5.800000
0.000700  5.800000
0.003700  5.800000
0.003000  5.800000
0.001500  5.800000
0.000700  5.800000
-0.000800  5.800000
-0.000800  5.800000
-0.000800  5.800000
-0.000800  5.800000
-0.000800  5.800000
-0.001500  5.800000
-0.003000  5.800000
-0.001500  5.800000
-0.000800  5.800000
-0.001500  5.800000
0.000700  5.800000
0.000700  5.800000
-0.000800  5.800000
-0.000800  5.800000
-0.000800  5.800000
0.000000  5.800000
-0.000800  5.800000
0.000700  5.800000
0.002200  5.800000
0.001500  5.800000
0.002200  5.800000
0.003700  5.800000
0.004500  5.800000
0.003000  5.800000
0.000700  5.800000
0.000700  5.800000
0.003000  5.800000
0.000000  5.800000
-0.002300  5.800000
0.000700  5.800000
-0.000800  5.800000
-0.002300  5.800000
-0.002300  5.800000
-0.000800  5.800000
-0.000800  5.800000
0.000700  5.800000
0.003000  5.800000
0.000000  5.800000
0.000000  5.700000
-0.000800  5.700000
-0.000800  5.700000
-0.002300  5.700000
-0.004600  5.700000
-0.001500  5.700000
-0.000800  5.700000
-0.001500  5.700000
-0.003000  5.700000
-0.003000  5.700000
-0.002300  5.700000
-0.001500  5.700000
-0.000800  5.700000
-0.002300  5.700000
-0.003000  5.700000
-0.003000  5.700000
-0.001500  5.700000
0.000000  5.700000
0.000700  5.700000
0.000700  5.700000
0.000700  5.700000
0.001500  5.700000
-0.000800  5.700000
-0.000800  5.700000
0.000000  5.700000
0.000700  5.700000
0.003000  5.700000
0.001500  5.700000
0.000000  5.700000
-0.000800  5.700000
0.000000  5.700000
-0.000800  5.700000
-0.000800  5.700000
0.000700  5.700000
0.002200  5.700000
0.001500  5.700000
0.000700  5.700000
0.001500  5.700000
0.000700  5.700000
0.002200  5.700000
0.003000  5.700000
0.000700  5.700000
-0.000800  5.700000
-0.000800  5.700000
0.000700  5.700000
0.000700  5.700000
0.000700  5.700000
0.000700  5.700000
0.000000  5.700000
-0.001500  5.700000
-0.004600  5.700000
-0.001500  5.700000
0.001500  5.700000
0.000700  5.700000
0.000000  5.700000
-0.000800  5.700000
0.000000  5.700000
-0.000800  5.700000
-0.002300  5.700000
-0.000800  5.700000
0.000000  5.700000
0.001500  5.700000
0.001500  5.700000
0.000000  5.700000
0.000700  5.700000
0.000000  5.700000
0.000000  5.700000
-0.000800  5.700000
-0.002300  5.700000
-0.003000  5.700000
-0.001500  5.800000
0.000000  5.800000
-0.000800  5.800000
0.000700  5.800000
0.000000  5.800000
-0.001500  5.800000
-0.001500  5.800000
-0.000800  5.800000
0.000000  5.800000
0.000000  5.800000
0.001500  5.800000
0.000700  5.800000
0.002200  5.800000
-0.000800  5.800000
-0.001500  5.800000
0.000700  5.800000
-0.001500  5.800000
-0.001500  5.800000
-0.001500  5.800000
-0.001500  5.800000
-0.001500  5.800000
-0.000800  5.800000
0.001500  5.800000
0.005200  5.800000
0.004500  5.800000
0.003000  5.800000
0.003000  5.800000
0.001500  5.800000
0.002200  5.800000
0.000700  5.800000
0.001500  5.800000
0.001500  5.800000
0.000700  5.800000
0.000700  5.800000
-0.000800  5.800000
-0.000800  5.900000
-0.001500  5.900000
-0.001500  5.900000
-0.001500  5.900000
-0.000800  5.900000
-0.000800  5.900000
-0.000800  5.900000
-0.002300  5.900000
-0.001500  5.900000
-0.001500  5.900000
-0.004600  5.900000
-0.002300  5.900000
-0.000800  5.900000
-0.003000  5.900000
-0.004600  5.900000
-0.002300  5.900000
0.000700  5.900000
0.003000  5.900000
0.004500  6.000000
0.001500  6.000000
0.002200  6.000000
0.003700  6.000000
0.003700  6.000000
0.004500  6.000000
0.006000  6.000000
0.003700  6.000000
0.001500  6.000000
0.001500  6.000000
0.001500  6.100000
-0.001500  6.100000
-0.001500  6.100000
-0.000800  6.100000
-0.002300  6.100000
-0.000800  6.100000
-0.000800  6.100000
-0.000800  6.100000
-0.001500  6.100000
-0.001500  6.200000
-0.000800  6.200000
-0.001500  6.200000
0.000000  6.200000
0.002200  6.200000
0.001500  6.200000
-0.001500  6.200000
-0.003000  6.300000
-0.004600  6.300000
-0.004600  6.300000
-0.003000  6.300000
-0.001500  6.300000
0.000700  6.300000
0.001500  6.300000
0.001500  6.300000
0.002200  6.300000
0.001500  6.300000
0.000700  6.400000
0.000000  6.400000
0.000700  6.400000
0.001500  6.400000
0.004500  6.400000
0.004500  6.400000
0.003000  6.400000
-0.000800  6.400000
-0.001500  6.400000
-0.001500  6.500000
-0.001500  6.500000
0.000000  6.500000
-0.000800  6.500000
-0.000800  6.500000
-0.002300  6.500000
-0.003000  6.500000
-0.003000  6.500000
-0.004600  6.500000
-0.003000  6.500000
-0.001500  6.600000
0.000000  6.600000
0.001500  6.600000
0.000700  6.600000
-0.000800  6.600000
0.000700  6.600000
0.001500  6.600000
0.001500  6.600000
0.000700  6.700000
0.002200  6.700000
0.003000  6.700000
0.001500  6.700000
-0.000800  6.700000
0.000000  6.700000
-0.002300  6.700000
-0.003000  6.700000
-0.003800  6.700000
-0.003000  6.700000
-0.000800  6.700000
-0.002300  6.700000
0.000700  6.700000
0.001500  6.800000
0.000700  6.800000
0.000700  6.800000
0.000000  6.800000
-0.000800  6.800000
-0.003000  6.800000
-0.003000  6.900000
0.001500  6.900000
0.004500  6.900000
0.000700  6.900000
-0.000800  6.900000
-0.001500  7.000000
-0.000800  7.000000
0.000700  7.000000
0.001500  7.000000
0.003000  7.000000
0.003000  7.000000
0.002200  7.100000
0.000700  7.100000
0.000700  7.100000
0.000000  7.100000
0.001500  7.100000
0.003000  7.100000
0.003000  7.200000
0.002200  7.200000
0.001500  7.200000
0.001500  7.200000
-0.000800  7.200000
0.000700  7.200000
0.000700  7.300000
-0.000800  7.300000
-0.001500  7.300000
-0.000800  7.300000
0.000700  7.300000
0.000700  7.400000
0.000700  7.400000
-0.000800  7.400000
0.000700  7.400000
0.000000  7.500000
-0.000800  7.500000
0.000700  7.500000
-0.001500  7.500000
-0.001500  7.600000
-0.001500  7.600000
-0.003000  7.600000
-0.003000  7.600000
-0.004600  7.600000
-0.004600  7.700000
-0.003800  7.700000
-0.003000  7.700000
-0.001500  7.700000
-0.000800  7.800000
0.001500  7.800000
0.000700  7.800000
0.000700  7.900000
-0.000800  7.900000
-0.003800  7.900000
-0.005300  8.000000
-0.004600  8.000000
-0.003000  8.000000
-0.002300  8.000000
-0.000800  8.100000
-0.000800  8.100000
0.001500  8.100000
-0.003000  8.100000
-0.003000  8.100000
-0.000800  8.200000
-0.001500  8.200000
-0.000800  8.200000
-0.000800  8.200000
0.000700  8.200000
0.000700  8.300000
0.001500  8.300000
0.002200  8.300000
0.002200  8.300000
0.003700  8.400000
0.003000  8.400000
0.001500  8.400000
0.001500  8.500000
0.000700  8.500000
-0.000800  8.500000
0.001500  8.500000
0.001500  8.500000
0.000700  8.500000
0.001500  8.600000
0.000700  8.600000
0.001500  8.600000
0.000000  8.700000
-0.000800  8.700000
-0.001500  8.700000
-0.001500  8.700000
0.000700  8.800000
0.000000  8.800000
0.001500  8.800000
0.001500  8.900000
0.000700  8.900000
-0.001500  8.900000
-0.001500  9.000000
0.000000  9.000000
0.000000  9.000000
0.000700  9.000000
-0.000800  9.000000
0.000700  9.100000
0.000700  9.100000
-0.000800  9.100000
-0.000800  9.200000
-0.000800  9.200000
-0.001500  9.300000
-0.001500  9.300000
-0.000800  9.300000
-0.001500  9.400000
-0.001500  9.400000
0.000000  9.400000
-0.001500  9.400000
-0.000800  9.500000
0.001500  9.500000
0.003000  9.500000
0.003000  9.600000
0.004500  9.600000
0.005200  9.600000
0.004500  9.700000
0.004500  9.700000
0.005200  9.800000
0.003000  9.800000
0.003000  9.800000
0.001500  9.900000
-0.000800  9.900000
-0.001500  9.900000
-0.000800  9.900000
-0.000800  9.900000
-0.002300  10.000000
-0.003000  10.000000
-0.000800  10.000000
-0.001500  10.100000
-0.001500  10.100000
-0.000800  10.100000
-0.001500  10.200000
-0.002300  10.200000
-0.004600  10.200000
-0.004600  10.300000
-0.003800  10.300000
-0.003000  10.300000
-0.001500  10.300000
0.000700  10.400000
0.000000  10.400000
0.000000  10.400000
0.000700  10.500000
0.001500  10.500000
0.001500  10.600000
0.000700  10.600000
0.001500  10.700000
0.000700  10.700000
-0.000800  10.700000
0.000700  10.700000
-0.001500  10.800000
-0.001500  10.800000
-0.000800  10.900000
0.000000  10.900000
-0.001500  10.900000
-0.001500  11.000000
0.000000  11.000000
0.000000  11.100000
-0.000800  11.100000
-0.000800  11.200000
-0.001500  11.200000
-0.004600  11.200000
-0.004600  11.300000
-0.001500  11.300000
-0.001500  11.400000
-0.002300  11.400000
-0.003000  11.500000
-0.001500  11.500000
0.000000  11.600000
-0.000800  11.600000
-0.000800  11.700000
0.000700  11.700000
0.001500  11.700000
0.003000  11.800000
0.003700  11.800000
0.003700  11.900000
0.006000  11.900000
0.006000  12.000000
0.006000  12.000000
0.006700  12.100000
0.005200  12.100000
0.005200  12.100000
0.004500  12.200000
0.004500  12.200000
0.003000  12.300000
0.001500  12.300000
0.000700  12.400000
-0.000800  12.500000
-0.000800  12.500000
-0.000800  12.600000
-0.000800  12.600000
-0.003000  12.600000
-0.004600  12.700000
-0.006000  12.700000
-0.004600  12.800000
-0.005300  12.800000
-0.006000  12.900000
-0.009100  12.900000
-0.008300  13.000000
-0.005300  13.000000
-0.003000  13.100000
-0.001500  13.100000
-0.001500  13.200000
-0.001500  13.300000
-0.001500  13.300000
-0.000800  13.400000
0.000700  13.500000
0.000700  13.500000
-0.000800  13.500000
-0.000800  13.600000
0.001500  13.700000
0.001500  13.700000
0.001500  13.800000
0.001500  13.900000
0.003000  13.900000
0.001500  13.900000
0.000700  14.000000
0.002200  14.100000
0.003000  14.100000
0.003000  14.200000
0.002200  14.300000
0.001500  14.400000
0.002200  14.400000
0.003000  14.500000
0.001500  14.500000
0.003000  14.600000
0.000700  14.700000
-0.000800  14.800000
0.000000  14.800000
0.001500  14.800000
0.002200  14.900000
0.000700  15.000000
0.000700  15.100000
-0.000800  15.100000
-0.002300  15.200000
-0.001500  15.300000
0.000000  15.300000
0.000000  15.400000
-0.001500  15.400000
-0.004600  15.500000
-0.004600  15.600000
-0.002300  15.600000
-0.002300  15.700000
-0.000800  15.700000
0.000700  15.800000
0.003000  15.900000
0.002200  15.900000
0.000700  16.000000
-0.000800  16.100000
0.001500  16.100000
0.002200  16.200000
-0.000800  16.200000
0.000000  16.300000
0.000700  16.400000
0.000700  16.400000
-0.001500  16.500000
-0.003000  16.600000
-0.001500  16.600000
-0.003000  16.700000
-0.004600  16.700000
-0.003000  16.800000
-0.003000  16.900000
-0.001500  17.000000
-0.001500  17.000000
-0.001500  17.100000
0.000700  17.200000
-0.001500  17.200000
-0.000800  17.300000
-0.001500  17.400000
-0.002300  17.500000
0.000000  17.500000
0.001500  17.600000
0.003700  17.700000
0.005200  17.800000
0.003700  17.800000
0.003000  17.900000
0.004500  18.000000
0.004500  18.000000
0.003000  18.100000
0.002200  18.200000
-0.000800  18.300000
0.000700  18.400000
0.001500  18.400000
0.000700  18.500000
0.000700  18.600000
0.001500  18.700000
0.002200  18.800000
0.003700  18.900000
0.003700  18.900000
0.003700  19.000000
0.002200  19.100000
0.000700  19.200000
-0.003000  19.300000
-0.003000  19.400000
-0.001500  19.400000
-0.003800  19.500000
-0.004600  19.600000
-0.003000  19.700000
-0.000800  19.800000
0.000700  19.900000
0.001500  20.000000
0.001500  20.100000
0.003000  20.200000
0.000700  20.200000
0.000000  20.300000
0.001500  20.400000
0.005200  20.500000
0.004500  20.700000
0.001500  20.700000
0.001500  20.800000
0.001500  20.900000
0.003700  21.000000
0.003000  21.100000
0.001500  21.200000
0.000700  21.300000
-0.000800  21.400000
-0.000800  21.500000
-0.003000  21.500000
-0.005300  21.600000
-0.005300  21.800000
-0.002300  21.900000
-0.003000  22.000000
-0.001500  22.000000
-0.003800  22.200000
-0.004600  22.300000
-0.001500  22.400000
-0.000800  22.500000
-0.000800  22.600000
-0.001500  22.700000
0.000000  22.800000
0.000700  22.900000
0.000700  22.900000
-0.001500  23.100000
-0.002300  23.200000
0.000000  23.300000
0.000700  23.400000
0.000000  23.500000
-0.000800  23.600000
-0.001500  23.700000
-0.002300  23.800000
-0.003000  23.900000
-0.004600  24.000000
-0.001500  24.100000
-0.001500  24.300000
-0.001500  24.300000
0.000700  24.500000
0.001500  24.600000
0.003000  24.700000
0.005200  24.800000
0.005200  24.900000
0.003000  25.000000
0.001500  25.100000
0.000000  25.200000
0.000700  25.300000
0.000000  25.500000
-0.000800  25.600000
-0.001500  25.700000
-0.003800  25.800000
-0.001500  25.900000
-0.001500  26.000000
-0.003000  26.100000
-0.000800  26.200000
-0.000800  26.300000
-0.001500  26.400000
-0.003000  26.500000
-0.003000  26.600000
-0.004600  26.700000
-0.002300  26.800000
-0.000800  26.900000
-0.002300  27.000000
-0.003800  27.100000
-0.002300  27.200000
0.003000  27.300000
0.001500  27.400000
0.001500  27.400000
0.000700  27.600000
-0.000800  27.700000
0.000700  27.800000
0.000700  27.900000
0.000700  28.000000
0.000700  28.100000
0.003000  28.200000
0.003000  28.300000
0.003700  28.400000
0.003700  28.500000
0.003000  28.600000
0.001500  28.700000
-0.000800  28.800000
0.001500  28.900000
0.001500  29.000000
0.000700  29.200000
0.003000  29.200000
0.002200  29.300000
0.000700  29.500000
-0.003000  29.600000
-0.001500  29.700000
0.002200  29.800000
-0.001500  29.900000
0.000000  30.000000
0.000700  30.100000
0.000000  30.200000
-0.001500  30.300000
-0.003000  30.500000
-0.001500  30.600000
-0.000800  30.700000
-0.000800  30.800000
-0.000800  30.900000
0.000000  31.000000
0.000700  31.200000
0.000700  31.300000
-0.001500  31.400000
-0.001500  31.500000
0.001500  31.600000
0.001500  31.800000
0.000000  31.900000
-0.002300  32.000000
-0.003000  32.100000
-0.004600  32.200000
-0.003800  32.400000
-0.001500  32.500000
-0.002300  32.600000
-0.002300  32.700000
-0.003000  32.800000
-0.001500  33.000000
0.001500  33.100000
0.001500  33.200000
0.003000  33.300000
0.004500  33.500000
0.002200  33.600000
0.001500  33.700000
0.001500  33.800000
0.001500  34.000000
-0.001500  34.100000
-0.005300  34.200000
-0.006000  34.400000
-0.004600  34.500000
-0.003000  34.600000
-0.000800  34.700000
-0.001500  34.900000
-0.002300  35.000000
0.000700  35.100000
0.000700  35.300000
0.000000  35.400000
0.004500  35.500000
0.004500  35.700000
0.005200  35.800000
0.007500  36.000000
0.005200  36.100000
0.006000  36.200000
0.004500  36.300000
0.001500  36.400000
0.000700  36.600000
-0.000800  36.700000
0.000700  36.900000
-0.000800  37.000000
-0.003800  37.100000
-0.004600  37.300000
-0.003000  37.400000
-0.000800  37.500000
0.000000  37.600000
0.001500  37.800000
0.001500  37.900000
0.001500  38.000000
0.001500  38.100000
0.000700  38.200000
0.002200  38.300000
0.003000  38.500000
0.000700  38.600000
-0.000800  38.700000
-0.000800  38.800000
0.001500  38.900000
0.002200  39.100000
0.000700  39.200000
0.001500  39.300000
0.004500  39.400000
0.001500  39.600000
-0.002300  39.600000
-0.002300  39.800000
-0.002300  39.900000
-0.001500  40.000000
-0.001500  40.100000
-0.000800  40.300000
0.000700  40.400000
0.000700  40.500000
0.004500  40.600000
0.003700  40.800000
0.000000  40.900000
-0.001500  41.000000
-0.000800  41.100000
0.000000  41.300000
-0.001500  41.400000
-0.002300  41.500000
-0.000800  41.600000
-0.000800  41.800000
-0.000800  41.900000
0.000000  42.000000
0.001500  42.100000
0.001500  42.300000
0.004500  42.400000
0.005200  42.500000
0.001500  42.600000
-0.001500  42.700000
-0.003000  42.900000
-0.003000  43.000000
-0.000800  43.100000
0.000700  43.200000
-0.000800  43.400000
-0.003000  43.500000
-0.003000  43.600000
-0.000800  43.800000
0.000700  43.900000
-0.000800  44.000000
-0.000800  44.100000
-0.000800  44.300000
0.000700  44.400000
0.000700  44.500000
0.001500  44.600000
0.004500  44.800000
0.004500  44.900000
0.006700  45.000000
0.005200  45.100000
0.002200  45.300000
0.001500  45.400000
0.000700  45.500000
-0.002300  45.600000
-0.003000  45.800000
-0.003000  45.900000
-0.005300  46.000000
-0.008300  46.100000
-0.009100  46.300000
-0.008300  46.400000
-0.006800  46.500000
-0.006800  46.600000
-0.006800  46.800000
-0.005300  46.900000
-0.004600  47.000000
-0.004600  47.100000
-0.002300  47.200000
-0.000800  47.400000
0.000000  47.500000
0.000000  47.600000
0.001500  47.700000
0.003000  47.800000
0.003000  48.000000
0.004500  48.100000
0.003000  48.200000
0.002200  48.300000
0.005200  48.400000
0.004500  48.600000
0.005200  48.600000
0.005200  48.800000
0.001500  48.900000
0.001500  49.000000
0.000700  49.100000
0.000000  49.200000
0.000700  49.400000
-0.000800  49.500000
-0.001500  49.600000
-0.001500  49.700000
-0.000800  49.900000
0.001500  49.900000
0.000000  50.100000
-0.001500  50.200000
0.000000  50.300000
0.001500  50.400000
0.003700  50.600000
0.004500  50.700000
0.005200  50.800000
0.003000  50.900000
0.000700  51.100000
0.002200  51.200000
-0.000800  51.300000
-0.001500  51.400000
0.002200  51.600000
0.005200  51.700000
0.006000  51.800000
0.005200  51.900000
0.005200  52.100000
0.003700  52.200000
0.002200  52.300000
0.001500  52.400000
-0.003000  52.600000
-0.007500  52.700000
-0.006000  52.800000
-0.004600  53.000000
-0.005300  53.100000
-0.003800  53.200000
-0.004600  53.300000
-0.003000  53.500000
-0.005300  53.600000
-0.006800  53.700000
-0.006800  53.800000
-0.007500  54.000000
-0.003000  54.100000
0.000700  54.200000
0.007500  54.300000
0.009000  54.400000
0.005200  54.600000
0.004500  54.700000
0.004500  54.800000
0.003000  54.900000
0.003000  55.000000
0.001500  55.200000
0.000700  55.300000
0.001500  55.400000
-0.000800  55.500000
-0.001500  55.600000
-0.003000  55.800000
-0.002300  55.800000
-0.001500  56.000000
-0.003000  56.100000
-0.003000  56.200000
-0.004600  56.300000
-0.003800  56.400000
-0.003000  56.500000
-0.000800  56.700000
0.003000  56.700000
0.003700  56.900000
0.004500  57.000000
0.004500  57.100000
0.003000  57.200000
0.003700  57.300000
0.006000  57.400000
0.004500  57.500000
0.005200  57.600000
0.003000  57.700000
0.002200  57.900000
0.002200  58.000000
0.000700  58.000000
0.002200  58.200000
-0.001500  58.300000
-0.004600  58.400000
-0.006000  58.500000
-0.006800  58.600000
-0.005300  58.700000
-0.006800  58.800000
-0.005300  58.900000
-0.004600  59.000000
-0.003000  59.100000
-0.000800  59.200000
-0.004600  59.400000
-0.004600  59.400000
-0.003000  59.500000
-0.003000  59.600000
-0.000800  59.700000
0.000700  59.800000
-0.001500  59.900000
-0.001500  60.000000
-0.000800  60.100000
0.000000  60.200000
0.000700  60.300000
0.003000  60.400000
0.005200  60.500000
0.005200  60.600000
0.005200  60.700000
0.003000  60.800000
0.000000  60.900000
-0.000800  61.000000
-0.001500  61.100000
-0.002300  61.200000
-0.004600  61.300000
-0.001500  61.400000
0.001500  61.500000
0.000700  61.600000
0.000700  61.700000
0.001500  61.800000
0.003000  61.900000
0.004500  62.000000
0.003000  62.100000
0.001500  62.100000
0.001500  62.200000
0.001500  62.300000
0.002200  62.500000
0.003700  62.500000
0.003000  62.600000
-0.000800  62.700000
-0.001500  62.800000
-0.003800  62.900000
-0.003800  63.000000
-0.003000  63.100000
-0.000800  63.200000
-0.000800  63.300000
0.000700  63.400000
0.001500  63.400000
0.003000  63.500000
-0.000800  63.600000
-0.003800  63.700000
-0.001500  63.800000
-0.000800  63.900000
-0.002300  64.000000
-0.004600  64.100000
-0.003000  64.200000
-0.001500  64.300000
0.000700  64.300000
0.003000  64.400000
0.003000  64.500000
0.004500  64.600000
0.006000  64.700000
0.005200  64.800000
-0.000800  64.900000
-0.004600  65.000000
-0.003000  65.000000
-0.000800  65.100000
-0.001500  65.200000
-0.001500  65.300000
-0.000800  65.400000
0.000700  65.500000
-0.000800  65.600000
-0.001500  65.600000
-0.001500  65.700000
-0.002300  65.800000
0.000000  65.900000
0.000700  66.000000
0.002200  66.100000
0.003700  66.100000
0.001500  66.200000
0.001500  66.300000
0.002200  66.400000
0.005200  66.500000
0.005200  66.600000
0.006700  66.600000
0.006700  66.700000
0.006000  66.800000
0.003700  66.900000
0.000700  67.000000
0.000000  67.000000
-0.003000  67.100000
-0.003800  67.200000
-0.005300  67.300000
-0.006000  67.400000
-0.005300  67.500000
-0.004600  67.500000
-0.001500  67.600000
-0.001500  67.700000
-0.002300  67.800000
-0.003000  67.900000
-0.001500  67.900000
-0.000800  68.000000
-0.000800  68.100000
-0.003800  68.200000
-0.006000  68.300000
-0.004600  68.400000
-0.002300  68.500000
0.000700  68.500000
0.000700  68.600000
0.000000  68.700000
-0.000800  68.800000
-0.000800  68.900000
-0.000800  69.000000
-0.000800  69.100000
0.001500  69.200000
0.000700  69.300000
0.000700  69.300000
0.001500  69.400000
-0.001500  69.500000
0.000700  69.600000
0.001500  69.700000
0.000700  69.700000
0.001500  69.800000
0.002200  69.900000
0.003000  70.000000
0.001500  70.100000
0.004500  70.200000
0.006000  70.200000
0.006700  70.300000
0.006700  70.400000
0.006000  70.500000
0.007500  70.600000
0.006700  70.600000
0.006700  70.700000
0.003000  70.800000
0.001500  70.900000
0.004500  71.000000
0.003000  71.100000
-0.000800  71.100000
-0.006800  71.200000
-0.009100  71.300000
-0.009800  71.400000
-0.009800  71.500000
-0.009100  71.600000
-0.005300  71.600000
-0.003000  71.700000
-0.003000  71.800000
-0.001500  71.900000
-0.000800  72.000000
0.000700  72.000000
0.003000  72.100000
0.005200  72.200000
0.003700  72.300000
0.001500  72.400000
-0.001500  72.400000
-0.003800  72.500000
-0.003000  72.600000
-0.003000  72.700000
-0.002300  72.800000
0.000700  72.800000
0.006000  72.900000
0.003000  73.000000
-0.001500  73.100000
-0.001500  73.100000
-0.002300  73.200000
-0.001500  73.300000
-0.000800  73.400000
-0.001500  73.400000
-0.004600  73.500000
-0.003000  73.600000
-0.002300  73.700000
-0.001500  73.800000
-0.001500  73.800000
-0.001500  73.900000
-0.004600  74.000000
-0.007500  74.100000
-0.007500  74.200000
-0.006800  74.200000
-0.003000  74.300000
0.000000  74.400000
0.002200  74.400000
0.003700  74.500000
0.008200  74.600000
0.010500  74.700000
0.008200  74.700000
0.009000  74.800000
0.010500  74.900000
0.009000  75.000000
0.006700  75.100000
0.009000  75.100000
0.009000  75.200000
0.006700  75.300000
0.002200  75.400000
-0.000800  75.400000
-0.001500  75.500000
-0.001500  75.600000
-0.000800  75.700000
-0.006000  75.700000
-0.009100  75.800000
-0.012000  75.900000
-0.012000  76.000000
-0.009100  76.000000
-0.008300  76.100000
-0.006800  76.200000
-0.006800  76.200000
-0.006000  76.300000
-0.006000  76.400000
-0.004600  76.500000
0.000000  76.500000
0.005200  76.600000
0.009000  76.700000
0.010500  76.700000
0.012000  76.800000
0.007500  76.900000
0.003000  76.900000
0.001500  77.000000
-0.000800  77.100000
-0.002300  77.100000
-0.000800  77.200000
0.000000  77.300000
0.001500  77.300000
0.001500  77.400000
-0.001500  77.400000
-0.000800  77.500000
-0.001500  77.600000
0.000700  77.700000
0.001500  77.800000
-0.001500  77.800000
-0.004600  77.900000
-0.003000  77.900000
0.000700  78.000000
0.004500  78.100000
0.004500  78.100000
0.003000  78.200000
0.001500  78.300000
-0.000800  78.300000
-0.000800  78.400000
0.000700  78.500000
-0.000800  78.600000
0.001500  78.600000
0.000700  78.700000
0.000700  78.700000
0.002200  78.800000
0.000000  78.900000
0.001500  78.900000
0.000700  79.000000
-0.000800  79.100000
0.000700  79.200000
0.000000  79.200000
-0.000800  79.300000
-0.006800  79.300000
-0.009100  79.400000
-0.007500  79.500000
-0.004600  79.500000
-0.003000  79.600000
-0.002300  79.600000
-0.000800  79.700000
-0.000800  79.800000
0.002200  79.900000
0.004500  79.900000
0.006700  80.000000
0.006700  80.100000
0.003000  80.100000
0.000000  80.200000
-0.000800  80.200000
0.000000  80.300000
-0.004600  80.400000
-0.006000  80.500000
-0.003800  80.500000
-0.003000  80.600000
0.000000  80.600000
-0.000800  80.700000
-0.001500  80.800000
0.000700  80.800000
-0.000800  80.900000
-0.001500  81.000000
-0.003000  81.000000
-0.000800  81.100000
0.001500  81.200000
0.003000  81.200000
0.002200  81.300000
-0.002300  81.400000
-0.002300  81.400000
0.002200  81.500000
0.004500  81.500000
-0.000800  81.600000
-0.009800  81.700000
-0.009100  81.700000
-0.005300  81.800000
-0.002300  81.800000
0.000000  81.900000
0.002200  82.000000
0.003000  82.000000
0.004500  82.100000
0.000700  82.200000
-0.000800  82.300000
0.002200  82.300000
0.000700  82.300000
0.005200  82.400000
0.006700  82.500000
0.003000  82.600000
-0.000800  82.600000
-0.004600  82.700000
-0.004600  82.800000
-0.004600  82.800000
0.000700  82.800000
0.004500  82.900000
0.000000  83.000000
-0.006800  83.000000
-0.005300  83.100000
-0.000800  83.200000
0.002200  83.200000
0.004500  83.300000
0.006000  83.300000
0.005200  83.400000
0.003700  83.500000
0.002200  83.500000
0.001500  83.600000
0.001500  83.700000
0.004500  83.700000
0.008200  83.800000
0.004500  83.800000
0.001500  83.900000
0.000700  84.000000
-0.001500  84.000000
-0.000800  84.100000
-0.000800  84.100000
0.000000  84.200000
-0.000800  84.300000
-0.000800  84.300000
0.003000  84.400000
0.006000  84.500000
0.006700  84.500000
-0.001500  84.600000
-0.003000  84.600000
0.000700  84.700000
-0.004600  84.800000
-0.009100  84.800000
-0.008300  84.900000
-0.003000  85.000000
-0.001500  85.000000
-0.004600  85.100000
-0.004600  85.100000
-0.006000  85.200000
-0.005300  85.300000
0.000700  85.300000
0.003000  85.400000
0.003000  85.400000
0.004500  85.500000
0.003000  85.500000
-0.003000  85.600000
-0.005300  85.700000
-0.001500  85.700000
0.003700  85.800000
0.003000  85.800000
-0.001500  85.900000
-0.003800  85.900000
-0.002300  86.000000
0.004500  86.000000
0.007500  86.100000
0.007500  86.200000
0.006700  86.200000
0.005200  86.300000
0.005200  86.300000
0.000700  86.300000
-0.001500  86.400000
-0.006800  86.400000
-0.008300  86.500000
-0.003800  86.500000
-0.000800  86.600000
-0.000800  86.600000
-0.005300  86.700000
-0.004600  86.700000
-0.000800  86.800000
0.000000  86.800000
-0.001500  86.800000
-0.001500  86.900000
-0.000800  86.900000
0.000700  87.000000
0.000700  87.000000
-0.000800  87.100000
0.003000  87.100000
0.002200  87.200000
0.001500  87.200000
0.004500  87.200000
0.005200  87.300000
0.009000  87.300000
0.008200  87.300000
0.004500  87.300000
0.003700  87.400000
0.002200  87.400000
0.003000  87.500000
-0.000800  87.500000
-0.006000  87.500000
-0.003000  87.600000
0.000000  87.600000
-0.001500  87.600000
-0.006000  87.700000
-0.009100  87.700000
-0.009100  87.700000
-0.005300  87.700000
-0.006000  87.800000
-0.012000  87.800000
-0.009100  87.900000
-0.006800  87.900000
-0.005300  87.900000
0.003000  88.000000
0.011200  88.000000
0.012700  88.000000
0.003000  88.100000
-0.003000  88.100000
0.000000  88.200000
0.003700  88.200000
0.000700  88.200000
0.000700  88.200000
0.004500  88.300000
0.000700  88.300000
-0.000800  88.300000
0.002200  88.400000
0.004500  88.400000
0.004500  88.400000
0.004500  88.500000
0.005200  88.500000
0.003700  88.500000
0.003000  88.600000
0.000700  88.600000
-0.001500  88.600000
-0.000800  88.600000
-0.003000  88.700000
-0.005300  88.700000
-0.004600  88.700000
0.001500  88.800000
0.005200  88.800000
0.000000  88.800000
-0.003000  88.800000
-0.003800  88.900000
-0.002300  88.900000
0.001500  88.900000
0.004500  89.000000
0.004500  89.000000
0.003700  89.000000
0.000700  89.100000
-0.000800  89.100000
-0.004600  89.100000
-0.005300  89.100000
-0.000800  89.100000
0.004500  89.200000
0.003700  89.200000
0.001500  89.200000
0.003000  89.300000
0.000700  89.300000
-0.002300  89.300000
-0.001500  89.400000
-0.003000  89.400000
-0.003000  89.400000
0.001500  89.400000
0.001500  89.500000
0.000700  89.500000
-0.001500  89.500000
-0.001500  89.500000
-0.000800  89.500000
-0.003800  89.600000
-0.005300  89.600000
-0.003000  89.600000
-0.000800  89.700000
-0.001500  89.700000
-0.000800  89.700000
0.004500  89.800000
0.008200  89.800000
0.006700  89.800000
-0.000800  89.800000
-0.001500  89.900000
-0.001500  89.900000
-0.005300  89.900000
-0.005300  90.000000
-0.004600  90.000000
-0.004600  90.000000
-0.009100  90.000000
-0.006000  90.000000
-0.005300  90.100000
-0.005300  90.100000
-0.000800  90.100000
-0.002300  90.200000
-0.001500  90.200000
-0.003800  90.200000
-0.002300  90.200000
-0.003000  90.300000
-0.003000  90.300000
0.003700  90.300000
0.004500  90.400000
0.006700  90.400000
0.010500  90.400000
0.012000  90.400000
0.012000  90.400000
0.012000  90.500000
0.007500  90.500000
0.003000  90.500000
-0.003000  90.600000
-0.006000  90.600000
-0.004600  90.600000
-0.003000  90.600000
0.001500  90.700000
0.003000  90.700000
-0.003000  90.700000
-0.006800  90.700000
-0.003000  90.800000
-0.005300  90.800000
-0.008300  90.800000
-0.004600  90.800000
-0.004600  90.800000
-0.001500  90.900000
0.000700  90.900000
0.003000  90.900000
0.007500  90.900000
0.004500  90.900000
-0.000800  91.000000
-0.001500  91.000000
0.002200  91.000000
0.001500  91.100000
-0.003000  91.100000
-0.000800  91.100000
0.005200  91.100000
0.006000  91.100000
0.003000  91.200000
-0.000800  91.200000
-0.001500  91.200000
0.002200  91.200000
0.004500  91.200000
0.001500  91.200000
-0.002300  91.300000
-0.005300  91.300000
-0.003000  91.300000
0.001500  91.300000
0.003000  91.300000
-0.002300  91.300000
-0.009100  91.300000
-0.008300  91.300000
-0.000800  91.400000
0.003000  91.400000
0.004500  91.400000
0.006700  91.400000
0.006700  91.400000
0.000700  91.400000
-0.004600  91.400000
-0.000800  91.400000
0.000000  91.500000
-0.002300  91.500000
0.005200  91.500000
0.009000  91.500000
0.001500  91.500000
-0.008300  91.500000
-0.014300  91.500000
-0.015000  91.500000
-0.009800  91.500000
-0.003000  91.500000
0.002200  91.500000
0.007500  91.500000
0.003700  91.500000
0.005200  91.600000
0.011200  91.600000
0.013500  91.600000
0.015700  91.600000
0.014200  91.600000
0.008200  91.600000
0.008200  91.600000
0.009700  91.600000
0.006700  91.600000
0.000700  91.600000
0.000700  91.600000
-0.003000  91.600000
-0.006800  91.600000
-0.009100  91.600000
-0.012000  91.600000
-0.013500  91.600000
-0.015800  91.600000
-0.021800  91.600000
-0.023300  91.600000
-0.012800  91.600000
-0.003800  91.600000
-0.000800  91.600000
0.000700  91.600000
0.007500  91.600000
0.008200  91.600000
0.006700  91.600000
0.003000  91.600000
0.003000  91.600000
0.006000  91.600000
0.005200  91.600000
0.001500  91.600000
0.001500  91.600000
0.003000  91.600000
0.000000  91.700000
0.002200  91.700000
0.005200  91.700000
0.008200  91.700000
0.009700  91.700000
0.008200  91.700000
0.005200  91.700000
-0.000800  91.700000
-0.004600  91.700000
-0.005300  91.700000
-0.001500  91.700000
-0.000800  91.700000
0.000000  91.700000
0.000700  91.700000
-0.003000  91.700000
-0.006800  91.700000
-0.009800  91.700000
-0.010500  91.700000
-0.006800  91.700000
-0.003000  91.700000
0.001500  91.800000
0.001500  91.800000
0.004500  91.800000
0.009000  91.800000
0.006700  91.800000
0.003700  91.800000
0.001500  91.800000
-0.000800  91.800000
0.001500  91.800000
0.003700  91.800000
0.000700  91.800000
0.003000  91.800000
0.001500  91.800000
-0.000800  91.800000
-0.001500  91.800000
-0.005300  91.800000
-0.000800  91.800000
0.003000  91.800000
0.004500  91.800000
0.003000  91.800000
0.001500  91.800000
0.004500  91.800000
0.000700  91.800000
-0.005300  91.900000
-0.014300  91.900000
-0.012000  91.900000
-0.006800  91.900000
-0.006800  91.900000
-0.003000  91.900000
-0.001500  91.900000
0.001500  91.900000
0.000700  91.900000
-0.000800  91.900000
0.005200  92.000000
0.006700  92.000000
0.005200  92.000000
0.003000  92.000000
-0.000800  92.000000
-0.001500  92.000000
-0.001500  92.000000
-0.004600  92.000000
-0.006000  92.000000
-0.005300  92.000000
-0.003000  92.100000
-0.001500  92.100000
0.000700  92.100000
0.010500  92.100000
0.014200  92.100000
0.010500  92.100000
0.005200  92.100000
0.005200  92.100000
-0.000800  92.100000
-0.006800  92.100000
-0.006800  92.100000
-0.010500  92.200000
-0.014300  92.200000
-0.014300  92.200000
-0.014300  92.200000
-0.008300  92.200000
-0.001500  92.200000
0.001500  92.200000
0.009000  92.200000
0.012000  92.200000
0.014200  92.200000
0.012000  92.200000
0.006700  92.200000
0.001500  92.200000
-0.004600  92.200000
-0.001500  92.200000
-0.003000  92.200000
-0.003800  92.200000
0.001500  92.200000
0.005200  92.200000
0.010500  92.200000
0.009000  92.300000
0.006700  92.300000
0.005200  92.300000
-0.000800  92.300000
0.000000  92.300000
0.005200  92.300000
0.004500  92.300000
0.003700  92.300000
0.002200  92.300000
0.002200  92.300000
-0.001500  92.300000
-0.000800  92.300000
-0.001500  92.300000
-0.005300  92.400000
-0.004600  92.400000
-0.004600  92.400000
0.000000  92.400000
0.003000  92.400000
0.003000  92.400000
0.000000  92.400000
-0.004600  92.400000
-0.004600  92.400000
-0.008300  92.400000
-0.010500  92.400000
-0.007500  92.400000
-0.000800  92.400000
0.000000  92.500000
-0.003800  92.500000
-0.004600  92.500000
0.001500  92.500000
0.003000  92.500000
-0.001500  92.500000
-0.001500  92.500000
-0.002300  92.500000
-0.001500  92.500000
0.000000  92.500000
-0.001500  92.500000
-0.003800  92.500000
-0.005300  92.500000
-0.003800  92.500000
0.003000  92.600000
0.003000  92.600000
-0.001500  92.600000
0.000700  92.600000
0.003700  92.600000
0.005200  92.600000
0.006700  92.600000
0.007500  92.600000
0.006700  92.600000
0.004500  92.600000
0.001500  92.600000
0.000000  92.600000
0.000700  92.600000
0.000700  92.700000
0.001500  92.700000
0.000000  92.700000
-0.002300  92.700000
-0.000800  92.700000
0.000000  92.700000
-0.004600  92.700000
-0.011300  92.700000
-0.009100  92.700000
-0.005300  92.700000
-0.002300  92.700000
0.000700  92.700000
-0.000800  92.700000
-0.001500  92.700000
0.000700  92.700000
0.004500  92.700000
0.004500  92.700000
0.001500  92.700000
-0.000800  92.700000
-0.000800  92.700000
-0.006800  92.700000
-0.010500  92.700000
-0.008300  92.700000
-0.005300  92.700000
0.000700  92.700000
0.002200  92.700000
0.002200  92.700000
0.003000  92.700000
0.003700  92.700000
0.001500  92.700000
0.000700  92.700000
0.004500  92.700000
0.007500  92.700000
0.009000  92.700000
0.005200  92.700000
0.000000  92.700000
0.001500  92.700000
0.003700  92.700000
0.001500  92.700000
-0.003800  92.700000
-0.000800  92.700000
0.001500  92.700000
0.003700  92.700000
0.005200  92.600000
0.004500  92.600000
0.003000  92.600000
0.000700  92.600000
-0.003800  92.600000
-0.010500  92.600000
-0.007500  92.600000
-0.004600  92.600000
-0.002300  92.600000
0.000000  92.600000
0.000000  92.600000
0.003700  92.600000
0.005200  92.600000
0.003000  92.600000
-0.000800  92.600000
-0.003000  92.600000
-0.003000  92.600000
0.005200  92.500000
0.008200  92.500000
0.004500  92.500000
0.004500  92.500000
0.001500  92.500000
-0.000800  92.500000
-0.000800  92.500000
-0.003800  92.500000
-0.003800  92.400000
0.000000  92.400000
0.003000  92.400000
0.000700  92.400000
-0.001500  92.400000
0.000000  92.400000
0.005200  92.400000
0.009000  92.300000
0.006700  92.300000
0.001500  92.300000
-0.001500  92.300000
0.000000  92.300000
0.000000  92.300000
-0.004600  92.300000
-0.006800  92.200000
-0.008300  92.200000
-0.010500  92.200000
-0.009100  92.200000
-0.003000  92.200000
0.004500  92.200000
0.003000  92.200000
-0.001500  92.200000
-0.004600  92.200000
-0.006800  92.200000
-0.006800  92.200000
-0.003000  92.200000
0.000000  92.200000
0.002200  92.200000
0.003700  92.200000
0.000700  92.200000
0.000700  92.200000
0.000700  92.200000
0.003000  92.100000
0.001500  92.100000
-0.003000  92.100000
-0.007500  92.100000
-0.008300  92.100000
-0.005300  92.100000
-0.004600  92.100000
-0.005300  92.100000
-0.001500  92.100000
0.006700  92.100000
0.009000  92.100000
0.006700  92.000000
0.005200  92.000000
0.008200  92.000000
0.008200  92.000000
0.006700  92.000000
0.004500  92.000000
0.003700  92.000000
0.002200  92.000000
-0.001500  92.000000
0.000700  92.000000
0.002200  91.900000
0.001500  91.900000
0.001500  91.900000
0.000700  91.900000
0.001500  91.900000
0.002200  91.900000
0.001500  91.900000
-0.001500  91.900000
-0.005300  91.900000
-0.004600  91.900000
-0.002300  91.900000
0.000000  91.900000
0.001500  91.800000
0.003000  91.800000
0.003700  91.800000
0.002200  91.800000
-0.000800  91.800000
0.000700  91.800000
0.001500  91.800000
0.003000  91.800000
0.003700  91.800000
0.000700  91.800000
0.000700  91.800000
0.000700  91.800000
-0.002300  91.800000
-0.003000  91.800000
-0.003000  91.800000
-0.004600  91.800000
-0.004600  91.800000
0.000000  91.800000
0.003000  91.700000
0.005200  91.700000
0.001500  91.700000
0.000000  91.700000
0.000700  91.700000
0.001500  91.700000
0.002200  91.700000
-0.001500  91.700000
-0.002300  91.700000
-0.006800  91.700000
-0.009800  91.600000
-0.006800  91.600000
-0.005300  91.600000
-0.000800  91.600000
-0.001500  91.600000
-0.002300  91.600000
0.000000  91.600000
-0.000800  91.600000
0.000000  91.600000
-0.000800  91.600000
0.000700  91.600000
0.000700  91.600000
0.002200  91.500000
0.003700  91.500000
0.001500  91.500000
0.000700  91.500000
0.001500  91.500000
0.001500  91.500000
0.001500  91.500000
0.000700  91.500000
0.001500  91.500000
-0.000800  91.500000
-0.002300  91.400000
-0.001500  91.400000
-0.003800  91.400000
-0.005300  91.400000
-0.004600  91.400000
-0.000800  91.400000
0.003000  91.400000
0.008200  91.400000
0.009700  91.400000
0.008200  91.400000
0.008200  91.400000
0.005200  91.400000
0.001500  91.400000
-0.000800  91.400000
-0.002300  91.400000
-0.003000  91.400000
-0.004600  91.400000
-0.003000  91.300000
-0.003000  91.300000
-0.003800  91.300000
-0.001500  91.300000
-0.001500  91.300000
-0.003000  91.300000
-0.002300  91.300000
-0.001500  91.300000
-0.002300  91.300000
-0.001500  91.300000
-0.002300  91.300000
-0.003000  91.300000
-0.003800  91.300000
-0.004600  91.300000
-0.000800  91.300000
0.001500  91.300000
0.000700  91.300000
0.003000  91.300000
0.001500  91.300000
0.002200  91.300000
0.004500  91.200000
0.002200  91.200000
-0.000800  91.200000
-0.001500  91.200000
-0.004600  91.200000
-0.005300  91.200000
-0.003800  91.200000
-0.003800  91.200000
-0.000800  91.100000
0.000000  91.100000
0.000700  91.100000
0.001500  91.100000
0.002200  91.100000
0.002200  91.100000
0.003700  91.100000
0.004500  91.000000
0.002200  91.000000
0.000700  91.000000
-0.000800  91.000000
0.000000  91.000000
0.000000  91.000000
0.001500  91.000000
0.004500  90.900000
0.004500  90.900000
0.003700  90.900000
-0.001500  90.900000
-0.004600  90.900000
-0.004600  90.900000
-0.004600  90.900000
-0.004600  90.900000
-0.004600  90.800000
-0.003000  90.800000
-0.001500  90.800000
0.000000  90.800000
0.000700  90.800000
-0.000800  90.800000
-0.001500  90.800000
-0.003000  90.800000
0.000700  90.800000
0.005200  90.800000
0.008200  90.800000
0.005200  90.800000
0.003000  90.700000
0.003000  90.700000
0.004500  90.700000
0.005200  90.700000
0.003700  90.700000
0.000700  90.600000
0.000700  90.600000
0.001500  90.600000
0.000700  90.600000
0.000700  90.500000
-0.000800  90.500000
-0.001500  90.500000
-0.004600  90.500000
-0.004600  90.500000
-0.003000  90.400000
-0.003000  90.400000
0.000000  90.400000
0.000000  90.400000
-0.000800  90.400000
-0.001500  90.400000
-0.001500  90.300000
-0.001500  90.300000
0.000700  90.300000
0.000700  90.300000
0.000000  90.200000
0.000000  90.200000
-0.001500  90.200000
-0.001500  90.100000
-0.000800  90.100000
0.003700  90.100000
0.006000  90.100000
0.008200  90.000000
0.008200  90.000000
0.006700  90.000000
0.006700  90.000000
0.003000  90.000000
-0.000800  89.900000
-0.003800  89.900000
-0.004600  89.900000
-0.002300  89.800000
-0.002300  89.800000
-0.002300  89.700000
-0.003800  89.700000
-0.003000  89.700000
-0.003000  89.700000
-0.004600  89.600000
-0.003800  89.600000
-0.005300  89.600000
-0.002300  89.500000
0.000700  89.500000
0.002200  89.500000
0.000700  89.500000
-0.002300  89.400000
-0.003000  89.400000
-0.003000  89.400000
-0.003000  89.300000
-0.002300  89.300000
-0.000800  89.300000
0.001500  89.200000
-0.001500  89.200000
-0.003000  89.200000
-0.000800  89.100000
-0.000800  89.100000
-0.003000  89.100000
-0.003000  89.100000
-0.004600  89.000000
-0.005300  89.000000
-0.003800  89.000000
0.000700  88.900000
0.004500  88.900000
0.006700  88.800000
0.006700  88.800000
0.004500  88.800000
0.005200  88.700000
0.008200  88.700000
0.006700  88.600000
0.003700  88.600000
0.004500  88.600000
0.005200  88.600000
0.002200  88.600000
0.000000  88.500000
0.000700  88.400000
0.000000  88.400000
0.000700  88.400000
-0.001500  88.300000
-0.004600  88.300000
-0.006800  88.300000
-0.007500  88.200000
-0.005300  88.200000
-0.004600  88.200000
-0.003000  88.100000
-0.000800  88.100000
-0.000800  88.100000
0.000000  88.000000
0.001500  88.000000
0.003000  87.900000
0.003700  87.900000
0.004500  87.800000
0.004500  87.800000
0.002200  87.800000
-0.001500  87.700000
-0.002300  87.700000
-0.000800  87.700000
0.000700  87.600000
0.001500  87.600000
0.001500  87.500000
0.000700  87.400000
0.000000  87.400000
0.000000  87.300000
0.001500  87.300000
0.000700  87.300000
0.001500  87.200000
0.004500  87.200000
0.005200  87.100000
0.004500  87.100000
0.004500  87.000000
0.005200  86.900000
0.003700  86.900000
0.000700  86.800000
-0.000800  86.800000
-0.003800  86.800000
-0.005300  86.700000
-0.004600  86.700000
-0.002300  86.600000
-0.003000  86.600000
-0.003000  86.500000
-0.002300  86.400000
-0.000800  86.400000
0.002200  86.300000
0.003700  86.300000
0.005200  86.300000
0.004500  86.200000
0.005200  86.200000
0.004500  86.100000
0.000700  86.100000
-0.003000  86.000000
-0.008300  85.900000
-0.005300  85.900000
-0.003800  85.900000
-0.005300  85.800000
-0.004600  85.800000
-0.000800  85.700000
0.003000  85.700000
0.003700  85.600000
0.003000  85.600000
0.001500  85.500000
0.000000  85.500000
-0.002300  85.500000
-0.004600  85.400000
-0.006800  85.400000
-0.008300  85.300000
-0.006000  85.300000
-0.003000  85.300000
-0.002300  85.200000
-0.004600  85.200000
-0.003800  85.100000
-0.001500  85.100000
0.000000  85.000000
0.002200  85.000000
0.001500  85.000000
-0.000800  84.900000
0.000700  84.800000
0.001500  84.800000
-0.000800  84.800000
-0.000800  84.700000
0.000000  84.700000
-0.000800  84.700000
0.000000  84.600000
0.001500  84.600000
-0.001500  84.600000
-0.004600  84.500000
-0.003000  84.500000
-0.001500  84.500000
0.000000  84.400000
-0.000800  84.400000
-0.000800  84.300000
0.000700  84.300000
0.003000  84.200000
0.005200  84.200000
0.004500  84.200000
0.006000  84.100000
0.006700  84.100000
0.003700  84.100000
0.003000  84.000000
0.005200  84.000000
0.006000  83.900000
0.006700  83.900000
0.003700  83.800000
0.000700  83.800000
-0.000800  83.700000
-0.003000  83.700000
-0.002300  83.700000
-0.003000  83.600000
-0.003000  83.600000
-0.003800  83.500000
-0.001500  83.500000
-0.003000  83.400000
-0.008300  83.400000
-0.008300  83.300000
-0.006000  83.300000
-0.005300  83.200000
-0.004600  83.200000
-0.001500  83.200000
0.002200  83.100000
0.008200  83.100000
0.009700  83.000000
0.009000  82.900000
0.009000  82.900000
0.007500  82.800000
0.008200  82.800000
0.006700  82.800000
0.003700  82.700000
0.001500  82.600000
-0.003000  82.600000
-0.006000  82.500000
-0.004600  82.500000
-0.002300  82.400000
-0.004600  82.400000
-0.006800  82.300000
-0.009800  82.300000
-0.008300  82.200000
-0.004600  82.100000
0.001500  82.100000
0.003000  82.000000
0.001500  82.000000
0.003700  81.900000
0.004500  81.800000
0.003000  81.800000
0.000700  81.800000
0.002200  81.700000
0.001500  81.600000
0.001500  81.600000
0.002200  81.500000
0.003000  81.400000
0.006700  81.400000
0.006700  81.400000
0.004500  81.300000
0.004500  81.200000
0.002200  81.200000
0.000700  81.100000
-0.000800  81.000000
-0.000800  81.000000
-0.001500  81.000000
-0.000800  80.900000
-0.000800  80.900000
-0.002300  80.800000
-0.004600  80.800000
-0.006000  80.700000
-0.005300  80.700000
-0.005300  80.600000
-0.003000  80.600000
-0.002300  80.500000
0.000700  80.500000
0.001500  80.400000
0.000000  80.400000
-0.000800  80.300000
-0.001500  80.300000
0.001500  80.200000
0.003700  80.200000
0.005200  80.100000
0.005200  80.100000
0.004500  80.000000
0.004500  80.000000
0.003000  80.000000
0.004500  80.000000
0.003700  79.900000
0.003000  79.900000
0.002200  79.800000
0.001500  79.800000
0.000000  79.800000
0.000700  79.700000
-0.000800  79.700000
-0.001500  79.600000
-0.002300  79.600000
-0.003000  79.600000
-0.003000  79.600000
-0.006800  79.500000
-0.007500  79.500000
-0.006800  79.400000
-0.004600  79.400000
-0.005300  79.400000
-0.004600  79.300000
-0.004600  79.300000
-0.004600  79.300000
0.000700  79.300000
0.002200  79.200000
0.003000  79.200000
0.001500  79.200000
0.001500  79.200000
0.001500  79.200000
0.001500  79.200000
0.000700  79.100000
-0.001500  79.100000
-0.000800  79.100000
-0.001500  79.100000
-0.002300  79.100000
-0.002300  79.000000
-0.000800  79.000000
0.001500  79.000000
0.003000  79.000000
0.003000  78.900000
0.000700  78.900000
0.000000  78.900000
-0.001500  78.900000
-0.004600  78.900000
-0.004600  78.900000
-0.005300  78.900000
-0.006000  78.900000
-0.001500  78.800000
-0.003000  78.800000
-0.002300  78.800000
0.001500  78.800000
0.003000  78.800000
0.003000  78.800000
0.000700  78.800000
0.000700  78.700000
0.003000  78.700000
0.003700  78.700000
0.003000  78.700000
0.001500  78.700000
0.002200  78.700000
0.003000  78.700000
0.003000  78.700000
0.000700  78.600000
0.001500  78.600000
0.003000  78.600000
0.005200  78.500000
0.004500  78.500000
0.002200  78.400000
0.002200  78.400000
0.000700  78.400000
0.002200  78.300000
0.003000  78.300000
-0.001500  78.300000
-0.004600  78.300000
-0.004600  78.200000
-0.006000  78.200000
-0.003000  78.100000
-0.000800  78.100000
-0.000800  78.100000
-0.001500  78.000000
-0.001500  77.900000
-0.000800  77.900000
-0.002300  77.900000
-0.003000  77.800000
-0.003000  77.800000
-0.003000  77.800000
-0.001500  77.800000
-0.003000  77.700000
-0.003000  77.700000
-0.001500  77.600000
0.003000  77.600000
0.003000  77.500000
0.001500  77.500000
0.002200  77.400000
0.003000  77.400000
0.001500  77.300000
0.001500  77.300000
0.000700  77.300000
0.001500  77.300000
0.001500  77.200000
0.004500  77.100000
0.003700  77.100000
0.001500  77.100000
0.001500  77.000000
0.000700  77.000000
0.002200  76.900000
0.002200  76.900000
0.001500  76.900000
0.003000  76.800000
0.003000  76.800000
0.002200  76.700000
0.002200  76.700000
0.000000  76.600000
-0.000800  76.600000
-0.001500  76.500000
-0.005300  76.500000
-0.005300  76.500000
-0.006800  76.400000
-0.006800  76.400000
-0.007500  76.300000
-0.006000  76.200000
-0.003800  76.200000
-0.001500  76.200000
-0.001500  76.100000
-0.001500  76.100000
-0.000800  76.000000
-0.000800  76.000000
0.001500  76.000000
0.003000  75.900000
0.004500  75.900000
0.007500  75.800000
0.004500  75.700000
0.001500  75.700000
0.000700  75.600000
-0.000800  75.600000
-0.000800  75.600000
0.000000  75.500000
0.000000  75.500000
-0.003000  75.400000
-0.004600  75.400000
-0.003000  75.300000
-0.000800  75.300000
-0.000800  75.200000
0.001500  75.200000
0.001500  75.100000
0.001500  75.100000
0.002200  75.000000
0.003000  75.000000
0.000700  74.900000
-0.002300  74.900000
-0.001500  74.800000
-0.001500  74.800000
-0.003000  74.700000
-0.001500  74.700000
0.002200  74.700000
0.004500  74.600000
0.005200  74.500000
0.004500  74.500000
0.005200  74.400000
0.005200  74.400000
0.003700  74.300000
0.000700  74.300000
-0.001500  74.200000
-0.002300  74.200000
0.000000  74.200000
0.003000  74.100000
0.001500  74.100000
-0.000800  74.000000
-0.002300  74.000000
-0.005300  73.900000
-0.004600  73.800000
-0.004600  73.800000
-0.004600  73.800000
-0.003800  73.700000
-0.004600  73.700000
-0.003000  73.600000
-0.001500  73.600000
-0.002300  73.500000
-0.000800  73.500000
-0.001500  73.400000
0.000000  73.300000
0.001500  73.300000
0.000700  73.300000
0.002200  73.300000
0.003000  73.200000
0.003000  73.100000
0.002200  73.100000
0.000700  73.000000
0.000700  73.000000
-0.001500  72.900000
-0.000800  72.900000
0.000000  72.800000
-0.000800  72.800000
-0.000800  72.800000
-0.001500  72.700000
-0.001500  72.600000
-0.001500  72.600000
0.000700  72.500000
0.000700  72.500000
0.000000  72.400000
0.002200  72.400000
0.004500  72.400000
0.004500  72.300000
0.003000  72.300000
-0.000800  72.200000
-0.000800  72.100000
0.000700  72.100000
-0.000800  72.000000
-0.000800  72.000000
0.000000  72.000000
-0.000800  71.900000
0.001500  71.800000
0.003000  71.800000
0.003000  71.700000
0.003000  71.700000
0.003700  71.600000
0.004500  71.600000
0.003000  71.500000
0.001500  71.500000
-0.000800  71.400000
-0.000800  71.300000
0.000700  71.300000
-0.000800  71.200000
-0.001500  71.200000
-0.003000  71.100000
-0.005300  71.100000
-0.004600  71.000000
-0.001500  71.000000
-0.001500  70.900000
-0.001500  70.800000
-0.000800  70.800000
-0.000800  70.700000
0.001500  70.600000
0.002200  70.600000
0.001500  70.600000
0.000700  70.500000
0.001500  70.400000
0.001500  70.400000
0.000700  70.300000
0.003000  70.200000
0.003000  70.200000
0.000700  70.200000
-0.003000  70.100000
-0.006000  70.100000
-0.003800  70.000000
-0.000800  70.000000
0.000000  69.900000
0.001500  69.900000
-0.001500  69.800000
-0.001500  69.800000
-0.002300  69.700000
-0.003800  69.700000
-0.003000  69.700000
-0.001500  69.600000
0.001500  69.600000
0.001500  69.500000
0.003000  69.500000
0.001500  69.400000
0.000700  69.400000
0.002200  69.300000
0.001500  69.300000
0.002200  69.300000
0.000700  69.200000
0.001500  69.200000
-0.000800  69.100000
-0.005300  69.100000
-0.006000  69.000000
-0.005300  69.000000
-0.003000  68.900000
-0.000800  68.900000
0.000700  68.800000
0.001500  68.800000
0.001500  68.700000
0.000000  68.700000
0.000700  68.600000
0.000700  68.600000
-0.000800  68.500000
-0.001500  68.500000
-0.001500  68.400000
-0.001500  68.400000
-0.000800  68.300000
0.000000  68.300000
0.000700  68.300000
0.002200  68.200000
0.003000  68.100000
0.001500  68.100000
0.000700  68.000000
0.000700  68.000000
0.000000  67.900000
0.000700  67.900000
0.001500  67.800000
0.003000  67.800000
0.003000  67.700000
0.001500  67.700000
0.001500  67.600000
0.001500  67.600000
0.003000  67.500000
0.003700  67.500000
0.003000  67.400000
0.005200  67.400000
0.004500  67.300000
0.003700  67.300000
0.004500  67.200000
0.001500  67.100000
0.000700  67.100000
0.000000  67.000000
-0.001500  67.000000
-0.002300  66.900000
-0.005300  66.900000
-0.004600  66.800000
-0.003000  66.700000
-0.004600  66.700000
-0.003800  66.600000
-0.000800  66.600000
0.000700  66.500000
0.000000  66.400000
-0.000800  66.400000
-0.001500  66.300000
-0.003000  66.300000
-0.004600  66.200000
-0.002300  66.100000
-0.000800  66.100000
-0.000800  66.000000
0.000000  66.000000
0.001500  65.900000
0.003000  65.800000
0.000700  65.700000
-0.000800  65.700000
0.000700  65.600000
0.001500  65.600000
0.000700  65.500000
-0.001500  65.400000
-0.002300  65.400000
-0.002300  65.300000
-0.001500  65.200000
-0.000800  65.200000
0.000000  65.100000
0.002200  65.000000
0.002200  65.000000
0.002200  64.900000
0.002200  64.800000
0.003700  64.800000
0.003000  64.700000
0.003700  64.700000
0.003000  64.600000
0.000700  64.500000
0.000700  64.400000
0.000700  64.300000
-0.000800  64.300000
-0.001500  64.200000
-0.001500  64.200000
-0.003800  64.100000
-0.001500  64.000000
-0.003000  64.000000
-0.002300  63.900000
-0.001500  63.800000
-0.000800  63.800000
0.000700  63.700000
0.000000  63.600000
-0.000800  63.500000
0.001500  63.400000
0.001500  63.400000
0.000700  63.400000
-0.000800  63.300000
-0.000800  63.300000
0.001500  63.200000
0.001500  63.100000
0.002200  63.100000
0.003000  63.000000
0.002200  63.000000
0.000700  62.900000
0.000700  62.800000
0.000700  62.800000
-0.000800  62.700000
-0.001500  62.600000
-0.002300  62.600000
-0.003000  62.500000
-0.001500  62.500000
-0.002300  62.400000
-0.004600  62.300000
-0.003000  62.200000
-0.003800  62.200000
-0.002300  62.100000
-0.001500  62.100000
-0.003000  62.000000
-0.001500  61.900000
0.000700  61.900000
0.003000  61.800000
0.004500  61.700000
0.005200  61.600000
0.005200  61.600000
0.005200  61.500000
0.006000  61.400000
0.004500  61.400000
0.003700  61.300000
0.000000  61.200000
-0.000800  61.200000
0.001500  61.100000
0.000000  61.000000
0.001500  61.000000
0.001500  60.800000
-0.000800  60.800000
-0.001500  60.700000
-0.001500  60.700000
-0.000800  60.600000
-0.001500  60.500000
-0.001500  60.400000
-0.001500  60.300000
-0.003000  60.300000
-0.004600  60.200000
-0.003800  60.100000
-0.003000  60.000000
-0.003000  59.900000
-0.005300  59.800000
-0.004600  59.800000
-0.004600  59.700000
-0.003800  59.600000
-0.003000  59.500000
-0.003000  59.500000
-0.001500  59.400000
-0.002300  59.300000
0.000000  59.200000
0.001500  59.100000
0.000000  59.000000
0.000000  58.900000
0.003000  58.900000
0.001500  58.800000
-0.000800  58.700000
0.000700  58.600000
0.001500  58.500000
0.001500  58.400000
0.001500  58.400000
0.000700  58.300000
0.000700  58.200000
-0.000800  58.100000
0.000700  58.000000
-0.000800  57.900000
0.001500  57.800000
0.003700  57.700000
0.003700  57.600000
0.004500  57.500000
0.003700  57.500000
0.002200  57.400000
-0.001500  57.300000
-0.003000  57.200000
-0.003000  57.100000
-0.001500  57.000000
0.000700  56.900000
0.000700  56.800000
0.005200  56.700000
0.003000  56.600000
0.001500  56.500000
0.001500  56.400000
-0.000800  56.300000
0.003000  56.200000
0.003000  56.100000
0.004500  56.000000
0.004500  55.900000
0.001500  55.800000
0.003000  55.800000
0.004500  55.600000
0.004500  55.600000
0.003000  55.500000
0.000700  55.400000
-0.001500  55.300000
-0.001500  55.200000
-0.002300  55.100000
-0.001500  55.000000
-0.002300  54.900000
-0.003000  54.900000
-0.004600  54.800000
-0.004600  54.700000
-0.000800  54.600000
-0.002300  54.500000
-0.000800  54.400000
0.000000  54.300000
0.001500  54.200000
0.000700  54.100000
-0.000800  54.000000
-0.000800  54.000000
-0.003000  53.800000
-0.003800  53.800000
-0.003000  53.700000
-0.003000  53.600000
-0.003800  53.500000
-0.004600  53.500000
-0.003000  53.400000
-0.001500  53.300000
-0.001500  53.200000
-0.000800  53.100000
0.003000  53.000000
0.003700  53.000000
0.005200  52.900000
0.005200  52.800000
0.006700  52.700000
0.004500  52.600000
0.001500  52.500000
0.001500  52.500000
0.000700  52.400000
0.001500  52.300000
0.000000  52.200000
0.000700  52.100000
-0.000800  52.000000
-0.001500  51.900000
-0.000800  51.800000
-0.001500  51.700000
-0.001500  51.700000
-0.001500  51.600000
-0.001500  51.500000
-0.003000  51.400000
-0.001500  51.300000
-0.000800  51.300000
0.000000  51.200000
0.001500  51.100000
-0.000800  51.000000
-0.003000  50.900000
-0.003000  50.800000
-0.003000  50.800000
-0.004600  50.700000
-0.005300  50.600000
-0.004600  50.400000
-0.004600  50.400000
-0.004600  50.300000
-0.003800  50.200000
-0.000800  50.100000
0.000000  50.000000
-0.000800  50.000000
0.001500  49.900000
0.003000  49.800000
0.004500  49.700000
0.003000  49.600000
0.001500  49.500000
0.002200  49.500000
0.001500  49.400000
0.001500  49.300000
0.003700  49.200000
0.003000  49.100000
0.003000  49.000000
0.004500  49.000000
0.002200  48.900000
0.002200  48.700000
0.000000  48.700000
0.000000  48.600000
-0.000800  48.600000
-0.001500  48.500000
-0.003000  48.400000
-0.005300  48.300000
-0.005300  48.200000
-0.008300  48.100000
-0.004600  48.100000
-0.003800  48.000000
-0.002300  47.900000
-0.000800  47.900000
-0.001500  47.800000
-0.001500  47.700000
0.000700  47.600000
0.003000  47.600000
0.001500  47.500000
0.003000  47.400000
0.005200  47.300000
0.004500  47.200000
0.005200  47.200000
0.004500  47.100000
0.001500  47.000000
0.001500  46.900000
0.003000  46.900000
0.002200  46.800000
0.000700  46.700000
-0.000800  46.700000
-0.000800  46.600000
-0.000800  46.500000
-0.001500  46.400000
-0.001500  46.300000
0.000700  46.300000
0.000700  46.200000
0.000700  46.100000
0.003000  46.100000
0.001500  46.000000
0.000700  45.900000
0.000000  45.900000
-0.000800  45.700000
-0.001500  45.700000
0.002200  45.600000
0.001500  45.500000
-0.000800  45.400000
0.000700  45.400000
0.003000  45.300000
0.003000  45.200000
0.001500  45.100000
0.001500  45.000000
0.003000  45.000000
0.000700  44.900000
0.000700  44.800000
0.000700  44.700000
-0.001500  44.600000
-0.001500  44.500000
-0.001500  44.500000
-0.001500  44.400000
-0.003000  44.300000
-0.003000  44.200000
-0.003000  44.100000
-0.004600  44.100000
-0.003000  44.000000
-0.000800  43.900000
-0.000800  43.800000
-0.002300  43.800000
0.000700  43.700000
0.001500  43.600000
0.002200  43.600000
0.003000  43.500000
0.000700  43.400000
0.001500  43.300000
0.000700  43.200000
0.000700  43.200000
0.002200  43.100000
0.002200  43.000000
0.000700  43.000000
0.001500  42.900000
0.003700  42.800000
0.003000  42.700000
0.000700  42.600000
-0.001500  42.600000
-0.000800  42.500000
0.000700  42.400000
0.000000  42.300000
-0.000800  42.300000
-0.003000  42.200000
-0.006000  42.100000
-0.005300  42.000000
-0.005300  41.900000
-0.003000  41.800000
-0.000800  41.800000
-0.001500  41.700000
0.000000  41.600000
0.000000  41.500000
-0.000800  41.500000
0.001500  41.400000
0.000000  41.300000
-0.000800  41.300000
0.000700  41.200000
0.003000  41.000000
0.001500  41.000000
0.000000  40.900000
0.000700  40.900000
-0.000800  40.800000
-0.000800  40.700000
-0.000800  40.600000
0.000700  40.500000
0.001500  40.500000
0.003000  40.400000
0.001500  40.300000
-0.001500  40.200000
-0.003000  40.100000
-0.003000  40.000000
-0.002300  40.000000
0.000000  39.900000
0.000000  39.800000
-0.003000  39.700000
-0.001500  39.600000
0.000000  39.600000
0.001500  39.400000
0.003000  39.400000
0.002200  39.300000
0.000700  39.200000
0.000700  39.100000
0.002200  39.100000
0.000700  39.000000
0.000700  38.900000
0.000700  38.800000
0.000700  38.800000
0.000700  38.700000
-0.003000  38.600000
-0.004600  38.600000
-0.004600  38.500000
-0.005300  38.400000
-0.003800  38.300000
-0.004600  38.200000
-0.002300  38.200000
0.000000  38.100000
0.000700  38.000000
0.003000  37.900000
0.003700  37.800000
0.002200  37.800000
0.003000  37.700000
0.000000  37.600000
-0.003000  37.500000
-0.000800  37.500000
-0.000800  37.400000
-0.000800  37.300000
-0.000800  37.300000
0.000700  37.200000
0.003000  37.100000
0.003000  37.000000
0.003700  36.900000
0.004500  36.900000
0.003700  36.800000
0.002200  36.700000
0.000700  36.600000
0.003000  36.500000
0.000700  36.500000
0.000700  36.400000
0.001500  36.400000
0.001500  36.300000
0.003000  36.200000
0.003000  36.100000
0.001500  36.100000
0.001500  36.000000
0.000700  36.000000
0.002200  35.900000
0.000700  35.800000
-0.000800  35.800000
0.000000  35.700000
0.000000  35.600000
-0.001500  35.600000
-0.001500  35.500000
-0.000800  35.500000
-0.003000  35.400000
-0.003800  35.300000
-0.003800  35.300000
-0.002300  35.200000
0.000700  35.100000
0.000700  35.100000
0.000000  35.000000
-0.001500  34.900000
0.000000  34.900000
0.000000  34.800000
-0.000800  34.700000
-0.000800  34.600000
0.000000  34.600000
-0.000800  34.500000
-0.001500  34.400000
-0.002300  34.400000
0.000000  34.300000
0.001500  34.200000
0.000000  34.100000
0.000700  34.100000
0.002200  34.000000
0.000700  34.000000
-0.000800  33.900000
0.000000  33.800000
0.000700  33.700000
0.001500  33.700000
0.000000  33.600000
0.000700  33.500000
0.000700  33.400000
0.000000  33.400000
0.001500  33.300000
0.000000  33.200000
0.000700  33.200000
-0.001500  33.100000
-0.001500  33.000000
0.000700  32.900000
-0.001500  32.800000
-0.000800  32.800000
-0.000800  32.700000
-0.000800  32.600000
0.000700  32.600000
0.002200  32.500000
0.003000  32.400000
0.001500  32.400000
-0.000800  32.200000
-0.004600  32.200000
-0.003000  32.100000
-0.001500  32.000000
-0.001500  31.900000
-0.001500  31.900000
-0.002300  31.800000
-0.001500  31.700000
-0.001500  31.700000
-0.001500  31.600000
-0.003000  31.500000
-0.003000  31.500000
-0.001500  31.400000
-0.002300  31.300000
-0.004600  31.200000
-0.003000  31.100000
-0.003000  31.100000
-0.000800  31.000000
0.000000  30.900000
0.000700  30.900000
0.000700  30.700000
0.000700  30.700000
0.002200  30.600000
0.003000  30.600000
0.002200  30.500000
0.001500  30.400000
0.001500  30.300000
0.001500  30.200000
0.001500  30.200000
0.000700  30.100000
0.002200  30.000000
0.001500  30.000000
0.000700  29.900000
0.000700  29.800000
-0.000800  29.700000
0.000700  29.700000
0.000000  29.600000
0.000000  29.500000
0.002200  29.400000
0.001500  29.400000
0.004500  29.200000
0.005200  29.200000
0.006700  29.200000
0.004500  29.100000
0.001500  29.000000
-0.000800  28.900000
0.000700  28.800000
-0.001500  28.800000
-0.002300  28.700000
-0.001500  28.700000
-0.005300  28.600000
-0.004600  28.500000
-0.001500  28.400000
-0.001500  28.300000
-0.001500  28.300000
-0.000800  28.200000
-0.000800  28.100000
-0.000800  28.100000
0.000000  28.000000
-0.003000  27.900000
-0.003000  27.800000
-0.002300  27.800000
-0.001500  27.700000
-0.001500  27.600000
-0.005300  27.600000
-0.001500  27.500000
0.002200  27.400000
0.001500  27.400000
0.002200  27.300000
0.001500  27.200000
0.002200  27.100000
0.000700  27.100000
0.000700  27.000000
0.000000  27.000000
-0.001500  26.900000
-0.000800  26.800000
-0.000800  26.700000
-0.000800  26.700000
-0.001500  26.600000
-0.003000  26.500000
-0.000800  26.400000
0.000000  26.400000
0.000700  26.300000
0.002200  26.200000
0.003000  26.200000
0.003000  26.100000
0.003000  26.000000
0.004500  26.000000
0.003000  25.900000
0.004500  25.800000
0.004500  25.700000
0.001500  25.600000
0.000700  25.600000
0.001500  25.500000
-0.001500  25.500000
-0.001500  25.400000
-0.001500  25.300000
-0.003000  25.200000
-0.002300  25.200000
-0.004600  25.100000
-0.003800  25.000000
-0.003000  25.000000
-0.000800  24.900000
0.000700  24.800000
0.000700  24.800000
0.000700  24.700000
0.001500  24.700000
0.002200  24.600000
0.003000  24.500000
0.004500  24.500000
0.001500  24.400000
-0.000800  24.300000
0.000000  24.300000
0.000000  24.200000
-0.000800  24.200000
0.002200  24.100000
0.003700  24.000000
0.003000  24.000000
0.003700  23.900000
0.001500  23.800000
0.003000  23.800000
0.003000  23.700000
0.001500  23.700000
0.000000  23.600000
-0.000800  23.500000
0.001500  23.400000
-0.000800  23.400000
-0.001500  23.300000
-0.000800  23.300000
-0.000800  23.200000
0.000700  23.100000
-0.000800  23.000000
0.000700  22.900000
0.000000  22.900000
-0.001500  22.800000
-0.001500  22.800000
-0.001500  22.700000
-0.001500  22.600000
-0.003000  22.500000
-0.002300  22.500000
-0.001500  22.400000
-0.000800  22.300000
-0.000800  22.300000
-0.001500  22.200000
0.001500  22.100000
0.003000  22.000000
0.002200  22.000000
0.000700  21.900000
0.002200  21.900000
0.001500  21.800000
-0.000800  21.700000
-0.001500  21.600000
-0.000800  21.500000
-0.001500  21.500000
-0.003800  21.400000
-0.000800  21.400000
0.002200  21.300000
0.001500  21.200000
0.003000  21.100000
0.003000  21.100000
0.001500  21.000000
0.003000  21.000000
0.005200  20.900000
0.003700  20.800000
0.004500  20.700000
0.006700  20.700000
0.006000  20.700000
0.003000  20.600000
0.000000  20.500000
-0.001500  20.400000
-0.003000  20.400000
-0.004600  20.300000
-0.005300  20.200000
-0.004600  20.200000
-0.003000  20.100000
-0.004600  20.100000
-0.006800  20.000000
-0.006800  19.900000
-0.003000  19.900000
-0.001500  19.800000
-0.004600  19.700000
-0.003000  19.700000
-0.000800  19.600000
-0.000800  19.600000
0.001500  19.500000
-0.000800  19.400000
-0.000800  19.400000
0.001500  19.300000
0.000700  19.300000
0.001500  19.200000
0.000000  19.200000
-0.000800  19.100000
0.002200  19.000000
0.006000  19.000000
0.005200  18.900000
0.000700  18.900000
-0.000800  18.800000
-0.000800  18.800000
-0.001500  18.700000
-0.003000  18.600000
-0.003800  18.500000
-0.005300  18.500000
-0.005300  18.400000
-0.003800  18.400000
0.000000  18.400000
0.002200  18.300000
0.000700  18.200000
0.000700  18.200000
0.000000  18.100000
-0.001500  18.000000
-0.005300  18.000000
-0.006800  18.000000
-0.005300  17.900000
-0.004600  17.800000
-0.003000  17.800000
-0.002300  17.700000
0.000700  17.600000
0.003000  17.600000
0.003000  17.500000
0.003000  17.500000
-0.000800  17.400000
-0.004600  17.400000
-0.003000  17.300000
-0.001500  17.200000
0.000000  17.200000
0.000700  17.100000
0.000700  17.100000
0.000700  17.000000
0.001500  17.000000
0.002200  16.900000
0.003000  16.900000
0.003000  16.800000
0.003000  16.800000
0.003000  16.700000
0.003000  16.600000
0.002200  16.600000
0.001500  16.600000
0.000700  16.500000
0.000700  16.400000
0.000700  16.400000
0.000700  16.300000
0.003000  16.300000
0.004500  16.200000
0.005200  16.200000
0.003000  16.200000
0.002200  16.100000
0.001500  16.100000
-0.000800  16.000000
-0.001500  16.000000
-0.000800  15.900000
-0.001500  15.900000
-0.003800  15.800000
-0.003000  15.800000
0.002200  15.700000
0.003000  15.700000
0.000700  15.700000
0.000700  15.600000
-0.001500  15.600000
-0.003800  15.500000
0.000000  15.500000
0.004500  15.400000
0.006700  15.400000
0.009000  15.300000
0.006700  15.300000
0.002200  15.300000
0.001500  15.300000
0.000700  15.200000
-0.000800  15.200000
-0.001500  15.100000
-0.005300  15.100000
-0.006800  15.000000
-0.006000  15.000000
-0.005300  15.000000
-0.002300  14.900000
-0.000800  14.900000
-0.000800  14.800000
-0.001500  14.800000
-0.000800  14.800000
0.000700  14.800000
0.000700  14.700000
0.002200  14.600000
0.000000  14.600000
-0.002300  14.600000
-0.000800  14.600000
-0.000800  14.500000
-0.000800  14.500000
-0.000800  14.500000
-0.003000  14.400000
-0.004600  14.400000
-0.001500  14.400000
-0.000800  14.400000
0.000000  14.300000
0.000700  14.300000
-0.003000  14.300000
-0.001500  14.200000
-0.000800  14.200000
-0.000800  14.200000
-0.003000  14.100000
-0.001500  14.100000
0.002200  14.100000
0.001500  14.000000
0.001500  14.000000
0.003000  13.900000
0.002200  13.900000
-0.001500  13.900000
-0.000800  13.900000
-0.001500  13.900000
0.001500  13.800000
-0.000800  13.800000
-0.005300  13.700000
-0.000800  13.700000
0.001500  13.700000
0.000700  13.600000
-0.003000  13.600000
-0.003000  13.500000
-0.001500  13.500000
-0.001500  13.500000
-0.001500  13.500000
0.000700  13.500000
0.004500  13.400000
0.004500  13.300000
0.003700  13.300000
0.006000  13.300000
0.004500  13.300000
0.000700  13.200000
0.003000  13.200000
0.003700  13.200000
0.003700  13.100000
0.005200  13.100000
0.003000  13.000000
0.003000  13.000000
0.003000  13.000000
0.000000  13.000000
-0.001500  12.900000
-0.001500  12.900000
-0.002300  12.900000
-0.003000  12.800000
-0.003000  12.800000
-0.001500  12.800000
-0.003000  12.700000
0.000000  12.600000
0.003000  12.600000
0.001500  12.600000
0.000700  12.600000
-0.000800  12.600000
-0.001500  12.600000
-0.003000  12.600000
-0.003000  12.500000
-0.000800  12.500000
-0.000800  12.500000
-0.000800  12.500000
0.001500  12.500000
0.002200  12.400000
-0.000800  12.400000
-0.001500  12.400000
-0.005300  12.300000
-0.010500  12.300000
-0.008300  12.300000
-0.005300  12.300000
-0.003000  12.200000
-0.003800  12.200000
-0.000800  12.200000
0.001500  12.200000
0.003000  12.200000
0.006000  12.200000
0.004500  12.100000
0.001500  12.100000
-0.000800  12.100000
-0.003000  12.100000
-0.003000  12.100000
-0.001500  12.100000
-0.000800  12.100000
0.000700  12.100000
0.001500  12.000000
0.003000  12.000000
0.005200  12.000000
0.007500  12.000000
0.004500  12.000000
0.003000  12.000000
0.001500  11.900000
0.000700  11.900000
0.000700  11.900000
-0.004600  11.900000
-0.004600  11.900000
-0.003800  11.900000
-0.001500  11.900000
-0.001500  11.900000
-0.002300  11.900000
-0.002300  11.800000
-0.000800  11.800000
0.001500  11.800000
0.002200  11.800000
0.003000  11.800000
0.000700  11.800000
0.001500  11.800000
0.002200  11.800000
0.002200  11.800000
0.000000  11.800000
0.000700  11.700000
0.003000  11.700000
0.000700  11.700000
0.000700  11.700000
-0.000800  11.700000
-0.000800  11.700000
-0.000800  11.700000
-0.001500  11.700000
-0.001500  11.700000
-0.004600  11.700000
-0.000800  11.700000
0.000700  11.600000
0.001500  11.600000
0.002200  11.600000
-0.003000  11.600000
-0.001500  11.600000
0.001500  11.600000
0.010500  11.500000
0.010500  11.500000
0.003000  11.500000
0.001500  11.500000
-0.001500  11.500000
-0.001500  11.400000
-0.002300  11.400000
-0.003800  11.400000
-0.004600  11.400000
-0.002300  11.400000
-0.003000  11.400000
-0.003000  11.300000
-0.001500  11.300000
0.000000  11.300000
0.000000  11.300000
-0.001500  11.200000
0.001500  11.200000
-0.000800  11.200000
-0.004600  11.200000
-0.003800  11.200000
-0.003000  11.200000
-0.002300  11.200000
0.001500  11.100000
0.000700  11.100000
-0.003800  11.100000
-0.004600  11.000000
-0.006000  11.000000
-0.006000  11.000000
-0.005300  11.000000
-0.004600  11.000000
-0.001500  11.000000
-0.000800  11.000000
0.000700  11.000000
0.000000  10.900000
0.003000  10.900000
0.005200  10.900000
0.004500  10.900000
0.001500  10.900000
-0.001500  10.800000
-0.005300  10.800000
-0.006800  10.800000
-0.004600  10.800000
-0.000800  10.800000
-0.000800  10.800000
0.000700  10.700000
0.001500  10.700000
0.000700  10.700000
0.001500  10.700000
0.003700  10.700000
0.003000  10.700000
0.003000  10.700000
0.004500  10.700000
0.005200  10.700000
0.003000  10.600000
0.003000  10.600000
0.003000  10.600000
0.000700  10.600000
0.003000  10.600000
-0.000800  10.500000
-0.003800  10.500000
-0.004600  10.500000
-0.003000  10.500000
0.001500  10.500000
-0.001500  10.500000
-0.001500  10.400000
0.000000  10.400000
-0.000800  10.400000
0.000700  10.400000
0.000700  10.400000
0.001500  10.400000
0.001500  10.400000
0.001500  10.400000
0.000700  10.400000
0.001500  10.300000
0.001500  10.300000
0.000700  10.300000
-0.000800  10.300000
-0.001500  10.300000
-0.001500  10.300000
0.001500  10.300000
0.003000  10.300000
0.002200  10.300000
0.003000  10.300000
0.001500  10.300000
0.002200  10.300000
0.003700  10.200000
0.005200  10.200000
0.004500  10.200000
0.006700  10.200000
0.005200  10.200000
-0.001500  10.200000
-0.003000  10.200000
0.000000  10.200000
0.001500  10.200000
0.000000  10.200000
-0.003000  10.200000
-0.003000  10.200000
-0.001500  10.200000
-0.002300  10.200000
-0.001500  10.200000
-0.001500  10.200000
-0.003800  10.200000
-0.005300  10.200000
-0.004600  10.200000
-0.001500  10.200000
0.001500  10.100000
0.002200  10.100000
0.000700  10.100000
0.000700  10.100000
-0.000800  10.100000
0.001500  10.100000
0.001500  10.100000
0.000000  10.100000
0.001500  10.100000
0.002200  10.100000
0.001500  10.000000
0.000700  10.000000
0.003000  10.000000
0.002200  10.000000
0.003700  10.000000
0.006700  10.000000
0.003700  10.000000
0.003000  10.000000
0.002200  10.000000
0.000000  9.900000
-0.004600  9.900000
-0.006000  9.900000
-0.005300  9.900000
-0.002300  9.900000
-0.000800  9.900000
-0.001500  9.900000
0.000000  9.900000
0.001500  9.900000
-0.000800  9.800000
-0.003000  9.800000
-0.003800  9.800000
-0.004600  9.800000
-0.003000  9.800000
0.000000  9.700000
0.000700  9.700000
-0.000800  9.700000
0.001500  9.700000
0.001500  9.700000
0.000700  9.700000
0.000700  9.600000
-0.002300  9.600000
-0.002300  9.600000
0.001500  9.600000
0.003700  9.600000
0.003700  9.500000
0.002200  9.500000
0.000700  9.500000
-0.000800  9.500000
-0.004600  9.500000
-0.003000  9.400000
0.000700  9.400000
0.000700  9.400000
0.001500  9.400000
0.001500  9.400000
0.000700  9.400000
-0.000800  9.400000
-0.000800  9.400000
0.000000  9.300000
-0.003000  9.300000
-0.001500  9.300000
0.000700  9.200000
0.002200  9.200000
0.001500  9.200000
0.004500  9.200000
0.005200  9.200000
0.004500  9.200000
0.003700  9.200000
0.000700  9.200000
-0.000800  9.100000
-0.003000  9.100000
-0.005300  9.100000
-0.006800  9.100000
-0.007500  9.100000
-0.008300  9.000000
-0.006000  9.000000
-0.005300  9.000000
-0.003800  9.000000
-0.000800  9.000000
-0.000800  9.000000
0.000700  9.000000
0.001500  8.900000
0.000700  8.900000
0.001500  8.900000
0.002200  8.900000
0.004500  8.900000
0.006700  8.900000
0.003700  8.900000
0.000700  8.900000
0.000700  8.800000
0.000700  8.800000
0.004500  8.800000
0.002200  8.800000
0.001500  8.800000
0.001500  8.700000
-0.001500  8.700000
-0.000800  8.700000
0.001500  8.700000
0.000700  8.700000
0.000000  8.700000
-0.000800  8.600000
-0.001500  8.600000
-0.003800  8.600000
-0.004600  8.600000
-0.003800  8.600000
-0.003800  8.500000
-0.003000  8.500000
-0.001500  8.500000
0.001500  8.500000
0.003700  8.500000
0.004500  8.500000
0.003000  8.500000
0.002200  8.500000
0.003700  8.400000
0.005200  8.400000
0.003000  8.400000
0.003700  8.400000
0.003700  8.400000
0.000000  8.300000
-0.001500  8.300000
-0.003000  8.300000
-0.003800  8.200000
-0.004600  8.200000
-0.005300  8.200000
-0.004600  8.200000
-0.004600  8.200000
0.000700  8.200000
0.003000  8.200000
0.003000  8.200000
0.006700  8.200000
0.008200  8.100000
0.006000  8.100000
0.002200  8.100000
-0.003000  8.100000
-0.003800  8.100000
-0.004600  8.100000
-0.004600  8.100000
-0.003800  8.100000
-0.003800  8.100000
-0.004600  8.100000
-0.004600  8.000000
-0.004600  8.000000
-0.003800  8.000000
-0.002300  8.000000
0.000700  8.000000
0.002200  8.000000
0.005200  8.000000
0.004500  8.000000
0.001500  8.000000
0.000000  7.900000
-0.001500  7.900000
-0.001500  7.900000
-0.003000  7.900000
0.000700  7.900000
0.003000  7.900000
0.003000  7.900000
-0.001500  7.900000
-0.002300  7.900000
0.000700  7.900000
0.000000  7.800000
0.000000  7.800000
0.001500  7.800000
0.006700  7.800000
0.004500  7.800000
0.003700  7.800000
0.000700  7.800000
-0.002300  7.800000
-0.000800  7.800000
-0.003000  7.700000
-0.001500  7.700000
-0.001500  7.700000
-0.000800  7.700000
0.000700  7.700000
0.000700  7.700000
0.000000  7.700000
-0.000800  7.600000
-0.000800  7.600000
-0.001500  7.600000
0.000000  7.600000
0.003000  7.600000
0.003700  7.600000
0.003000  7.600000
0.000700  7.600000
-0.001500  7.600000
-0.000800  7.600000
0.000000  7.500000
0.000000  7.500000
-0.000800  7.500000
-0.005300  7.500000
-0.006000  7.400000
-0.000800  7.400000
0.001500  7.400000
0.001500  7.400000
0.002200  7.400000
0.001500  7.300000
0.000700  7.300000
0.000000  7.300000
0.000700  7.300000
0.000000  7.200000
0.000000  7.200000
0.000000  7.200000
0.000700  7.200000
0.001500  7.200000
0.000700  7.200000
0.000000  7.200000
-0.000800  7.200000
0.000700  7.200000
-0.000800  7.200000
-0.003800  7.100000
-0.003800  7.100000
-0.000800  7.100000
0.004500  7.100000
0.006700  7.100000
0.006000  7.100000
0.004500  7.100000
0.003000  7.000000
0.001500  7.000000
-0.000800  7.000000
-0.003000  7.000000
-0.003000  7.000000
-0.002300  7.000000
-0.001500  6.900000
-0.002300  6.900000
-0.001500  6.900000
-0.003000  6.900000
-0.004600  6.900000
-0.003800  6.900000
-0.003000  6.900000
-0.001500  6.900000
-0.003000  6.800000
-0.002300  6.800000
-0.003000  6.800000
-0.004600  6.800000
-0.004600  6.800000
-0.006000  6.700000
-0.003800  6.700000
-0.003000  6.700000
-0.005300  6.700000
-0.005300  6.700000
-0.003000  6.700000
-0.002300  6.700000
-0.001500  6.600000
0.001500  6.600000
0.005200  6.600000
0.008200  6.600000
0.004500  6.600000
-0.000800  6.600000
-0.002300  6.600000
-0.003000  6.600000
-0.004600  6.600000
-0.003000  6.600000
0.000700  6.600000
0.004500  6.600000
0.004500  6.600000
0.003000  6.600000
0.003000  6.600000
0.003700  6.600000
0.003700  6.600000
0.004500  6.500000
0.005200  6.500000
0.004500  6.500000
0.003000  6.500000
0.001500  6.500000
0.003000  6.500000
0.003700  6.500000
0.002200  6.500000
0.001500  6.500000
0.001500  6.500000
-0.001500  6.500000
-0.001500  6.400000
-0.000800  6.400000
-0.003000  6.400000
-0.002300  6.400000
-0.000800  6.400000
0.000000  6.400000
0.000700  6.400000
0.001500  6.400000
0.000700  6.400000
-0.001500  6.400000
-0.001500  6.300000
0.000700  6.300000
0.001500  6.300000
0.006000  6.300000
0.006700  6.300000
0.006700  6.300000
0.003000  6.300000
-0.005300  6.300000
-0.008300  6.300000
-0.004600  6.200000
0.000700  6.200000
0.000700  6.200000
-0.003800  6.200000
-0.003000  6.200000
-0.004600  6.100000
-0.009100  6.100000
-0.007500  6.100000
-0.003800  6.100000
-0.001500  6.100000
-0.001500  6.000000
0.000700  6.000000
0.003700  6.000000
0.003000  5.900000
0.001500  5.900000
0.001500  5.900000
0.003000  5.900000
0.003700  5.900000
0.006700  5.900000
0.005200  5.900000
0.001500  5.900000
0.001500  5.900000
0.000000  5.900000
-0.003000  5.900000
-0.002300  5.900000
-0.003000  5.900000
-0.003000  5.900000
-0.001500  5.900000
-0.004600  5.900000
-0.005300  5.900000
-0.005300  5.800000
-0.004600  5.800000
-0.002300  5.800000
-0.000800  5.800000
0.003000  5.800000
0.003700  5.800000
0.005200  5.800000
0.006700  5.800000
0.004500  5.800000
0.003000  5.800000
0.002200  5.800000
0.003700  5.800000
0.004500  5.800000
0.003000  5.800000
0.000700  5.800000
-0.001500  5.800000
-0.001500  5.700000
0.000000  5.700000
0.003000  5.700000
0.003000  5.700000
0.000700  5.700000
-0.000800  5.700000
-0.003000  5.700000
-0.005300  5.600000
-0.006000  5.600000
-0.004600  5.600000
-0.001500  5.600000
0.000000  5.600000
0.000700  5.600000
0.003000  5.600000
0.003000  5.600000
0.001500  5.600000
-0.000800  5.500000
-0.001500  5.500000
0.000700  5.500000
0.001500  5.500000
0.003700  5.500000
0.000700  5.500000
-0.000800  5.400000
0.000700  5.400000
0.002200  5.400000
0.003700  5.400000
0.005200  5.400000
0.004500  5.300000
0.001500  5.300000
-0.003000  5.300000
-0.006800  5.300000
-0.006800  5.300000
-0.006000  5.300000
-0.004600  5.300000
-0.003000  5.300000
-0.002300  5.300000
-0.003800  5.300000
-0.006800  5.300000
-0.005300  5.300000
-0.002300  5.200000
0.000000  5.200000
0.000700  5.200000
-0.000800  5.200000
-0.003000  5.200000
-0.003800  5.200000
-0.004600  5.200000
-0.003000  5.100000
0.000700  5.100000
0.001500  5.100000
0.000700  5.100000
0.001500  5.100000
0.005200  5.100000
0.005200  5.100000
0.003000  5.100000
0.004500  5.100000
0.004500  5.100000
0.005200  5.100000
0.005200  5.100000
0.005200  5.100000
0.003000  5.100000
0.001500  5.100000
-0.000800  5.100000
-0.001500  5.100000
-0.003000  5.100000
-0.001500  5.100000
0.000000  5.100000
0.003000  5.100000
0.004500  5.000000
0.004500  5.000000
0.003000  5.000000
0.000700  5.000000
-0.002300  5.000000
-0.006000  5.000000
-0.006800  5.000000
-0.004600  5.000000
-0.003800  5.000000
-0.003000  5.000000
0.001500  5.100000
0.004500  5.100000
0.005200  5.100000
0.003000  5.100000
0.003700  5.100000
0.003700  5.100000
0.001500  5.100000
0.000700  5.100000
-0.003000  5.100000
-0.004600  5.100000
-0.004600  5.100000
-0.003000  5.100000
-0.003000  5.100000
-0.001500  5.100000
0.000700  5.100000
0.003000  5.100000
0.003000  5.100000
0.000700  5.100000
-0.002300  5.100000
-0.003000  5.100000
0.000700  5.100000
0.003700  5.100000
0.001500  5.100000
-0.000800  5.100000
0.000000  5.100000
-0.000800  5.000000
-0.003000  5.000000
-0.004600  5.000000
-0.006000  5.000000
-0.005300  5.000000
-0.001500  5.000000
0.003000  5.000000
0.005200  5.000000
0.003700  5.000000
0.001500  5.000000
-0.001500  5.000000
-0.003000  5.000000
-0.003800  5.000000
-0.004600  5.000000
-0.002300  5.000000
0.000700  5.000000
0.000700  5.000000
-0.000800  5.000000
-0.000800  5.000000
0.000000  5.000000
0.000700  5.000000
0.000700  5.000000
-0.000800  5.000000
-0.002300  5.000000
-0.000800  5.000000
0.003000  5.000000
0.001500  5.000000
0.003000  5.000000
0.003000  5.000000
0.001500  5.000000
0.001500  5.000000
-0.002300  5.000000
-0.004600  5.000000
-0.003000  5.000000
-0.000800  5.000000
0.003000  5.000000
0.003700  5.000000
0.004500  5.000000
0.005200  5.000000
0.003000  5.000000
0.000700  5.100000
0.000700  5.100000
-0.000800  5.100000
-0.001500  5.100000
-0.000800  5.100000
0.000700  5.100000
0.004500  5.100000
0.005200  5.100000
0.005200  5.100000
0.004500  5.100000
0.001500  5.100000
-0.000800  5.100000
0.000700  5.100000
0.000700  5.100000
-0.003800  5.100000
-0.002300  5.200000
-0.000800  5.200000
-0.001500  5.200000
-0.002300  5.200000
-0.003000  5.200000
-0.001500  5.200000
0.000000  5.200000
0.001500  5.200000
-0.001500  5.200000
-0.004600  5.200000
-0.006800  5.200000
-0.006800  5.200000
-0.006000  5.200000
-0.006800  5.200000
-0.003000  5.200000
-0.000800  5.200000
0.000700  5.200000
0.001500  5.200000
0.003000  5.200000
0.002200  5.200000
-0.000800  5.200000
-0.001500  5.200000
-0.000800  5.200000
0.000700  5.100000
0.001500  5.100000
0.000000  5.100000
0.000700  5.100000
-0.000800  5.100000
0.000000  5.100000
-0.000800  5.100000
-0.003000  5.000000
-0.001500  5.000000
-0.000800  5.100000
0.003000  5.100000
0.006700  5.100000
0.007500  5.100000
0.005200  5.100000
0.000700  5.100000
-0.006000  5.100000
-0.004600  5.100000
0.003000  5.200000
0.000000  5.200000
-0.002300  5.200000
-0.001500  5.200000
0.003700  5.200000
0.005200  5.200000
0.006000  5.200000
0.005200  5.200000
0.003000  5.200000
0.000700  5.300000
0.002200  5.300000
0.003000  5.300000
-0.002300  5.300000
-0.004600  5.300000
-0.004600  5.300000
-0.001500  5.300000
-0.000800  5.300000
-0.003000  5.300000
-0.004600  5.300000
-0.005300  5.300000
-0.006000  5.300000
-0.005300  5.300000
-0.001500  5.300000
0.000000  5.300000
-0.003000  5.300000
-0.005300  5.300000
-0.003000  5.300000
0.000000  5.300000
0.003700  5.300000
0.003000  5.300000
0.000700  5.300000
-0.000800  5.300000
0.000700  5.400000
0.005200  5.400000
0.004500  5.400000
0.003700  5.400000
0.004500  5.400000
0.001500  5.400000
0.000000  5.400000
-0.003000  5.400000
-0.006800  5.500000
-0.008300  5.500000
-0.006000  5.500000
-0.006800  5.500000
-0.005300  5.500000
-0.000800  5.500000
0.005200  5.500000
0.009000  5.500000
0.004500  5.500000
0.003000  5.600000
0.000000  5.600000
-0.000800  5.600000
0.002200  5.600000
0.003000  5.600000
0.000700  5.600000
0.001500  5.600000
0.000000  5.600000
-0.003000  5.600000
-0.003800  5.700000
-0.000800  5.700000
0.003700  5.700000
0.003000  5.700000
0.002200  5.700000
0.002200  5.700000
0.006000  5.700000
0.004500  5.700000
0.000700  5.700000
0.001500  5.700000
-0.002300  5.800000
-0.003800  5.800000
-0.003000  5.800000
-0.004600  5.800000
-0.002300  5.800000
-0.001500  5.800000
0.000000  5.800000
0.002200  5.800000
0.003000  5.800000
0.006700  5.800000
0.006700  5.800000
0.004500  5.800000
0.000700  5.800000
0.000700  5.800000
0.002200  5.800000
-0.000800  5.800000
0.000000  5.800000
0.001500  5.800000
0.001500  5.800000
0.000700  5.900000
-0.002300  5.900000
-0.001500  5.900000
-0.000800  5.900000
-0.002300  5.900000
-0.003000  5.900000
-0.000800  5.900000
-0.000800  5.900000
-0.003800  5.900000
-0.003800  5.900000
-0.002300  5.900000
-0.001500  5.900000
0.000000  5.900000
0.001500  5.900000
0.001500  5.900000
-0.001500  5.900000
-0.000800  5.900000
0.000000  5.900000
-0.000800  6.000000
-0.001500  6.000000
-0.003800  6.000000
-0.003000  6.000000
-0.000800  6.000000
0.000700  6.000000
0.003000  6.000000
0.005200  6.000000
0.006700  6.000000
0.006700  6.000000
0.006000  6.000000
0.005200  6.000000
0.000700  6.000000
-0.004600  6.000000
-0.005300  6.000000
-0.003000  6.000000
-0.003800  6.000000
-0.004600  6.000000
-0.003000  6.000000
-0.005300  6.000000
-0.005300  6.100000
-0.004600  6.100000
-0.005300  6.100000
-0.005300  6.100000
-0.003000  6.100000
-0.000800  6.100000
0.003000  6.100000
0.006700  6.100000
0.006700  6.100000
0.007500  6.000000
0.005200  6.000000
0.002200  6.000000
0.000700  6.000000
-0.000800  6.000000
-0.001500  5.900000
-0.003000  5.900000
-0.004600  5.900000
-0.001500  5.900000
0.000000  5.900000
-0.000800  5.800000
-0.003000  5.800000
-0.003000  5.800000
-0.003000  5.800000
-0.004600  5.800000
-0.005300  5.800000
-0.003000  5.700000
-0.000800  5.700000
0.003000  5.700000
0.003000  5.700000
0.001500  5.700000
0.001500  5.800000
-0.000800  5.800000
-0.001500  5.800000
0.000700  5.800000
-0.000800  5.800000
-0.000800  5.800000
-0.000800  5.800000
0.000000  5.800000
0.004500  5.800000
0.004500  5.800000
0.006000  5.800000
0.005200  5.800000
0.001500  5.800000
0.003000  5.800000
0.001500  5.800000
0.000000  5.800000
0.001500  5.800000
0.003000  5.800000
0.002200  5.800000
-0.001500  5.800000
0.000000  5.800000
0.000000  5.800000
-0.001500  5.800000
0.000700  5.800000
-0.000800  5.800000
-0.001500  5.800000
-0.003000  5.800000
-0.002300  5.800000
-0.000800  5.800000
0.001500  5.800000
0.002200  5.800000
0.000700  5.800000
-0.002300  5.800000
-0.004600  5.800000
0.000700  5.800000
0.002200  5.800000
-0.000800  5.800000
-0.002300  5.800000
-0.003800  5.800000
0.001500  5.800000
0.002200  5.800000
-0.000800  5.800000
-0.003000  5.800000
-0.005300  5.800000
-0.004600  5.800000
-0.002300  5.800000
0.001500  5.800000
0.004500  5.800000
0.003000  5.800000
0.001500  5.800000
-0.000800  5.800000
0.000700  5.800000
0.000700  5.800000
-0.000800  5.800000
-0.000800  5.800000
-0.000800  5.800000
-0.002300  5.800000
-0.003000  5.800000
-0.002300  5.800000
-0.001500  5.800000
-0.000800  5.800000
-0.003000  5.800000
-0.004600  5.800000
-0.005300  5.800000
-0.003000  5.800000
-0.000800  5.800000
-0.000800  5.800000
0.000700  5.800000
-0.000800  5.800000
-0.000800  5.800000
0.000700  5.800000
0.000700  5.800000
-0.000800  5.800000
0.000000  5.800000
0.001500  5.800000
0.000000  5.800000
-0.001500  5.800000
-0.003000  5.800000
-0.003800  5.800000
-0.001500  5.800000
0.002200  5.800000
0.003000  5.800000
0.001500  5.800000
0.001500  5.800000
0.004500  5.800000
0.006700  5.800000
0.005200  5.800000
0.003000  5.800000
0.000700  5.800000
0.000000  5.800000
0.001500  5.800000
0.000000  5.800000
0.001500  5.800000
0.003000  5.800000
0.000700  5.800000
0.000000  5.800000
-0.000800  5.800000
-0.001500  5.800000
-0.000800  5.800000
-0.000800  5.800000
-0.002300  5.800000
-0.002300  5.800000
-0.000800  5.800000
0.001500  5.800000
0.003700  5.800000
0.003000  5.900000
0.000700  5.900000
0.000700  5.900000
0.003000  5.900000
0.005200  5.900000
0.006000  5.900000
0.004500  5.900000
0.001500  5.900000
0.003000  5.900000
0.003000  5.900000
-0.001500  5.900000
-0.003800  5.900000
-0.001500  5.900000
-0.000800  5.900000
-0.002300  5.900000
-0.001500  5.900000
-0.003000  5.900000
-0.001500  5.900000
-0.001500  5.900000
-0.003800  5.900000
0.000700  5.900000
0.003000  5.900000
0.002200  5.900000
0.002200  5.900000
0.002200  5.900000
0.003000  5.900000
0.000700  5.900000
-0.003000  5.900000
-0.001500  5.900000
0.000000  5.900000
0.000000  5.900000
-0.000800  5.900000
-0.000800  5.900000
-0.001500  5.900000
0.000000  5.900000
0.000000  5.900000
-0.004600  5.900000
-0.004600  5.900000
-0.004600  5.900000
0.000000  5.900000
0.003000  5.900000
0.000000  5.900000
0.001500  5.900000
0.001500  5.900000
0.000700  5.900000
0.000700  5.900000
-0.001500  5.900000
-0.001500  5.900000
0.000700  5.900000
0.003000  5.900000
0.005200  5.900000
0.006700  5.900000
0.005200  5.900000
0.000700  5.900000
-0.003000  5.900000
-0.003000  5.900000
-0.003000  5.900000
-0.005300  5.900000
-0.006800  5.900000
-0.003000  5.900000
-0.000800  5.900000
0.001500  5.900000
0.002200  5.900000
-0.001500  5.900000
0.000000  5.900000
0.001500  5.900000
0.002200  5.900000
0.000000  5.900000
0.000000  5.900000
0.002200  5.900000
0.004500  5.900000
0.005200  5.900000
0.003000  5.900000
0.000000  5.900000
-0.003000  5.900000
-0.002300  5.900000
-0.002300  5.900000
-0.003800  5.900000
-0.003000  5.900000
-0.003000  5.900000
-0.003000  6.000000
-0.003000  6.000000
-0.004600  6.000000
-0.003000  6.000000
0.000000  6.000000
-0.000800  6.000000
-0.001500  6.000000
-0.000800  6.000000
-0.001500  6.000000
-0.004600  6.000000
-0.005300  6.000000
-0.004600  6.000000
0.000000  6.000000
0.000700  6.000000
0.002200  6.000000
-0.000800  6.000000
-0.003000  6.000000
-0.003000  6.000000
-0.004600  6.000000
-0.000800  6.000000
-0.000800  6.100000
-0.001500  6.100000
-0.001500  6.100000
-0.004600  6.100000
-0.004600  6.100000
-0.003000  6.100000
0.000000  6.100000
0.003700  6.100000
0.005200  6.100000
0.000700  6.100000
0.001500  6.100000
0.006700  6.100000
0.008200  6.100000
0.003700  6.100000
0.000700  6.100000
0.001500  6.100000
0.000700  6.100000
0.000700  6.100000
0.001500  6.100000
0.003700  6.100000
0.002200  6.200000
0.000000  6.200000
-0.000800  6.200000
-0.001500  6.200000
-0.001500  6.200000
-0.003000  6.200000
-0.003000  6.200000
-0.003000  6.200000
-0.001500  6.200000
-0.000800  6.200000
0.003000  6.200000
0.005200  6.200000
0.004500  6.200000
0.003700  6.200000
0.004500  6.200000
0.003000  6.200000
0.002200  6.200000
0.006700  6.200000
0.009700  6.200000
0.009700  6.200000
0.003700  6.200000
0.000700  6.200000
0.002200  6.200000
0.001500  6.200000
0.001500  6.200000
-0.000800  6.200000
-0.003000  6.200000
-0.003000  6.200000
-0.003000  6.200000
-0.006800  6.200000
-0.006800  6.200000
-0.005300  6.200000
-0.004600  6.200000
-0.005300  6.200000
-0.006800  6.200000
-0.004600  6.200000
-0.001500  6.200000
-0.002300  6.200000
-0.004600  6.200000
-0.003000  6.200000
-0.001500  6.300000
-0.000800  6.300000
-0.000800  6.300000
0.002200  6.300000
0.008200  6.300000
0.006700  6.300000
0.004500  6.300000
0.003000  6.300000
0.003000  6.300000
0.009000  6.300000
0.008200  6.300000
0.003700  6.300000
0.001500  6.300000
-0.000800  6.300000
-0.002300  6.300000
0.000000  6.300000
0.000700  6.300000
0.000700  6.300000
-0.000800  6.300000
-0.003000  6.300000
-0.003800  6.300000
-0.005300  6.300000
-0.001500  6.300000
-0.003000  6.300000
-0.004600  6.300000
0.000700  6.400000
0.000700  6.400000
-0.000800  6.400000
-0.001500  6.400000
-0.003000  6.400000
-0.003000  6.400000
-0.002300  6.400000
-0.000800  6.400000
-0.000800  6.400000
0.000700  6.400000
-0.002300  6.400000
-0.003000  6.400000
-0.001500  6.400000
-0.003000  6.400000
-0.000800  6.400000
0.000700  6.400000
0.006000  6.400000
0.004500  6.400000
0.001500  6.400000
0.005200  6.400000
0.005200  6.400000
0.003000  6.400000
0.000700  6.400000
0.001500  6.400000
-0.000800  6.400000
-0.006800  6.400000
-0.005300  6.400000
-0.001500  6.400000
-0.001500  6.400000
-0.000800  6.400000
0.003700  6.500000
0.004500  6.500000
0.002200  6.500000
-0.002300  6.500000
-0.003000  6.500000
-0.003000  6.500000
-0.003000  6.500000
-0.002300  6.500000
-0.002300  6.500000
-0.001500  6.500000
-0.000800  6.500000
0.000700  6.500000
0.001500  6.500000
0.001500  6.500000
0.001500  6.500000
-0.000800  6.500000
-0.003000  6.500000
-0.001500  6.500000
-0.003000  6.500000
-0.002300  6.500000
-0.000800  6.600000
0.000000  6.600000
0.004500  6.600000
0.003000  6.600000
0.001500  6.600000
0.002200  6.600000
0.002200  6.600000
0.002200  6.600000
0.000700  6.600000
0.001500  6.600000
0.002200  6.600000
0.000700  6.600000
-0.001500  6.600000
0.000000  6.600000
0.000700  6.600000
0.001500  6.600000
0.000700  6.600000
0.000000  6.600000
0.000000  6.600000
-0.001500  6.600000
-0.003800  6.600000
-0.000800  6.600000
0.003000  6.600000
0.003000  6.600000
0.003000  6.600000
0.000700  6.600000
-0.002300  6.600000
-0.000800  6.600000
0.003000  6.600000
0.000700  6.600000
-0.004600  6.600000
-0.006000  6.600000
-0.007500  6.600000
-0.008300  6.600000
-0.005300  6.600000
-0.001500  6.600000
-0.001500  6.600000
-0.001500  6.600000
0.004500  6.600000
0.005200  6.600000
0.003000  6.600000
0.002200  6.600000
0.001500  6.600000
-0.000800  6.700000
-0.004600  6.700000
-0.005300  6.700000
-0.002300  6.700000
-0.001500  6.700000
-0.001500  6.700000
0.001500  6.700000
0.005200  6.700000
0.003700  6.700000
0.001500  6.700000
-0.002300  6.700000
-0.001500  6.700000
0.003000  6.700000
0.009000  6.700000
0.010500  6.700000
0.004500  6.700000
-0.000800  6.700000
-0.002300  6.800000
-0.000800  6.800000
0.003000  6.800000
0.004500  6.800000
0.004500  6.800000
0.001500  6.800000
0.000700  6.800000
-0.000800  6.800000
-0.003000  6.800000
-0.000800  6.800000
0.001500  6.800000
0.000000  6.800000
-0.000800  6.800000
0.001500  6.800000
0.003000  6.800000
0.002200  6.800000
-0.000800  6.800000
-0.003000  6.800000
-0.006000  6.900000
-0.005300  6.900000
-0.002300  6.900000
-0.005300  6.900000
-0.005300  6.900000
-0.003000  6.900000
-0.000800  6.900000
0.002200  6.900000
0.006000  6.900000
0.004500  6.900000
0.002200  7.000000
0.000000  7.000000
-0.003000  7.000000
-0.003000  7.000000
-0.000800  7.000000
0.000700  7.000000
0.001500  7.000000
-0.000800  7.000000
-0.004600  7.000000
-0.004600  7.000000
-0.003000  7.000000
-0.002300  7.100000
-0.002300  7.100000
-0.005300  7.100000
-0.005300  7.100000
-0.003000  7.100000
-0.001500  7.100000
-0.001500  7.100000
-0.001500  7.100000
0.000000  7.100000
0.000000  7.100000
-0.001500  7.100000
-0.000800  7.100000
-0.001500  7.100000
-0.004600  7.200000
-0.003000  7.200000
-0.001500  7.200000
0.002200  7.200000
0.003000  7.200000
0.004500  7.200000
0.004500  7.200000
0.004500  7.200000
0.005200  7.200000
0.006000  7.200000
0.006000  7.200000
0.003000  7.200000
0.000700  7.200000
0.000700  7.200000
0.000700  7.200000
0.003000  7.200000
0.001500  7.300000
-0.000800  7.300000
-0.002300  7.300000
-0.003000  7.300000
-0.004600  7.300000
-0.000800  7.300000
0.004500  7.300000
0.004500  7.300000
0.001500  7.300000
0.000700  7.300000
0.002200  7.300000
0.003700  7.400000
0.003700  7.400000
0.002200  7.400000
0.001500  7.400000
0.000700  7.400000
-0.000800  7.400000
0.000700  7.400000
-0.000800  7.400000
0.000700  7.400000
0.000700  7.400000
-0.001500  7.400000
0.000000  7.400000
0.000700  7.400000
-0.000800  7.500000
-0.001500  7.500000
-0.006000  7.500000
-0.005300  7.500000
-0.001500  7.500000
-0.000800  7.500000
-0.000800  7.500000
-0.000800  7.500000
0.001500  7.500000
0.000700  7.500000
0.000700  7.500000
0.000700  7.600000
0.001500  7.600000
0.003000  7.600000
0.002200  7.600000
0.005200  7.600000
0.004500  7.600000
0.000000  7.600000
-0.001500  7.600000
-0.003800  7.600000
-0.005300  7.600000
-0.006800  7.600000
-0.006800  7.600000
-0.006800  7.600000
-0.005300  7.600000
-0.003000  7.600000
0.000700  7.700000
0.000000  7.700000
-0.000800  7.700000
-0.001500  7.700000
0.000000  7.700000
0.002200  7.700000
0.003000  7.700000
0.000700  7.700000
0.000000  7.700000
0.000700  7.700000
-0.002300  7.800000
-0.000800  7.800000
-0.001500  7.800000
-0.003000  7.800000
-0.003000  7.800000
-0.003000  7.800000
-0.004600  7.800000
-0.007500  7.800000
-0.004600  7.800000
-0.001500  7.800000
0.000700  7.900000
0.005200  7.900000
0.006700  7.900000
0.005200  7.900000
0.001500  7.900000
0.003000  7.900000
0.001500  7.900000
0.001500  7.900000
0.003000  7.900000
0.002200  7.900000
0.001500  8.000000
0.001500  8.000000
0.001500  8.000000
0.000700  8.000000
0.000000  8.000000
0.003000  8.000000
0.005200  8.000000
0.004500  8.000000
0.004500  8.000000
0.003000  8.000000
0.000700  8.000000
0.000000  8.100000
-0.001500  8.100000
-0.002300  8.100000
0.000000  8.100000
0.000700  8.100000
-0.000800  8.100000
-0.000800  8.100000
0.000700  8.100000
0.002200  8.100000
0.005200  8.100000
0.005200  8.100000
0.003000  8.100000
0.001500  8.100000
0.001500  8.100000
0.000000  8.100000
-0.001500  8.100000
-0.000800  8.100000
-0.000800  8.100000
-0.001500  8.100000
-0.003000  8.100000
-0.003800  8.100000
-0.003800  8.200000
-0.004600  8.200000
-0.003000  8.200000
-0.003000  8.200000
-0.003000  8.200000
-0.003800  8.200000
-0.002300  8.200000
0.000000  8.200000
-0.000800  8.200000
-0.000800  8.200000
-0.001500  8.200000
-0.003000  8.200000
-0.002300  8.200000
-0.001500  8.200000
-0.000800  8.200000
-0.001500  8.200000
-0.003000  8.200000
-0.002300  8.200000
-0.000800  8.200000
-0.000800  8.300000
0.000700  8.300000
0.003000  8.300000
0.003700  8.300000
0.002200  8.300000
0.001500  8.300000
0.002200  8.300000
0.003700  8.300000
0.003700  8.300000
0.001500  8.300000
0.001500  8.300000
0.000700  8.300000
0.000700  8.300000
0.000700  8.400000
-0.000800  8.400000
-0.001500  8.400000
-0.001500  8.400000
0.001500  8.400000
0.000700  8.400000
0.001500  8.400000
0.001500  8.400000
0.000700  8.400000
0.001500  8.400000
0.003000  8.400000
0.000700  8.400000
-0.000800  8.400000
-0.000800  8.500000
0.001500  8.500000
0.004500  8.500000
0.003000  8.500000
0.001500  8.500000
0.000000  8.500000
0.001500  8.500000
0.003000  8.500000
0.001500  8.500000
-0.000800  8.500000
-0.002300  8.500000
-0.002300  8.500000
-0.002300  8.500000
-0.000800  8.500000
0.000000  8.500000
-0.001500  8.500000
-0.001500  8.500000
-0.001500  8.500000
-0.001500  8.500000
-0.000800  8.500000
-0.003000  8.600000
-0.005300  8.600000
-0.003800  8.600000
-0.004600  8.600000
-0.000800  8.600000
0.000700  8.600000
-0.000800  8.600000
0.000700  8.600000
0.000000  8.600000
0.001500  8.600000
0.002200  8.600000
0.002200  8.600000
-0.000800  8.600000
-0.001500  8.600000
-0.001500  8.700000
-0.001500  8.700000
-0.001500  8.700000
-0.001500  8.700000
-0.000800  8.700000
0.000700  8.700000
0.000000  8.700000
-0.000800  8.700000
0.000000  8.700000
-0.001500  8.700000
-0.001500  8.700000
-0.000800  8.700000
0.001500  8.700000
0.005200  8.800000
0.003700  8.800000
0.003000  8.800000
0.000000  8.800000
-0.000800  8.800000
0.000000  8.800000
-0.000800  8.800000
0.001500  8.800000
0.000700  8.800000
0.000700  8.800000
-0.000800  8.900000
-0.000800  8.900000
-0.001500  8.900000
0.001500  8.900000
0.003000  8.900000
0.000700  8.900000
0.000700  8.900000
-0.000800  9.000000
-0.003800  9.000000
-0.005300  9.000000
-0.003000  9.000000
-0.004600  9.000000
-0.004600  9.000000
-0.000800  9.000000
-0.001500  9.000000
0.001500  9.000000
0.000700  9.000000
0.000000  9.000000
-0.001500  9.000000
-0.003000  9.000000
-0.001500  9.000000
0.000700  9.100000
0.003000  9.100000
0.001500  9.100000
0.000000  9.100000
-0.003000  9.100000
-0.001500  9.100000
-0.003000  9.100000
-0.003000  9.100000
0.001500  9.100000
0.001500  9.100000
0.000700  9.200000
-0.000800  9.200000
-0.000800  9.200000
-0.001500  9.200000
-0.000800  9.200000
-0.001500  9.200000
-0.001500  9.200000
-0.000800  9.200000
-0.002300  9.200000
-0.000800  9.200000
0.000700  9.300000
-0.001500  9.300000
-0.000800  9.300000
0.001500  9.300000
0.000700  9.300000
0.003000  9.300000
0.005200  9.300000
0.006000  9.300000
0.005200  9.300000
0.004500  9.300000
0.004500  9.400000
0.004500  9.400000
0.003000  9.400000
0.002200  9.400000
0.001500  9.400000
-0.000800  9.400000
-0.000800  9.400000
-0.002300  9.400000
-0.001500  9.400000
-0.000800  9.400000
0.000000  9.400000
0.003000  9.400000
0.001500  9.400000
0.000000  9.400000
-0.001500  9.400000
-0.003800  9.500000
-0.004600  9.500000
-0.002300  9.500000
0.003000  9.500000
0.005200  9.500000
0.002200  9.500000
0.001500  9.500000
0.001500  9.500000
0.003000  9.500000
0.003000  9.600000
-0.000800  9.600000
-0.000800  9.600000
0.001500  9.600000
0.000700  9.600000
-0.001500  9.600000
-0.002300  9.600000
-0.001500  9.600000
-0.001500  9.700000
-0.002300  9.700000
-0.002300  9.700000
-0.002300  9.700000
-0.003000  9.700000
-0.003000  9.700000
-0.002300  9.700000
-0.003000  9.700000
-0.003000  9.700000
-0.001500  9.800000
0.000700  9.800000
0.002200  9.800000
0.003700  9.800000
0.003000  9.800000
0.002200  9.800000
0.003000  9.800000
0.003000  9.800000
0.000000  9.900000
0.001500  9.900000
0.002200  9.900000
0.000700  9.900000
0.000700  9.900000
0.000700  9.900000
0.001500  9.900000
-0.003000  9.900000
-0.001500  9.900000
0.000000  9.900000
-0.002300  9.900000
-0.004600  9.900000
-0.004600  10.000000
-0.003000  10.000000
-0.000800  10.000000
-0.000800  10.000000
0.000700  10.000000
-0.001500  10.000000
-0.003000  10.000000
0.000000  10.000000
0.000700  10.000000
0.003000  10.100000
0.003700  10.100000
0.003000  10.100000
0.003000  10.100000
0.000000  10.100000
0.000700  10.100000
0.002200  10.100000
0.003000  10.100000
0.000700  10.100000
-0.000800  10.100000
-0.002300  10.200000
-0.001500  10.200000
-0.002300  10.200000
-0.004600  10.200000
-0.001500  10.200000
-0.001500  10.200000
-0.001500  10.200000
-0.000800  10.200000
-0.000800  10.200000
0.000700  10.200000
0.000700  10.200000
0.000700  10.200000
0.000700  10.300000
-0.001500  10.300000
-0.001500  10.300000
-0.002300  10.300000
-0.001500  10.300000
0.003700  10.300000
0.005200  10.300000
0.005200  10.300000
0.004500  10.300000
0.002200  10.300000
0.003000  10.300000
0.003000  10.300000
0.000700  10.300000
0.000700  10.300000
0.001500  10.300000
0.000700  10.400000
0.000000  10.400000
0.000000  10.400000
-0.000800  10.400000
-0.003800  10.400000
-0.002300  10.500000
-0.000800  10.500000
-0.002300  10.500000
-0.001500  10.500000
-0.000800  10.500000
0.000700  10.500000
-0.001500  10.600000
-0.003000  10.600000
-0.003000  10.600000
-0.003800  10.600000
-0.003000  10.600000
-0.000800  10.600000
-0.003000  10.600000
-0.004600  10.700000
-0.004600  10.700000
-0.001500  10.700000
0.001500  10.700000
0.002200  10.700000
0.000700  10.700000
0.000000  10.700000
-0.001500  10.700000
0.001500  10.700000
0.003000  10.700000
0.001500  10.700000
0.001500  10.700000
0.001500  10.700000
0.000700  10.700000
0.000000  10.700000
0.000700  10.800000
0.003000  10.800000
0.003700  10.800000
0.001500  10.800000
0.000700  10.800000
0.001500  10.800000
0.000000  10.900000
0.000000  10.900000
-0.002300  10.900000
-0.004600  10.900000
-0.004600  10.900000
-0.003000  11.000000
-0.001500  11.000000
-0.001500  11.000000
-0.000800  11.000000
0.000700  11.000000
0.002200  11.100000
0.003700  11.100000
0.003000  11.100000
0.001500  11.100000
0.005200  11.100000
0.004500  11.200000
0.001500  11.200000
0.000700  11.200000
0.003700  11.200000
0.005200  11.200000
0.003000  11.200000
0.004500  11.200000
0.003000  11.200000
0.000700  11.200000
0.000700  11.200000
0.003000  11.300000
0.004500  11.300000
0.004500  11.300000
0.000000  11.300000
-0.003000  11.300000
-0.001500  11.300000
-0.001500  11.400000
-0.001500  11.400000
-0.003000  11.400000
-0.004600  11.400000
-0.006000  11.400000
-0.004600  11.400000
-0.003000  11.400000
-0.000800  11.500000
-0.000800  11.500000
-0.003800  11.500000
-0.002300  11.500000
-0.002300  11.600000
-0.002300  11.600000
-0.000800  11.600000
0.000700  11.600000
0.001500  11.700000
0.000700  11.700000
0.001500  11.700000
0.003000  11.700000
0.001500  11.700000
0.001500  11.700000
0.000700  11.700000
-0.001500  11.800000
-0.003000  11.800000
-0.001500  11.800000
-0.000800  11.800000
0.000000  11.800000
0.000700  11.900000
0.000700  11.900000
0.000000  11.900000
-0.003800  11.900000
-0.005300  11.900000
-0.006000  12.000000
-0.006800  12.000000
-0.006000  12.000000
-0.005300  12.000000
-0.006800  12.000000
-0.004600  12.100000
0.001500  12.100000
0.001500  12.100000
0.000700  12.100000
0.003700  12.100000
0.005200  12.100000
0.001500  12.100000
0.001500  12.200000
0.000000  12.200000
-0.002300  12.200000
-0.002300  12.200000
-0.000800  12.200000
0.000700  12.200000
0.000700  12.300000
-0.000800  12.300000
0.002200  12.300000
0.004500  12.300000
0.004500  12.300000
0.001500  12.300000
0.001500  12.300000
0.002200  12.400000
0.000700  12.400000
0.000700  12.400000
0.001500  12.400000
0.001500  12.400000
0.001500  12.400000
0.001500  12.400000
0.003000  12.500000
0.000700  12.500000
-0.000800  12.500000
0.000700  12.500000
-0.000800  12.500000
-0.002300  12.500000
-0.001500  12.500000
-0.000800  12.500000
0.001500  12.500000
0.000700  12.500000
-0.002300  12.500000
-0.003800  12.500000
-0.001500  12.500000
0.004500  12.500000
0.006700  12.500000
0.005200  12.500000
0.001500  12.600000
-0.000800  12.600000
-0.001500  12.600000
-0.001500  12.600000
-0.000800  12.600000
-0.001500  12.600000
-0.000800  12.600000
-0.000800  12.600000
-0.002300  12.600000
-0.002300  12.600000
0.000700  12.600000
0.000700  12.600000
-0.001500  12.600000
-0.002300  12.600000
-0.001500  12.600000
0.000700  12.600000
0.003000  12.600000
0.004500  12.600000
0.001500  12.600000
0.000000  12.600000
0.000700  12.600000
-0.002300  12.600000
-0.000800  12.700000
0.000000  12.700000
0.000000  12.700000
0.001500  12.700000
0.003000  12.700000
0.000000  12.700000
-0.000800  12.700000
-0.002300  12.700000
-0.004600  12.700000
-0.003000  12.700000
-0.003000  12.700000
-0.003000  12.700000
-0.000800  12.700000
0.000700  12.700000
0.000000  12.700000
0.000700  12.700000
0.000700  12.700000
-0.000800  12.700000
0.000700  12.700000
0.003000  12.700000
0.004500  12.700000
0.003000  12.700000
0.003700  12.700000
0.003000  12.700000
0.001500  12.700000
0.000000  12.700000
-0.000800  12.700000
0.001500  12.800000
0.000700  12.800000
-0.001500  12.800000
-0.001500  12.800000
-0.000800  12.800000
-0.000800  12.800000
-0.000800  12.800000
-0.000800  12.800000
-0.001500  12.800000
-0.001500  12.800000
-0.002300  12.800000
-0.003000  12.800000
-0.003000  12.800000
-0.003800  12.900000
-0.001500  12.900000
0.000700  12.900000
0.003000  12.900000
0.001500  12.900000
0.000000  12.900000
-0.000800  12.900000
-0.000800  12.900000
0.000700  12.900000
-0.000800  12.900000
0.000700  12.900000
0.001500  12.900000
0.001500  12.900000
0.001500  12.900000
0.001500  12.900000
0.000700  12.900000
-0.001500  12.900000
-0.000800  12.900000
-0.001500  12.900000
-0.001500  12.900000
0.000700  12.900000
0.000700  12.900000
0.000700  12.900000
0.001500  12.900000
0.001500  12.900000
0.003700  12.900000
0.003000  13.000000
0.002200  13.000000
0.000700  13.000000
0.000000  13.000000
0.000700  13.000000
0.000700  13.000000
0.003000  13.000000
0.000700  13.000000
0.000000  13.000000
0.000700  13.000000
-0.000800  13.000000
0.000700  13.000000
0.000000  13.000000
0.000700  13.000000
0.000000  13.000000
-0.001500  13.100000
-0.000800  13.100000
-0.002300  13.100000
-0.000800  13.100000
0.000000  13.100000
-0.001500  13.100000
-0.000800  13.100000
-0.001500  13.200000
0.000700  13.200000
0.002200  13.200000
0.003000  13.200000
0.003000  13.200000
0.001500  13.300000
0.000000  13.300000
-0.000800  13.300000
-0.000800  13.300000
-0.003000  13.300000
-0.001500  13.300000
-0.001500  13.400000
-0.001500  13.400000
-0.000800  13.400000
-0.003000  13.400000
-0.001500  13.400000
0.000700  13.400000
0.001500  13.500000
0.001500  13.500000
0.000700  13.500000
0.000700  13.500000
0.002200  13.500000
0.001500  13.500000
0.000700  13.500000
-0.000800  13.600000
-0.001500  13.600000
-0.000800  13.600000
0.001500  13.600000
0.001500  13.600000
0.001500  13.700000
0.001500  13.700000
-0.001500  13.700000
-0.001500  13.700000
-0.001500  13.700000
-0.000800  13.800000
-0.003000  13.800000
-0.006000  13.800000
-0.005300  13.800000
-0.003800  13.900000
-0.003000  13.900000
-0.003000  13.900000
-0.002300  13.900000
-0.002300  13.900000
-0.003000  14.000000
-0.003800  14.000000
-0.003800  14.000000
-0.003000  14.100000
-0.001500  14.100000
0.000700  14.100000
0.000700  14.100000
0.001500  14.200000
0.000700  14.200000
-0.000800  14.200000
0.001500  14.300000
0.004500  14.300000
0.003000  14.300000
0.003000  14.400000
0.005200  14.400000
0.003700  14.400000
0.003700  14.400000
0.000700  14.500000
-0.001500  14.500000
-0.000800  14.500000
0.000700  14.600000
-0.001500  14.600000
-0.001500  14.700000
-0.001500  14.700000
-0.003000  14.700000
-0.002300  14.800000
-0.001500  14.800000
0.000700  14.800000
0.000700  14.800000
0.000700  14.900000
0.000700  14.900000
0.001500  14.900000
0.003000  15.000000
0.000700  15.000000
-0.000800  15.100000
0.000700  15.100000
0.000700  15.200000
0.001500  15.200000
0.001500  15.200000
-0.000800  15.300000
0.000700  15.300000
0.001500  15.300000
0.000700  15.400000
0.000000  15.400000
0.001500  15.500000
0.000700  15.500000
-0.002300  15.600000
-0.001500  15.600000
-0.001500  15.600000
-0.001500  15.700000
-0.000800  15.700000
-0.003000  15.700000
-0.003000  15.800000
0.000700  15.800000
0.000700  15.900000
0.001500  15.900000
0.002200  16.000000
0.001500  16.100000
0.001500  16.100000
0.000700  16.200000
-0.000800  16.200000
0.003000  16.200000
0.004500  16.300000
0.001500  16.400000
0.000700  16.400000
0.001500  16.500000
-0.000800  16.500000
-0.000800  16.600000
0.000700  16.600000
0.000000  16.700000
-0.000800  16.700000
0.001500  16.800000
0.003000  16.800000
0.003000  16.900000
0.002200  17.000000
-0.000800  17.000000
0.000700  17.000000
0.000700  17.100000
-0.000800  17.200000
-0.003000  17.200000
0.000000  17.300000
-0.000800  17.400000
-0.002300  17.400000
-0.001500  17.500000
-0.002300  17.500000
-0.000800  17.600000
-0.000800  17.600000
0.000700  17.700000
0.000700  17.800000
0.000700  17.800000
0.000700  17.900000
-0.001500  18.000000
0.000000  18.000000
0.000700  18.100000
0.001500  18.100000
-0.000800  18.200000
-0.000800  18.300000
-0.002300  18.400000
-0.000800  18.400000
0.003000  18.500000
0.002200  18.600000
0.001500  18.600000
-0.000800  18.700000
-0.000800  18.800000
-0.000800  18.900000
-0.002300  18.900000
-0.003000  19.000000
-0.004600  19.100000
-0.003000  19.200000
-0.004600  19.200000
-0.002300  19.300000
0.000700  19.300000
0.001500  19.400000
0.001500  19.500000
0.002200  19.600000
0.003000  19.700000
0.003000  19.800000
0.002200  19.800000
-0.000800  19.900000
0.000000  20.000000
-0.001500  20.100000
-0.000800  20.200000
0.001500  20.300000
0.004500  20.300000
0.004500  20.400000
0.000700  20.500000
0.000700  20.600000
0.001500  20.700000
0.002200  20.800000
0.003000  20.800000
0.000700  20.900000
-0.000800  21.000000
-0.001500  21.100000
-0.001500  21.200000
-0.001500  21.300000
-0.000800  21.400000
-0.000800  21.500000
-0.002300  21.500000
-0.001500  21.600000
-0.000800  21.700000
-0.000800  21.800000
-0.001500  21.900000
0.000000  22.000000
0.003000  22.100000
0.003000  22.200000
0.003000  22.300000
0.001500  22.400000
-0.000800  22.500000
-0.002300  22.500000
-0.004600  22.600000
-0.001500  22.700000
0.000700  22.800000
-0.000800  22.900000
-0.001500  23.000000
-0.001500  23.100000
-0.003000  23.200000
-0.000800  23.300000
0.000700  23.400000
-0.000800  23.500000
0.000000  23.600000
0.000000  23.700000
-0.001500  23.800000
0.000000  23.900000
0.000700  24.000000
-0.000800  24.100000
0.001500  24.200000
0.001500  24.300000
0.000700  24.400000
-0.000800  24.500000
-0.003000  24.600000
-0.002300  24.700000
-0.000800  24.800000
-0.000800  24.900000
0.001500  25.100000
0.003700  25.200000
0.003700  25.300000
0.003000  25.400000
0.005200  25.500000
0.006700  25.600000
0.003700  25.700000
0.001500  25.900000
-0.000800  26.000000
0.000000  26.100000
-0.001500  26.200000
-0.003800  26.300000
-0.004600  26.500000
-0.005300  26.500000
-0.003000  26.700000
-0.004600  26.800000
-0.003000  26.900000
0.000000  27.000000
-0.001500  27.100000
-0.001500  27.300000
-0.003800  27.400000
-0.004600  27.500000
-0.004600  27.600000
-0.003800  27.700000
-0.001500  27.900000
0.000700  28.000000
0.000700  28.100000
-0.003000  28.200000
-0.001500  28.300000
0.001500  28.400000
0.003700  28.600000
0.003700  28.700000
0.002200  28.800000
0.003000  28.900000
0.000700  29.000000
0.000700  29.200000
0.002200  29.200000
0.004500  29.400000
0.006000  29.500000
0.004500  29.600000
0.001500  29.700000
0.001500  29.900000
0.002200  30.000000
-0.000800  30.100000
0.000700  30.200000
0.003000  30.300000
0.002200  30.500000
0.002200  30.600000
-0.000800  30.700000
-0.001500  30.900000
-0.000800  31.000000
-0.002300  31.100000
-0.003800  31.200000
-0.006000  31.400000
-0.006800  31.500000
-0.004600  31.600000
-0.001500  31.700000
-0.000800  31.800000
-0.001500  31.900000
-0.001500  32.100000
-0.000800  32.200000
0.000700  32.400000
-0.000800  32.500000
-0.001500  32.600000
-0.000800  32.800000
0.000000  32.900000
-0.000800  33.000000
-0.002300  33.200000
-0.001500  33.300000
0.002200  33.400000
0.004500  33.500000
0.004500  33.700000
0.003000  33.800000
-0.001500  33.900000
-0.001500  34.100000
0.000700  34.200000
-0.000800  34.300000
-0.002300  34.500000
-0.003000  34.600000
-0.000800  34.700000
0.001500  34.900000
0.001500  35.000000
0.000700  35.100000
-0.001500  35.300000
-0.003800  35.400000
-0.002300  35.500000
-0.001500  35.700000
-0.000800  35.800000
0.003000  36.000000
0.004500  36.100000
0.004500  36.200000
0.005200  36.400000
0.005200  36.500000
0.005200  36.600000
0.003700  36.800000
0.003000  36.900000
0.003000  37.000000
0.002200  37.200000
0.001500  37.300000
-0.000800  37.400000
-0.003000  37.600000
-0.003800  37.700000
-0.002300  37.800000
-0.002300  38.000000
-0.003000  38.200000
-0.004600  38.300000
-0.003000  38.400000
0.000000  38.600000
0.000000  38.700000
0.000000  38.900000
0.000000  39.000000
-0.000800  39.100000
-0.000800  39.300000
0.000700  39.400000
-0.000800  39.600000
-0.003000  39.700000
-0.003000  39.900000
-0.002300  40.000000
-0.002300  40.100000
-0.000800  40.300000
-0.001500  40.400000
-0.001500  40.500000
0.000000  40.700000
0.000700  40.900000
0.000700  41.000000
-0.001500  41.100000
-0.004600  41.300000
-0.001500  41.400000
0.000700  41.600000
-0.001500  41.700000
-0.000800  41.800000
0.002200  42.000000
0.003700  42.200000
0.007500  42.300000
0.008200  42.400000
0.005200  42.600000
0.005200  42.700000
0.003000  42.900000
0.002200  43.000000
0.002200  43.100000
0.000000  43.300000
0.001500  43.400000
0.000000  43.600000
-0.000800  43.700000
-0.001500  43.800000
-0.003000  44.000000
-0.001500  44.100000
-0.003800  44.200000
-0.005300  44.400000
-0.004600  44.500000
-0.004600  44.700000
-0.002300  44.800000
0.000000  45.000000
0.001500  45.100000
0.004500  45.200000
0.004500  45.400000
0.003000  45.500000
0.003000  45.600000
0.001500  45.800000
-0.000800  45.900000
0.000700  46.000000
0.000700  46.200000
-0.000800  46.300000
-0.001500  46.400000
-0.000800  46.600000
-0.000800  46.800000
-0.000800  46.900000
0.000700  47.000000
0.003000  47.200000
0.002200  47.300000
0.000700  47.400000
-0.000800  47.600000
0.000000  47.700000
0.001500  47.800000
0.002200  48.000000
-0.000800  48.100000
0.000000  48.300000
0.000700  48.400000
-0.004600  48.600000
-0.006800  48.700000
-0.006800  48.800000
-0.006000  49.000000
-0.004600  49.100000
-0.003000  49.200000
0.000700  49.400000
0.003700  49.500000
0.004500  49.600000
0.004500  49.800000
0.003700  49.900000
0.002200  50.100000
0.003000  50.200000
0.002200  50.400000
0.001500  50.500000
0.000700  50.600000
0.000700  50.800000
0.000700  50.900000
-0.000800  51.000000
0.000700  51.200000
0.001500  51.300000
0.001500  51.400000
0.002200  51.600000
0.004500  51.700000
0.003000  51.800000
-0.000800  52.000000
-0.003000  52.100000
-0.004600  52.200000
-0.001500  52.400000
0.001500  52.500000
0.005200  52.600000
0.006700  52.800000
0.003000  52.900000
0.003700  53.100000
0.006700  53.200000
0.008200  53.300000
0.007500  53.500000
0.003700  53.600000
0.003000  53.700000
0.003000  53.900000
-0.000800  54.000000
-0.000800  54.100000
0.001500  54.300000
0.001500  54.400000
-0.002300  54.500000
-0.007500  54.700000
-0.010500  54.800000
-0.008300  54.900000
-0.006800  55.100000
-0.006000  55.200000
-0.001500  55.300000
-0.000800  55.500000
0.000000  55.600000
0.000000  55.800000
0.000700  55.900000
-0.000800  56.000000
0.000700  56.200000
0.001500  56.300000
0.000700  56.400000
0.001500  56.600000
-0.000800  56.700000
-0.001500  56.800000
-0.001500  57.000000
-0.003800  57.100000
-0.003800  57.200000
-0.002300  57.400000
-0.001500  57.500000
-0.003000  57.600000
-0.003000  57.800000
-0.000800  57.900000
0.000700  58.000000
-0.000800  58.200000
-0.000800  58.300000
0.000700  58.400000
-0.001500  58.500000
-0.000800  58.700000
0.000000  58.800000
0.000700  58.900000
0.001500  59.100000
0.003000  59.200000
0.003700  59.400000
0.006000  59.500000
0.005200  59.600000
0.005200  59.800000
0.005200  59.800000
0.004500  60.000000
0.003000  60.100000
0.000700  60.200000
-0.004600  60.300000
-0.010500  60.500000
-0.012000  60.600000
-0.007500  60.700000
-0.004600  60.800000
-0.003000  61.000000
-0.002300  61.100000
0.000700  61.200000
0.004500  61.300000
0.007500  61.500000
0.006700  61.600000
0.004500  61.700000
0.001500  61.800000
-0.003000  62.000000
-0.003800  62.100000
-0.000800  62.200000
-0.001500  62.300000
-0.000800  62.400000
-0.000800  62.500000
-0.001500  62.700000
-0.000800  62.800000
-0.001500  62.900000
-0.000800  63.000000
0.000700  63.100000
0.001500  63.300000
0.001500  63.400000
0.001500  63.500000
0.000700  63.600000
0.000700  63.700000
0.000700  63.900000
0.000700  63.900000
0.000700  64.100000
-0.000800  64.200000
0.003000  64.300000
0.003000  64.400000
-0.002300  64.500000
-0.001500  64.600000
0.000700  64.700000
-0.000800  64.800000
0.000700  64.900000
-0.001500  65.000000
-0.005300  65.200000
-0.006000  65.200000
-0.003000  65.400000
-0.002300  65.500000
-0.004600  65.600000
-0.003000  65.700000
-0.002300  65.800000
0.000000  65.900000
0.000700  66.000000
-0.000800  66.100000
0.000700  66.200000
0.003000  66.300000
0.003000  66.400000
0.004500  66.500000
0.004500  66.600000
0.001500  66.700000
0.003000  66.800000
0.003700  67.000000
0.003000  67.000000
0.004500  67.100000
0.003000  67.200000
0.000700  67.400000
-0.001500  67.500000
-0.003000  67.500000
-0.004600  67.700000
-0.002300  67.800000
-0.003000  67.900000
-0.006000  68.000000
-0.003800  68.100000
-0.000800  68.200000
0.002200  68.300000
0.004500  68.400000
0.002200  68.500000
0.001500  68.600000
0.003000  68.700000
0.002200  68.800000
0.001500  68.900000
0.002200  69.000000
0.000700  69.100000
0.002200  69.200000
0.005200  69.300000
0.002200  69.400000
-0.000800  69.500000
-0.004600  69.600000
-0.004600  69.700000
-0.001500  69.800000
-0.003000  69.900000
-0.005300  70.000000
-0.003000  70.100000
-0.003800  70.200000
-0.001500  70.300000
0.001500  70.400000
0.003000  70.500000
0.006000  70.600000
0.003700  70.700000
0.001500  70.800000
-0.000800  70.900000
-0.002300  71.000000
-0.003800  71.100000
-0.004600  71.200000
-0.002300  71.300000
-0.004600  71.400000
-0.005300  71.500000
-0.003000  71.600000
-0.001500  71.700000
0.000700  71.800000
0.000000  71.900000
-0.000800  72.000000
0.000700  72.100000
0.000700  72.200000
0.000700  72.300000
-0.000800  72.400000
0.000700  72.500000
0.002200  72.600000
0.000700  72.700000
0.002200  72.800000
0.002200  72.800000
0.003000  72.900000
0.004500  73.000000
0.001500  73.100000
0.003000  73.200000
0.004500  73.300000
0.003700  73.400000
0.001500  73.500000
-0.003000  73.600000
-0.004600  73.700000
-0.004600  73.800000
-0.003000  73.900000
-0.001500  74.000000
-0.003000  74.100000
-0.001500  74.200000
0.002200  74.200000
0.001500  74.300000
0.001500  74.400000
0.000700  74.500000
0.002200  74.600000
0.007500  74.700000
0.006000  74.700000
0.000700  74.800000
0.000700  74.900000
0.000700  75.000000
0.000000  75.100000
0.000700  75.200000
-0.000800  75.200000
-0.001500  75.300000
-0.006800  75.400000
-0.006800  75.500000
-0.004600  75.600000
-0.005300  75.700000
-0.000800  75.700000
-0.001500  75.800000
-0.003000  75.900000
-0.003000  76.000000
-0.000800  76.100000
-0.003000  76.200000
-0.007500  76.200000
-0.004600  76.300000
0.002200  76.400000
0.008200  76.500000
0.008200  76.500000
0.006700  76.600000
0.005200  76.700000
-0.000800  76.800000
0.000700  76.900000
0.005200  76.900000
0.005200  77.000000
0.003700  77.100000
0.001500  77.200000
0.000700  77.300000
0.000700  77.300000
-0.000800  77.400000
-0.000800  77.500000
-0.001500  77.600000
0.000000  77.700000
-0.000800  77.700000
-0.003000  77.800000
0.000000  77.800000
0.000700  77.900000
0.000000  78.000000
0.000000  78.100000
0.003000  78.200000
0.003000  78.200000
-0.001500  78.300000
-0.003000  78.400000
-0.002300  78.400000
-0.004600  78.500000
-0.006800  78.600000
-0.008300  78.700000
-0.006800  78.700000
-0.006000  78.800000
-0.000800  78.900000
0.005200  78.900000
0.005200  79.000000
0.004500  79.100000
0.000700  79.200000
-0.003000  79.200000
-0.004600  79.300000
0.001500  79.400000
0.006000  79.500000
0.008200  79.500000
0.006700  79.600000
-0.000800  79.600000
-0.001500  79.700000
0.003000  79.800000
0.003700  79.900000
-0.001500  80.000000
-0.008300  80.000000
-0.009100  80.100000
-0.004600  80.200000
0.000000  80.200000
0.003000  80.300000
0.003000  80.400000
0.004500  80.500000
0.003000  80.500000
0.003000  80.600000
0.000700  80.700000
0.003000  80.700000
0.010500  80.800000
0.009000  80.900000
0.003000  81.000000
0.000700  81.000000
-0.004600  81.100000
-0.007500  81.200000
-0.006800  81.200000
-0.005300  81.300000
-0.000800  81.400000
-0.001500  81.400000
-0.002300  81.500000
-0.001500  81.600000
-0.001500  81.600000
-0.001500  81.700000
-0.003000  81.800000
-0.000800  81.800000
0.005200  81.900000
0.005200  82.000000
0.001500  82.100000
0.006000  82.200000
0.006700  82.200000
0.002200  82.300000
-0.001500  82.400000
-0.006800  82.400000
-0.007500  82.500000
-0.005300  82.600000
-0.000800  82.700000
0.000000  82.800000
0.003000  82.800000
0.005200  82.900000
0.001500  83.000000
-0.001500  83.000000
0.001500  83.100000
0.002200  83.200000
-0.000800  83.200000
-0.003000  83.300000
-0.005300  83.400000
-0.005300  83.500000
-0.003000  83.600000
-0.003000  83.700000
-0.001500  83.700000
-0.001500  83.800000
0.000700  83.900000
0.000700  83.900000
0.002200  84.000000
0.000000  84.100000
-0.004600  84.100000
-0.001500  84.200000
0.000000  84.300000
0.004500  84.400000
0.003000  84.500000
-0.003800  84.500000
-0.005300  84.600000
-0.002300  84.700000
-0.001500  84.700000
-0.000800  84.800000
0.001500  84.900000
0.003700  85.000000
0.008200  85.000000
0.004500  85.100000
0.000700  85.200000
0.000000  85.300000
-0.001500  85.300000
0.002200  85.400000
0.003000  85.500000
-0.002300  85.500000
-0.006000  85.600000
-0.003800  85.700000
-0.000800  85.800000
0.003000  85.800000
0.004500  85.900000
0.004500  86.000000
0.010500  86.000000
0.012700  86.100000
0.011200  86.200000
0.000000  86.300000
-0.010500  86.300000
-0.007500  86.400000
-0.003800  86.500000
-0.001500  86.600000
-0.002300  86.600000
0.003700  86.700000
0.004500  86.800000
-0.000800  86.800000
-0.003000  86.900000
-0.006800  87.000000
-0.003000  87.100000
-0.004600  87.200000
-0.008300  87.200000
-0.006000  87.300000
-0.003000  87.400000
-0.005300  87.400000
-0.003000  87.500000
0.002200  87.600000
-0.002300  87.700000
-0.002300  87.700000
0.000700  87.800000
0.000000  87.900000
0.001500  88.000000
0.003000  88.100000
-0.000800  88.100000
0.003700  88.200000
0.012000  88.300000
0.012700  88.300000
0.012000  88.400000
0.010500  88.500000
0.006000  88.600000
0.006000  88.600000
0.004500  88.700000
-0.000800  88.800000
-0.001500  88.900000
-0.009100  88.900000
-0.009800  89.000000
-0.009100  89.100000
-0.012000  89.100000
-0.007500  89.200000
-0.003800  89.300000
0.000000  89.400000
0.000000  89.400000
0.000700  89.500000
0.000700  89.600000
0.003700  89.600000
0.001500  89.700000
-0.001500  89.800000
0.001500  89.900000
0.002200  89.900000
0.003000  90.000000
0.005200  90.000000
0.001500  90.100000
-0.003000  90.200000
-0.003000  90.300000
-0.000800  90.300000
0.004500  90.400000
0.008200  90.400000
0.009700  90.500000
0.001500  90.600000
-0.005300  90.600000
-0.004600  90.700000
-0.005300  90.800000
-0.003000  90.800000
-0.004600  90.900000
-0.006800  90.900000
-0.003000  91.000000
-0.003800  91.100000
-0.002300  91.100000
-0.004600  91.200000
-0.007500  91.300000
-0.003800  91.300000
-0.000800  91.400000
0.001500  91.400000
0.003700  91.500000
0.002200  91.600000
0.000000  91.600000
0.005200  91.700000
0.012000  91.800000
0.009000  91.800000
0.006000  91.800000
0.005200  91.900000
0.004500  91.900000
0.005200  92.000000
0.000700  92.100000
-0.002300  92.100000
-0.002300  92.200000
-0.003800  92.200000
-0.001500  92.200000
-0.000800  92.300000
-0.003000  92.400000
-0.009100  92.400000
-0.004600  92.500000
-0.000800  92.500000
-0.006000  92.600000
-0.001500  92.600000
0.000700  92.700000
0.000000  92.700000
0.000000  92.800000
0.000700  92.800000
-0.001500  92.900000
-0.006800  92.900000
-0.003800  93.000000
-0.001500  93.000000
0.000700  93.100000
0.001500  93.100000
0.000700  93.100000
-0.000800  93.100000
-0.002300  93.200000
-0.001500  93.200000
0.000700  93.300000
0.000700  93.300000
0.001500  93.400000
0.000000  93.400000
-0.004600  93.500000
-0.004600  93.500000
0.000000  93.500000
0.006700  93.600000
0.003000  93.600000
-0.001500  93.600000
-0.001500  93.700000
0.000000  93.700000
0.009000  93.700000
0.012700  93.800000
0.008200  93.800000
0.002200  93.800000
-0.001500  93.900000
0.001500  93.900000
0.000000  93.900000
-0.012000  94.000000
-0.015000  94.000000
-0.008300  94.000000
-0.002300  94.000000
-0.000800  94.000000
-0.003000  94.100000
-0.005300  94.100000
-0.007500  94.100000
-0.003000  94.200000
-0.000800  94.200000
0.001500  94.200000
0.006700  94.200000
0.007500  94.300000
0.004500  94.300000
0.000000  94.300000
-0.003000  94.300000
-0.001500  94.300000
0.004500  94.300000
0.001500  94.400000
0.004500  94.400000
0.005200  94.400000
0.005200  94.400000
0.008200  94.400000
0.005200  94.500000
0.000000  94.500000
-0.002300  94.500000
0.000700  94.500000
0.004500  94.500000
0.008200  94.500000
0.004500  94.500000
0.003000  94.500000
0.006000  94.500000
0.006700  94.500000
0.004500  94.500000
-0.005300  94.500000
-0.016500  94.500000
-0.018800  94.500000
-0.011300  94.500000
-0.004600  94.500000
-0.003800  94.500000
-0.008300  94.500000
-0.007500  94.500000
0.003000  94.500000
0.006700  94.500000
0.006000  94.500000
0.006000  94.500000
0.010500  94.500000
0.010500  94.500000
0.009000  94.500000
0.004500  94.500000
0.000000  94.500000
-0.000800  94.500000
0.000000  94.500000
-0.001500  94.500000
-0.006000  94.500000
-0.005300  94.500000
-0.004600  94.500000
-0.005300  94.500000
-0.000800  94.500000
0.001500  94.500000
0.008200  94.500000
0.011200  94.500000
0.001500  94.500000
-0.006800  94.500000
-0.005300  94.500000
-0.001500  94.500000
0.000000  94.500000
-0.001500  94.500000
-0.006000  94.400000
-0.008300  94.400000
-0.009100  94.400000
-0.008300  94.400000
-0.005300  94.400000
-0.002300  94.400000
0.000700  94.300000
0.001500  94.300000
0.003700  94.300000
0.004500  94.300000
0.005200  94.200000
0.006700  94.200000
0.006000  94.200000
0.009000  94.200000
0.011200  94.200000
0.008200  94.100000
0.003000  94.100000
-0.004600  94.100000
-0.007500  94.100000
-0.003800  94.000000
0.000700  94.000000
0.000700  94.000000
-0.000800  94.000000
-0.003000  94.000000
-0.004600  94.000000
-0.009100  94.000000
-0.007500  93.900000
-0.003000  93.900000
0.003000  93.900000
0.003000  93.800000
0.002200  93.800000
0.001500  93.800000
-0.001500  93.800000
0.001500  93.800000
0.004500  93.700000
0.005200  93.700000
0.005200  93.700000
0.000700  93.600000
-0.002300  93.600000
-0.001500  93.600000
-0.003000  93.600000
-0.000800  93.600000
0.009000  93.500000
0.012700  93.500000
0.006700  93.500000
0.001500  93.500000
0.001500  93.500000
-0.005300  93.400000
-0.006800  93.400000
-0.000800  93.400000
0.003700  93.400000
0.003000  93.300000
-0.000800  93.300000
-0.000800  93.300000
-0.000800  93.200000
0.000000  93.200000
-0.000800  93.200000
-0.001500  93.200000
-0.005300  93.100000
-0.009100  93.100000
-0.003000  93.100000
-0.001500  93.100000
-0.003000  93.000000
-0.002300  93.000000
-0.003800  93.000000
-0.003000  93.000000
-0.003000  92.900000
-0.002300  92.900000
-0.003000  92.900000
-0.006000  92.800000
-0.005300  92.800000
-0.002300  92.800000
0.003000  92.700000
0.005200  92.700000
0.009000  92.700000
0.008200  92.700000
0.003000  92.600000
-0.003000  92.600000
-0.009100  92.600000
-0.005300  92.500000
-0.001500  92.500000
-0.001500  92.500000
0.003000  92.400000
0.006000  92.400000
0.006000  92.400000
0.003000  92.300000
0.000000  92.300000
0.002200  92.200000
0.004500  92.200000
-0.000800  92.200000
-0.003000  92.200000
-0.003800  92.200000
-0.006800  92.100000
-0.006800  92.100000
-0.003000  92.100000
-0.004600  92.000000
-0.006800  92.000000
-0.008300  91.900000
-0.004600  91.900000
0.004500  91.900000
0.007500  91.800000
0.005200  91.800000
0.003000  91.800000
0.001500  91.800000
0.000700  91.800000
-0.003000  91.700000
-0.001500  91.700000
0.000700  91.700000
0.003700  91.600000
0.005200  91.600000
0.007500  91.600000
0.003700  91.600000
0.000000  91.500000
-0.000800  91.500000
-0.000800  91.500000
0.004500  91.400000
0.008200  91.400000
0.006700  91.400000
0.001500  91.300000
-0.000800  91.300000
-0.001500  91.300000
-0.001500  91.300000
-0.000800  91.200000
0.000000  91.200000
0.000700  91.200000
0.000700  91.200000
0.000700  91.200000
0.001500  91.200000
-0.002300  91.100000
-0.001500  91.100000
-0.000800  91.100000
-0.004600  91.100000
-0.006000  91.000000
-0.005300  91.000000
-0.005300  91.000000
-0.003000  91.000000
0.002200  91.000000
0.003000  90.900000
0.005200  90.900000
0.004500  90.900000
0.003700  90.900000
0.003000  90.800000
-0.003000  90.800000
-0.000800  90.800000
0.000700  90.800000
-0.001500  90.800000
-0.000800  90.800000
0.000700  90.800000
-0.001500  90.800000
-0.001500  90.800000
0.003000  90.800000
0.003000  90.800000
0.000700  90.800000
0.000700  90.800000
0.000000  90.800000
-0.000800  90.700000
-0.001500  90.700000
-0.003000  90.700000
-0.000800  90.700000
-0.002300  90.700000
-0.008300  90.700000
-0.007500  90.700000
-0.007500  90.600000
-0.006800  90.600000
-0.001500  90.600000
0.000700  90.600000
0.000700  90.600000
0.002200  90.600000
0.003000  90.600000
0.003700  90.600000
0.004500  90.600000
0.001500  90.600000
0.001500  90.600000
0.004500  90.600000
0.002200  90.600000
0.005200  90.600000
0.003000  90.600000
0.000000  90.600000
0.000700  90.600000
-0.002300  90.500000
-0.004600  90.500000
-0.003000  90.500000
-0.001500  90.500000
-0.002300  90.500000
-0.001500  90.500000
-0.002300  90.500000
0.000000  90.500000
0.000700  90.500000
0.000700  90.500000
0.001500  90.500000
-0.001500  90.500000
-0.003000  90.500000
-0.003000  90.400000
-0.000800  90.400000
0.003000  90.400000
0.003700  90.400000
-0.000800  90.400000
-0.000800  90.400000
0.001500  90.400000
0.001500  90.400000
0.005200  90.400000
0.006700  90.400000
0.006700  90.400000
0.004500  90.400000
0.006000  90.400000
0.003700  90.400000
0.001500  90.400000
0.000700  90.400000
-0.000800  90.400000
0.004500  90.400000
0.004500  90.400000
0.004500  90.400000
0.003000  90.300000
0.002200  90.300000
0.000700  90.300000
-0.003800  90.300000
-0.005300  90.300000
-0.008300  90.300000
-0.009800  90.300000
-0.009100  90.300000
-0.006800  90.300000
-0.004600  90.300000
-0.002300  90.200000
-0.000800  90.200000
0.000700  90.200000
0.001500  90.200000
0.000700  90.200000
0.005200  90.200000
0.008200  90.200000
0.004500  90.200000
0.000700  90.200000
-0.000800  90.100000
-0.001500  90.100000
-0.003800  90.100000
-0.004600  90.100000
-0.004600  90.100000
-0.002300  90.100000
0.001500  90.000000
0.004500  90.000000
0.004500  90.000000
0.003000  90.000000
0.000700  90.000000
0.000000  90.000000
0.000700  90.000000
0.000000  90.000000
0.002200  90.000000
0.004500  90.000000
0.003700  90.000000
0.000700  90.000000
0.000700  89.900000
0.002200  89.900000
0.001500  89.900000
0.001500  89.900000
-0.000800  89.900000
-0.000800  89.900000
0.000700  89.900000
-0.000800  89.800000
-0.001500  89.800000
-0.001500  89.800000
-0.003000  89.800000
-0.001500  89.800000
-0.000800  89.800000
0.001500  89.700000
0.001500  89.700000
0.000000  89.700000
-0.000800  89.700000
-0.003000  89.700000
-0.003000  89.700000
-0.000800  89.700000
0.001500  89.700000
0.001500  89.700000
-0.001500  89.700000
0.000000  89.700000
-0.000800  89.700000
-0.000800  89.700000
-0.002300  89.600000
-0.001500  89.600000
0.000000  89.600000
-0.002300  89.600000
-0.005300  89.600000
-0.007500  89.600000
-0.008300  89.600000
-0.005300  89.500000
-0.004600  89.500000
-0.005300  89.500000
-0.002300  89.500000
-0.000800  89.500000
-0.000800  89.500000
0.001500  89.500000
0.003000  89.500000
0.004500  89.400000
0.003000  89.400000
-0.000800  89.400000
0.000700  89.400000
-0.001500  89.400000
-0.001500  89.300000
0.002200  89.300000
0.003700  89.300000
0.004500  89.300000
0.003000  89.200000
0.000700  89.200000
-0.001500  89.200000
-0.000800  89.100000
0.000000  89.100000
-0.000800  89.100000
0.000700  89.100000
0.003000  89.100000
0.003000  89.100000
0.001500  89.100000
0.000700  89.100000
0.000700  89.100000
0.000700  89.000000
0.002200  89.000000
0.004500  89.000000
0.007500  89.000000
0.008200  89.000000
0.006700  88.900000
0.003000  88.900000
0.000700  88.900000
0.000700  88.900000
-0.001500  88.900000
-0.000800  88.800000
-0.003000  88.800000
-0.005300  88.800000
-0.006800  88.700000
-0.006000  88.700000
-0.004600  88.700000
-0.001500  88.600000
-0.000800  88.600000
-0.004600  88.600000
-0.003000  88.600000
-0.000800  88.500000
-0.000800  88.500000
-0.001500  88.400000
-0.000800  88.400000
0.000700  88.400000
0.001500  88.300000
0.003000  88.300000
0.002200  88.200000
0.003000  88.200000
0.001500  88.200000
0.003700  88.200000
0.004500  88.100000
0.001500  88.100000
0.000700  88.000000
0.001500  88.000000
0.003000  88.000000
0.000700  87.900000
-0.000800  87.900000
-0.001500  87.800000
-0.003000  87.800000
-0.002300  87.800000
-0.005300  87.700000
-0.003000  87.700000
-0.000800  87.700000
-0.003000  87.700000
-0.001500  87.600000
-0.001500  87.600000
-0.001500  87.500000
-0.001500  87.500000
-0.001500  87.500000
-0.001500  87.400000
-0.003000  87.300000
-0.002300  87.300000
-0.000800  87.300000
0.000700  87.300000
-0.001500  87.300000
-0.003800  87.200000
-0.001500  87.200000
-0.000800  87.100000
-0.001500  87.100000
-0.000800  87.000000
0.000700  87.000000
0.004500  87.000000
0.006700  86.900000
0.005200  86.900000
0.004500  86.800000
0.005200  86.800000
0.004500  86.800000
-0.000800  86.800000
-0.000800  86.700000
0.000700  86.700000
0.001500  86.600000
-0.000800  86.600000
-0.001500  86.500000
0.000700  86.500000
0.000000  86.400000
-0.003000  86.400000
-0.003000  86.300000
0.000700  86.300000
0.000700  86.300000
-0.001500  86.200000
-0.002300  86.100000
-0.003800  86.100000
-0.002300  86.000000
-0.001500  86.000000
-0.000800  85.900000
0.001500  85.900000
0.004500  85.900000
0.004500  85.800000
0.006700  85.800000
0.006700  85.700000
0.005200  85.600000
0.003000  85.600000
0.000700  85.600000
-0.000800  85.500000
-0.003000  85.500000
-0.003000  85.400000
-0.005300  85.400000
-0.006800  85.300000
-0.006000  85.300000
-0.007500  85.200000
-0.006800  85.100000
-0.006800  85.100000
-0.003000  85.000000
0.001500  85.000000
0.003000  85.000000
0.004500  84.900000
0.006700  84.900000
0.009000  84.800000
0.008200  84.700000
0.007500  84.700000
0.006700  84.600000
0.004500  84.600000
0.004500  84.600000
0.004500  84.500000
0.003000  84.500000
0.000000  84.400000
0.000700  84.400000
0.003700  84.300000
0.003000  84.300000
-0.000800  84.200000
-0.002300  84.100000
-0.004600  84.100000
-0.006000  84.100000
-0.008300  84.000000
-0.005300  84.000000
-0.003800  83.900000
-0.002300  83.900000
0.000000  83.800000
0.001500  83.800000
0.003000  83.700000
0.001500  83.700000
0.000000  83.700000
0.002200  83.600000
0.003000  83.500000
0.001500  83.500000
0.004500  83.400000
0.003000  83.300000
0.003000  83.300000
0.001500  83.200000
-0.001500  83.200000
-0.000800  83.100000
-0.000800  83.100000
-0.003000  83.000000
-0.004600  82.900000
-0.006800  82.900000
-0.007500  82.800000
-0.005300  82.800000
-0.003800  82.700000
-0.002300  82.700000
-0.003000  82.600000
-0.003800  82.500000
-0.003000  82.500000
-0.001500  82.400000
0.002200  82.300000
0.003700  82.300000
0.006700  82.200000
0.006700  82.100000
0.005200  82.100000
0.005200  82.000000
0.003700  81.900000
0.003000  81.800000
0.000700  81.800000
-0.001500  81.800000
-0.001500  81.700000
0.000700  81.600000
0.000700  81.500000
0.000000  81.500000
-0.000800  81.400000
-0.002300  81.400000
-0.004600  81.300000
-0.005300  81.200000
-0.006800  81.200000
-0.004600  81.100000
-0.003000  81.000000
0.000700  81.000000
0.002200  80.900000
0.005200  80.900000
0.007500  80.800000
0.005200  80.700000
0.006000  80.700000
0.004500  80.600000
0.005200  80.500000
0.005200  80.500000
0.001500  80.400000
0.000000  80.400000
0.000700  80.300000
0.000700  80.200000
-0.001500  80.200000
-0.004600  80.100000
-0.003000  80.100000
0.000000  80.000000
-0.001500  80.000000
-0.002300  79.900000
-0.002300  79.800000
-0.003000  79.800000
-0.004600  79.700000
-0.006800  79.600000
-0.004600  79.600000
-0.003000  79.500000
-0.001500  79.500000
-0.000800  79.400000
-0.000800  79.300000
0.000000  79.300000
0.000700  79.200000
-0.001500  79.200000
0.000700  79.100000
0.003000  79.000000
0.002200  79.000000
0.002200  78.900000
0.003000  78.800000
0.004500  78.700000
0.003700  78.700000
0.006700  78.700000
0.007500  78.600000
0.005200  78.600000
0.004500  78.500000
0.002200  78.400000
0.001500  78.400000
0.000000  78.300000
-0.000800  78.300000
-0.001500  78.200000
-0.001500  78.200000
-0.001500  78.100000
-0.003000  78.000000
-0.004600  78.000000
-0.003000  77.900000
-0.003800  77.800000
-0.003000  77.800000
0.000000  77.800000
-0.003000  77.700000
-0.000800  77.600000
0.000700  77.600000
-0.000800  77.500000
0.000700  77.400000
-0.000800  77.300000
0.000000  77.300000
-0.000800  77.200000
-0.000800  77.200000
0.000700  77.100000
0.001500  77.000000
0.003700  76.900000
0.003000  76.900000
0.003000  76.900000
0.003000  76.800000
0.002200  76.700000
0.003000  76.600000
0.000700  76.600000
-0.002300  76.500000
-0.001500  76.500000
-0.002300  76.400000
-0.002300  76.300000
-0.001500  76.300000
0.000000  76.300000
0.002200  76.200000
0.001500  76.200000
0.001500  76.200000
0.003000  76.100000
0.003000  76.100000
0.000700  76.100000
0.000000  76.000000
0.001500  76.000000
0.002200  76.000000
-0.000800  76.000000
0.001500  76.000000
0.000700  75.900000
-0.001500  75.900000
-0.000800  75.900000
-0.001500  75.800000
-0.000800  75.800000
-0.001500  75.800000
-0.001500  75.700000
-0.003000  75.700000
-0.003000  75.600000
-0.003000  75.600000
-0.003000  75.500000
-0.001500  75.500000
-0.001500  75.400000
0.000700  75.300000
-0.000800  75.300000
-0.001500  75.200000
-0.003000  75.100000
-0.003000  75.100000
-0.002300  75.100000
-0.003000  75.000000
-0.000800  74.900000
-0.001500  74.900000
-0.001500  74.800000
-0.000800  74.800000
-0.000800  74.700000
0.001500  74.700000
0.001500  74.600000
-0.003000  74.600000
-0.004600  74.500000
-0.003000  74.400000
-0.003000  74.400000
-0.003800  74.300000
-0.000800  74.300000
0.001500  74.200000
0.001500  74.200000
0.003700  74.100000
0.004500  74.000000
0.004500  74.000000
0.006700  73.900000
0.007500  73.900000
0.006700  73.800000
0.005200  73.800000
0.003000  73.700000
0.001500  73.700000
0.000000  73.600000
-0.000800  73.500000
0.000700  73.400000
0.000000  73.400000
0.000700  73.300000
-0.000800  73.300000
-0.003000  73.300000
-0.002300  73.200000
-0.004600  73.100000
-0.004600  73.100000
-0.003000  73.000000
-0.005300  72.900000
-0.006000  72.800000
-0.005300  72.800000
-0.001500  72.800000
-0.000800  72.700000
-0.001500  72.600000
-0.000800  72.600000
-0.001500  72.500000
-0.000800  72.400000
0.001500  72.400000
0.004500  72.300000
0.004500  72.200000
0.004500  72.200000
0.005200  72.100000
0.005200  72.000000
0.003700  72.000000
0.002200  71.900000
0.003700  71.800000
0.004500  71.700000
0.003700  71.700000
0.000700  71.600000
-0.001500  71.500000
-0.000800  71.500000
-0.000800  71.400000
-0.001500  71.300000
-0.001500  71.200000
0.000700  71.100000
0.000700  71.100000
-0.000800  71.000000
-0.001500  70.900000
0.000000  70.900000
0.000700  70.700000
-0.000800  70.700000
-0.001500  70.600000
-0.000800  70.500000
0.000700  70.400000
-0.000800  70.300000
-0.000800  70.300000
-0.000800  70.200000
-0.002300  70.100000
-0.003000  70.000000
-0.003000  69.900000
-0.000800  69.800000
-0.000800  69.700000
0.001500  69.700000
0.000700  69.600000
0.001500  69.500000
0.003000  69.400000
0.001500  69.300000
0.000000  69.300000
-0.003800  69.200000
-0.003800  69.000000
-0.003000  69.000000
-0.001500  68.900000
0.001500  68.800000
0.001500  68.800000
0.000000  68.700000
0.000000  68.600000
0.000700  68.500000
-0.001500  68.400000
-0.001500  68.300000
0.000000  68.300000
0.000700  68.200000
0.000000  68.100000
-0.000800  68.000000
-0.002300  67.900000
-0.003800  67.900000
-0.006000  67.800000
-0.009100  67.700000
-0.006000  67.700000
-0.004600  67.600000
-0.003000  67.500000
-0.000800  67.500000
-0.000800  67.400000
-0.003000  67.300000
-0.003000  67.200000
0.000700  67.200000
-0.000800  67.100000
0.000700  67.000000
0.001500  67.000000
0.001500  66.900000
0.001500  66.800000
0.003000  66.800000
0.003000  66.700000
0.001500  66.600000
0.001500  66.600000
0.001500  66.500000
0.000700  66.500000
-0.001500  66.400000
-0.003800  66.300000
-0.002300  66.200000
-0.000800  66.100000
0.000000  66.100000
0.000700  66.100000
0.003000  66.000000
0.005200  65.900000
0.008200  65.900000
0.007500  65.800000
0.006700  65.700000
0.008200  65.700000
0.006000  65.600000
0.004500  65.600000
0.002200  65.500000
0.000700  65.400000
0.001500  65.400000
0.000700  65.300000
0.000000  65.200000
-0.000800  65.200000
-0.001500  65.100000
-0.000800  65.100000
-0.001500  65.000000
-0.001500  64.900000
0.000000  64.800000
0.000700  64.800000
-0.000800  64.700000
0.000000  64.600000
0.000000  64.600000
-0.000800  64.500000
-0.001500  64.400000
-0.004600  64.300000
-0.002300  64.300000
0.002200  64.200000
0.001500  64.100000
0.001500  64.000000
0.003000  64.000000
0.001500  63.900000
0.000700  63.800000
0.000700  63.800000
0.000700  63.700000
0.000700  63.600000
-0.000800  63.500000
-0.000800  63.400000
-0.001500  63.400000
-0.003000  63.300000
-0.003000  63.200000
-0.001500  63.100000
-0.001500  63.100000
-0.001500  63.000000
-0.003800  62.900000
-0.004600  62.900000
-0.001500  62.800000
-0.004600  62.700000
-0.006000  62.600000
-0.002300  62.500000
-0.003000  62.500000
-0.003000  62.400000
-0.003000  62.300000
-0.001500  62.300000
-0.002300  62.200000
-0.001500  62.100000
0.000000  62.100000
-0.000800  61.900000
-0.001500  61.900000
0.000700  61.800000
0.003000  61.700000
0.004500  61.700000
0.004500  61.600000
0.003700  61.600000
0.005200  61.500000
0.004500  61.400000
0.001500  61.300000
0.000700  61.200000
0.000700  61.200000
0.000700  61.100000
-0.000800  61.100000
0.000000  61.000000
-0.001500  60.900000
-0.001500  60.800000
-0.000800  60.800000
-0.000800  60.700000
0.000000  60.700000
-0.000800  60.500000
0.000000  60.500000
0.000000  60.400000
0.000000  60.300000
0.000700  60.300000
0.001500  60.200000
0.003000  60.100000
0.005200  60.100000
0.004500  60.000000
0.003000  59.900000
0.004500  59.800000
0.002200  59.800000
0.001500  59.700000
0.000700  59.600000
0.000000  59.600000
0.000000  59.500000
-0.000800  59.400000
0.000000  59.400000
0.000700  59.300000
0.000000  59.200000
-0.002300  59.100000
-0.002300  59.100000
-0.001500  59.000000
-0.000800  58.900000
0.000700  58.900000
-0.000800  58.800000
-0.004600  58.700000
-0.005300  58.700000
-0.005300  58.600000
-0.002300  58.500000
-0.000800  58.500000
-0.000800  58.400000
0.000700  58.400000
0.003000  58.300000
0.004500  58.200000
0.004500  58.100000
0.003700  58.100000
0.003000  58.000000
0.003700  58.000000
0.003700  57.900000
0.003000  57.800000
0.000000  57.700000
-0.000800  57.700000
-0.000800  57.600000
0.000700  57.600000
0.001500  57.500000
0.000000  57.400000
-0.001500  57.300000
-0.001500  57.200000
-0.003800  57.200000
-0.004600  57.100000
-0.003800  57.000000
-0.004600  57.000000
-0.004600  56.900000
-0.004600  56.800000
-0.003800  56.700000
-0.001500  56.700000
-0.000800  56.600000
0.001500  56.500000
0.003000  56.500000
0.003000  56.300000
0.005200  56.300000
0.005200  56.200000
0.002200  56.200000
0.003000  56.100000
0.001500  56.000000
0.001500  55.900000
0.002200  55.800000
0.000000  55.800000
0.000700  55.700000
0.000700  55.600000
0.000000  55.500000
-0.003000  55.500000
-0.002300  55.400000
-0.003800  55.300000
-0.003800  55.200000
-0.000800  55.200000
-0.000800  55.100000
-0.001500  55.000000
0.000000  54.900000
0.001500  54.800000
0.000700  54.800000
0.000700  54.700000
0.001500  54.600000
0.003700  54.500000
0.004500  54.500000
0.001500  54.400000
0.000700  54.300000
0.000700  54.300000
0.000000  54.200000
-0.001500  54.100000
0.000700  54.000000
0.001500  54.000000
0.000000  53.900000
-0.000800  53.800000
-0.001500  53.700000
-0.000800  53.700000
-0.000800  53.600000
-0.001500  53.500000
-0.003800  53.500000
-0.003000  53.300000
-0.001500  53.300000
-0.003000  53.200000
-0.003000  53.100000
-0.000800  53.100000
-0.000800  53.000000
-0.001500  52.900000
-0.001500  52.900000
-0.000800  52.800000
0.000700  52.700000
-0.001500  52.600000
-0.001500  52.600000
-0.002300  52.500000
-0.001500  52.400000
0.000000  52.400000
0.000700  52.300000
0.000000  52.200000
-0.002300  52.200000
-0.000800  52.100000
0.000700  52.000000
0.003000  51.900000
0.001500  51.800000
-0.000800  51.800000
-0.000800  51.700000
0.000700  51.700000
0.000700  51.600000
0.000000  51.500000
-0.000800  51.400000
-0.000800  51.400000
-0.001500  51.300000
-0.003000  51.200000
-0.001500  51.200000
0.000000  51.100000
0.000000  51.000000
-0.000800  50.900000
0.000700  50.900000
0.000000  50.800000
-0.000800  50.800000
0.000000  50.700000
0.000000  50.600000
-0.000800  50.500000
-0.000800  50.500000
-0.001500  50.400000
-0.000800  50.400000
0.000700  50.300000
0.000000  50.200000
-0.000800  50.100000
0.002200  50.000000
0.001500  50.000000
0.003000  49.900000
0.003700  49.900000
0.001500  49.800000
0.000700  49.700000
0.000700  49.700000
0.000700  49.600000
-0.001500  49.500000
-0.003000  49.500000
-0.003000  49.400000
-0.001500  49.300000
-0.001500  49.200000
-0.003000  49.100000
-0.004600  49.100000
-0.003000  49.000000
-0.000800  49.000000
-0.000800  48.900000
0.001500  48.800000
0.001500  48.700000
0.003700  48.600000
0.005200  48.600000
0.006000  48.500000
0.009000  48.400000
0.009000  48.400000
0.010500  48.300000
0.009000  48.200000
0.004500  48.100000
0.003000  48.100000
0.003000  48.000000
0.001500  47.900000
0.001500  47.800000
-0.000800  47.800000
0.000000  47.600000
-0.000800  47.600000
0.000700  47.500000
0.000700  47.400000
0.001500  47.300000
0.001500  47.200000
-0.000800  47.200000
-0.002300  47.100000
-0.003800  47.000000
-0.004600  46.900000
-0.006800  46.800000
-0.006000  46.800000
-0.003000  46.700000
-0.000800  46.600000
-0.000800  46.500000
-0.000800  46.400000
0.001500  46.300000
0.001500  46.300000
0.001500  46.200000
0.001500  46.100000
0.000700  45.900000
0.000000  45.900000
0.000000  45.800000
0.001500  45.700000
-0.000800  45.600000
-0.002300  45.500000
-0.001500  45.500000
-0.000800  45.400000
-0.001500  45.300000
-0.000800  45.200000
0.000700  45.100000
-0.001500  45.000000
-0.000800  45.000000
0.000700  44.900000
-0.000800  44.800000
-0.000800  44.700000
-0.002300  44.600000
-0.001500  44.500000
-0.000800  44.500000
-0.000800  44.400000
-0.001500  44.200000
-0.001500  44.200000
0.000700  44.100000
-0.000800  44.100000
-0.003000  44.000000
-0.003800  43.900000
-0.001500  43.800000
-0.000800  43.700000
-0.001500  43.600000
0.000700  43.600000
-0.000800  43.500000
0.001500  43.400000
0.001500  43.300000
0.000000  43.200000
0.001500  43.100000
0.000000  43.100000
0.000700  43.000000
0.000700  42.900000
0.001500  42.800000
0.002200  42.700000
0.000700  42.600000
0.000700  42.600000
0.002200  42.500000
0.004500  42.400000
0.001500  42.300000
0.000000  42.200000
-0.001500  42.200000
-0.000800  42.100000
0.000700  42.000000
-0.000800  41.900000
-0.000800  41.800000
-0.000800  41.700000
-0.000800  41.600000
0.000700  41.500000
0.000700  41.400000
0.000000  41.400000
0.001500  41.300000
0.001500  41.200000
0.002200  41.100000
0.000000  41.000000
-0.002300  40.900000
-0.003000  40.900000
-0.003000  40.800000
-0.003000  40.700000
-0.001500  40.600000
-0.001500  40.500000
-0.001500  40.400000
-0.001500  40.300000
-0.003000  40.200000
-0.000800  40.100000
0.000700  40.000000
-0.000800  39.900000
-0.000800  39.800000
0.000700  39.700000
0.003700  39.600000
0.003000  39.600000
0.001500  39.500000
0.001500  39.400000
-0.000800  39.300000
0.000700  39.200000
0.001500  39.100000
0.000700  39.000000
-0.000800  38.900000
-0.000800  38.800000
0.000700  38.700000
0.001500  38.600000
0.001500  38.500000
-0.000800  38.400000
0.000700  38.300000
-0.000800  38.200000
0.001500  38.100000
0.003000  38.000000
0.003000  37.900000
0.003700  37.800000
0.000700  37.800000
0.003000  37.700000
0.000700  37.600000
-0.001500  37.400000
-0.000800  37.300000
-0.003000  37.300000
-0.004600  37.100000
-0.004600  37.100000
-0.003000  36.900000
-0.001500  36.900000
-0.003000  36.800000
-0.003000  36.600000
-0.001500  36.500000
0.001500  36.400000
0.003700  36.400000
0.003000  36.200000
0.001500  36.100000
0.001500  36.000000
0.001500  35.900000
0.000000  35.800000
0.001500  35.700000
0.001500  35.600000
-0.000800  35.500000
0.000700  35.400000
0.000700  35.300000
0.000700  35.200000
-0.000800  35.100000
-0.000800  35.000000
0.000700  34.900000
0.000700  34.800000
0.000700  34.700000
0.002200  34.600000
0.000700  34.500000
0.000700  34.400000
0.003000  34.300000
0.001500  34.200000
0.001500  34.100000
0.000000  34.000000
0.001500  33.900000
0.001500  33.800000
0.000000  33.700000
-0.001500  33.600000
-0.002300  33.500000
-0.001500  33.400000
-0.003000  33.300000
-0.002300  33.200000
-0.001500  33.100000
-0.000800  33.000000
0.000700  32.900000
0.002200  32.800000
0.003000  32.700000
0.001500  32.600000
0.000700  32.500000
0.000700  32.400000
0.000700  32.300000
-0.001500  32.200000
-0.000800  32.100000
0.000700  32.000000
0.001500  31.900000
0.000700  31.800000
0.000700  31.700000
0.001500  31.600000
0.000700  31.500000
0.000700  31.400000
-0.000800  31.300000
-0.000800  31.200000
-0.000800  31.000000
-0.000800  31.000000
-0.001500  30.900000
-0.004600  30.800000
-0.005300  30.700000
-0.004600  30.600000
-0.003000  30.500000
-0.000800  30.400000
-0.000800  30.300000
-0.001500  30.200000
-0.000800  30.100000
0.000700  30.000000
0.000700  29.900000
0.001500  29.800000
0.000700  29.700000
-0.002300  29.700000
-0.000800  29.600000
-0.001500  29.400000
-0.001500  29.300000
-0.001500  29.200000
-0.003000  29.100000
-0.001500  29.100000
0.000700  29.000000
-0.000800  28.900000
-0.000800  28.800000
0.001500  28.700000
0.001500  28.600000
0.003000  28.500000
0.004500  28.400000
0.003700  28.300000
0.002200  28.200000
-0.001500  28.100000
0.000700  28.000000
-0.000800  27.900000
-0.002300  27.900000
0.000000  27.800000
0.001500  27.700000
-0.000800  27.600000
-0.003000  27.500000
-0.004600  27.400000
-0.004600  27.300000
-0.001500  27.200000
-0.000800  27.100000
0.001500  27.000000
0.003700  27.000000
0.002200  26.900000
0.000700  26.800000
0.000000  26.700000
-0.000800  26.600000
-0.001500  26.500000
-0.000800  26.500000
0.001500  26.400000
0.002200  26.300000
0.001500  26.200000
-0.001500  26.100000
-0.001500  26.000000
0.000000  26.000000
0.000000  25.900000
0.000700  25.800000
0.000700  25.700000
0.001500  25.600000
0.003000  25.500000
0.005200  25.400000
0.005200  25.300000
0.003700  25.200000
0.005200  25.200000
0.005200  25.100000
0.003700  25.000000
0.003000  24.900000
0.004500  24.800000
0.001500  24.700000
-0.001500  24.700000
-0.000800  24.600000
-0.001500  24.500000
-0.001500  24.400000
-0.003000  24.300000
-0.002300  24.200000
-0.003000  24.100000
-0.004600  24.000000
-0.004600  23.900000
-0.003000  23.800000
-0.003800  23.800000
-0.003000  23.700000
-0.003000  23.600000
-0.001500  23.500000
0.000000  23.400000
-0.001500  23.300000
0.001500  23.200000
0.000000  23.100000
0.000700  23.000000
0.004500  22.900000
0.003700  22.900000
0.005200  22.800000
0.005200  22.700000
0.005200  22.600000
0.003000  22.500000
0.001500  22.500000
0.001500  22.400000
-0.002300  22.300000
-0.004600  22.200000
-0.006800  22.000000
-0.006800  22.000000
-0.007500  21.900000
-0.001500  21.900000
0.000700  21.800000
-0.000800  21.700000
0.000700  21.600000
0.001500  21.500000
0.000000  21.500000
-0.001500  21.400000
-0.001500  21.300000
-0.002300  21.200000
-0.000800  21.100000
-0.001500  21.100000
-0.000800  21.000000
0.000700  20.900000
0.003000  20.800000
0.004500  20.700000
0.005200  20.700000
0.004500  20.600000
0.003700  20.500000
0.004500  20.400000
0.002200  20.300000
0.001500  20.300000
0.000700  20.200000
0.000700  20.100000
0.000000  20.100000
-0.003000  20.000000
-0.005300  19.900000
-0.008300  19.800000
-0.006000  19.700000
0.000000  19.700000
-0.003000  19.600000
-0.003000  19.500000
-0.000800  19.400000
-0.001500  19.300000
-0.000800  19.300000
0.000700  19.200000
0.000700  19.100000
-0.000800  19.000000
0.000000  18.900000
0.000700  18.900000
0.000700  18.800000
0.000700  18.700000
-0.000800  18.600000
-0.001500  18.500000
-0.003000  18.500000
-0.001500  18.400000
0.000700  18.300000
0.000700  18.300000
0.002200  18.200000
0.003700  18.100000
0.003000  18.000000
0.001500  18.000000
0.000700  17.900000
-0.000800  17.800000
-0.002300  17.700000
-0.003000  17.600000
-0.004600  17.500000
-0.003800  17.500000
-0.000800  17.400000
-0.002300  17.300000
0.000000  17.300000
-0.000800  17.200000
-0.003000  17.100000
-0.003000  17.000000
-0.001500  17.000000
0.000000  16.900000
-0.001500  16.800000
-0.001500  16.700000
0.000700  16.600000
0.000700  16.600000
0.001500  16.500000
0.004500  16.500000
0.004500  16.400000
0.002200  16.300000
0.001500  16.200000
0.000000  16.200000
-0.001500  16.100000
0.003000  16.000000
0.003700  15.900000
-0.000800  15.900000
0.003000  15.800000
0.003000  15.700000
0.003000  15.700000
0.001500  15.600000
-0.001500  15.600000
-0.005300  15.500000
-0.008300  15.400000
-0.006800  15.400000
-0.001500  15.300000
-0.000800  15.300000
0.000000  15.200000
0.005200  15.100000
0.006000  15.100000
0.001500  15.000000
-0.000800  14.900000
0.000000  14.900000
0.002200  14.800000
0.002200  14.800000
0.001500  14.700000
0.000700  14.700000
-0.001500  14.600000
-0.003000  14.500000
-0.002300  14.500000
-0.000800  14.400000
0.003700  14.400000
0.009000  14.300000
0.010500  14.300000
0.007500  14.200000
0.000700  14.100000
-0.005300  14.100000
-0.006000  14.000000
0.000700  14.000000
0.003000  13.900000
0.001500  13.900000
0.000000  13.800000
0.000000  13.800000
0.000000  13.700000
0.000700  13.600000
-0.003000  13.500000
-0.005300  13.500000
-0.009100  13.500000
-0.010500  13.500000
-0.003000  13.400000
-0.000800  13.400000
0.000700  13.300000
0.003000  13.300000
0.004500  13.200000
0.001500  13.200000
0.000700  13.100000
0.001500  13.100000
0.004500  13.000000
0.005200  13.000000
0.000700  13.000000
-0.003000  12.900000
-0.001500  12.900000
0.004500  12.800000
0.004500  12.800000
0.001500  12.700000
0.002200  12.600000
0.003000  12.600000
0.000700  12.600000
-0.003000  12.600000
-0.004600  12.500000
-0.001500  12.500000
-0.001500  12.500000
0.000000  12.400000
0.003000  12.400000
0.000700  12.300000
0.001500  12.300000
0.003700  12.200000
0.003000  12.200000
0.000700  12.100000
-0.001500  12.100000
0.000700  12.100000
-0.000800  12.100000
-0.003000  12.000000
-0.003000  12.000000
-0.003800  11.900000
-0.003000  11.800000
-0.002300  11.800000
0.002200  11.800000
0.003000  11.700000
0.001500  11.700000
0.003000  11.700000
0.003700  11.700000
0.005200  11.600000
0.006000  11.600000
0.006000  11.500000
0.005200  11.500000
0.002200  11.400000
-0.000800  11.400000
-0.003000  11.300000
-0.003000  11.300000
0.000700  11.200000
-0.000800  11.200000
-0.003000  11.200000
-0.004600  11.200000
-0.004600  11.100000
-0.001500  11.000000
0.000700  11.000000
0.000000  11.000000
-0.004600  11.000000
-0.005300  11.000000
-0.001500  10.900000
-0.001500  10.900000
-0.003800  10.900000
-0.003000  10.900000
-0.001500  10.800000
-0.001500  10.800000
0.000000  10.800000
0.003000  10.700000
0.004500  10.700000
0.004500  10.700000
0.003000  10.700000
0.003000  10.700000
0.000700  10.700000
0.000000  10.600000
-0.001500  10.600000
-0.005300  10.500000
-0.004600  10.500000
-0.004600  10.500000
-0.003000  10.500000
-0.000800  10.500000
0.002200  10.500000
0.004500  10.500000
0.001500  10.400000
-0.001500  10.400000
-0.005300  10.400000
-0.004600  10.400000
-0.001500  10.400000
-0.000800  10.300000
0.000700  10.300000
0.003700  10.300000
0.004500  10.300000
0.000700  10.300000
-0.003000  10.300000
-0.001500  10.300000
-0.000800  10.200000
-0.001500  10.200000
-0.000800  10.200000
-0.002300  10.200000
-0.002300  10.200000
0.000000  10.200000
0.001500  10.200000
0.002200  10.200000
-0.001500  10.100000
-0.005300  10.100000
-0.003000  10.100000
0.000700  10.100000
0.005200  10.100000
0.000700  10.100000
-0.004600  10.100000
-0.003800  10.000000
-0.004600  10.000000
-0.001500  10.000000
-0.001500  10.000000
-0.000800  10.000000
0.000700  10.000000
0.001500  9.900000
0.004500  9.900000
0.004500  9.900000
0.003000  9.900000
0.002200  9.900000
0.000700  9.900000
0.001500  9.900000
0.002200  9.900000
-0.003000  9.900000
-0.005300  9.900000
-0.009800  9.900000
-0.011300  9.900000
-0.005300  9.900000
-0.004600  9.900000
0.002200  9.900000
0.005200  9.900000
0.006700  9.900000
0.006000  9.900000
0.005200  9.900000
0.005200  9.900000
0.003700  9.900000
0.003700  9.900000
0.003000  9.900000
0.003000  9.900000
0.000700  9.900000
-0.003800  9.900000
-0.002300  9.900000
0.001500  9.900000
0.003700  9.900000
0.003000  9.900000
0.001500  9.800000
0.000700  9.800000
0.001500  9.800000
0.000700  9.800000
0.001500  9.800000
0.003000  9.800000
0.000700  9.800000
-0.001500  9.800000
-0.001500  9.800000
-0.001500  9.800000
-0.004600  9.700000
-0.003800  9.700000
-0.003000  9.700000
0.000700  9.700000
0.002200  9.700000
0.000000  9.700000
-0.001500  9.700000
-0.001500  9.700000
-0.001500  9.700000
-0.000800  9.700000
-0.000800  9.700000
-0.000800  9.700000
0.002200  9.700000
0.005200  9.700000
0.004500  9.700000
0.003000  9.700000
0.003700  9.700000
0.001500  9.600000
0.000700  9.600000
0.001500  9.600000
0.001500  9.600000
-0.003000  9.600000
-0.003000  9.600000
0.000000  9.600000
-0.001500  9.600000
-0.001500  9.600000
-0.000800  9.600000
-0.000800  9.500000
0.001500  9.500000
-0.000800  9.500000
-0.001500  9.500000
-0.001500  9.500000
-0.003000  9.500000
0.000700  9.500000
0.000000  9.400000
-0.000800  9.400000
0.000700  9.400000
-0.000800  9.400000
-0.000800  9.400000
-0.001500  9.400000
-0.003000  9.400000
-0.006000  9.400000
-0.008300  9.400000
-0.005300  9.400000
0.000000  9.400000
0.003000  9.400000
0.004500  9.400000
0.006000  9.400000
0.003700  9.300000
0.000700  9.300000
0.000000  9.300000
-0.000800  9.300000
-0.000800  9.300000
-0.001500  9.300000
-0.003000  9.300000
-0.004600  9.300000
-0.003000  9.300000
-0.001500  9.300000
0.000700  9.200000
0.000700  9.200000
0.000700  9.200000
0.001500  9.200000
0.007500  9.200000
0.006000  9.200000
-0.001500  9.200000
-0.004600  9.200000
-0.001500  9.200000
0.000000  9.100000
-0.000800  9.100000
0.000700  9.100000
0.003000  9.100000
0.000700  9.100000
-0.000800  9.100000
0.001500  9.100000
0.003700  9.000000
0.004500  9.000000
0.008200  9.000000
0.007500  9.000000
-0.000800  9.000000
-0.001500  9.000000
0.003000  9.000000
0.005200  9.000000
0.003000  9.000000
0.001500  9.000000
0.000700  9.000000
-0.003000  9.000000
-0.003000  9.000000
-0.004600  9.000000
-0.004600  8.900000
-0.002300  8.900000
-0.000800  8.900000
-0.000800  8.900000
-0.001500  8.900000
0.000700  8.900000
0.000700  8.900000
0.000700  8.900000
0.001500  8.900000
-0.000800  8.900000
-0.001500  8.800000
-0.000800  8.800000
-0.003000  8.800000
-0.003800  8.800000
-0.001500  8.800000
0.000700  8.800000
-0.002300  8.800000
-0.004600  8.800000
0.000700  8.800000
0.005200  8.700000
0.004500  8.700000
0.003000  8.700000
0.003000  8.700000
0.003000  8.700000
0.003000  8.700000
0.004500  8.700000
0.003000  8.600000
0.000000  8.600000
-0.002300  8.600000
-0.001500  8.600000
0.000000  8.600000
0.000000  8.600000
0.001500  8.500000
-0.001500  8.500000
-0.003000  8.500000
-0.000800  8.500000
0.003000  8.500000
0.004500  8.500000
0.000700  8.500000
-0.001500  8.500000
-0.003000  8.500000
-0.004600  8.500000
-0.004600  8.500000
-0.003000  8.500000
0.000000  8.500000
0.001500  8.500000
0.001500  8.500000
0.001500  8.500000
0.003000  8.500000
0.002200  8.500000
0.000700  8.400000
-0.003800  8.400000
-0.004600  8.400000
-0.003000  8.400000
-0.003800  8.400000
-0.003000  8.400000
-0.003000  8.400000
-0.003000  8.400000
-0.003000  8.400000
-0.003800  8.400000
-0.001500  8.400000
0.001500  8.400000
0.004500  8.300000
0.004500  8.300000
0.003700  8.300000
0.003000  8.300000
0.001500  8.300000
0.001500  8.300000
0.003700  8.300000
0.005200  8.300000
0.006700  8.300000
0.006000  8.300000
0.004500  8.200000
-0.000800  8.200000
-0.004600  8.200000
-0.003000  8.200000
-0.001500  8.200000
0.001500  8.200000
0.001500  8.200000
0.000000  8.200000
-0.000800  8.200000
-0.001500  8.100000
-0.000800  8.100000
0.000700  8.100000
0.000000  8.100000
-0.000800  8.100000
0.000700  8.100000
0.000700  8.100000
0.001500  8.100000
0.001500  8.100000
0.000000  8.100000
-0.000800  8.000000
0.000000  8.000000
-0.002300  8.000000
-0.003800  8.000000
-0.001500  8.000000
-0.000800  7.900000
0.003000  7.900000
0.003000  7.900000
0.000700  7.900000
0.002200  7.900000
0.002200  7.800000
0.000000  7.800000
-0.003000  7.800000
-0.001500  7.800000
0.000000  7.800000
0.001500  7.700000
0.002200  7.700000
0.000700  7.700000
-0.001500  7.700000
-0.001500  7.700000
-0.001500  7.600000
-0.000800  7.600000
-0.001500  7.600000
-0.003000  7.600000
-0.000800  7.600000
0.000700  7.600000
0.000700  7.600000
-0.003000  7.600000
-0.003800  7.600000
-0.003000  7.600000
-0.001500  7.500000
-0.003000  7.500000
-0.000800  7.500000
0.001500  7.500000
0.000700  7.500000
0.000700  7.500000
0.000700  7.400000
0.001500  7.400000
0.003700  7.400000
0.000700  7.400000
0.000700  7.400000
0.000000  7.300000
0.000700  7.300000
-0.000800  7.300000
-0.001500  7.300000
-0.001500  7.300000
-0.002300  7.300000
-0.003000  7.300000
-0.004600  7.300000
-0.001500  7.200000
0.001500  7.200000
0.004500  7.200000
0.006700  7.200000
0.009000  7.200000
0.009700  7.200000
0.007500  7.200000
0.005200  7.200000
-0.000800  7.100000
-0.000800  7.100000
0.000700  7.100000
-0.000800  7.100000
0.000700  7.000000
0.000700  7.000000
-0.000800  7.000000
-0.004600  7.000000
-0.003000  7.000000
-0.001500  7.000000
-0.004600  7.000000
-0.003800  6.900000
-0.003000  6.900000
-0.002300  6.900000
-0.002300  6.900000
-0.002300  6.900000
-0.002300  6.800000
0.000700  6.800000
0.002200  6.800000
0.000700  6.800000
0.001500  6.800000
-0.000800  6.700000
-0.003000  6.700000
-0.001500  6.700000
0.001500  6.700000
0.003000  6.700000
0.004500  6.700000
0.004500  6.700000
0.003000  6.600000
0.001500  6.600000
0.000000  6.600000
0.000700  6.600000
0.000700  6.500000
-0.001500  6.500000
-0.002300  6.500000
0.000000  6.500000
0.003000  6.500000
0.001500  6.400000
-0.001500  6.400000
-0.001500  6.400000
-0.002300  6.400000
-0.002300  6.300000
-0.002300  6.300000
-0.002300  6.300000
-0.003000  6.300000
-0.001500  6.300000
0.000000  6.300000
-0.000800  6.300000
0.000700  6.200000
0.000000  6.200000
0.001500  6.200000
0.001500  6.200000
-0.000800  6.200000
0.000700  6.100000
-0.000800  6.100000
-0.000800  6.100000
-0.000800  6.100000
-0.000800  6.100000
-0.001500  6.000000
0.001500  6.000000
0.003000  6.000000
0.003000  6.000000
0.001500  6.000000
-0.002300  5.900000
-0.003000  5.900000
-0.000800  5.900000
0.003700  5.900000
0.004500  5.900000
0.000000  5.800000
-0.000800  5.800000
-0.000800  5.800000
-0.000800  5.800000
-0.001500  5.800000
-0.003000  5.700000
-0.001500  5.700000
-0.001500  5.700000
-0.000800  5.700000
0.000700  5.700000
-0.000800  5.600000
-0.000800  5.600000
-0.001500  5.600000
-0.003000  5.500000
-0.003000  5.500000
-0.000800  5.500000
0.001500  5.400000
0.003000  5.400000
0.001500  5.400000
0.000000  5.400000
-0.003000  5.400000
-0.006000  5.400000
-0.004600  5.300000
-0.002300  5.300000
-0.001500  5.300000
-0.001500  5.300000
-0.003800  5.300000
-0.001500  5.300000
0.000000  5.300000
0.000700  5.200000
-0.000800  5.200000
0.001500  5.200000
0.002200  5.200000
0.001500  5.100000
0.003000  5.100000
0.003700  5.100000
0.004500  5.000000
0.003000  5.000000
0.001500  5.000000
0.001500  5.000000
0.003000  5.000000
0.003700  5.000000
0.003000  5.000000
0.003700  5.000000
0.003000  5.000000
0.001500  4.900000
0.001500  4.900000
0.002200  4.900000
0.003000  4.900000
0.000700  4.900000
0.000700  4.900000
0.000700  4.900000
-0.000800  4.900000
-0.000800  4.900000
-0.000800  4.900000
0.000000  4.800000
0.000000  4.800000
-0.004600  4.800000
-0.006800  4.800000
-0.003800  4.800000
-0.002300  4.700000
0.000700  4.700000
0.003700  4.700000
0.003000  4.600000
0.005200  4.600000
0.004500  4.600000
-0.000800  4.600000
-0.000800  4.600000
-0.003000  4.500000
-0.002300  4.500000
-0.003000  4.500000
-0.003000  4.500000
-0.002300  4.500000
-0.003000  4.400000
-0.004600  4.400000
-0.003000  4.400000
-0.001500  4.300000
-0.003000  4.300000
-0.001500  4.300000
0.000000  4.300000
-0.002300  4.300000
-0.000800  4.300000
0.000700  4.300000
-0.001500  4.300000
0.000000  4.200000
0.000700  4.200000
0.000700  4.200000
0.000000  4.200000
0.003000  4.200000
0.006000  4.100000
0.005200  4.100000
0.004500  4.100000
-0.000800  4.100000
-0.003000  4.100000
-0.002300  4.100000
-0.003000  4.000000
-0.001500  4.000000
-0.000800  4.000000
-0.001500  4.000000
-0.000800  4.000000
0.000700  4.000000
0.001500  4.000000
0.002200  4.000000
0.003000  3.900000
0.004500  3.900000
0.005200  3.900000
0.002200  3.900000
0.001500  3.900000
0.000700  3.800000
-0.000800  3.800000
-0.003800  3.800000
-0.004600  3.800000
-0.001500  3.800000
-0.001500  3.700000
0.000000  3.700000
0.000700  3.700000
0.001500  3.600000
0.001500  3.600000
0.000700  3.600000
0.004500  3.600000
0.006000  3.600000
0.004500  3.600000
0.001500  3.600000
-0.001500  3.600000
-0.002300  3.600000
-0.003000  3.600000
-0.006000  3.600000
-0.005300  3.600000
-0.004600  3.500000
-0.004600  3.500000
-0.000800  3.500000
-0.000800  3.500000
0.000000  3.500000
0.001500  3.500000
-0.001500  3.500000
-0.001500  3.400000
0.000000  3.400000
0.000000  3.400000
-0.000800  3.400000
0.000000  3.400000
0.000700  3.400000
0.000700  3.400000
0.003000  3.400000
0.003700  3.300000
0.003000  3.300000
0.002200  3.300000
0.003000  3.300000
0.003000  3.300000
0.001500  3.300000
-0.000800  3.300000
-0.000800  3.200000
0.001500  3.200000
0.003000  3.200000
0.005200  3.200000
0.002200  3.200000
0.001500  3.200000
-0.000800  3.100000
-0.002300  3.100000
-0.000800  3.100000
-0.001500  3.100000
-0.002300  3.100000
-0.004600  3.100000
-0.003000  3.100000
-0.002300  3.100000
-0.003000  3.100000
-0.003000  3.100000
-0.000800  3.100000
0.000000  3.100000
-0.001500  3.100000
0.000700  3.100000
0.002200  3.100000
0.003000  3.100000
0.003000  3.100000
0.000000  3.100000
0.000700  3.000000
-0.001500  3.000000
-0.000800  3.000000
-0.000800  3.000000
0.000000  3.000000
0.000000  3.000000
-0.001500  2.900000
-0.000800  2.900000
-0.002300  2.900000
-0.000800  2.900000
-0.000800  2.900000
0.000700  2.800000
0.001500  2.800000
0.003000  2.800000
0.003700  2.800000
0.002200  2.800000
0.003700  2.700000
0.003000  2.700000
0.003000  2.700000
0.003000  2.700000
0.001500  2.700000
0.000700  2.600000
0.000000  2.600000
-0.000800  2.600000
0.002200  2.600000
0.002200  2.600000
0.000000  2.600000
-0.001500  2.600000
-0.000800  2.600000
-0.001500  2.600000
-0.003000  2.600000
-0.000800  2.600000
-0.002300  2.600000
-0.001500  2.600000
0.000700  2.600000
0.000000  2.500000
-0.001500  2.500000
-0.004600  2.500000
-0.002300  2.500000
-0.000800  2.500000
0.001500  2.500000
0.000000  2.500000
0.000000  2.400000
-0.001500  2.400000
-0.001500  2.400000
-0.000800  2.400000
0.000700  2.400000
0.003000  2.400000
0.003000  2.400000
0.002200  2.400000
0.000700  2.400000
-0.001500  2.300000
-0.002300  2.300000
-0.001500  2.300000
0.000700  2.300000
0.000700  2.300000
0.001500  2.300000
0.001500  2.200000
0.002200  2.200000
0.003000  2.200000
0.003000  2.200000
0.004500  2.200000
0.002200  2.200000
-0.000800  2.200000
-0.001500  2.200000
-0.001500  2.200000
-0.002300  2.200000
-0.003000  2.200000
-0.004600  2.200000
-0.007500  2.200000
-0.006800  2.200000
-0.003000  2.200000
-0.004600  2.100000
-0.005300  2.100000
-0.003000  2.100000
-0.003800  2.100000
-0.003000  2.100000
0.000000  2.100000
0.000000  2.100000
-0.000800  2.100000
-0.001500  2.100000
0.000700  2.100000
0.003000  2.000000
0.003700  2.000000
0.001500  2.000000
0.001500  2.000000
0.003700  2.000000
0.004500  2.000000
0.002200  2.000000
0.001500  2.000000
0.001500  2.000000
0.001500  2.000000
0.003000  2.000000
0.004500  2.000000
0.004500  2.000000
0.001500  2.000000
0.003000  2.000000
0.003000  2.000000
0.001500  2.000000
0.003000  2.000000
0.003000  2.000000
0.001500  2.000000
-0.000800  1.900000
-0.000800  1.900000
-0.000800  1.900000
-0.001500  1.900000
-0.000800  1.900000
0.000700  1.900000
0.002200  1.900000
0.000000  1.900000
-0.001500  1.900000
-0.001500  1.900000
-0.001500  1.900000
-0.002300  1.900000
-0.003000  1.900000
-0.001500  1.800000
-0.003000  1.800000
-0.002300  1.800000
-0.001500  1.800000
-0.000800  1.800000
-0.001500  1.800000
-0.002300  1.800000
-0.001500  1.800000
-0.003800  1.800000
-0.002300  1.800000
-0.001500  1.800000
-0.000800  1.800000
-0.000800  1.800000
-0.001500  1.800000
-0.000800  1.800000
-0.000800  1.800000
0.001500  1.800000
0.003000  1.700000
0.003000  1.700000
0.005200  1.700000
0.004500  1.700000
0.002200  1.700000
0.001500  1.700000
0.002200  1.700000
0.003000  1.700000
0.002200  1.700000
0.001500  1.700000
-0.000800  1.600000
-0.002300  1.600000
-0.001500  1.600000
-0.001500  1.600000
-0.000800  1.600000
0.000700  1.600000
0.000700  1.600000
0.000000  1.600000
0.003700  1.600000
0.001500  1.600000
0.000000  1.600000
0.000700  1.600000
-0.001500  1.600000
-0.004600  1.600000
-0.006800  1.600000
-0.006000  1.600000
-0.006800  1.600000
-0.006000  1.600000
-0.003000  1.600000
-0.002300  1.600000
-0.001500  1.600000
0.000700  1.600000
0.000700  1.600000
-0.000800  1.600000
0.001500  1.600000
0.004500  1.600000
0.003000  1.600000
0.004500  1.600000
0.004500  1.600000
0.003000  1.600000
0.000700  1.600000
0.001500  1.600000
0.001500  1.600000
0.001500  1.600000
0.002200  1.600000
0.001500  1.600000
0.001500  1.600000
0.000700  1.600000
0.000700  1.600000
0.002200  1.600000
0.001500  1.600000
0.000700  1.600000
-0.000800  1.600000
0.002200  1.600000
0.000000  1.600000
-0.001500  1.600000
0.000000  1.600000
-0.000800  1.600000
0.000700  1.600000
-0.001500  1.600000
0.000000  1.600000
0.000700  1.600000
0.000700  1.600000
0.001500  1.600000
0.001500  1.600000
0.000700  1.600000
0.000000  1.600000
0.000700  1.600000
0.000700  1.600000
0.000700  1.600000
0.003000  1.600000
0.004500  1.600000
0.003700  1.600000
0.003000  1.600000
0.000000  1.600000
-0.003000  1.600000
-0.001500  1.600000
-0.000800  1.600000
-0.002300  1.600000
-0.001500  1.600000
-0.001500  1.600000
-0.002300  1.600000
-0.002300  1.600000
0.000700  1.600000
0.002200  1.600000
0.003000  1.600000
0.004500  1.600000
0.004500  1.600000
0.003000  1.600000
0.000700  1.600000
-0.000800  1.500000
-0.003000  1.500000
-0.001500  1.500000
-0.003000  1.500000
-0.005300  1.500000
-0.005300  1.500000
-0.004600  1.500000
-0.003800  1.500000
-0.001500  1.500000
0.000700  1.500000
-0.001500  1.500000
-0.002300  1.500000
-0.003000  1.500000
-0.001500  1.500000
0.000000  1.500000
-0.001500  1.500000
-0.001500  1.500000
-0.002300  1.500000
-0.001500  1.500000
-0.001500  1.500000
-0.001500  1.500000
0.001500  1.500000
-0.000800  1.500000
-0.001500  1.500000
0.000000  1.600000
-0.000800  1.600000
-0.002300  1.600000
0.000000  1.600000
0.000000  1.600000
0.000700  1.600000
0.001500  1.600000
-0.000800  1.600000
-0.000800  1.600000
-0.000800  1.600000
0.001500  1.600000
0.003000  1.600000
0.004500  1.600000
0.004500  1.700000
0.003700  1.700000
0.004500  1.700000
0.003000  1.700000
0.002200  1.700000
0.002200  1.700000
0.003000  1.700000
0.001500  1.700000
-0.000800  1.700000
0.000000  1.700000
-0.001500  1.700000
-0.003800  1.700000
-0.006800  1.700000
-0.008300  1.700000
-0.005300  1.700000
-0.003800  1.700000
0.000700  1.700000
0.003700  1.700000
0.001500  1.700000
0.002200  1.700000
0.001500  1.700000
0.000700  1.700000
0.001500  1.700000
0.003000  1.700000
0.003700  1.700000
0.003000  1.700000
0.001500  1.700000
0.003000  1.700000
0.001500  1.700000
0.000700  1.700000
0.002200  1.700000
0.003000  1.700000
0.003700  1.700000
0.000700  1.700000
-0.000800  1.700000
0.000700  1.700000
0.003000  1.700000
0.001500  1.700000
-0.001500  1.600000
-0.001500  1.600000
-0.001500  1.600000
-0.003800  1.600000
-0.003000  1.600000
-0.001500  1.600000
-0.001500  1.600000
-0.003000  1.600000
-0.002300  1.600000
-0.001500  1.600000
0.000700  1.600000
0.001500  1.600000
-0.000800  1.600000
-0.000800  1.600000
-0.001500  1.600000
-0.003000  1.600000
-0.001500  1.600000
-0.000800  1.600000
-0.000800  1.600000
0.000000  1.600000
0.000000  1.600000
0.001500  1.600000
0.002200  1.600000
0.001500  1.600000
0.001500  1.600000
-0.000800  1.600000
-0.001500  1.600000
-0.000800  1.600000
-0.000800  1.700000
0.000000  1.700000
0.000700  1.700000
0.001500  1.700000
0.000700  1.700000
-0.000800  1.700000
-0.000800  1.700000
-0.000800  1.700000
0.001500  1.700000
0.001500  1.700000
0.003000  1.800000
0.000700  1.800000
-0.002300  1.800000
-0.001500  1.800000
-0.000800  1.800000
-0.000800  1.800000
-0.002300  1.800000
0.000700  1.800000
0.004500  1.800000
0.004500  1.800000
0.003700  1.800000
0.000000  1.800000
0.000000  1.800000
-0.000800  1.800000
-0.000800  1.800000
-0.003000  1.800000
-0.005300  1.800000
-0.005300  1.800000
-0.005300  1.800000
-0.002300  1.800000
-0.003000  1.800000
-0.001500  1.800000
-0.002300  1.800000
-0.004600  1.800000
-0.000800  1.800000
0.002200  1.800000
0.000700  1.800000
-0.000800  1.800000
0.000000  1.800000
0.001500  1.800000
0.001500  1.800000
0.003700  1.900000
0.004500  1.900000
0.005200  1.900000
0.004500  1.900000
0.001500  1.900000
0.001500  1.900000
0.003000  1.900000
0.001500  1.900000
-0.002300  1.900000
-0.004600  1.900000
-0.004600  1.900000
-0.001500  1.900000
-0.001500  1.900000
0.000000  2.000000
0.001500  2.000000
0.000700  2.000000
0.001500  2.000000
0.000700  2.000000
0.001500  2.000000
0.000700  2.000000
-0.000800  2.000000
0.000000  2.000000
-0.002300  2.000000
-0.000800  2.000000
0.002200  2.000000
0.001500  2.000000
0.000000  2.100000
-0.002300  2.100000
-0.000800  2.100000
0.000700  2.100000
0.003000  2.100000
0.000700  2.100000
0.001500  2.100000
0.002200  2.100000
0.002200  2.100000
0.003000  2.100000
0.001500  2.100000
0.000700  2.100000
0.000000  2.100000
0.003000  2.100000
0.003700  2.100000
0.006000  2.100000
0.006700  2.100000
0.004500  2.100000
0.000700  2.100000
-0.003000  2.100000
-0.006800  2.200000
-0.005300  2.200000
-0.000800  2.200000
-0.001500  2.200000
-0.001500  2.200000
-0.001500  2.200000
-0.001500  2.200000
-0.000800  2.200000
-0.000800  2.200000
0.000700  2.200000
0.003000  2.200000
0.003000  2.200000
-0.001500  2.200000
-0.003000  2.200000
-0.003800  2.200000
-0.004600  2.200000
-0.006800  2.200000
-0.006000  2.200000
-0.005300  2.200000
-0.005300  2.200000
-0.003000  2.200000
-0.004600  2.200000
-0.003000  2.200000
-0.000800  2.200000
0.002200  2.200000
0.000000  2.200000
-0.001500  2.200000
0.000000  2.200000
0.001500  2.200000
0.003700  2.200000
0.003000  2.200000
0.003700  2.200000
0.002200  2.200000
0.000700  2.200000
-0.000800  2.200000
0.000700  2.300000
0.003700  2.300000
0.006000  2.300000
0.008200  2.300000
0.006700  2.300000
0.005200  2.300000
0.003000  2.300000
0.003000  2.300000
0.003700  2.300000
0.003000  2.300000
0.001500  2.300000
0.003000  2.300000
0.001500  2.300000
0.000700  2.300000
-0.001500  2.300000
-0.003000  2.300000
-0.002300  2.300000
-0.004600  2.300000
-0.003000  2.300000
-0.003000  2.300000
-0.001500  2.400000
-0.002300  2.400000
-0.001500  2.400000
0.003000  2.400000
0.001500  2.400000
0.002200  2.400000
0.001500  2.400000
0.003000  2.400000
0.003000  2.400000
0.001500  2.400000
-0.000800  2.400000
-0.001500  2.400000
-0.001500  2.400000
-0.000800  2.400000
-0.004600  2.400000
-0.006000  2.400000
-0.005300  2.400000
-0.002300  2.400000
0.001500  2.400000
-0.000800  2.400000
0.000700  2.400000
0.000700  2.400000
0.000700  2.400000
0.001500  2.400000
-0.001500  2.400000
-0.001500  2.500000
0.000700  2.500000
0.002200  2.500000
0.000000  2.500000
-0.000800  2.500000
0.001500  2.500000
-0.000800  2.500000
-0.003000  2.500000
-0.001500  2.500000
-0.000800  2.500000
-0.001500  2.500000
0.000700  2.500000
0.002200  2.500000
0.003000  2.500000
0.003700  2.500000
0.000700  2.500000
-0.000800  2.500000
-0.002300  2.500000
-0.000800  2.500000
-0.001500  2.500000
0.000000  2.500000
0.000700  2.500000
-0.003000  2.500000
-0.003000  2.500000
-0.001500  2.500000
0.000000  2.500000
0.003000  2.500000
0.009700  2.500000
0.014200  2.500000
0.010500  2.500000
0.005200  2.500000
0.000700  2.500000
-0.002300  2.500000
-0.005300  2.500000
-0.006000  2.500000
-0.003000  2.500000
0.001500  2.500000
0.000700  2.500000
-0.001500  2.500000
-0.003800  2.500000
-0.004600  2.600000
-0.003000  2.600000
-0.001500  2.600000
-0.000800  2.600000
0.000700  2.600000
-0.000800  2.600000
-0.003000  2.600000
-0.001500  2.600000
0.000000  2.600000
0.000700  2.600000
0.001500  2.600000
0.003000  2.600000
-0.000800  2.600000
-0.005300  2.600000
-0.006000  2.600000
-0.003000  2.600000
-0.000800  2.600000
0.000000  2.600000
-0.000800  2.600000
-0.001500  2.600000
-0.003000  2.600000
-0.003000  2.600000
0.000000  2.600000
0.001500  2.600000
0.003000  2.600000
0.001500  2.600000
0.001500  2.600000
0.004500  2.600000
0.004500  2.600000
0.003700  2.600000
0.001500  2.600000
0.001500  2.600000
0.001500  2.600000
0.000700  2.600000
0.000700  2.600000
-0.000800  2.600000
-0.002300  2.600000
-0.000800  2.600000
0.000700  2.600000
0.000700  2.600000
0.002200  2.600000
0.005200  2.600000
0.002200  2.600000
-0.000800  2.600000
-0.003800  2.600000
-0.004600  2.600000
-0.006800  2.600000
-0.006800  2.600000
-0.005300  2.600000
-0.006800  2.600000
-0.006800  2.600000
-0.006000  2.600000
-0.004600  2.600000
0.001500  2.600000
0.004500  2.600000
0.003000  2.600000
0.005200  2.600000
0.009000  2.600000
0.011200  2.600000
0.010500  2.600000
0.011200  2.600000
0.009700  2.600000
0.003700  2.600000
0.000700  2.600000
-0.000800  2.600000
-0.003000  2.600000
-0.003000  2.600000
0.000000  2.600000
0.006000  2.600000
0.009000  2.600000
0.005200  2.600000
-0.000800  2.600000
-0.003800  2.600000
-0.004600  2.600000
-0.003800  2.600000
-0.006800  2.600000
-0.008300  2.600000
-0.002300  2.600000
0.000700  2.600000
-0.000800  2.600000
0.001500  2.600000
-0.000800  2.600000
-0.000800  2.600000
-0.000800  2.600000
-0.003000  2.600000
-0.000800  2.600000
-0.000800  2.600000
0.002200  2.600000
0.004500  2.600000
0.003000  2.600000
0.004500  2.600000
0.003000  2.600000
0.003000  2.600000
0.000700  2.600000
-0.003800  2.600000
-0.005300  2.600000
-0.005300  2.600000
-0.009100  2.600000
-0.012800  2.600000
-0.009800  2.600000
-0.005300  2.600000
-0.003000  2.600000
0.001500  2.600000
0.003000  2.600000
0.005200  2.600000
0.006700  2.600000
0.003000  2.600000
0.001500  2.600000
0.002200  2.600000
0.000700  2.600000
-0.003000  2.600000
-0.000800  2.600000
0.003000  2.600000
0.002200  2.600000
0.003000  2.600000
0.001500  2.600000
0.001500  2.600000
0.001500  2.600000
0.003000  2.600000
-0.001500  2.600000
-0.006000  2.600000
-0.005300  2.600000
-0.004600  2.600000
-0.000800  2.600000
0.000000  2.600000
-0.001500  2.600000
0.003000  2.600000
0.008200  2.600000
0.005200  2.600000
0.001500  2.600000
0.003700  2.600000
0.003000  2.600000
0.001500  2.600000
0.001500  2.600000
0.000700  2.600000
0.000000  2.700000
-0.001500  2.700000
-0.001500  2.700000
0.000700  2.700000
0.000700  2.700000
0.000000  2.700000
0.001500  2.700000
0.001500  2.700000
0.000700  2.700000
0.000700  2.700000
-0.000800  2.700000
-0.001500  2.700000
-0.002300  2.700000
-0.003000  2.700000
-0.004600  2.700000
-0.005300  2.700000
-0.004600  2.700000
-0.001500  2.700000
0.000000  2.700000
0.000700  2.700000
0.003000  2.700000
0.003000  2.700000
0.005200  2.700000
0.006700  2.700000
0.002200  2.700000
0.000700  2.800000
-0.000800  2.800000
-0.005300  2.800000
-0.006800  2.800000
-0.006800  2.800000
-0.005300  2.800000
-0.000800  2.800000
0.002200  2.800000
0.003000  2.800000
0.004500  2.800000
0.001500  2.800000
-0.000800  2.800000
0.002200  2.800000
0.002200  2.800000
0.000700  2.800000
0.001500  2.800000
0.003000  2.800000
0.003000  2.800000
0.002200  2.800000
0.003000  2.800000
0.004500  2.800000
0.002200  2.800000
-0.001500  2.800000
-0.004600  2.800000
-0.004600  2.800000
-0.000800  2.900000
-0.004600  2.900000
-0.011300  2.900000
-0.010500  2.900000
-0.005300  2.900000
-0.000800  2.900000
0.003000  2.900000
0.006000  2.900000
0.003000  2.900000
-0.001500  2.900000
-0.003800  2.900000
-0.000800  2.900000
0.000000  2.900000
-0.000800  2.900000
-0.000800  2.900000
0.000000  2.900000
0.001500  2.900000
0.001500  2.900000
0.000700  2.900000
0.000000  2.900000
0.000000  3.000000
0.000000  3.000000
-0.000800  3.000000
0.000000  3.000000
-0.000800  3.000000
0.000000  3.000000
-0.000800  3.000000
0.000700  3.000000
0.001500  3.000000
-0.000800  3.000000
0.000000  3.000000
-0.000800  3.000000
-0.003000  3.000000
-0.001500  3.000000
-0.001500  3.000000
-0.001500  3.100000
-0.003000  3.100000
-0.003000  3.100000
0.001500  3.100000
0.006700  3.100000
0.006000  3.100000
0.005200  3.100000
0.003000  3.100000
0.000700  3.100000
0.001500  3.100000
0.000000  3.100000
0.000000  3.100000
0.000700  3.100000
0.000700  3.100000
-0.000800  3.100000
-0.001500  3.100000
-0.003000  3.100000
-0.003800  3.100000
-0.002300  3.100000
-0.001500  3.100000
0.000700  3.100000
0.000700  3.100000
0.003000  3.100000
0.003700  3.100000
0.001500  3.100000
0.000700  3.200000
-0.001500  3.200000
-0.000800  3.200000
0.001500  3.200000
0.001500  3.200000
0.002200  3.200000
0.002200  3.200000
0.000700  3.200000
0.000000  3.200000
0.000700  3.200000
0.000000  3.200000
-0.000800  3.200000
-0.000800  3.200000
-0.001500  3.200000
0.002200  3.200000
0.004500  3.200000
0.001500  3.200000
0.000700  3.200000
-0.000800  3.200000
-0.002300  3.200000
-0.003800  3.200000
-0.003800  3.200000
-0.003800  3.200000
-0.004600  3.200000
0.000700  3.200000
-0.000800  3.200000
-0.001500  3.200000
0.000700  3.200000
-0.000800  3.200000
-0.000800  3.300000
0.001500  3.300000
0.002200  3.300000
-0.001500  3.300000
-0.002300  3.300000
-0.001500  3.300000
0.000000  3.300000
0.001500  3.300000
-0.000800  3.300000
0.000700  3.300000
0.000700  3.300000
0.001500  3.300000
0.000700  3.300000
0.001500  3.400000
0.000700  3.400000
0.000000  3.400000
0.003000  3.400000
0.002200  3.400000
0.001500  3.400000
0.005200  3.400000
0.008200  3.400000
0.005200  3.400000
0.002200  3.400000
0.001500  3.400000
0.000000  3.400000
-0.000800  3.400000
0.003000  3.400000
0.005200  3.400000
0.001500  3.400000
-0.001500  3.400000
-0.000800  3.400000
-0.003800  3.400000
-0.004600  3.400000
-0.003800  3.400000
-0.006800  3.400000
-0.005300  3.400000
-0.005300  3.400000
-0.003800  3.400000
-0.003800  3.400000
-0.005300  3.400000
-0.003000  3.500000
-0.003000  3.500000
-0.001500  3.500000
0.000000  3.500000
-0.001500  3.500000
0.000000  3.500000
0.001500  3.500000
0.003000  3.500000
0.003700  3.500000
0.003700  3.500000
0.003700  3.500000
0.000700  3.500000
0.001500  3.500000
0.003700  3.600000
0.001500  3.600000
0.000700  3.600000
0.000000  3.600000
0.000000  3.600000
-0.001500  3.600000
-0.003000  3.600000
-0.001500  3.600000
-0.002300  3.600000
-0.000800  3.600000
0.001500  3.600000
0.001500  3.600000
-0.001500  3.600000
-0.001500  3.600000
-0.002300  3.600000
-0.002300  3.600000
0.001500  3.600000
0.003000  3.600000
0.000700  3.600000
0.002200  3.600000
0.000700  3.600000
-0.000800  3.600000
-0.000800  3.600000
0.000700  3.600000
0.002200  3.600000
0.003000  3.600000
0.001500  3.600000
0.000000  3.600000
-0.001500  3.600000
-0.000800  3.600000
0.003000  3.600000
0.002200  3.600000
0.000700  3.600000
0.000700  3.600000
0.000000  3.600000
0.000000  3.600000
0.000000  3.600000
-0.000800  3.600000
-0.000800  3.600000
-0.001500  3.600000
-0.001500  3.600000
0.001500  3.600000
0.004500  3.600000
0.002200  3.600000
0.000700  3.600000
-0.002300  3.600000
-0.002300  3.600000
0.000000  3.600000
0.000000  3.600000
-0.003000  3.600000
-0.002300  3.600000
-0.001500  3.600000
-0.003000  3.600000
-0.002300  3.600000
-0.003000  3.600000
-0.002300  3.600000
0.000700  3.600000
0.001500  3.600000
-0.000800  3.600000
-0.000800  3.600000
0.000000  3.600000
-0.000800  3.600000
-0.002300  3.600000
-0.003000  3.600000
-0.001500  3.600000
-0.003000  3.600000
-0.001500  3.600000
0.000000  3.600000
-0.000800  3.600000
-0.001500  3.600000
-0.003000  3.600000
-0.002300  3.600000
-0.000800  3.600000
-0.000800  3.600000
-0.000800  3.600000
-0.003000  3.600000
-0.003800  3.600000
-0.000800  3.600000
0.003000  3.600000
0.004500  3.600000
0.005200  3.600000
0.005200  3.600000
0.005200  3.600000
0.006700  3.600000
0.007500  3.600000
0.005200  3.600000
0.004500  3.600000
0.004500  3.600000
0.003000  3.600000
0.003700  3.600000
0.003000  3.600000
0.000700  3.600000
0.000700  3.600000
-0.000800  3.600000
-0.000800  3.600000
-0.001500  3.600000
-0.003000  3.600000
-0.001500  3.600000
-0.001500  3.600000
-0.001500  3.600000
-0.000800  3.600000
0.000000  3.600000
-0.000800  3.600000
-0.000800  3.600000
-0.001500  3.600000
-0.003000  3.600000
-0.000800  3.600000
-0.000800  3.600000
-0.001500  3.600000
-0.003000  3.600000
-0.003800  3.600000
-0.001500  3.500000
-0.000800  3.500000
0.000700  3.500000
0.003700  3.500000
0.003000  3.500000
0.001500  3.500000
-0.000800  3.500000
-0.003000  3.500000
-0.000800  3.500000
-0.000800  3.500000
-0.000800  3.400000
-0.002300  3.400000
-0.001500  3.400000
0.003000  3.400000
0.002200  3.400000
0.001500  3.400000
0.002200  3.400000
0.002200  3.400000
0.002200  3.400000
0.000700  3.400000
-0.002300  3.400000
-0.000800  3.400000
0.001500  3.400000
0.000000  3.400000
-0.000800  3.400000
0.000000  3.400000
-0.000800  3.400000
-0.001500  3.300000
-0.001500  3.300000
-0.002300  3.300000
-0.003000  3.300000
-0.001500  3.300000
-0.001500  3.300000
-0.004600  3.300000
-0.001500  3.300000
0.000000  3.300000
-0.000800  3.300000
0.001500  3.300000
0.000700  3.300000
0.000700  3.300000
0.000700  3.300000
0.003000  3.300000
0.001500  3.300000
0.000700  3.300000
0.001500  3.300000
0.000700  3.300000
0.000700  3.300000
0.000700  3.300000
0.000700  3.300000
-0.001500  3.300000
-0.000800  3.300000
-0.001500  3.300000
-0.004600  3.200000
-0.003800  3.200000
-0.003800  3.200000
-0.003800  3.200000
-0.003800  3.200000
-0.003000  3.200000
-0.000800  3.200000
0.000700  3.200000
0.000000  3.200000
0.001500  3.200000
0.002200  3.200000
0.000700  3.200000
-0.000800  3.200000
-0.001500  3.200000
-0.000800  3.200000
0.000700  3.200000
0.001500  3.200000
0.001500  3.100000
0.000700  3.100000
0.003700  3.100000
0.001500  3.100000
-0.000800  3.100000
0.005200  3.100000
0.006700  3.100000
0.003000  3.100000
0.000700  3.100000
0.000700  3.100000
-0.000800  3.100000
-0.003000  3.100000
-0.002300  3.100000
-0.001500  3.100000
-0.000800  3.100000
-0.000800  3.100000
-0.000800  3.100000
-0.000800  3.100000
0.000000  3.100000
-0.001500  3.100000
-0.000800  3.100000
-0.002300  3.100000
0.000000  3.100000
0.003000  3.100000
0.001500  3.100000
0.002200  3.100000
0.002200  3.100000
0.000700  3.100000
-0.000800  3.100000
-0.001500  3.100000
0.000700  3.100000
0.001500  3.100000
0.000000  3.100000
-0.000800  3.100000
-0.001500  3.100000
0.000000  3.100000
-0.000800  3.100000
-0.000800  3.100000
0.000700  3.100000
0.000700  3.100000
0.001500  3.100000
-0.000800  3.100000
-0.003000  3.100000
0.000000  3.100000
0.000700  3.100000
0.001500  3.100000
0.005200  3.100000
0.005200  3.100000
0.004500  3.100000
0.003000  3.100000
0.000000  3.100000
-0.001500  3.100000
-0.000800  3.100000
0.000000  3.100000
-0.003000  3.100000
-0.004600  3.100000
-0.005300  3.100000
-0.005300  3.100000
-0.004600  3.100000
-0.000800  3.100000
0.000700  3.100000
-0.002300  3.100000
0.000000  3.100000
0.002200  3.100000
0.003000  3.100000
0.001500  3.100000
0.001500  3.100000
0.001500  3.100000
0.001500  3.100000
0.000700  3.100000
-0.002300  3.100000
0.000000  3.100000
0.000000  3.100000
-0.004600  3.100000
-0.004600  3.100000
-0.003800  3.100000
-0.003000  3.100000
-0.003000  3.100000
-0.004600  3.100000
-0.002300  3.100000
-0.003800  3.100000
-0.005300  3.100000
-0.002300  3.100000
-0.001500  3.100000
0.000700  3.100000
0.001500  3.100000
0.003000  3.100000
0.004500  3.100000
0.006000  3.100000
0.006000  3.100000
0.004500  3.100000
0.003000  3.100000
0.003000  3.100000
0.003000  3.200000
0.003700  3.200000
0.003700  3.200000
0.003000  3.200000
0.007500  3.200000
0.008200  3.200000
0.005200  3.200000
0.004500  3.200000
0.001500  3.200000
-0.001500  3.200000
-0.002300  3.200000
-0.002300  3.200000
-0.000800  3.200000
-0.000800  3.200000
-0.004600  3.200000
-0.005300  3.200000
-0.004600  3.200000
-0.003800  3.200000
-0.001500  3.200000
0.000700  3.200000
-0.001500  3.200000
-0.001500  3.200000
0.000700  3.200000
-0.001500  3.200000
0.000700  3.200000
0.002200  3.300000
0.001500  3.300000
0.000700  3.300000
-0.000800  3.300000
-0.002300  3.300000
-0.000800  3.300000
-0.001500  3.300000
0.000700  3.300000
0.001500  3.300000
0.000000  3.300000
0.000700  3.300000
0.000000  3.300000
-0.000800  3.400000
0.000700  3.400000
0.001500  3.400000
0.000000  3.400000
-0.000800  3.400000
0.000700  3.400000
0.000000  3.400000
0.000700  3.500000
0.000700  3.500000
-0.003800  3.500000
-0.003000  3.500000
-0.001500  3.500000
-0.002300  3.500000
-0.001500  3.500000
-0.002300  3.500000
-0.002300  3.500000
-0.003000  3.500000
-0.000800  3.600000
0.000000  3.600000
0.001500  3.600000
0.002200  3.600000
-0.002300  3.600000
-0.000800  3.600000
-0.000800  3.600000
-0.002300  3.600000
-0.002300  3.600000
0.000700  3.600000
0.002200  3.600000
0.002200  3.600000
-0.000800  3.600000
-0.001500  3.600000
0.000700  3.600000
0.000000  3.600000
-0.000800  3.600000
0.002200  3.600000
0.003700  3.600000
0.003000  3.600000
0.000700  3.700000
-0.000800  3.700000
0.000700  3.700000
-0.001500  3.700000
-0.001500  3.700000
0.000000  3.700000
0.000700  3.700000
0.003700  3.700000
0.003000  3.700000
0.001500  3.700000
0.001500  3.700000
0.001500  3.700000
-0.000800  3.700000
-0.001500  3.800000
0.000000  3.800000
0.000000  3.800000
0.002200  3.800000
0.004500  3.800000
0.005200  3.800000
0.000700  3.800000
-0.001500  3.800000
-0.001500  3.800000
-0.002300  3.800000
-0.003000  3.800000
-0.000800  3.800000
0.000700  3.800000
-0.000800  3.900000
-0.002300  3.900000
-0.003000  3.900000
-0.003000  3.900000
-0.003000  3.900000
-0.004600  3.900000
-0.004600  3.900000
-0.002300  3.900000
-0.001500  3.900000
-0.001500  3.900000
-0.001500  3.900000
-0.004600  3.900000
-0.003000  4.000000
-0.001500  4.000000
-0.000800  4.000000
0.003000  4.000000
0.003700  4.000000
0.000700  4.000000
0.000700  4.000000
0.003000  4.000000
0.003000  4.000000
0.000700  4.000000
0.001500  4.000000
0.004500  4.000000
0.002200  4.100000
0.000700  4.100000
0.001500  4.100000
0.001500  4.100000
-0.000800  4.100000
0.000000  4.100000
0.001500  4.100000
0.000700  4.100000
0.000000  4.100000
0.002200  4.100000
0.002200  4.200000
0.001500  4.200000
0.000700  4.200000
0.002200  4.200000
0.002200  4.200000
0.001500  4.200000
0.002200  4.200000
0.001500  4.200000
-0.000800  4.200000
-0.003000  4.200000
-0.000800  4.200000
-0.001500  4.200000
-0.003000  4.200000
-0.002300  4.300000
-0.001500  4.300000
0.000000  4.300000
0.000700  4.300000
0.002200  4.300000
0.000700  4.300000
-0.001500  4.300000
-0.001500  4.300000
-0.000800  4.300000
0.000700  4.300000
0.000000  4.300000
-0.000800  4.300000
-0.001500  4.300000
-0.001500  4.400000
0.000700  4.400000
0.003000  4.400000
0.003000  4.400000
0.001500  4.400000
0.000700  4.400000
0.000700  4.400000
0.000700  4.400000
0.000700  4.400000
0.000700  4.400000
0.003700  4.400000
0.001500  4.400000
-0.002300  4.400000
0.000700  4.400000
-0.000800  4.400000
-0.000800  4.500000
-0.000800  4.500000
-0.001500  4.500000
-0.003000  4.500000
-0.003800  4.500000
-0.002300  4.500000
-0.000800  4.500000
-0.003000  4.500000
-0.003800  4.500000
-0.003000  4.500000
-0.001500  4.500000
0.000000  4.500000
-0.000800  4.500000
-0.000800  4.500000
0.000700  4.500000
0.000000  4.500000
-0.000800  4.500000
0.000000  4.500000
-0.000800  4.500000
-0.001500  4.500000
-0.002300  4.500000
-0.003800  4.500000
-0.002300  4.500000
-0.002300  4.500000
-0.003000  4.500000
-0.001500  4.500000
-0.000800  4.500000
0.000700  4.500000
0.000700  4.500000
0.001500  4.500000
0.003000  4.500000
0.003000  4.500000
0.001500  4.500000
0.000000  4.500000
0.000700  4.500000
0.001500  4.500000
0.001500  4.500000
-0.000800  4.500000
-0.001500  4.500000
0.000700  4.500000
0.000700  4.600000
0.000700  4.600000
0.002200  4.600000
0.001500  4.600000
0.001500  4.600000
0.000700  4.600000
0.000000  4.600000
0.000700  4.600000
0.001500  4.600000
0.003000  4.600000
0.001500  4.600000
0.003000  4.600000
0.001500  4.600000
-0.000800  4.600000
-0.000800  4.600000
-0.003000  4.600000
-0.003800  4.600000
-0.000800  4.600000
0.000000  4.600000
-0.001500  4.600000
-0.001500  4.600000
-0.001500  4.600000
-0.001500  4.600000
0.003000  4.600000
0.001500  4.600000
0.001500  4.700000
0.002200  4.700000
0.000700  4.700000
0.003000  4.700000
0.000700  4.700000
-0.000800  4.700000
-0.000800  4.700000
-0.000800  4.700000
0.001500  4.700000
0.002200  4.700000
0.000700  4.700000
-0.000800  4.700000
-0.003000  4.700000
-0.003000  4.700000
-0.000800  4.700000
0.000000  4.700000
-0.001500  4.700000
-0.003800  4.700000
0.000700  4.700000
-0.000800  4.700000
-0.003000  4.700000
-0.002300  4.700000
-0.003000  4.700000
-0.002300  4.700000
-0.001500  4.700000
-0.000800  4.700000
0.000700  4.700000
0.001500  4.700000
0.003000  4.700000
0.003000  4.700000
0.004500  4.700000
0.003700  4.700000
0.001500  4.700000
-0.000800  4.700000
-0.000800  4.700000
-0.000800  4.800000
-0.001500  4.800000
-0.002300  4.800000
-0.001500  4.800000
-0.000800  4.800000
-0.000800  4.800000
-0.000800  4.800000
0.001500  4.800000
0.003000  4.800000
0.003700  4.800000
0.003700  4.800000
0.001500  4.800000
-0.000800  4.800000
-0.002300  4.800000
-0.003000  4.800000
-0.003800  4.800000
-0.000800  4.800000
-0.001500  4.800000
-0.000800  4.800000
-0.001500  4.800000
-0.002300  4.900000
-0.004600  4.900000
-0.003000  4.900000
0.000700  4.900000
0.001500  4.900000
0.001500  4.900000
0.000700  4.900000
0.001500  4.900000
0.003700  4.900000
0.002200  4.900000
-0.000800  4.900000
0.001500  4.900000
-0.000800  4.900000
0.001500  4.900000
0.005200  4.900000
0.003000  4.900000
0.004500  4.900000
0.004500  4.900000
0.003700  4.900000
0.003700  4.900000
0.001500  4.900000
-0.000800  4.900000
0.000000  4.900000
-0.001500  4.900000
-0.003800  4.900000
-0.002300  4.900000
-0.002300  4.900000
0.000000  4.900000
0.000000  4.900000
-0.003000  4.900000
-0.003800  5.000000
-0.003000  5.000000
0.000000  5.000000
0.001500  5.000000
0.000700  5.000000
0.000000  5.000000
-0.000800  5.000000
-0.000800  5.000000
-0.001500  5.000000
-0.000800  5.000000
0.000700  5.100000
-0.000800  5.100000
0.000700  5.100000
0.002200  5.100000
0.003000  5.100000
0.001500  5.100000
0.000700  5.100000
0.000700  5.200000
0.002200  5.200000
0.003700  5.200000
0.003000  5.200000
0.002200  5.200000
0.003000  5.200000
0.000000  5.200000
-0.003000  5.300000
-0.002300  5.300000
-0.001500  5.300000
-0.003000  5.300000
-0.003000  5.300000
-0.001500  5.300000
-0.002300  5.300000
-0.003000  5.300000
-0.004600  5.300000
-0.004600  5.300000
-0.000800  5.400000
-0.000800  5.400000
-0.001500  5.400000
-0.001500  5.400000
0.000000  5.400000
-0.000800  5.400000
0.000700  5.500000
0.000000  5.500000
-0.000800  5.500000
0.000700  5.500000
-0.001500  5.500000
-0.000800  5.500000
-0.000800  5.500000
-0.001500  5.600000
0.000700  5.600000
0.000700  5.600000
0.003000  5.600000
0.001500  5.600000
0.000000  5.700000
-0.000800  5.700000
-0.001500  5.700000
-0.000800  5.700000
-0.000800  5.700000
0.001500  5.800000
0.001500  5.800000
0.000700  5.800000
0.003000  5.800000
0.004500  5.800000
0.004500  5.800000
0.003700  5.800000
0.001500  5.900000
0.000700  5.900000
0.001500  5.900000
0.002200  5.900000
0.000700  5.900000
-0.000800  6.000000
0.000000  6.000000
0.001500  6.000000
0.000700  6.000000
0.002200  6.000000
0.003700  6.100000
0.003700  6.100000
0.003000  6.100000
0.002200  6.100000
0.002200  6.100000
0.000700  6.200000
0.001500  6.200000
0.003000  6.200000
0.002200  6.200000
0.000700  6.200000
-0.000800  6.300000
-0.001500  6.300000
-0.003000  6.300000
-0.003800  6.300000
-0.005300  6.300000
-0.005300  6.300000
-0.005300  6.400000
-0.004600  6.400000
-0.003000  6.400000
-0.004600  6.500000
-0.001500  6.500000
-0.000800  6.500000
0.001500  6.600000
0.000700  6.600000
0.000700  6.600000
-0.001500  6.600000
-0.000800  6.700000
0.002200  6.700000
0.003700  6.700000
0.003000  6.700000
0.001500  6.700000
0.000700  6.800000
0.001500  6.800000
0.000700  6.900000
-0.000800  6.900000
-0.002300  6.900000
-0.003000  7.000000
-0.003000  7.000000
-0.000800  7.100000
0.001500  7.100000
0.002200  7.200000
0.002200  7.200000
0.000700  7.200000
-0.000800  7.200000
-0.001500  7.300000
-0.001500  7.300000
0.000700  7.400000
0.000700  7.400000
0.002200  7.400000
0.000000  7.500000
-0.003000  7.500000
-0.001500  7.600000
-0.001500  7.600000
-0.001500  7.600000
0.000000  7.700000
0.001500  7.700000
0.000700  7.800000
0.001500  7.800000
0.001500  7.800000
-0.000800  7.900000
-0.003000  7.900000
-0.003000  8.000000
-0.003000  8.000000
-0.005300  8.100000
-0.003800  8.100000
-0.001500  8.100000
-0.000800  8.200000
0.001500  8.200000
0.003000  8.200000
0.001500  8.300000
0.002200  8.300000
0.000700  8.400000
0.000000  8.400000
-0.000800  8.500000
-0.003000  8.500000
-0.001500  8.500000
-0.001500  8.600000
-0.001500  8.600000
-0.000800  8.700000
0.000700  8.700000
0.000700  8.800000
-0.000800  8.900000
-0.000800  8.900000
-0.002300  9.000000
-0.002300  9.000000
-0.000800  9.000000
0.000000  9.100000
-0.000800  9.100000
0.001500  9.200000
0.003000  9.200000
0.002200  9.300000
0.002200  9.300000
0.001500  9.400000
0.003700  9.400000
0.003000  9.400000
0.001500  9.500000
0.001500  9.600000
0.000000  9.600000
0.000000  9.700000
0.000000  9.700000
0.000700  9.800000
0.000700  9.900000
-0.001500  9.900000
-0.000800  9.900000
-0.000800  10.000000
-0.000800  10.000000
-0.001500  10.100000
-0.001500  10.100000
-0.001500  10.200000
-0.003000  10.300000
-0.002300  10.300000
-0.003000  10.300000
-0.004600  10.400000
-0.000800  10.500000
0.003000  10.500000
0.004500  10.600000
0.003700  10.700000
0.003000  10.700000
0.002200  10.700000
0.000700  10.800000
-0.000800  10.900000
0.001500  11.000000
0.003000  11.000000
-0.001500  11.100000
-0.002300  11.200000
0.000700  11.200000
0.001500  11.200000
0.002200  11.300000
0.003000  11.400000
0.003000  11.400000
0.001500  11.500000
0.000000  11.600000
0.000000  11.700000
-0.000800  11.800000
-0.002300  11.900000
-0.001500  12.000000
-0.000800  12.100000
0.000700  12.100000
0.001500  12.300000
0.001500  12.400000
-0.000800  12.500000
-0.001500  12.600000
-0.000800  12.700000
0.000700  12.800000
0.000000  12.900000
-0.000800  13.000000
0.000700  13.100000
0.000700  13.200000
0.000700  13.300000
0.000700  13.400000
0.000700  13.500000
0.001500  13.600000
0.000700  13.700000
-0.001500  13.800000
0.000000  13.900000
-0.001500  14.100000
-0.004600  14.200000
-0.004600  14.300000
-0.002300  14.400000
0.000000  14.600000
-0.000800  14.700000
-0.001500  14.800000
-0.000800  14.900000
0.000000  15.000000
0.000700  15.200000
0.000700  15.300000
0.001500  15.400000
0.000000  15.500000
-0.001500  15.700000
-0.003800  15.800000
-0.003800  15.900000
-0.003000  16.000000
-0.005300  16.100000
-0.001500  16.200000
0.003000  16.300000
0.004500  16.400000
0.003000  16.500000
0.001500  16.600000
0.003000  16.600000
0.004500  16.700000
0.005200  16.800000
0.005200  17.000000
0.005200  17.000000
0.001500  17.100000
-0.000800  17.200000
-0.004600  17.300000
-0.006800  17.400000
-0.006800  17.500000
-0.005300  17.600000
-0.004600  17.700000
-0.002300  17.800000
-0.000800  17.900000
0.000700  18.000000
0.002200  18.000000
0.000700  18.100000
0.001500  18.200000
0.000700  18.400000
0.002200  18.400000
0.003000  18.500000
-0.002300  18.600000
-0.000800  18.700000
-0.000800  18.800000
-0.003800  18.900000
-0.003000  19.000000
-0.001500  19.100000
-0.000800  19.200000
-0.002300  19.300000
-0.002300  19.400000
-0.000800  19.500000
-0.001500  19.600000
-0.001500  19.700000
0.000000  19.800000
0.000000  19.800000
0.000700  20.000000
0.000700  20.100000
-0.000800  20.200000
-0.000800  20.300000
-0.001500  20.400000
-0.000800  20.500000
0.001500  20.600000
0.001500  20.700000
0.003000  20.800000
0.001500  20.900000
-0.000800  21.000000
0.000700  21.100000
0.000700  21.200000
-0.000800  21.300000
-0.002300  21.400000
-0.003000  21.500000
-0.001500  21.600000
-0.001500  21.700000
-0.000800  21.800000
0.000700  22.000000
0.000700  22.000000
0.001500  22.200000
0.003000  22.300000
0.005200  22.400000
0.006700  22.500000
0.006700  22.600000
0.004500  22.700000
0.001500  22.900000
0.000000  23.000000
-0.001500  23.100000
-0.002300  23.200000
-0.002300  23.300000
0.000000  23.400000
0.000000  23.500000
0.000000  23.700000
0.001500  23.800000
0.003000  23.900000
0.004500  24.000000
0.003000  24.100000
0.001500  24.200000
0.000000  24.300000
0.002200  24.400000
0.005200  24.600000
0.003000  24.700000
0.002200  24.800000
0.002200  24.900000
0.000000  25.000000
-0.001500  25.200000
-0.004600  25.200000
-0.002300  25.300000
-0.000800  25.500000
-0.000800  25.600000
-0.000800  25.700000
0.000700  25.800000
0.001500  25.900000
0.000700  26.100000
0.000000  26.100000
0.000700  26.300000
-0.000800  26.400000
-0.003000  26.500000
-0.004600  26.600000
-0.001500  26.700000
-0.001500  26.800000
-0.003000  27.000000
-0.002300  27.100000
-0.000800  27.200000
0.002200  27.300000
-0.001500  27.400000
-0.000800  27.500000
0.000000  27.700000
-0.000800  27.800000
-0.001500  27.900000
-0.001500  28.000000
-0.003800  28.100000
-0.005300  28.300000
-0.003800  28.300000
-0.003800  28.500000
-0.003800  28.600000
-0.004600  28.700000
-0.002300  28.800000
0.000000  28.900000
0.000000  29.100000
-0.000800  29.200000
-0.000800  29.300000
-0.000800  29.400000
-0.003000  29.500000
-0.001500  29.700000
-0.001500  29.700000
-0.001500  29.900000
0.002200  30.000000
0.001500  30.100000
0.001500  30.200000
0.000700  30.300000
0.000700  30.500000
0.000000  30.600000
-0.000800  30.700000
-0.000800  30.800000
0.000000  30.900000
0.003000  31.000000
0.003700  31.200000
0.003000  31.400000
0.002200  31.500000
0.001500  31.600000
0.001500  31.800000
0.000000  31.900000
0.000700  32.100000
0.000700  32.200000
-0.001500  32.400000
-0.002300  32.500000
-0.001500  32.700000
-0.003000  32.800000
-0.003000  32.900000
-0.000800  33.100000
0.003000  33.300000
0.001500  33.400000
-0.000800  33.500000
-0.000800  33.700000
-0.001500  33.800000
-0.002300  34.000000
-0.001500  34.100000
-0.003000  34.200000
-0.002300  34.400000
-0.002300  34.500000
-0.001500  34.600000
0.000700  34.700000
-0.000800  34.900000
-0.002300  35.000000
-0.001500  35.100000
0.000700  35.300000
0.003000  35.400000
0.006000  35.500000
0.008200  35.600000
0.009000  35.800000
0.006700  35.900000
0.006700  36.000000
0.006700  36.100000
0.001500  36.300000
-0.000800  36.400000
-0.001500  36.500000
-0.003800  36.700000
-0.004600  36.800000
-0.005300  36.900000
-0.004600  37.100000
-0.003000  37.200000
-0.001500  37.300000
-0.000800  37.500000
0.001500  37.600000
0.003700  37.800000
0.003000  37.900000
0.005200  38.000000
0.005200  38.200000
0.006700  38.300000
0.006700  38.400000
0.005200  38.600000
0.005200  38.700000
0.005200  38.800000
0.002200  39.000000
-0.000800  39.100000
-0.001500  39.200000
0.000000  39.400000
-0.000800  39.500000
-0.005300  39.600000
-0.006000  39.800000
-0.006000  39.900000
-0.003000  40.000000
-0.003000  40.200000
-0.003800  40.300000
-0.004600  40.500000
-0.004600  40.600000
-0.005300  40.700000
-0.006800  40.800000
-0.003000  40.900000
-0.001500  41.100000
0.001500  41.200000
0.000700  41.400000
0.001500  41.500000
0.000000  41.600000
-0.001500  41.800000
0.003000  41.900000
0.003000  42.000000
0.005200  42.200000
0.008200  42.300000
0.009000  42.400000
0.012000  42.600000
0.006700  42.700000
0.003000  42.800000
0.004500  43.000000
0.003000  43.100000
0.000700  43.200000
-0.001500  43.400000
-0.000800  43.500000
0.002200  43.600000
0.001500  43.800000
0.000000  43.900000
0.001500  44.100000
-0.000800  44.200000
-0.005300  44.300000
-0.006000  44.500000
-0.006000  44.600000
-0.005300  44.700000
-0.002300  44.900000
-0.001500  45.000000
-0.004600  45.100000
-0.005300  45.300000
-0.004600  45.400000
-0.001500  45.500000
0.001500  45.600000
0.001500  45.800000
0.003000  45.900000
0.004500  46.000000
0.004500  46.200000
0.003000  46.300000
0.000700  46.400000
-0.000800  46.600000
0.001500  46.700000
0.001500  46.800000
0.001500  46.900000
0.002200  47.100000
0.002200  47.200000
0.002200  47.300000
0.001500  47.500000
0.000700  47.600000
-0.000800  47.700000
-0.002300  47.900000
-0.003000  48.000000
-0.003000  48.100000
-0.000800  48.300000
0.000700  48.400000
0.000700  48.600000
0.000700  48.600000
0.001500  48.800000
0.001500  48.900000
0.000000  49.000000
0.001500  49.200000
0.005200  49.300000
0.006000  49.500000
0.004500  49.600000
0.005200  49.700000
0.001500  49.900000
-0.000800  50.000000
-0.001500  50.100000
-0.003000  50.300000
0.000700  50.400000
0.001500  50.500000
0.000000  50.700000
-0.000800  50.800000
-0.001500  50.900000
-0.004600  51.100000
-0.006800  51.200000
-0.009800  51.300000
-0.008300  51.500000
-0.003000  51.600000
-0.004600  51.700000
-0.003800  51.900000
-0.003000  52.000000
-0.001500  52.200000
0.001500  52.300000
0.001500  52.400000
0.000700  52.600000
0.002200  52.700000
0.002200  52.900000
0.005200  53.000000
0.004500  53.200000
0.001500  53.300000
0.000700  53.500000
-0.000800  53.600000
0.000700  53.800000
0.000700  54.000000
0.001500  54.100000
-0.003000  54.300000
-0.005300  54.400000
-0.003000  54.600000
-0.001500  54.700000
0.000700  54.900000
0.003000  55.000000
0.000000  55.200000
-0.001500  55.300000
-0.001500  55.500000
-0.000800  55.700000
0.000000  55.800000
-0.003000  55.900000
0.000000  56.100000
0.000700  56.200000
0.000000  56.300000
-0.001500  56.500000
-0.005300  56.600000
-0.002300  56.700000
-0.003000  56.900000
-0.003800  57.000000
-0.005300  57.100000
-0.004600  57.200000
[truncated: 60,275 more chars]
